# Supplementary material for: Transcriptome Profiling and Cytological Assessments for Identifying Regulatory Pathways Associated With Diorcinol N-Induced Autophagy in A3 Cells
Source: Front Pharmacol. 2020 Oct 15;11:570450. doi: 10.3389/fphar.2020.570450 (PMC7593552; doi:10.3389/fphar.2020.570450)
Supplement: Supplementary file 1 [file Table_1.xlsx]

## Sheet: HCAT_18vsCn_GOenrich_significan
Table S7 GO analysis of regulated genes by 25 μM DN in A3 cells
Category	GOID	Description	GeneRatio	BgRatio	pvalue	padj	geneID	geneName	Count
BP	GO:0006401	RNA catabolic process	227/6991	334/15166	3.02072e-16	1.81757e-12	ENSG00000152518/ENSG00000204388/ENSG00000134030/ENSG00000185650/ENSG00000070756/ENSG00000130589/ENSG00000204389/ENSG00000132819/ENSG00000101412/ENSG00000100316/ENSG00000150991/ENSG00000104356/ENSG00000197157/ENSG00000142541/ENSG00000149273/ENSG00000108107/ENSG00000167526/ENSG00000128016/ENSG00000105640/ENSG00000063177/ENSG00000233927/ENSG00000026297/ENSG00000130255/ENSG00000182872/ENSG00000168002…	ZFP36L2/HSPA1B/CTIF/ZFP36L1/PABPC1/HELZ2/HSPA1A/RBM38/E2F1/RPL3/UBC/POP1/SND1/RPL13A/RPS3/RPL28/RPL13/ZFP36/RPL18A/RPL18/RPS28/RNASET2/RPL36/RBM10/POLR2G/RPS9/RPL8/RPL7A/SMG6/DNA2/GTPBP1/YBX3/FEN1/ERN1/HNRNPR/RPLP1/TARDBP/PNPT1/PPP2R1A/UBB/RPL10/EXOSC2/GSPT2/TNKS1BP1/RPS15/RPL27A/HNRNPU/PYM1/THRAP3/RPS2/RPS23/SIDT2/HSPB1/EIF4A3/RPLP0/TENT5C/RPL14/ATM/MAPKAPK2/MYD88/MRTO4/RPS6/RPLP2/BTG2/DKC1/RPS1…	227
BP	GO:0006402	mRNA catabolic process	206/6991	301/15166	2.33784e-15	7.03339e-12	ENSG00000152518/ENSG00000204388/ENSG00000134030/ENSG00000185650/ENSG00000070756/ENSG00000130589/ENSG00000204389/ENSG00000132819/ENSG00000101412/ENSG00000100316/ENSG00000150991/ENSG00000142541/ENSG00000149273/ENSG00000108107/ENSG00000167526/ENSG00000128016/ENSG00000105640/ENSG00000063177/ENSG00000233927/ENSG00000130255/ENSG00000182872/ENSG00000168002/ENSG00000170889/ENSG00000161016/ENSG00000148303…	ZFP36L2/HSPA1B/CTIF/ZFP36L1/PABPC1/HELZ2/HSPA1A/RBM38/E2F1/RPL3/UBC/RPL13A/RPS3/RPL28/RPL13/ZFP36/RPL18A/RPL18/RPS28/RPL36/RBM10/POLR2G/RPS9/RPL8/RPL7A/SMG6/GTPBP1/YBX3/ERN1/HNRNPR/RPLP1/TARDBP/PNPT1/PPP2R1A/UBB/RPL10/EXOSC2/GSPT2/TNKS1BP1/RPS15/RPL27A/HNRNPU/PYM1/THRAP3/RPS2/RPS23/HSPB1/EIF4A3/RPLP0/TENT5C/RPL14/ATM/MAPKAPK2/MYD88/MRTO4/RPS6/RPLP2/BTG2/RPS11/HNRNPA0/EIF3E/VIM/HNRNPM/MAGOH/RPS19/…	206
BP	GO:0044772	mitotic cell cycle phase transition	304/6991	478/15166	4.18103e-15	8.38575e-12	ENSG00000136997/ENSG00000152518/ENSG00000171848/ENSG00000123240/ENSG00000185650/ENSG00000015475/ENSG00000147874/ENSG00000111276/ENSG00000135046/ENSG00000165304/ENSG00000100297/ENSG00000129355/ENSG00000166508/ENSG00000132646/ENSG00000101412/ENSG00000129173/ENSG00000104738/ENSG00000093009/ENSG00000005483/ENSG00000156970/ENSG00000065328/ENSG00000112742/ENSG00000164045/ENSG00000040275/ENSG00000076003…	MYC/ZFP36L2/RRM2/OPTN/ZFP36L1/BID/HAUS6/CDKN1B/ANXA1/MELK/MCM5/CDKN2D/MCM7/PCNA/E2F1/E2F8/MCM4/CDC45/KMT2E/BUB1B/MCM10/TTK/CDC25A/SPDL1/MCM6/PTPN6/NDC80/WNT10B/DYNLL1/PKD1/CDC7/BLM/GMNN/ACVR1B/CDK1/ZNF655/TRIP13/CLSPN/RHOU/POLE/CTDP1/CALM3/TOPBP1/DLGAP5/LATS2/CHEK1/PPP3CA/BRCA1/TYMS/GEN1/MCM3/ESPL1/ITGB1/POLE2/CCND3/MCM8/ANLN/RAD51C/MARK4/PPP2R1A/DYNC1H1/BUB3/GADD45A/POLE3/CDC20/APP/NOP53/CDC6/SY…	304
BP	GO:1901990	regulation of mitotic cell cycle phase transition	221/6991	343/15166	3.77806e-12	4.93236e-09	ENSG00000152518/ENSG00000185650/ENSG00000015475/ENSG00000147874/ENSG00000111276/ENSG00000135046/ENSG00000129355/ENSG00000132646/ENSG00000101412/ENSG00000129173/ENSG00000093009/ENSG00000005483/ENSG00000156970/ENSG00000112742/ENSG00000164045/ENSG00000040275/ENSG00000111679/ENSG00000080986/ENSG00000169884/ENSG00000088986/ENSG00000008710/ENSG00000097046/ENSG00000197299/ENSG00000170312/ENSG00000197343…	ZFP36L2/ZFP36L1/BID/HAUS6/CDKN1B/ANXA1/CDKN2D/PCNA/E2F1/E2F8/CDC45/KMT2E/BUB1B/TTK/CDC25A/SPDL1/PTPN6/NDC80/WNT10B/DYNLL1/PKD1/CDC7/BLM/CDK1/ZNF655/TRIP13/CLSPN/TOPBP1/DLGAP5/BRCA1/GEN1/ESPL1/CCND3/ANLN/RAD51C/PPP2R1A/DYNC1H1/BUB3/GADD45A/CDC20/APP/NOP53/CDC6/SYF2/EZH2/TNKS1BP1/MDM2/PCNT/ADAMTS1/BRD4/HAUS1/DTL/USP44/AIF1/NAE1/PKIA/ANAPC15/CSNK1D/ATM/NEDD1/RPTOR/HAUS2/CDCA5/DUSP1/BTG2/KIF14/STOX1/…	221
BP	GO:0000184	nuclear-transcribed mRNA catabolic process, nonsense-mediated decay	93/6991	121/15166	4.09868e-12	4.93236e-09	ENSG00000134030/ENSG00000070756/ENSG00000130589/ENSG00000100316/ENSG00000142541/ENSG00000149273/ENSG00000108107/ENSG00000167526/ENSG00000105640/ENSG00000063177/ENSG00000233927/ENSG00000130255/ENSG00000170889/ENSG00000161016/ENSG00000148303/ENSG00000070366/ENSG00000137818/ENSG00000105568/ENSG00000147403/ENSG00000189369/ENSG00000115268/ENSG00000166441/ENSG00000170473/ENSG00000140988/ENSG00000186468…	CTIF/PABPC1/HELZ2/RPL3/RPL13A/RPS3/RPL28/RPL13/RPL18A/RPL18/RPS28/RPL36/RPS9/RPL8/RPL7A/SMG6/RPLP1/PPP2R1A/RPL10/GSPT2/RPS15/RPL27A/PYM1/RPS2/RPS23/EIF4A3/RPLP0/RPL14/RPS6/RPLP2/RPS11/EIF3E/MAGOH/RPS19/RPL15/RPS14/NBAS/RPL12/RPS5/UPF3B/RPS16/CASC3/PNRC2/SECISBP2/RPS8/UPF3A/RPL5/RPL4/RPL7/RPL19/RPL29/RPL35A/RPL10A/RBM8A/RPL23/RPS25/RPL38/RPS12/SMG5/RPS4X/PPP2CA/MAGOHB/RPS17/RPL37A/ETF1/DCP1A/RPS10…	93
BP	GO:0006260	DNA replication	175/6991	262/15166	7.90467e-12	7.92707e-09	ENSG00000140521/ENSG00000177606/ENSG00000101003/ENSG00000171848/ENSG00000136492/ENSG00000159335/ENSG00000167325/ENSG00000100297/ENSG00000117318/ENSG00000166508/ENSG00000132646/ENSG00000129173/ENSG00000104738/ENSG00000093009/ENSG00000065328/ENSG00000111445/ENSG00000051341/ENSG00000174371/ENSG00000069275/ENSG00000146263/ENSG00000076003/ENSG00000131153/ENSG00000139618/ENSG00000166803/ENSG00000097046…	POLG/JUN/GINS1/RRM2/BRIP1/PTMS/RRM1/MCM5/ID3/MCM7/PCNA/E2F8/MCM4/CDC45/MCM10/RFC5/POLQ/EXO1/NUCKS1/MMS22L/MCM6/GINS2/BRCA2/PCLAF/CDC7/BLM/GMNN/ZMPSTE24/CDK1/NAP1L1/CHAF1A/TSPYL2/CLSPN/DNA2/POLE/POLD3/ING4/CHEK1/FEN1/BAZ1A/BRCA1/LIG1/GEN1/MCM3/POLE2/MCM8/PPP2R1A/TOP1MT/RFC4/CENPX/WDHD1/POLE3/DUT/SSBP1/RFC3/CDC6/TIPIN/ESCO2/BARD1/TBRG1/RBBP8/STAG2/RBBP4/RMI1/DTL/EHMT2/TWNK/ATM/DBF4/RBBP6/PRIM1/SETM…	175
BP	GO:0000956	nuclear-transcribed mRNA catabolic process	141/6991	205/15166	3.42425e-11	2.94338e-08	ENSG00000152518/ENSG00000134030/ENSG00000185650/ENSG00000070756/ENSG00000130589/ENSG00000100316/ENSG00000142541/ENSG00000149273/ENSG00000108107/ENSG00000167526/ENSG00000128016/ENSG00000105640/ENSG00000063177/ENSG00000233927/ENSG00000130255/ENSG00000168002/ENSG00000170889/ENSG00000161016/ENSG00000148303/ENSG00000070366/ENSG00000137818/ENSG00000105568/ENSG00000147403/ENSG00000130713/ENSG00000189369…	ZFP36L2/CTIF/ZFP36L1/PABPC1/HELZ2/RPL3/RPL13A/RPS3/RPL28/RPL13/ZFP36/RPL18A/RPL18/RPS28/RPL36/POLR2G/RPS9/RPL8/RPL7A/SMG6/RPLP1/PPP2R1A/RPL10/EXOSC2/GSPT2/TNKS1BP1/RPS15/RPL27A/PYM1/THRAP3/RPS2/RPS23/EIF4A3/RPLP0/RPL14/ATM/MRTO4/RPS6/RPLP2/BTG2/RPS11/EIF3E/MAGOH/RPS19/RPL15/RPS14/NBAS/DIS3L2/EXOSC9/RPL12/RPS5/PELO/UPF3B/RPS16/CASC3/PNRC2/SECISBP2/EXOSC3/RPS8/UPF3A/LSM5/CNOT3/RPL5/PCID2/RPL4/TOB1/…	141
BP	GO:0006614	SRP-dependent cotranslational protein targeting to membrane	75/6991	95/15166	4.93595e-11	3.71245e-08	ENSG00000100316/ENSG00000142541/ENSG00000149273/ENSG00000108107/ENSG00000167526/ENSG00000105640/ENSG00000063177/ENSG00000233927/ENSG00000143742/ENSG00000130255/ENSG00000170889/ENSG00000161016/ENSG00000148303/ENSG00000137818/ENSG00000147403/ENSG00000115268/ENSG00000166441/ENSG00000140988/ENSG00000186468/ENSG00000089157/ENSG00000188846/ENSG00000137154/ENSG00000177600/ENSG00000142534/ENSG00000105372…	RPL3/RPL13A/RPS3/RPL28/RPL13/RPL18A/RPL18/RPS28/SRP9/RPL36/RPS9/RPL8/RPL7A/RPLP1/RPL10/RPS15/RPL27A/RPS2/RPS23/RPLP0/RPL14/RPS6/RPLP2/RPS11/RPS19/RPL15/RPS14/SRP19/RPL12/RPS5/RPS16/RPS8/RPL5/RPL4/RPL7/RPL19/RPL29/RPL35A/RPL10A/SEC61A2/RPL23/RPS25/RPL38/RPS12/SRP14/SEC61A1/SEC61B/RPS4X/SRP54/RPS17/RPL37A/SRP68/RPS10/RPS27/RPL17/RPSA/RPS15A/RPS13/RPL34/RPS4Y1/RPL35/RPL27/RPS3A/RPL6/RPS18/RPL30/ZFAN…	75
BP	GO:0006613	cotranslational protein targeting to membrane	78/6991	100/15166	6.08336e-11	4.06707e-08	ENSG00000100316/ENSG00000142541/ENSG00000149273/ENSG00000108107/ENSG00000167526/ENSG00000105640/ENSG00000063177/ENSG00000233927/ENSG00000143742/ENSG00000130255/ENSG00000170889/ENSG00000161016/ENSG00000148303/ENSG00000137818/ENSG00000147403/ENSG00000115268/ENSG00000166441/ENSG00000140988/ENSG00000186468/ENSG00000089157/ENSG00000188846/ENSG00000137154/ENSG00000177600/ENSG00000142534/ENSG00000105372…	RPL3/RPL13A/RPS3/RPL28/RPL13/RPL18A/RPL18/RPS28/SRP9/RPL36/RPS9/RPL8/RPL7A/RPLP1/RPL10/RPS15/RPL27A/RPS2/RPS23/RPLP0/RPL14/RPS6/RPLP2/RPS11/RPS19/RPL15/RPS14/SRP19/SSR2/RPL12/RPS5/RPS16/RPS8/RPL5/RPL4/RPL7/RPL19/RPL29/RPL35A/RPL10A/SEC61A2/RPL23/RPS25/RPL38/RPS12/SRP14/SEC61A1/SEC61B/RPS4X/SRP54/RPS17/RPL37A/SRP68/SSR1/RPS10/RPS27/RPL17/RPSA/RPS15A/RPS13/RPL34/RPS4Y1/RPL35/RPL27/ARL6IP1/RPS3A/RPL…	78
BP	GO:0010498	proteasomal protein catabolic process	268/6991	438/15166	8.91164e-11	5.36213e-08	ENSG00000071575/ENSG00000129993/ENSG00000204388/ENSG00000163516/ENSG00000044574/ENSG00000135924/ENSG00000051108/ENSG00000134109/ENSG00000145506/ENSG00000101255/ENSG00000125826/ENSG00000204628/ENSG00000204389/ENSG00000150991/ENSG00000168159/ENSG00000277791/ENSG00000108306/ENSG00000204264/ENSG00000156970/ENSG00000126067/ENSG00000175197/ENSG00000204308/ENSG00000187555/ENSG00000169884/ENSG00000135506…	TRIB2/CBFA2T3/HSPA1B/ANKZF1/HSPA5/DNAJB2/HERPUD1/EDEM1/NKD2/TRIB3/RBCK1/RACK1/HSPA1A/UBC/RNF187/PSMB3/FBXL20/PSMB8/BUB1B/PSMB2/DDIT3/RNF5/USP7/WNT10B/OS9/HSP90AB1/PKD1/CDK1/HSP90B1/UBE2R2/SMURF2/UBXN1/SENP1/RAD23A/SVIP/FBXO4/NEDD4L/PBK/BAG6/ZFAND2A/UBB/UBE2H/CSNK1A1/BUB3/RNF103/SIAH2/PSMC3/CDC20/MARCH6/NOP53/MDM2/BCAP31/EDEM3/AMFR/USP44/ANAPC15/UBXN6/SYVN1/PSMC2/CSNK1D/OGT/CLU/PSMB7/ANAPC16/STUB1…	268
BP	GO:1901987	regulation of cell cycle phase transition	233/6991	375/15166	1.9586e-10	1.07135e-07	ENSG00000152518/ENSG00000185650/ENSG00000015475/ENSG00000147874/ENSG00000111276/ENSG00000135046/ENSG00000129355/ENSG00000132646/ENSG00000101412/ENSG00000129173/ENSG00000093009/ENSG00000005483/ENSG00000156970/ENSG00000112742/ENSG00000164045/ENSG00000040275/ENSG00000111679/ENSG00000080986/ENSG00000169884/ENSG00000088986/ENSG00000008710/ENSG00000097046/ENSG00000197299/ENSG00000170312/ENSG00000197343…	ZFP36L2/ZFP36L1/BID/HAUS6/CDKN1B/ANXA1/CDKN2D/PCNA/E2F1/E2F8/CDC45/KMT2E/BUB1B/TTK/CDC25A/SPDL1/PTPN6/NDC80/WNT10B/DYNLL1/PKD1/CDC7/BLM/CDK1/ZNF655/TRIP13/ATF5/CLSPN/TOPBP1/DLGAP5/CHEK1/BRCA1/GEN1/ESPL1/CCND3/ANLN/RAD51C/PPP2R1A/DYNC1H1/BUB3/GADD45A/CDC20/APP/NOP53/CDC6/SYF2/EZH2/TNKS1BP1/MDM2/PCNT/ADAMTS1/BRD4/HAUS1/DTL/USP44/AIF1/NAE1/PKIA/ANAPC15/CSNK1D/ATM/NEDD1/RPTOR/HAUS2/CDCA5/DUSP1/BTG2/K…	233
BP	GO:0035966	response to topologically incorrect protein	123/6991	180/15166	1.15631e-09	5.79793e-07	ENSG00000113739/ENSG00000173110/ENSG00000087074/ENSG00000204388/ENSG00000163516/ENSG00000132002/ENSG00000044574/ENSG00000135924/ENSG00000060566/ENSG00000072778/ENSG00000105327/ENSG00000051108/ENSG00000166340/ENSG00000134109/ENSG00000123240/ENSG00000128272/ENSG00000149428/ENSG00000164463/ENSG00000204628/ENSG00000204389/ENSG00000143321/ENSG00000107175/ENSG00000175197/ENSG00000204308/ENSG00000096384…	STC2/HSPA6/PPP1R15A/HSPA1B/ANKZF1/DNAJB1/HSPA5/DNAJB2/CREB3L3/ACADVL/BBC3/HERPUD1/TPP1/EDEM1/OPTN/ATF4/HYOU1/CREBRF/RACK1/HSPA1A/HDGF/CREB3/DDIT3/RNF5/HSP90AB1/ATF3/HSF1/SERPINH1/HSP90B1/TSPYL2/PPP2R5B/ERN1/BAG6/TMBIM6/ERO1A/DNAJC4/TLN1/ATF6B/CALR/PPP1R15B/MBTPS1/EDEM3/AMFR/HSPB1/TATDN2/SYVN1/CLU/STUB1/PDIA6/DNAJB12/CTDSP2/HERPUD2/DNAJB9/UFD1/SEC31A/EP300/CREB3L2/DDX11/ZBTB17/ADD1/ERP44/PIK3R1/DN…	123
BP	GO:0045047	protein targeting to ER	80/6991	107/15166	1.35618e-09	6.27703e-07	ENSG00000100316/ENSG00000142541/ENSG00000149273/ENSG00000108107/ENSG00000167526/ENSG00000105640/ENSG00000063177/ENSG00000233927/ENSG00000143742/ENSG00000130255/ENSG00000170889/ENSG00000161016/ENSG00000148303/ENSG00000137818/ENSG00000147403/ENSG00000115268/ENSG00000166441/ENSG00000140988/ENSG00000186468/ENSG00000089157/ENSG00000188846/ENSG00000137154/ENSG00000177600/ENSG00000142534/ENSG00000105372…	RPL3/RPL13A/RPS3/RPL28/RPL13/RPL18A/RPL18/RPS28/SRP9/RPL36/RPS9/RPL8/RPL7A/RPLP1/RPL10/RPS15/RPL27A/RPS2/RPS23/RPLP0/RPL14/RPS6/RPLP2/RPS11/RPS19/RPL15/RPS14/SRP19/RPL12/RPS5/RPS16/RPS8/RPL5/RPL4/RPL7/RPL19/RPL29/RPL35A/RPL10A/SEC61A2/RPL23/RPS25/RPL38/RPS12/SRP14/SEC61A1/SEC61B/RPS4X/SRP54/PMM1/RPS17/RPL37A/SRP68/RPS10/RPS27/RPL17/RPSA/RPS15A/ASNA1/RPS13/RPL34/RPS4Y1/RPL35/RPL27/RPS3A/RPL6/RPS18…	80
BP	GO:0072599	establishment of protein localization to endoplasmic reticulum	82/6991	111/15166	2.27077e-09	9.43052e-07	ENSG00000100316/ENSG00000142541/ENSG00000149273/ENSG00000108107/ENSG00000167526/ENSG00000105640/ENSG00000063177/ENSG00000233927/ENSG00000143742/ENSG00000130255/ENSG00000170889/ENSG00000161016/ENSG00000148303/ENSG00000137818/ENSG00000147403/ENSG00000115268/ENSG00000166441/ENSG00000140988/ENSG00000186468/ENSG00000089157/ENSG00000188846/ENSG00000137154/ENSG00000177600/ENSG00000142534/ENSG00000105372…	RPL3/RPL13A/RPS3/RPL28/RPL13/RPL18A/RPL18/RPS28/SRP9/RPL36/RPS9/RPL8/RPL7A/RPLP1/RPL10/RPS15/RPL27A/RPS2/RPS23/RPLP0/RPL14/RPS6/RPLP2/RPS11/RPS19/RPL15/RPS14/SRP19/RPL12/RPS5/RPS16/RPS8/RPL5/RPL4/RPL7/RPL19/RPL29/RPL35A/RPL10A/RAB3GAP1/SEC61A2/RPL23/RPS25/RPL38/RPS12/SRP14/SEC61A1/SEC61B/RPS4X/SRP54/PMM1/RPS17/RPL37A/SRP68/RPS10/RPS27/RPL17/RPSA/RPS15A/ASNA1/RPS13/RPL34/RPS4Y1/RPL35/RPL27/RPS3A/R…	82
BP	GO:0007059	chromosome segregation	191/6991	304/15166	2.35097e-09	9.43052e-07	ENSG00000136492/ENSG00000255112/ENSG00000122952/ENSG00000149273/ENSG00000169220/ENSG00000156970/ENSG00000112742/ENSG00000149636/ENSG00000182628/ENSG00000040275/ENSG00000139618/ENSG00000080986/ENSG00000197299/ENSG00000011243/ENSG00000071539/ENSG00000108424/ENSG00000154839/ENSG00000126787/ENSG00000136824/ENSG00000165480/ENSG00000168496/ENSG00000012048/ENSG00000144554/ENSG00000152253/ENSG00000178295…	BRIP1/CHMP1B/ZWINT/RPS3/RGS14/BUB1B/TTK/DSN1/SKA2/SPDL1/BRCA2/NDC80/BLM/AKAP8L/TRIP13/KPNB1/SKA1/DLGAP5/SMC2/SKA3/FEN1/BRCA1/FANCD2/SPC25/GEN1/NUMA1/SEH1L/BAG6/ESPL1/BIRC5/CENPW/RAD51C/KIF4A/PPP2R1A/TOP2A/MSH5/USP9X/MKI67/DYNC1H1/BUB3/ACTR2/CENPX/CDC20/CDC6/ESCO2/HNRNPU/STAG2/RMI1/USP44/EHMT2/SUN1/NAA50/ANAPC15/DMC1/ATM/SMC1B/KIF18B/RACGAP1/BEX4/CDCA5/CENPN/DUSP1/KIF23/SLF1/KIF14/STAG1/CCNE2/ECT2…	191
BP	GO:0016569	covalent chromatin modification	265/6991	444/15166	3.81445e-09	1.43447e-06	ENSG00000117139/ENSG00000127663/ENSG00000112715/ENSG00000115548/ENSG00000132510/ENSG00000006459/ENSG00000119969/ENSG00000117000/ENSG00000163872/ENSG00000119403/ENSG00000108840/ENSG00000276043/ENSG00000126012/ENSG00000179094/ENSG00000135365/ENSG00000128708/ENSG00000005483/ENSG00000164105/ENSG00000166501/ENSG00000187555/ENSG00000171720/ENSG00000139618/ENSG00000118513/ENSG00000084073/ENSG00000011243…	KDM5B/KDM4B/VEGFA/KDM3A/KDM6B/KDM7A/HELLS/RLF/YEATS2/PHF19/HDAC5/UHRF1/KDM5C/PER1/PHF21A/HAT1/KMT2E/SAP30/PRKCB/USP7/HDAC3/BRCA2/MYB/ZMPSTE24/AKAP8L/CDK1/KDM4C/TAF7/VRK1/PIH1D1/MTA2/KDM2A/ING4/ACTL6A/CHEK1/HSF4/BAZ1A/BRCA1/FLCN/BAP1/HUWE1/UBR5/POLE3/USP22/MBD3/HR/EZH2/MBD2/BRD4/SETD7/HDAC4/RBBP4/SIN3B/EHMT2/EPOP/PRMT7/BCOR/PHC1/NAA50/OGT/RUVBL1/ATM/NSD2/PAXBP1/UBE2N/SETMAR/MORF4L2/NELFA/SIRT3/HDA…	265
BP	GO:0022613	ribonucleoprotein complex biogenesis	260/6991	435/15166	4.4283e-09	1.52726e-06	ENSG00000186868/ENSG00000100650/ENSG00000063046/ENSG00000140939/ENSG00000100316/ENSG00000142541/ENSG00000175390/ENSG00000101161/ENSG00000130935/ENSG00000233927/ENSG00000096384/ENSG00000100129/ENSG00000170889/ENSG00000136450/ENSG00000145220/ENSG00000167088/ENSG00000139343/ENSG00000148303/ENSG00000168488/ENSG00000104872/ENSG00000151746/ENSG00000143977/ENSG00000122034/ENSG00000147677/ENSG00000189306…	MAPT/SRSF5/EIF4B/NOL3/RPL3/RPL13A/EIF3F/PRPF6/NOL11/RPS28/HSP90AB1/EIF3L/RPS9/SRSF1/LYAR/SNRPD1/SNRPF/RPL7A/ATXN2L/PIH1D1/BICD1/SNRPG/GTF3A/EIF3H/RRP7A/DDX21/EIF3I/RPL10/GNL2/SNRPB/NOP16/DYNC1H1/DDX17/EXOSC2/NOP56/BYSL/NOP53/LIMD1/TRAF7/RPS15/EBNA1BP2/XAB2/EIF3G/SNRPE/UTP11/RPS2/RPS23/PRMT7/EIF4A3/RPLP0/RPL14/MRPL10/RUVBL1/ATM/RPL26L1/BRIX1/BMT2/BCCIP/SHQ1/MRTO4/RPS6/SF3A1/ZNF622/UTP4/WDR12/MPV17…	260
BP	GO:0016570	histone modification	261/6991	437/15166	4.56883e-09	1.52726e-06	ENSG00000117139/ENSG00000127663/ENSG00000112715/ENSG00000115548/ENSG00000132510/ENSG00000006459/ENSG00000117000/ENSG00000163872/ENSG00000119403/ENSG00000108840/ENSG00000276043/ENSG00000126012/ENSG00000179094/ENSG00000135365/ENSG00000128708/ENSG00000005483/ENSG00000164105/ENSG00000166501/ENSG00000187555/ENSG00000171720/ENSG00000139618/ENSG00000118513/ENSG00000084073/ENSG00000011243/ENSG00000170312…	KDM5B/KDM4B/VEGFA/KDM3A/KDM6B/KDM7A/RLF/YEATS2/PHF19/HDAC5/UHRF1/KDM5C/PER1/PHF21A/HAT1/KMT2E/SAP30/PRKCB/USP7/HDAC3/BRCA2/MYB/ZMPSTE24/AKAP8L/CDK1/KDM4C/TAF7/VRK1/PIH1D1/MTA2/KDM2A/ING4/ACTL6A/CHEK1/HSF4/BAZ1A/BRCA1/FLCN/BAP1/HUWE1/UBR5/POLE3/USP22/MBD3/HR/EZH2/BRD4/SETD7/HDAC4/RBBP4/SIN3B/EHMT2/EPOP/PRMT7/BCOR/PHC1/NAA50/OGT/RUVBL1/ATM/NSD2/PAXBP1/UBE2N/SETMAR/MORF4L2/NELFA/SIRT3/HDAC11/PRMT3/R…	261
BP	GO:0034976	response to endoplasmic reticulum stress	162/6991	253/15166	5.48252e-09	1.73623e-06	ENSG00000113739/ENSG00000087074/ENSG00000163516/ENSG00000177606/ENSG00000167658/ENSG00000044574/ENSG00000185624/ENSG00000135924/ENSG00000060566/ENSG00000072778/ENSG00000105327/ENSG00000051108/ENSG00000089248/ENSG00000166340/ENSG00000134109/ENSG00000128272/ENSG00000149428/ENSG00000101255/ENSG00000164463/ENSG00000204628/ENSG00000204389/ENSG00000137312/ENSG00000143321/ENSG00000107175/ENSG00000175197…	STC2/PPP1R15A/ANKZF1/JUN/EEF2/HSPA5/P4HB/DNAJB2/CREB3L3/ACADVL/BBC3/HERPUD1/ERP29/TPP1/EDEM1/ATF4/HYOU1/TRIB3/CREBRF/RACK1/HSPA1A/FLOT1/HDGF/CREB3/DDIT3/RNF5/TNFRSF10B/OS9/ATF3/SESN2/HSP90B1/GRINA/UBXN1/TSPYL2/SVIP/PPP2R5B/ERN1/CEBPB/PLA2G6/BAG6/TMBIM6/MAP3K5/TARDBP/ERO1A/RNF103/TLN1/SERINC3/ATF6B/CALR/MARCH6/PPP1R15B/MBTPS1/BCAP31/EDEM3/AMFR/TATDN2/UBXN6/SYVN1/CLU/STUB1/GET4/PDIA6/DNAJB12/CTDSP2…	162
BP	GO:0006403	RNA localization	144/6991	221/15166	7.1212e-09	2.14241e-06	ENSG00000091542/ENSG00000185650/ENSG00000100650/ENSG00000122566/ENSG00000132507/ENSG00000137312/ENSG00000101161/ENSG00000123136/ENSG00000185122/ENSG00000136450/ENSG00000163513/ENSG00000011243/ENSG00000272391/ENSG00000070366/ENSG00000104872/ENSG00000151746/ENSG00000147206/ENSG00000112081/ENSG00000085415/ENSG00000111581/ENSG00000138035/ENSG00000115875/ENSG00000150753/ENSG00000101888/ENSG00000130713…	ALKBH5/ZFP36L1/SRSF5/HNRNPA2B1/EIF5A/FLOT1/PRPF6/DDX39A/HSF1/SRSF1/TGFBR2/AKAP8L/POM121C/SMG6/PIH1D1/BICD1/NXF3/SRSF3/SEH1L/NUP107/PNPT1/SRSF7/CCT5/NXT2/EXOSC2/MX2/RPS15/RFTN1/HNRNPU/CCT4/SIDT2/EIF4A3/RUVBL1/ATM/BCCIP/SHQ1/DKC1/SRRM1/NUP85/SRSF6/RAN/TSC1/MAGOH/ABCE1/TNKS/NUP160/IGF2BP3/NUP50/NDC1/CPSF2/RTRAF/NUP35/UPF3B/NUP155/U2AF2/ZNF385A/SEM1/FBL/CASC3/POM121/CPSF1/EXOSC3/CCT2/UPF3A/BICD2/CPSF…	144
BP	GO:0070972	protein localization to endoplasmic reticulum	95/6991	135/15166	8.74625e-09	2.50601e-06	ENSG00000087074/ENSG00000044574/ENSG00000100316/ENSG00000142541/ENSG00000149273/ENSG00000108107/ENSG00000167526/ENSG00000105640/ENSG00000063177/ENSG00000233927/ENSG00000143742/ENSG00000130255/ENSG00000135506/ENSG00000170889/ENSG00000161016/ENSG00000148303/ENSG00000137818/ENSG00000147403/ENSG00000115268/ENSG00000105438/ENSG00000166441/ENSG00000185825/ENSG00000140988/ENSG00000186468/ENSG00000148396…	PPP1R15A/HSPA5/RPL3/RPL13A/RPS3/RPL28/RPL13/RPL18A/RPL18/RPS28/SRP9/RPL36/OS9/RPS9/RPL8/RPL7A/RPLP1/RPL10/RPS15/KDELR1/RPL27A/BCAP31/RPS2/RPS23/SEC16A/BCAP29/RPLP0/RPL14/RPS6/RPLP2/RTN4/RPS11/GBF1/RPS19/RPL15/RPS14/SRP19/RPL12/UBAC2/GPAA1/RPS5/RPS16/RPS8/RPL5/RPL4/RPL7/RPL19/RPL29/RPL35A/RPL10A/RAB3GAP1/SEC61A2/RPL23/RPS25/RPL38/RPS12/SRP14/SEC61A1/SEC61B/RPS4X/SRP54/TAPT1/PMM1/RPS17/RPL37A/SRP68…	95
BP	GO:0000086	G2/M transition of mitotic cell cycle	128/6991	193/15166	9.72945e-09	2.661e-06	ENSG00000123240/ENSG00000147874/ENSG00000165304/ENSG00000164045/ENSG00000169884/ENSG00000088986/ENSG00000097046/ENSG00000197299/ENSG00000170312/ENSG00000092853/ENSG00000160014/ENSG00000163781/ENSG00000149554/ENSG00000012048/ENSG00000108384/ENSG00000007047/ENSG00000105568/ENSG00000197102/ENSG00000142192/ENSG00000105373/ENSG00000094804/ENSG00000117614/ENSG00000160299/ENSG00000141867/ENSG00000152240…	OPTN/HAUS6/MELK/CDC25A/WNT10B/DYNLL1/CDC7/BLM/CDK1/CLSPN/CALM3/TOPBP1/CHEK1/BRCA1/RAD51C/MARK4/PPP2R1A/DYNC1H1/APP/NOP53/CDC6/SYF2/PCNT/BRD4/HAUS1/DTL/NAE1/PKIA/PKMYT1/CSNK1D/ATM/DNM2/NEDD1/HAUS2/KIF14/STOX1/CDC25B/MRNIP/SKP2/CDK2/RNASEH2B/WEE1/CENPF/PLK4/MTA3/CCNB1/BRSK2/YWHAG/PBX1/HAUS3/HAUS8/FBXO5/CLASP1/CCND1/FBXW11/AURKB/RBX1/AURKA/FOXN3/CALM2/CDK4/KHDRBS1/DBF4B/CEP290/MECP2/MAPRE1/DYNC1I2/S…	128
BP	GO:0140014	mitotic nuclear division	172/6991	273/15166	1.08633e-08	2.84192e-06	ENSG00000204388/ENSG00000178562/ENSG00000163235/ENSG00000111276/ENSG00000099901/ENSG00000255112/ENSG00000204389/ENSG00000122952/ENSG00000118816/ENSG00000156970/ENSG00000112742/ENSG00000149636/ENSG00000196924/ENSG00000040275/ENSG00000080986/ENSG00000101057/ENSG00000138764/ENSG00000011243/ENSG00000071539/ENSG00000108424/ENSG00000060069/ENSG00000126787/ENSG00000136824/ENSG00000149554/ENSG00000178295…	HSPA1B/CD28/TGFA/CDKN1B/RANBP1/CHMP1B/HSPA1A/ZWINT/CCNI/BUB1B/TTK/DSN1/FLNA/SPDL1/NDC80/MYBL2/CCNG2/AKAP8L/TRIP13/KPNB1/CTDP1/DLGAP5/SMC2/CHEK1/GEN1/NUMA1/SEH1L/ESPL1/CCNG1/CCND3/ANLN/KIF4A/PPP2R1A/MKI67/BUB3/CDC20/CDC6/TOM1L2/HNRNPU/STAG2/USP44/PKMYT1/NAA50/ANAPC15/ATM/KIF18B/RACGAP1/BCCIP/CDCA5/DUSP1/KIF23/SLF1/KIF14/STAG1/CCNE2/NCAPG/SPAG5/KIF22/TGFB1/RAN/CCSAP/PDS5B/CEP97/RCC1/TNKS/CENPF/RB1/…	172
BP	GO:0006261	DNA-dependent DNA replication	101/6991	146/15166	1.2765e-08	3.20028e-06	ENSG00000140521/ENSG00000101003/ENSG00000100297/ENSG00000166508/ENSG00000132646/ENSG00000129173/ENSG00000104738/ENSG00000093009/ENSG00000065328/ENSG00000111445/ENSG00000051341/ENSG00000069275/ENSG00000146263/ENSG00000076003/ENSG00000131153/ENSG00000139618/ENSG00000097046/ENSG00000197299/ENSG00000112312/ENSG00000084073/ENSG00000138346/ENSG00000177084/ENSG00000077514/ENSG00000168496/ENSG00000198604…	POLG/GINS1/MCM5/MCM7/PCNA/E2F8/MCM4/CDC45/MCM10/RFC5/POLQ/NUCKS1/MMS22L/MCM6/GINS2/BRCA2/CDC7/BLM/GMNN/ZMPSTE24/DNA2/POLE/POLD3/FEN1/BAZ1A/LIG1/GEN1/MCM3/POLE2/RFC4/CENPX/WDHD1/SSBP1/RFC3/CDC6/TIPIN/STAG2/TWNK/PRIM1/SETMAR/CIZ1/CCNE2/WRNIP1/WIZ/MCMBP/CDK2/RPA3/GINS4/ORC6/GINS3/DDX11/RFC2/RPA2/EME2/POLD4/POLA2/FBXO5/ORC3/SMC3/CDK9/SLBP/STOML2/DBF4B/MCM2/E2F7/ORC1/MGME1/CCNE1/TICRR/TONSL/LIG3/FBH1/…	101
BP	GO:0043161	proteasome-mediated ubiquitin-dependent protein catabolic process	229/6991	380/15166	1.38851e-08	3.34187e-06	ENSG00000071575/ENSG00000129993/ENSG00000204388/ENSG00000163516/ENSG00000044574/ENSG00000135924/ENSG00000051108/ENSG00000134109/ENSG00000145506/ENSG00000101255/ENSG00000125826/ENSG00000204628/ENSG00000204389/ENSG00000150991/ENSG00000168159/ENSG00000277791/ENSG00000108306/ENSG00000204264/ENSG00000156970/ENSG00000126067/ENSG00000175197/ENSG00000204308/ENSG00000187555/ENSG00000169884/ENSG00000135506…	TRIB2/CBFA2T3/HSPA1B/ANKZF1/HSPA5/DNAJB2/HERPUD1/EDEM1/NKD2/TRIB3/RBCK1/RACK1/HSPA1A/UBC/RNF187/PSMB3/FBXL20/PSMB8/BUB1B/PSMB2/DDIT3/RNF5/USP7/WNT10B/OS9/HSP90AB1/CDK1/HSP90B1/UBE2R2/SMURF2/UBXN1/SENP1/RAD23A/SVIP/FBXO4/NEDD4L/PBK/BAG6/ZFAND2A/UBB/UBE2H/CSNK1A1/BUB3/RNF103/SIAH2/CDC20/MARCH6/NOP53/MDM2/BCAP31/EDEM3/AMFR/USP44/ANAPC15/SYVN1/CSNK1D/OGT/CLU/PSMB7/ANAPC16/STUB1/FBXL16/KIF14/FBXW4/HSP…	229
BP	GO:0044839	cell cycle G2/M phase transition	137/6991	210/15166	1.4641e-08	3.38827e-06	ENSG00000123240/ENSG00000147874/ENSG00000165304/ENSG00000164045/ENSG00000169884/ENSG00000088986/ENSG00000097046/ENSG00000197299/ENSG00000011243/ENSG00000170312/ENSG00000169136/ENSG00000092853/ENSG00000160014/ENSG00000163781/ENSG00000149554/ENSG00000012048/ENSG00000108384/ENSG00000007047/ENSG00000105568/ENSG00000197102/ENSG00000142192/ENSG00000105373/ENSG00000094804/ENSG00000117614/ENSG00000160299…	OPTN/HAUS6/MELK/CDC25A/WNT10B/DYNLL1/CDC7/BLM/AKAP8L/CDK1/ATF5/CLSPN/CALM3/TOPBP1/CHEK1/BRCA1/RAD51C/MARK4/PPP2R1A/DYNC1H1/APP/NOP53/CDC6/SYF2/PCNT/BRD4/HAUS1/DTL/NAE1/PKIA/PKMYT1/CSNK1D/ATM/DNM2/NEDD1/HAUS2/KIF14/NEK10/STOX1/CDC25B/BABAM2/MRNIP/SKP2/CDK2/RNASEH2B/WEE1/CENPF/PLK4/MTA3/CCNB1/BRSK2/YWHAG/PBX1/FZR1/HAUS3/HAUS8/FBXO5/CLASP1/CCND1/FBXW11/AURKB/RBX1/AURKA/GTSE1/FOXN3/CALM2/CDK4/KHDRBS1…	137
BP	GO:0000075	cell cycle checkpoint	140/6991	216/15166	1.90128e-08	4.23703e-06	ENSG00000092470/ENSG00000136492/ENSG00000111276/ENSG00000122952/ENSG00000132646/ENSG00000101412/ENSG00000129173/ENSG00000093009/ENSG00000156970/ENSG00000112742/ENSG00000040275/ENSG00000139618/ENSG00000080986/ENSG00000197299/ENSG00000170312/ENSG00000071539/ENSG00000092853/ENSG00000138346/ENSG00000163781/ENSG00000149554/ENSG00000012048/ENSG00000178295/ENSG00000151876/ENSG00000131747/ENSG00000154473…	WDR76/BRIP1/CDKN1B/ZWINT/PCNA/E2F1/E2F8/CDC45/BUB1B/TTK/SPDL1/BRCA2/NDC80/BLM/CDK1/TRIP13/CLSPN/DNA2/TOPBP1/CHEK1/BRCA1/GEN1/FBXO4/TOP2A/BUB3/ZWILCH/GADD45A/INTS3/CDC20/NOP53/CDC6/SYF2/TNKS1BP1/TIPIN/NABP2/MDM2/DTL/USP44/NAE1/ANAPC15/ATM/SETMAR/RPS6/DUSP1/BTG2/BABAM2/RAD1/DCLRE1B/MRNIP/TGFB1/HRAS/CDK2/RNASEH2B/WEE1/CENPF/RB1/CCNB1/EP300/FZR1/KNTC1/RPA2/EME2/PROX1/MAD2L1/CCND1/ZNF385A/AURKB/XPC/AU…	140
BP	GO:0006986	response to unfolded protein	109/6991	161/15166	2.22378e-08	4.77874e-06	ENSG00000113739/ENSG00000173110/ENSG00000087074/ENSG00000204388/ENSG00000132002/ENSG00000044574/ENSG00000135924/ENSG00000060566/ENSG00000072778/ENSG00000105327/ENSG00000051108/ENSG00000166340/ENSG00000134109/ENSG00000123240/ENSG00000128272/ENSG00000149428/ENSG00000164463/ENSG00000204628/ENSG00000204389/ENSG00000143321/ENSG00000107175/ENSG00000175197/ENSG00000096384/ENSG00000162772/ENSG00000185122…	STC2/HSPA6/PPP1R15A/HSPA1B/DNAJB1/HSPA5/DNAJB2/CREB3L3/ACADVL/BBC3/HERPUD1/TPP1/EDEM1/OPTN/ATF4/HYOU1/CREBRF/RACK1/HSPA1A/HDGF/CREB3/DDIT3/HSP90AB1/ATF3/HSF1/SERPINH1/HSP90B1/TSPYL2/PPP2R5B/ERN1/TMBIM6/ERO1A/DNAJC4/TLN1/ATF6B/CALR/PPP1R15B/MBTPS1/EDEM3/AMFR/HSPB1/TATDN2/SYVN1/STUB1/PDIA6/CTDSP2/HERPUD2/DNAJB9/SEC31A/EP300/CREB3L2/DDX11/ZBTB17/ADD1/ERP44/PIK3R1/DNAJA1/CCND1/TM7SF3/ATP6V0D1/TBL2/EI…	109
BP	GO:0006605	protein targeting	241/6991	405/15166	2.78861e-08	5.78589e-06	ENSG00000104765/ENSG00000120915/ENSG00000141279/ENSG00000010810/ENSG00000015475/ENSG00000160255/ENSG00000100316/ENSG00000169100/ENSG00000150991/ENSG00000142541/ENSG00000149273/ENSG00000108107/ENSG00000167526/ENSG00000128340/ENSG00000170379/ENSG00000105640/ENSG00000063177/ENSG00000233927/ENSG00000143742/ENSG00000130255/ENSG00000135506/ENSG00000100321/ENSG00000104805/ENSG00000170889/ENSG00000104823…	BNIP3L/EPHX2/NPEPPS/FYN/BID/ITGB2/RPL3/SLC25A6/UBC/RPL13A/RPS3/RPL28/RPL13/RAC2/TCAF2/RPL18A/RPL18/RPS28/SRP9/RPL36/OS9/SYNGR1/NUCB1/RPS9/ECH1/RPL8/RPL7A/RHOU/RAB27A/TOMM40L/RPLP1/BAP1/GDI1/UBB/RPL10/HUWE1/USP9X/PARD3/ZDHHC9/SCARB2/ZDHHC20/SREBF2/TIMM23/RPS15/RPL27A/TIMM10/HOMER3/UBE2L3/HMGCL/RPS2/RPS23/MTCL1/CROT/RPLP0/RPL14/ICMT/ZDHHC6/CLU/TIMM8B/RPS6/RPLP2/VTI1B/RPS11/ZDHHC11B/AP1S3/INPP5K/TOM…	241
BP	GO:1903320	regulation of protein modification by small protein conjugation or removal	135/6991	209/15166	4.62924e-08	9.28472e-06	ENSG00000120738/ENSG00000118503/ENSG00000204388/ENSG00000044574/ENSG00000135924/ENSG00000113369/ENSG00000010810/ENSG00000051108/ENSG00000100302/ENSG00000101255/ENSG00000160445/ENSG00000145901/ENSG00000204389/ENSG00000141965/ENSG00000149273/ENSG00000140525/ENSG00000096384/ENSG00000088832/ENSG00000163938/ENSG00000162191/ENSG00000171132/ENSG00000140450/ENSG00000181790/ENSG00000012048/ENSG00000151876…	EGR1/TNFAIP3/HSPA1B/HSPA5/DNAJB2/ARRDC3/FYN/HERPUD1/RASD2/TRIB3/ZER1/TNIP1/HSPA1A/FEM1A/RPS3/FANCI/HSP90AB1/FKBP1A/GNL3/UBXN1/PRKCE/ARRDC4/ADGRB1/BRCA1/FBXO4/NSMCE3/UBB/NDFIP1/UBR5/CENPX/SIAH2/CDC20/NOP53/AVPR2/BIRC3/UBE2L3/HDAC4/RPS2/USP44/OGT/UBE2N/STUB1/GTPBP4/HSPBP1/PRMT3/PSEN1/MUL1/CTNNB1/SKP2/GLMN/PINK1/IVNS1ABP/KDM1A/N4BP1/RNF111/FZR1/RELA/RASSF5/DCUN1D2/ARNT/MAD2L1/FBXO5/DNAJA1/PRKCG/U2AF…	135
BP	GO:0006413	translational initiation	126/6991	193/15166	5.16519e-08	1.00007e-05	ENSG00000087074/ENSG00000173812/ENSG00000134030/ENSG00000128272/ENSG00000063046/ENSG00000186350/ENSG00000070756/ENSG00000100316/ENSG00000142541/ENSG00000149273/ENSG00000108107/ENSG00000175390/ENSG00000167526/ENSG00000105640/ENSG00000063177/ENSG00000233927/ENSG00000130255/ENSG00000168002/ENSG00000100129/ENSG00000120727/ENSG00000170889/ENSG00000161016/ENSG00000148303/ENSG00000147677/ENSG00000175634…	PPP1R15A/EIF1/CTIF/ATF4/EIF4B/RXRA/PABPC1/RPL3/RPL13A/RPS3/RPL28/EIF3F/RPL13/RPL18A/RPL18/RPS28/RPL36/POLR2G/EIF3L/PAIP2/RPS9/RPL8/RPL7A/EIF3H/RPS6KB2/EIF2S2/RPLP1/EIF3I/RPL10/PAIP2B/EIF4A2/PPP1R15B/RPS15/RPL27A/EIF3G/RPS2/RPS23/HSPB1/CDC123/RPLP0/RPL14/EIF4G2/RPS6/RPLP2/YTHDF1/RPS11/EIF5B/EIF5/EIF3E/ABCE1/RPS19/RPL15/RPS14/EIF2B4/RPL12/RPS5/EIF4EBP1/RPS16/DHX33/RPS8/YTHDF3/RPL5/RBM4/RPL4/KHDRBS1…	126
BP	GO:0000082	G1/S transition of mitotic cell cycle	148/6991	233/15166	5.31866e-08	1.00007e-05	ENSG00000136997/ENSG00000171848/ENSG00000015475/ENSG00000111276/ENSG00000135046/ENSG00000100297/ENSG00000129355/ENSG00000166508/ENSG00000132646/ENSG00000101412/ENSG00000129173/ENSG00000104738/ENSG00000093009/ENSG00000005483/ENSG00000065328/ENSG00000164045/ENSG00000076003/ENSG00000111679/ENSG00000008710/ENSG00000097046/ENSG00000112312/ENSG00000135503/ENSG00000170312/ENSG00000197343/ENSG00000116574…	MYC/RRM2/BID/CDKN1B/ANXA1/MCM5/CDKN2D/MCM7/PCNA/E2F1/E2F8/MCM4/CDC45/KMT2E/MCM10/CDC25A/MCM6/PTPN6/PKD1/CDC7/GMNN/ACVR1B/CDK1/ZNF655/RHOU/POLE/LATS2/PPP3CA/TYMS/MCM3/ITGB1/POLE2/CCND3/MCM8/MARK4/GADD45A/POLE3/CDC6/EZH2/TNKS1BP1/MDM2/ADAMTS1/BRD4/RBBP8/AIF1/ATM/DBF4/PRIM1/RPTOR/RPS6/BTG2/KIF14/CCNE2/CTDSP2/SKP2/CDK2/RCC1/WEE1/RB1/RPA3/PSME3/CCNB1/ORC6/DHFR/EP300/RPA2/EIF4EBP1/POLA2/CTDSP1/FBXO5/PK…	148
BP	GO:0048285	organelle fission	260/6991	444/15166	6.05541e-08	1.1041e-05	ENSG00000176171/ENSG00000204388/ENSG00000178562/ENSG00000186868/ENSG00000163235/ENSG00000136492/ENSG00000111276/ENSG00000099901/ENSG00000255112/ENSG00000204389/ENSG00000122952/ENSG00000118816/ENSG00000156970/ENSG00000112742/ENSG00000149636/ENSG00000196924/ENSG00000040275/ENSG00000139618/ENSG00000080986/ENSG00000101057/ENSG00000071242/ENSG00000185122/ENSG00000138764/ENSG00000197299/ENSG00000011243…	BNIP3/HSPA1B/CD28/MAPT/TGFA/BRIP1/CDKN1B/RANBP1/CHMP1B/HSPA1A/ZWINT/CCNI/BUB1B/TTK/DSN1/FLNA/SPDL1/BRCA2/NDC80/MYBL2/RPS6KA2/HSF1/CCNG2/BLM/AKAP8L/TDRD9/MARF1/TRIP13/KPNB1/CTDP1/DLGAP5/SMC2/CHEK1/FANCD2/GEN1/NUMA1/SEH1L/BAG6/ESPL1/CCNG1/CCND3/ANLN/RAD51C/KIF4A/PPP2R1A/UBB/TOP2A/MSH5/MKI67/BUB3/ACTR2/CENPX/CDC20/CALR/TEX19/CDC6/TOM1L2/MX2/HNRNPU/STAG2/MND1/RMI1/USP44/EHMT2/SUN1/MYBL1/PKMYT1/NAA50/…	260
BP	GO:0051169	nuclear transport	210/6991	349/15166	6.5033e-08	1.15089e-05	ENSG00000091542/ENSG00000124788/ENSG00000100650/ENSG00000122566/ENSG00000132507/ENSG00000112182/ENSG00000265972/ENSG00000169220/ENSG00000182481/ENSG00000123136/ENSG00000196924/ENSG00000171720/ENSG00000213672/ENSG00000096384/ENSG00000008710/ENSG00000136450/ENSG00000011243/ENSG00000170312/ENSG00000167088/ENSG00000168610/ENSG00000122877/ENSG00000185304/ENSG00000272391/ENSG00000184584/ENSG00000139343…	ALKBH5/ATXN1/SRSF5/HNRNPA2B1/EIF5A/BACH2/TXNIP/RGS14/KPNA2/DDX39A/FLNA/HDAC3/NCKIPSD/HSP90AB1/PKD1/SRSF1/AKAP8L/CDK1/SNRPD1/STAT3/EGR2/RGPD2/POM121C/TMEM173/SNRPF/SMG6/KPNB1/NXF3/SRSF3/SNRPG/PPP3CA/HCLS1/SEH1L/NUP107/SRSF7/EMD/CRY2/SNRPB/NXT2/UBR5/CALR/MX2/RPS15/MBTPS1/BARD1/MDM2/AHCYL1/SNRPE/PKIA/EIF4A3/RGPD1/BCCIP/IPO5/SYK/ECT2/SRRM1/TXN/RGPD6/CSE1L/PSEN1/NUP85/SRSF6/TGFB1/BAG3/CBLB/RAN/TSC1/FY…	210
BP	GO:0033044	regulation of chromosome organization	195/6991	321/15166	7.06732e-08	1.21497e-05	ENSG00000127663/ENSG00000112715/ENSG00000115548/ENSG00000136997/ENSG00000189060/ENSG00000186868/ENSG00000119403/ENSG00000122566/ENSG00000093009/ENSG00000005483/ENSG00000156970/ENSG00000112742/ENSG00000040275/ENSG00000187555/ENSG00000080986/ENSG00000118513/ENSG00000084073/ENSG00000011243/ENSG00000107077/ENSG00000178913/ENSG00000071539/ENSG00000163938/ENSG00000070366/ENSG00000104872/ENSG00000184897…	KDM4B/VEGFA/KDM3A/MYC/H1F0/MAPT/PHF19/HNRNPA2B1/CDC45/KMT2E/BUB1B/TTK/SPDL1/USP7/NDC80/MYB/ZMPSTE24/AKAP8L/KDM4C/TAF7/TRIP13/GNL3/SMG6/PIH1D1/H1FX/DLGAP5/CHEK1/FEN1/BRCA1/FLCN/GEN1/FBXO4/NUMA1/ESPL1/ATAD2/XRCC5/TOP2A/CCT5/MKI67/BUB3/UBR5/H3F3B/CDC20/CDC6/NABP2/HNRNPU/BRD4/CCT4/SETD7/USP44/EHMT2/BCOR/ANAPC15/OGT/ATM/PAXBP1/MAP1S/UBE2N/SETMAR/CDCA5/DUSP1/SLF1/DKC1/NELFA/TGFB1/SREBF1/CTNNB1/PINK1/DN…	195
BP	GO:0006913	nucleocytoplasmic transport	208/6991	346/15166	8.30949e-08	1.38884e-05	ENSG00000091542/ENSG00000124788/ENSG00000100650/ENSG00000122566/ENSG00000132507/ENSG00000112182/ENSG00000265972/ENSG00000169220/ENSG00000182481/ENSG00000123136/ENSG00000196924/ENSG00000171720/ENSG00000213672/ENSG00000096384/ENSG00000008710/ENSG00000136450/ENSG00000011243/ENSG00000170312/ENSG00000167088/ENSG00000168610/ENSG00000122877/ENSG00000185304/ENSG00000272391/ENSG00000184584/ENSG00000139343…	ALKBH5/ATXN1/SRSF5/HNRNPA2B1/EIF5A/BACH2/TXNIP/RGS14/KPNA2/DDX39A/FLNA/HDAC3/NCKIPSD/HSP90AB1/PKD1/SRSF1/AKAP8L/CDK1/SNRPD1/STAT3/EGR2/RGPD2/POM121C/TMEM173/SNRPF/SMG6/KPNB1/NXF3/SRSF3/SNRPG/PPP3CA/HCLS1/SEH1L/NUP107/SRSF7/EMD/CRY2/SNRPB/NXT2/UBR5/CALR/MX2/RPS15/MBTPS1/BARD1/MDM2/AHCYL1/SNRPE/PKIA/EIF4A3/RGPD1/BCCIP/IPO5/SYK/ECT2/SRRM1/TXN/RGPD6/CSE1L/PSEN1/NUP85/SRSF6/TGFB1/BAG3/CBLB/RAN/TSC1/FY…	208
BP	GO:0042254	ribosome biogenesis	170/6991	275/15166	9.07801e-08	1.47628e-05	ENSG00000100316/ENSG00000130935/ENSG00000233927/ENSG00000170889/ENSG00000145220/ENSG00000148303/ENSG00000104872/ENSG00000122034/ENSG00000189306/ENSG00000165732/ENSG00000147403/ENSG00000134697/ENSG00000048162/ENSG00000100201/ENSG00000130713/ENSG00000101361/ENSG00000112578/ENSG00000105373/ENSG00000131653/ENSG00000115268/ENSG00000117395/ENSG00000183520/ENSG00000140988/ENSG00000141543/ENSG00000089157…	RPL3/NOL11/RPS28/RPS9/LYAR/RPL7A/PIH1D1/GTF3A/RRP7A/DDX21/RPL10/GNL2/NOP16/DDX17/EXOSC2/NOP56/BYSL/NOP53/TRAF7/RPS15/EBNA1BP2/UTP11/RPS2/EIF4A3/RPLP0/RPL14/MRPL10/RPL26L1/BRIX1/BMT2/BCCIP/SHQ1/MRTO4/RPS6/ZNF622/UTP4/WDR12/MPV17L2/DKC1/MRPL20/MRPS7/SART1/GTPBP4/NIP7/RAN/TSC1/ABCE1/RPS19/WDR3/ISG20/GAR1/RPS14/SURF6/FTSJ3/DIS3L2/EXOSC9/RPL12/RPS5/PPAN/C1QBP/ERI1/NOLC1/RPS16/NOB1/RRP15/FBL/EXOSC3/RPS…	170
BP	GO:0015931	nucleobase-containing compound transport	141/6991	222/15166	1.10012e-07	1.74195e-05	ENSG00000091542/ENSG00000185650/ENSG00000100650/ENSG00000122566/ENSG00000169100/ENSG00000132507/ENSG00000137312/ENSG00000164638/ENSG00000123136/ENSG00000185122/ENSG00000136450/ENSG00000163513/ENSG00000011243/ENSG00000272391/ENSG00000070366/ENSG00000114120/ENSG00000147206/ENSG00000112081/ENSG00000085415/ENSG00000112759/ENSG00000111581/ENSG00000138035/ENSG00000115875/ENSG00000101888/ENSG00000183486…	ALKBH5/ZFP36L1/SRSF5/HNRNPA2B1/SLC25A6/EIF5A/FLOT1/SLC29A4/DDX39A/HSF1/SRSF1/TGFBR2/AKAP8L/POM121C/SMG6/SLC25A36/NXF3/SRSF3/SEH1L/SLC29A1/NUP107/PNPT1/SRSF7/NXT2/MX2/SLC29A2/RPS15/RFTN1/SIDT2/EIF4A3/BCCIP/SRRM1/SLC25A19/SLC35B1/NUP85/SRSF6/RAN/TSC1/MAGOH/ABCE1/TNKS/NUP160/IGF2BP3/NUP50/NDC1/CPSF2/RTRAF/NUP35/UPF3B/NUP155/U2AF2/SEM1/CASC3/POM121/CPSF1/UPF3A/BICD2/CPSF4/SLBP/CPSF6/PCID2/SLC35B4/KHD…	141
BP	GO:0000280	nuclear division	239/6991	406/15166	1.13262e-07	1.74593e-05	ENSG00000204388/ENSG00000178562/ENSG00000163235/ENSG00000136492/ENSG00000111276/ENSG00000099901/ENSG00000255112/ENSG00000204389/ENSG00000122952/ENSG00000118816/ENSG00000156970/ENSG00000112742/ENSG00000149636/ENSG00000196924/ENSG00000040275/ENSG00000139618/ENSG00000080986/ENSG00000101057/ENSG00000071242/ENSG00000185122/ENSG00000138764/ENSG00000197299/ENSG00000011243/ENSG00000156414/ENSG00000166783…	HSPA1B/CD28/TGFA/BRIP1/CDKN1B/RANBP1/CHMP1B/HSPA1A/ZWINT/CCNI/BUB1B/TTK/DSN1/FLNA/SPDL1/BRCA2/NDC80/MYBL2/RPS6KA2/HSF1/CCNG2/BLM/AKAP8L/TDRD9/MARF1/TRIP13/KPNB1/CTDP1/DLGAP5/SMC2/CHEK1/FANCD2/GEN1/NUMA1/SEH1L/BAG6/ESPL1/CCNG1/CCND3/ANLN/RAD51C/KIF4A/PPP2R1A/UBB/TOP2A/MSH5/MKI67/BUB3/ACTR2/CENPX/CDC20/CALR/TEX19/CDC6/TOM1L2/HNRNPU/STAG2/MND1/RMI1/USP44/EHMT2/SUN1/MYBL1/PKMYT1/NAA50/ANAPC15/DMC1/AT…	239
BP	GO:0008380	RNA splicing	240/6991	408/15166	1.16066e-07	1.74593e-05	ENSG00000102241/ENSG00000102317/ENSG00000179335/ENSG00000100650/ENSG00000070756/ENSG00000204389/ENSG00000140939/ENSG00000122566/ENSG00000132819/ENSG00000101161/ENSG00000123136/ENSG00000182872/ENSG00000076770/ENSG00000182173/ENSG00000168002/ENSG00000136450/ENSG00000011243/ENSG00000147140/ENSG00000167088/ENSG00000165494/ENSG00000137168/ENSG00000139343/ENSG00000197976/ENSG00000178951/ENSG00000112081…	HTATSF1/RBM3/CLK3/SRSF5/PABPC1/HSPA1A/NOL3/HNRNPA2B1/RBM38/PRPF6/DDX39A/RBM10/MBNL3/TSEN54/POLR2G/SRSF1/AKAP8L/NONO/SNRPD1/PCF11/PPIL1/SNRPF/AKAP17A/ZBTB7A/SRSF3/SNRPG/ERN1/HNRNPR/DDX42/TMBIM6/SRRM2/TARDBP/PHF5A/SRSF7/PPP2R1A/SNRPB/DDX17/RBFOX2/SYF2/XAB2/SUGP1/POLR2K/DDX41/HNRNPU/THRAP3/SNRPE/PRMT7/EIF4A3/TTF2/KHDRBS3/TRPT1/RNF113A/SNRPB2/DDX46/SF3A1/MBNL1/HNRNPA0/SART1/SRRM1/CELF5/RBM15/HNRNPM/C…	240
BP	GO:1903322	positive regulation of protein modification by small protein conjugation or removal	83/6991	119/15166	1.41008e-07	2.06938e-05	ENSG00000044574/ENSG00000113369/ENSG00000100302/ENSG00000101255/ENSG00000145901/ENSG00000140525/ENSG00000088832/ENSG00000163938/ENSG00000140450/ENSG00000012048/ENSG00000151876/ENSG00000185115/ENSG00000170315/ENSG00000131507/ENSG00000169689/ENSG00000117399/ENSG00000105373/ENSG00000126895/ENSG00000023445/ENSG00000185651/ENSG00000068024/ENSG00000140988/ENSG00000177889/ENSG00000103266/ENSG00000133265…	HSPA5/ARRDC3/RASD2/TRIB3/TNIP1/FANCI/FKBP1A/GNL3/ARRDC4/BRCA1/FBXO4/NSMCE3/UBB/NDFIP1/CENPX/CDC20/NOP53/AVPR2/BIRC3/UBE2L3/HDAC4/RPS2/UBE2N/STUB1/HSPBP1/MUL1/SKP2/PINK1/KDM1A/RNF111/FZR1/RASSF5/DCUN1D2/ARNT/UBE2I/WDR48/NDFIP2/CDK9/UBE2S/SPRTN/TOLLIP/TRAF6/PELI1/PAXIP1/SART3/PTPN22/AIMP2/WFS1/MTA1/MAPK9/UBE2C/DCUN1D1/TSPYL5/BCL10/PTTG1IP/CAV1/FBXW7/BMI1/RNF20/MASTL/PIAS3/PRKN/PIAS1/NMI/GOLGA2/RAB1…	83
BP	GO:0006612	protein targeting to membrane	119/6991	183/15166	1.6629e-07	2.38231e-05	ENSG00000010810/ENSG00000160255/ENSG00000100316/ENSG00000142541/ENSG00000149273/ENSG00000108107/ENSG00000167526/ENSG00000170379/ENSG00000105640/ENSG00000063177/ENSG00000233927/ENSG00000143742/ENSG00000130255/ENSG00000170889/ENSG00000161016/ENSG00000148303/ENSG00000137818/ENSG00000203879/ENSG00000147403/ENSG00000148498/ENSG00000188706/ENSG00000180776/ENSG00000115268/ENSG00000166441/ENSG00000140988…	FYN/ITGB2/RPL3/RPL13A/RPS3/RPL28/RPL13/TCAF2/RPL18A/RPL18/RPS28/SRP9/RPL36/RPS9/RPL8/RPL7A/RPLP1/GDI1/RPL10/PARD3/ZDHHC9/ZDHHC20/RPS15/RPL27A/RPS2/RPS23/MTCL1/RPLP0/RPL14/ICMT/ZDHHC6/RPS6/RPLP2/RPS11/ZDHHC11B/INPP5K/HRAS/RPS19/RPL15/CACNB3/RPS14/SRP19/ITGB1BP1/SSR2/RPL12/RPS5/RPS16/PEX26/ZDHHC3/ZDHHC7/RPS8/PEX5/RPL5/ZDHHC24/RPL4/RPL7/RPL19/RPL29/RPL35A/RPL10A/SEC61A2/RPL23/RPS25/PRNP/RPL38/PRKCI/…	119
BP	GO:0031396	regulation of protein ubiquitination	119/6991	184/15166	2.58002e-07	3.555e-05	ENSG00000118503/ENSG00000204388/ENSG00000044574/ENSG00000135924/ENSG00000113369/ENSG00000010810/ENSG00000051108/ENSG00000100302/ENSG00000101255/ENSG00000160445/ENSG00000204389/ENSG00000141965/ENSG00000149273/ENSG00000140525/ENSG00000096384/ENSG00000088832/ENSG00000162191/ENSG00000171132/ENSG00000140450/ENSG00000181790/ENSG00000012048/ENSG00000151876/ENSG00000185115/ENSG00000170315/ENSG00000131507…	TNFAIP3/HSPA1B/HSPA5/DNAJB2/ARRDC3/FYN/HERPUD1/RASD2/TRIB3/ZER1/HSPA1A/FEM1A/RPS3/FANCI/HSP90AB1/FKBP1A/UBXN1/PRKCE/ARRDC4/ADGRB1/BRCA1/FBXO4/NSMCE3/UBB/NDFIP1/UBR5/CENPX/SIAH2/CDC20/AVPR2/BIRC3/UBE2L3/RPS2/USP44/OGT/UBE2N/STUB1/GTPBP4/HSPBP1/PRMT3/PSEN1/SKP2/GLMN/PINK1/IVNS1ABP/KDM1A/N4BP1/RNF111/FZR1/RASSF5/DCUN1D2/MAD2L1/FBXO5/DNAJA1/PRKCG/U2AF2/VPS28/MTBP/WDR48/NDFIP2/CDK9/UBE2S/RPL5/SPRTN/TR…	119
BP	GO:0007093	mitotic cell cycle checkpoint	109/6991	166/15166	2.59964e-07	3.555e-05	ENSG00000111276/ENSG00000122952/ENSG00000132646/ENSG00000101412/ENSG00000129173/ENSG00000156970/ENSG00000112742/ENSG00000040275/ENSG00000080986/ENSG00000197299/ENSG00000170312/ENSG00000071539/ENSG00000092853/ENSG00000163781/ENSG00000149554/ENSG00000012048/ENSG00000178295/ENSG00000131747/ENSG00000154473/ENSG00000174442/ENSG00000116717/ENSG00000143624/ENSG00000117399/ENSG00000105373/ENSG00000094804…	CDKN1B/ZWINT/PCNA/E2F1/E2F8/BUB1B/TTK/SPDL1/NDC80/BLM/CDK1/TRIP13/CLSPN/TOPBP1/CHEK1/BRCA1/GEN1/TOP2A/BUB3/ZWILCH/GADD45A/INTS3/CDC20/NOP53/CDC6/SYF2/TNKS1BP1/TIPIN/NABP2/MDM2/USP44/NAE1/ANAPC15/ATM/SETMAR/RPS6/DUSP1/BTG2/DCLRE1B/MRNIP/TGFB1/HRAS/CDK2/WEE1/CENPF/RB1/CCNB1/EP300/KNTC1/RPA2/EME2/MAD2L1/CCND1/ZNF385A/AURKB/XPC/AURKA/MUS81/GTSE1/CNOT3/PCBP4/FOXN3/PCID2/CNOT11/CARM1/CASP2/TFDP1/E2F7/O…	109
BP	GO:0044843	cell cycle G1/S phase transition	154/6991	249/15166	3.46191e-07	4.62896e-05	ENSG00000136997/ENSG00000171848/ENSG00000015475/ENSG00000111276/ENSG00000135046/ENSG00000100297/ENSG00000129355/ENSG00000166508/ENSG00000132646/ENSG00000101412/ENSG00000129173/ENSG00000104738/ENSG00000093009/ENSG00000005483/ENSG00000065328/ENSG00000164045/ENSG00000076003/ENSG00000111679/ENSG00000008710/ENSG00000097046/ENSG00000112312/ENSG00000135503/ENSG00000170312/ENSG00000197343/ENSG00000116574…	MYC/RRM2/BID/CDKN1B/ANXA1/MCM5/CDKN2D/MCM7/PCNA/E2F1/E2F8/MCM4/CDC45/KMT2E/MCM10/CDC25A/MCM6/PTPN6/PKD1/CDC7/GMNN/ACVR1B/CDK1/ZNF655/RHOU/POLE/LATS2/PPP3CA/TYMS/MCM3/ITGB1/POLE2/CCND3/MCM8/MARK4/GADD45A/POLE3/CDC6/EZH2/TNKS1BP1/MDM2/ADAMTS1/BRD4/RBBP8/AIF1/ATM/DBF4/PRIM1/RPTOR/RPS6/BTG2/KIF14/CCNE2/CTDSP2/SKP2/CDK2/RCC1/WEE1/RB1/RPA3/PSME3/CCNB1/ORC6/DHFR/EP300/RPA2/EIF4EBP1/POLA2/CTDSP1/FBXO5/PK…	154
BP	GO:0051028	mRNA transport	96/6991	144/15166	4.62264e-07	6.04661e-05	ENSG00000091542/ENSG00000185650/ENSG00000100650/ENSG00000122566/ENSG00000132507/ENSG00000123136/ENSG00000185122/ENSG00000136450/ENSG00000011243/ENSG00000272391/ENSG00000070366/ENSG00000147206/ENSG00000112081/ENSG00000085415/ENSG00000111581/ENSG00000115875/ENSG00000101888/ENSG00000183486/ENSG00000141543/ENSG00000133226/ENSG00000125450/ENSG00000124193/ENSG00000162385/ENSG00000173273/ENSG00000030066…	ALKBH5/ZFP36L1/SRSF5/HNRNPA2B1/EIF5A/DDX39A/HSF1/SRSF1/AKAP8L/POM121C/SMG6/NXF3/SRSF3/SEH1L/NUP107/SRSF7/NXT2/MX2/EIF4A3/SRRM1/NUP85/SRSF6/MAGOH/TNKS/NUP160/IGF2BP3/NUP50/NDC1/CPSF2/NUP35/UPF3B/NUP155/U2AF2/SEM1/CASC3/POM121/CPSF1/UPF3A/BICD2/CPSF4/SLBP/PCID2/SLU7/CPSF3/IGF2BP2/KIF5C/DDX39B/NUP37/NUP205/RANBP2/EIF4E/QKI/XPO1/SYMPK/SETD2/NCBP3/RBM8A/SRSF9/HNRNPA3/SMG5/ZC3H3/MYO1C/MAGOHB/RAE1/KHSRP…	96
BP	GO:1903311	regulation of mRNA metabolic process	154/6991	250/15166	4.93673e-07	6.32007e-05	ENSG00000152518/ENSG00000102317/ENSG00000185650/ENSG00000100650/ENSG00000070756/ENSG00000204389/ENSG00000122566/ENSG00000132819/ENSG00000101412/ENSG00000150991/ENSG00000128016/ENSG00000182872/ENSG00000076770/ENSG00000185122/ENSG00000168002/ENSG00000136450/ENSG00000100226/ENSG00000178951/ENSG00000060138/ENSG00000112081/ENSG00000125944/ENSG00000120948/ENSG00000138035/ENSG00000115875/ENSG00000170315…	ZFP36L2/RBM3/ZFP36L1/SRSF5/PABPC1/HSPA1A/HNRNPA2B1/RBM38/E2F1/UBC/ZFP36/RBM10/MBNL3/HSF1/POLR2G/SRSF1/GTPBP1/ZBTB7A/YBX3/SRSF3/HNRNPR/TARDBP/PNPT1/SRSF7/UBB/DDX17/EXOSC2/RBFOX2/BARD1/AHCYL1/HNRNPU/THRAP3/HSPB1/TENT5C/KHDRBS3/MAPKAPK2/MYD88/BTG2/MBNL1/HNRNPA0/SUPT5H/CELF5/VIM/RBM15/HNRNPM/SRSF6/MAGOH/SREK1/NBAS/IGF2BP3/CCNB1/RBM5/EXOSC9/PAPOLA/FXR1/MYEF2/PABPC4/C1QBP/PUM1/SET/U2AF2/SYNCRIP/REST/SE…	154
BP	GO:0042176	regulation of protein catabolic process	209/6991	354/15166	5.19824e-07	6.51621e-05	ENSG00000071575/ENSG00000129993/ENSG00000118503/ENSG00000204388/ENSG00000123384/ENSG00000135924/ENSG00000010810/ENSG00000051108/ENSG00000134109/ENSG00000007944/ENSG00000145506/ENSG00000081479/ENSG00000111276/ENSG00000101255/ENSG00000204628/ENSG00000204389/ENSG00000169398/ENSG00000104904/ENSG00000196924/ENSG00000187555/ENSG00000101210/ENSG00000169884/ENSG00000135506/ENSG00000115539/ENSG00000096384…	TRIB2/CBFA2T3/TNFAIP3/HSPA1B/LRP1/DNAJB2/FYN/HERPUD1/EDEM1/MYLIP/NKD2/LRP2/CDKN1B/TRIB3/RACK1/HSPA1A/PTK2/OAZ1/FLNA/USP7/EEF1A2/WNT10B/OS9/PDCL3/HSP90AB1/PKD1/SMURF2/UBXN1/SENP1/RAD23A/SERPINE2/SVIP/ADGRB1/NEDD4L/AZIN2/PBK/BAG6/ANXA2/ZFAND2A/UBB/NDFIP1/MSN/CSNK1A1/PSMC3/EEF1A1/NOP53/ATG4B/LDLR/CTSC/BARD1/MDM2/BCAP31/DTL/PSMC2/CSNK1D/LPCAT1/OGT/SEC22B/CLU/STUB1/TIMP1/AGAP2/TRIM32/HSPBP1/NUDT15/RYB…	209
BP	GO:0000209	protein polyubiquitination	152/6991	247/15166	6.37156e-07	7.82402e-05	ENSG00000118503/ENSG00000109046/ENSG00000141279/ENSG00000007944/ENSG00000125826/ENSG00000150991/ENSG00000168159/ENSG00000108306/ENSG00000204308/ENSG00000077152/ENSG00000148356/ENSG00000107341/ENSG00000108854/ENSG00000141622/ENSG00000113441/ENSG00000067955/ENSG00000012048/ENSG00000151876/ENSG00000049759/ENSG00000133606/ENSG00000139946/ENSG00000170315/ENSG00000186591/ENSG00000086758/ENSG00000165406…	TNFAIP3/WSB1/NPEPPS/MYLIP/RBCK1/UBC/RNF187/FBXL20/RNF5/UBE2T/LRSAM1/UBE2R2/SMURF2/RNF165/LNPEP/CBFB/BRCA1/FBXO4/NEDD4L/MKRN1/PELI2/UBB/UBE2H/HUWE1/MARCH8/FBXO32/UBR5/SIAH2/MARCH6/RNF114/HECTD1/BARD1/UBE2L3/AMFR/DTL/SYVN1/RBBP6/FBXO41/MAGEL2/UBE2N/STUB1/FBXL16/UBE2O/FBXW4/TRIM32/LMO7/RNF125/FBXO44/SKP2/TNKS/RNF19A/UBE2E3/FBXO22/RNF111/CDC23/CDC16/FZR1/ARIH1/FBXW5/RNF31/RNF6/HERC6/CCNF/UBOX5/HDAC6/…	152
BP	GO:1902749	regulation of cell cycle G2/M phase transition	106/6991	163/15166	7.70413e-07	9.27115e-05	ENSG00000147874/ENSG00000164045/ENSG00000169884/ENSG00000088986/ENSG00000097046/ENSG00000197299/ENSG00000170312/ENSG00000169136/ENSG00000092853/ENSG00000163781/ENSG00000149554/ENSG00000012048/ENSG00000108384/ENSG00000105568/ENSG00000197102/ENSG00000142192/ENSG00000105373/ENSG00000094804/ENSG00000117614/ENSG00000160299/ENSG00000141867/ENSG00000152240/ENSG00000143476/ENSG00000159593/ENSG00000171033…	HAUS6/CDC25A/WNT10B/DYNLL1/CDC7/BLM/CDK1/ATF5/CLSPN/TOPBP1/CHEK1/BRCA1/RAD51C/PPP2R1A/DYNC1H1/APP/NOP53/CDC6/SYF2/PCNT/BRD4/HAUS1/DTL/NAE1/PKIA/CSNK1D/ATM/NEDD1/HAUS2/KIF14/NEK10/STOX1/CDC25B/BABAM2/MRNIP/CDK2/RNASEH2B/CENPF/PLK4/MTA3/CCNB1/YWHAG/PBX1/FZR1/HAUS3/HAUS8/FBXO5/CLASP1/CCND1/AURKB/RBX1/AURKA/GTSE1/FOXN3/CDK4/DBF4B/CEP290/MECP2/PAXIP1/MAPRE1/DYNC1I2/SMARCD3/CETN2/ORC1/CEP152/DCTN2/TICR…	106
BP	GO:0010389	regulation of G2/M transition of mitotic cell cycle	97/6991	147/15166	8.31083e-07	9.61914e-05	ENSG00000147874/ENSG00000164045/ENSG00000169884/ENSG00000088986/ENSG00000097046/ENSG00000197299/ENSG00000170312/ENSG00000092853/ENSG00000163781/ENSG00000012048/ENSG00000108384/ENSG00000105568/ENSG00000197102/ENSG00000142192/ENSG00000105373/ENSG00000094804/ENSG00000117614/ENSG00000160299/ENSG00000141867/ENSG00000152240/ENSG00000143476/ENSG00000159593/ENSG00000171033/ENSG00000141551/ENSG00000149311…	HAUS6/CDC25A/WNT10B/DYNLL1/CDC7/BLM/CDK1/CLSPN/TOPBP1/BRCA1/RAD51C/PPP2R1A/DYNC1H1/APP/NOP53/CDC6/SYF2/PCNT/BRD4/HAUS1/DTL/NAE1/PKIA/CSNK1D/ATM/NEDD1/HAUS2/KIF14/STOX1/CDC25B/MRNIP/CDK2/RNASEH2B/CENPF/PLK4/MTA3/CCNB1/YWHAG/PBX1/HAUS3/HAUS8/FBXO5/CLASP1/CCND1/AURKB/RBX1/AURKA/FOXN3/CDK4/DBF4B/CEP290/MECP2/MAPRE1/DYNC1I2/SMARCD3/CETN2/ORC1/CEP152/DCTN2/TICRR/TPX2/NINL/HAUS5/TUBA4A/RAD21/CEP192/ZNF8…	97
BP	GO:0050657	nucleic acid transport	118/6991	185/15166	8.4729e-07	9.61914e-05	ENSG00000091542/ENSG00000185650/ENSG00000100650/ENSG00000122566/ENSG00000132507/ENSG00000137312/ENSG00000123136/ENSG00000185122/ENSG00000136450/ENSG00000163513/ENSG00000011243/ENSG00000272391/ENSG00000070366/ENSG00000147206/ENSG00000112081/ENSG00000085415/ENSG00000111581/ENSG00000138035/ENSG00000115875/ENSG00000101888/ENSG00000183486/ENSG00000115268/ENSG00000131378/ENSG00000149577/ENSG00000141543…	ALKBH5/ZFP36L1/SRSF5/HNRNPA2B1/EIF5A/FLOT1/DDX39A/HSF1/SRSF1/TGFBR2/AKAP8L/POM121C/SMG6/NXF3/SRSF3/SEH1L/NUP107/PNPT1/SRSF7/NXT2/MX2/RPS15/RFTN1/SIDT2/EIF4A3/BCCIP/SRRM1/NUP85/SRSF6/RAN/TSC1/MAGOH/ABCE1/TNKS/NUP160/IGF2BP3/NUP50/NDC1/CPSF2/RTRAF/NUP35/UPF3B/NUP155/U2AF2/SEM1/CASC3/POM121/CPSF1/UPF3A/BICD2/CPSF4/SLBP/CPSF6/PCID2/KHDRBS1/SLU7/CPSF3/IGF2BP2/KIF5C/DDX39B/NUP37/NUP205/RANBP2/EIF4E/QKI…	118
BP	GO:0050658	RNA transport	118/6991	185/15166	8.4729e-07	9.61914e-05	ENSG00000091542/ENSG00000185650/ENSG00000100650/ENSG00000122566/ENSG00000132507/ENSG00000137312/ENSG00000123136/ENSG00000185122/ENSG00000136450/ENSG00000163513/ENSG00000011243/ENSG00000272391/ENSG00000070366/ENSG00000147206/ENSG00000112081/ENSG00000085415/ENSG00000111581/ENSG00000138035/ENSG00000115875/ENSG00000101888/ENSG00000183486/ENSG00000115268/ENSG00000131378/ENSG00000149577/ENSG00000141543…	ALKBH5/ZFP36L1/SRSF5/HNRNPA2B1/EIF5A/FLOT1/DDX39A/HSF1/SRSF1/TGFBR2/AKAP8L/POM121C/SMG6/NXF3/SRSF3/SEH1L/NUP107/PNPT1/SRSF7/NXT2/MX2/RPS15/RFTN1/SIDT2/EIF4A3/BCCIP/SRRM1/NUP85/SRSF6/RAN/TSC1/MAGOH/ABCE1/TNKS/NUP160/IGF2BP3/NUP50/NDC1/CPSF2/RTRAF/NUP35/UPF3B/NUP155/U2AF2/SEM1/CASC3/POM121/CPSF1/UPF3A/BICD2/CPSF4/SLBP/CPSF6/PCID2/KHDRBS1/SLU7/CPSF3/IGF2BP2/KIF5C/DDX39B/NUP37/NUP205/RANBP2/EIF4E/QKI…	118
BP	GO:0045931	positive regulation of mitotic cell cycle	93/6991	140/15166	8.87752e-07	9.89186e-05	ENSG00000100600/ENSG00000178562/ENSG00000163235/ENSG00000108861/ENSG00000135046/ENSG00000099901/ENSG00000093009/ENSG00000005483/ENSG00000164045/ENSG00000139618/ENSG00000080986/ENSG00000169884/ENSG00000185122/ENSG00000097046/ENSG00000170312/ENSG00000114315/ENSG00000126787/ENSG00000178295/ENSG00000137497/ENSG00000135476/ENSG00000112576/ENSG00000108384/ENSG00000124422/ENSG00000142192/ENSG00000094804…	LGMN/CD28/TGFA/DUSP3/ANXA1/RANBP1/CDC45/KMT2E/CDC25A/BRCA2/NDC80/WNT10B/HSF1/CDC7/CDK1/HES1/DLGAP5/GEN1/NUMA1/ESPL1/CCND3/RAD51C/USP22/APP/CDC6/MDM2/ADAMTS1/HNRNPU/BRD4/DTL/AIF1/RPTOR/CDCA5/SLF1/STOX1/CDC25B/TGFB1/RB1/MTA3/CCNB1/PEBP1/PBX1/EIF4EBP1/INSR/MAD2L1/STAT5B/FBXO5/CCND1/MTBP/AURKA/NUSAP1/PCID2/CDK4/DBF4B/MECP2/DDX3X/SMARCD3/EIF4E/CUL4B/CUL4A/UBE2E2/UBE2C/KIF20B/FGFR1/NSFL1C/NUP62/CDT1/TP…	93
BP	GO:0006979	response to oxidative stress	237/6991	410/15166	9.46368e-07	0.000103533	ENSG00000198804/ENSG00000198786/ENSG00000198888/ENSG00000198840/ENSG00000198695/ENSG00000113739/ENSG00000176171/ENSG00000152256/ENSG00000134333/ENSG00000135766/ENSG00000118503/ENSG00000132510/ENSG00000204388/ENSG00000163516/ENSG00000177606/ENSG00000186868/ENSG00000167658/ENSG00000197746/ENSG00000127528/ENSG00000185624/ENSG00000196365/ENSG00000087258/ENSG00000244405/ENSG00000010810/ENSG00000167768…	MT-CO1/MT-ND5/MT-ND1/MT-ND3/MT-ND6/STC2/BNIP3/PDK1/LDHA/EGLN1/TNFAIP3/KDM6B/HSPA1B/ANKZF1/JUN/MAPT/EEF2/PSAP/KLF2/P4HB/LONP1/GNAO1/ETV5/FYN/KRT1/CD38/IPCEF1/ATF4/GPX4/ANXA1/MELK/TP53INP1/RACK1/HSPA1A/NOL3/PCNA/RPS3/TXNIP/RGS14/PXDN/NUDT1/TLDC1/GGT7/UCP2/RHOB/HSF1/MYB/ETS1/CDK1/NONO/SESN2/CASP3/STAT6/FOS/CYCS/NFE2L1/BTG1/FANCD2/MAP3K5/PNPT1/PRDX3/FOXO3/PTPRK/ERO1A/APP/NDUFA12/PPP1R15B/EZH2/MDM2/AI…	237
BP	GO:0034599	cellular response to oxidative stress	157/6991	258/15166	1.1186e-06	0.00012019	ENSG00000176171/ENSG00000152256/ENSG00000118503/ENSG00000132510/ENSG00000204388/ENSG00000163516/ENSG00000177606/ENSG00000186868/ENSG00000197746/ENSG00000127528/ENSG00000185624/ENSG00000196365/ENSG00000244405/ENSG00000010810/ENSG00000128272/ENSG00000135046/ENSG00000165304/ENSG00000164938/ENSG00000204628/ENSG00000204389/ENSG00000140939/ENSG00000132646/ENSG00000149273/ENSG00000140950/ENSG00000143878…	BNIP3/PDK1/TNFAIP3/KDM6B/HSPA1B/ANKZF1/JUN/MAPT/PSAP/KLF2/P4HB/LONP1/ETV5/FYN/ATF4/ANXA1/MELK/TP53INP1/RACK1/HSPA1A/NOL3/PCNA/RPS3/TLDC1/RHOB/HSF1/MYB/ETS1/CDK1/NONO/SESN2/STAT6/FOS/CYCS/NFE2L1/FANCD2/MAP3K5/PNPT1/PRDX3/FOXO3/PTPRK/ERO1A/EZH2/MDM2/AIF1/HSPB1/DNM2/ADPRHL2/GCH1/ZNF622/MAPK7/ECT2/ATP7A/AIFM1/TXN/ERP27/FANCC/TSC1/TLR6/CTNNB1/STK25/CDK2/PINK1/G6PD/FOXO1/CHD6/MGMT/MTR/DHFR/MSRB2/SELENO…	157
BP	GO:0051236	establishment of RNA localization	119/6991	188/15166	1.35872e-06	0.000143428	ENSG00000091542/ENSG00000185650/ENSG00000100650/ENSG00000122566/ENSG00000132507/ENSG00000137312/ENSG00000123136/ENSG00000185122/ENSG00000136450/ENSG00000163513/ENSG00000011243/ENSG00000272391/ENSG00000070366/ENSG00000147206/ENSG00000112081/ENSG00000085415/ENSG00000111581/ENSG00000138035/ENSG00000115875/ENSG00000101888/ENSG00000183486/ENSG00000115268/ENSG00000131378/ENSG00000149577/ENSG00000141543…	ALKBH5/ZFP36L1/SRSF5/HNRNPA2B1/EIF5A/FLOT1/DDX39A/HSF1/SRSF1/TGFBR2/AKAP8L/POM121C/SMG6/NXF3/SRSF3/SEH1L/NUP107/PNPT1/SRSF7/NXT2/MX2/RPS15/RFTN1/SIDT2/EIF4A3/ATM/BCCIP/SRRM1/NUP85/SRSF6/RAN/TSC1/MAGOH/ABCE1/TNKS/NUP160/IGF2BP3/NUP50/NDC1/CPSF2/RTRAF/NUP35/UPF3B/NUP155/U2AF2/SEM1/CASC3/POM121/CPSF1/UPF3A/BICD2/CPSF4/SLBP/CPSF6/PCID2/KHDRBS1/SLU7/CPSF3/IGF2BP2/KIF5C/DDX39B/NUP37/NUP205/RANBP2/EIF4E…	119
BP	GO:1902275	regulation of chromatin organization	107/6991	167/15166	1.97903e-06	0.000205307	ENSG00000127663/ENSG00000112715/ENSG00000115548/ENSG00000189060/ENSG00000119403/ENSG00000093009/ENSG00000005483/ENSG00000118513/ENSG00000084073/ENSG00000011243/ENSG00000107077/ENSG00000178913/ENSG00000104872/ENSG00000184897/ENSG00000149554/ENSG00000012048/ENSG00000154803/ENSG00000156802/ENSG00000148773/ENSG00000104517/ENSG00000153187/ENSG00000141867/ENSG00000145391/ENSG00000204371/ENSG00000183337…	KDM4B/VEGFA/KDM3A/H1F0/PHF19/CDC45/KMT2E/MYB/ZMPSTE24/AKAP8L/KDM4C/TAF7/PIH1D1/H1FX/CHEK1/BRCA1/FLCN/ATAD2/MKI67/UBR5/HNRNPU/BRD4/SETD7/EHMT2/BCOR/OGT/ATM/PAXBP1/MAP1S/UBE2N/NELFA/TGFB1/SREBF1/CTNNB1/PINK1/DNMT1/CCNB1/KDM1A/WBP2/PRMT6/TRIM28/ZNHIT1/SET/KAT7/HIST1H1C/RTF1/KDM5A/CDK9/KMT2B/GATA3/MECP2/PAF1/PAXIP1/C6orf89/SMAD4/UBE2B/SART3/PHF1/UCN/ING2/HIST1H1E/JARID2/RPS6KA5/TADA2A/EED/HIST1H1D/RN…	107
BP	GO:0051168	nuclear export	120/6991	191/15166	2.13956e-06	0.000217569	ENSG00000091542/ENSG00000124788/ENSG00000100650/ENSG00000122566/ENSG00000132507/ENSG00000123136/ENSG00000008710/ENSG00000136450/ENSG00000011243/ENSG00000122877/ENSG00000272391/ENSG00000070366/ENSG00000147206/ENSG00000112081/ENSG00000085415/ENSG00000111581/ENSG00000115875/ENSG00000102119/ENSG00000179218/ENSG00000115268/ENSG00000138376/ENSG00000135679/ENSG00000168710/ENSG00000141543/ENSG00000107949…	ALKBH5/ATXN1/SRSF5/HNRNPA2B1/EIF5A/DDX39A/PKD1/SRSF1/AKAP8L/EGR2/POM121C/SMG6/NXF3/SRSF3/SEH1L/NUP107/SRSF7/EMD/CALR/RPS15/BARD1/MDM2/AHCYL1/EIF4A3/BCCIP/SRRM1/TXN/CSE1L/NUP85/SRSF6/TGFB1/BAG3/RAN/TSC1/MAGOH/ABCE1/NUP160/NUP50/NDC1/CPSF2/LZTS2/NUP35/UPF3B/NUP155/U2AF2/XPO6/SEM1/CASC3/POM121/CPSF1/CPSF4/GTSE1/SLBP/CPSF6/PPM1A/PCID2/KHDRBS1/SLU7/CPSF3/SMURF1/RANGAP1/DDX39B/NUP37/NUP205/RANBP2/EIF4E…	120
BP	GO:0090150	establishment of protein localization to membrane	176/6991	296/15166	2.16954e-06	0.000217569	ENSG00000104081/ENSG00000010810/ENSG00000105327/ENSG00000123240/ENSG00000015475/ENSG00000160255/ENSG00000204628/ENSG00000101412/ENSG00000100316/ENSG00000142541/ENSG00000149273/ENSG00000108107/ENSG00000167526/ENSG00000170379/ENSG00000105640/ENSG00000063177/ENSG00000233927/ENSG00000143742/ENSG00000165943/ENSG00000130255/ENSG00000064012/ENSG00000166900/ENSG00000127603/ENSG00000170889/ENSG00000132563…	BMF/FYN/BBC3/OPTN/BID/ITGB2/RACK1/E2F1/RPL3/RPL13A/RPS3/RPL28/RPL13/TCAF2/RPL18A/RPL18/RPS28/SRP9/MOAP1/RPL36/CASP8/STX3/MACF1/RPS9/REEP2/RPL8/RPL7A/CALM3/BAG6/RPLP1/YWHAQ/AFDN/GDI1/RPL10/PARD3/ZDHHC9/ZDHHC20/VAMP2/RPS15/RPL27A/TIMM10/RFTN1/RPS2/RPS23/MTCL1/RPLP0/RPL14/ICMT/ZDHHC6/RPS6/RPLP2/GET4/RPS11/ZDHHC11B/INPP5K/BBS2/HRAS/RPS19/VAMP5/RPL15/CACNB3/RPS14/SRP19/ITGB1BP1/SSR2/YWHAG/ARFRP1/PDCD5…	176
BP	GO:0035967	cellular response to topologically incorrect protein	95/6991	146/15166	2.7304e-06	0.000269325	ENSG00000113739/ENSG00000173110/ENSG00000087074/ENSG00000204388/ENSG00000163516/ENSG00000044574/ENSG00000060566/ENSG00000072778/ENSG00000105327/ENSG00000051108/ENSG00000166340/ENSG00000134109/ENSG00000123240/ENSG00000128272/ENSG00000149428/ENSG00000164463/ENSG00000204628/ENSG00000204389/ENSG00000143321/ENSG00000107175/ENSG00000175197/ENSG00000204308/ENSG00000162772/ENSG00000185122/ENSG00000166598…	STC2/HSPA6/PPP1R15A/HSPA1B/ANKZF1/HSPA5/CREB3L3/ACADVL/BBC3/HERPUD1/TPP1/EDEM1/OPTN/ATF4/HYOU1/CREBRF/RACK1/HSPA1A/HDGF/CREB3/DDIT3/RNF5/ATF3/HSF1/HSP90B1/TSPYL2/PPP2R5B/ERN1/BAG6/TMBIM6/ERO1A/TLN1/ATF6B/CALR/PPP1R15B/MBTPS1/AMFR/TATDN2/SYVN1/STUB1/PDIA6/DNAJB12/CTDSP2/DNAJB9/UFD1/SEC31A/EP300/CREB3L2/DDX11/ZBTB17/ADD1/PIK3R1/CCND1/TM7SF3/ATXN3/HDAC6/ATP6V0D1/TBL2/EIF2S1/MYDGF/WFS1/BOK/YIF1A/SDF2…	95
BP	GO:0006611	protein export from nucleus	112/6991	177/15166	2.81387e-06	0.000273082	ENSG00000091542/ENSG00000100650/ENSG00000122566/ENSG00000132507/ENSG00000123136/ENSG00000008710/ENSG00000136450/ENSG00000011243/ENSG00000122877/ENSG00000272391/ENSG00000070366/ENSG00000147206/ENSG00000112081/ENSG00000085415/ENSG00000111581/ENSG00000115875/ENSG00000102119/ENSG00000179218/ENSG00000115268/ENSG00000138376/ENSG00000135679/ENSG00000168710/ENSG00000141543/ENSG00000107949/ENSG00000133226…	ALKBH5/SRSF5/HNRNPA2B1/EIF5A/DDX39A/PKD1/SRSF1/AKAP8L/EGR2/POM121C/SMG6/NXF3/SRSF3/SEH1L/NUP107/SRSF7/EMD/CALR/RPS15/BARD1/MDM2/AHCYL1/EIF4A3/BCCIP/SRRM1/TXN/CSE1L/NUP85/SRSF6/TGFB1/BAG3/RAN/TSC1/MAGOH/ABCE1/NUP160/NUP50/NDC1/CPSF2/NUP35/UPF3B/NUP155/U2AF2/XPO6/SEM1/CASC3/POM121/CPSF1/CPSF4/GTSE1/SLBP/PPM1A/PCID2/SLU7/CPSF3/SMURF1/RANGAP1/DDX39B/NUP37/NUP205/RANBP2/EIF4E/LTV1/XPO1/SYMPK/SETD2/HSP…	112
BP	GO:1903362	regulation of cellular protein catabolic process	140/6991	229/15166	2.92085e-06	0.000278964	ENSG00000071575/ENSG00000129993/ENSG00000118503/ENSG00000204388/ENSG00000123384/ENSG00000135924/ENSG00000051108/ENSG00000134109/ENSG00000007944/ENSG00000145506/ENSG00000081479/ENSG00000101255/ENSG00000204628/ENSG00000204389/ENSG00000169398/ENSG00000187555/ENSG00000169884/ENSG00000135506/ENSG00000115539/ENSG00000096384/ENSG00000008710/ENSG00000162191/ENSG00000079387/ENSG00000179262/ENSG00000198168…	TRIB2/CBFA2T3/TNFAIP3/HSPA1B/LRP1/DNAJB2/HERPUD1/EDEM1/MYLIP/NKD2/LRP2/TRIB3/RACK1/HSPA1A/PTK2/USP7/WNT10B/OS9/PDCL3/HSP90AB1/PKD1/UBXN1/SENP1/RAD23A/SVIP/PBK/BAG6/ANXA2/ZFAND2A/UBB/MSN/CSNK1A1/PSMC3/NOP53/LDLR/CTSC/MDM2/BCAP31/PSMC2/CSNK1D/OGT/CLU/STUB1/HSPBP1/NUDT15/RYBP/PSEN1/GLMN/PINK1/RNF19A/PSME3/SUMO1/N4BP1/FBXO22/BRSK2/ARIH1/UBAC2/PRKCG/PSMF1/ATXN3/USP19/RBX1/AURKA/RPL5/PANO1/CLEC16A/SMUR…	140
BP	GO:1901992	positive regulation of mitotic cell cycle phase transition	52/6991	71/15166	3.0314e-06	0.000284999	ENSG00000135046/ENSG00000093009/ENSG00000005483/ENSG00000164045/ENSG00000169884/ENSG00000097046/ENSG00000170312/ENSG00000126787/ENSG00000135476/ENSG00000112576/ENSG00000108384/ENSG00000142192/ENSG00000094804/ENSG00000135679/ENSG00000154734/ENSG00000141867/ENSG00000143476/ENSG00000204472/ENSG00000141564/ENSG00000146670/ENSG00000165730/ENSG00000101224/ENSG00000105329/ENSG00000139687/ENSG00000057935…	ANXA1/CDC45/KMT2E/CDC25A/WNT10B/CDC7/CDK1/DLGAP5/ESPL1/CCND3/RAD51C/APP/CDC6/MDM2/ADAMTS1/BRD4/DTL/AIF1/RPTOR/CDCA5/STOX1/CDC25B/TGFB1/RB1/MTA3/CCNB1/PBX1/FBXO5/CCND1/MTBP/CDK4/DBF4B/MECP2/DDX3X/SMARCD3/CUL4B/CUL4A/UBE2E2/UBE2C/CDT1/RECQL4/SIN3A/CUL3/TERT/CCND2/RDX/NSMCE2/RCC2/ANAPC5/CDC25C/ANAPC11/TMOD3	52
BP	GO:0006310	DNA recombination	161/6991	269/15166	3.3841e-06	0.000313263	ENSG00000189060/ENSG00000178562/ENSG00000168214/ENSG00000072274/ENSG00000136492/ENSG00000189403/ENSG00000093009/ENSG00000196584/ENSG00000182481/ENSG00000051341/ENSG00000111247/ENSG00000174371/ENSG00000069275/ENSG00000146263/ENSG00000131153/ENSG00000139618/ENSG00000097046/ENSG00000197299/ENSG00000127152/ENSG00000147140/ENSG00000029993/ENSG00000071539/ENSG00000166888/ENSG00000184897/ENSG00000136518…	H1F0/CD28/RBPJ/TFRC/BRIP1/HMGB1/CDC45/XRCC2/KPNA2/POLQ/RAD51AP1/EXO1/NUCKS1/MMS22L/GINS2/BRCA2/CDC7/BLM/BCL11B/NONO/HMGB3/TRIP13/STAT6/H1FX/ACTL6A/CHEK1/FEN1/BRCA1/LIG1/GEN1/RAD54L/MCM8/XRCC5/RAD51C/NSMCE3/NDFIP1/TOP2A/MSH5/CENPX/SHLD2/TEX19/NABP2/RBBP8/MND1/RMI1/DMC1/RUVBL1/ATM/RAD51D/NSD2/UBE2N/WRNIP1/PTPRC/MRNIP/TGFB1/RPA3/GINS4/KDM1A/SMC6/RPA2/EME2/INO80D/RBM14/SLX4/MMS19/AUNIP/HIST1H1C/SEM1/…	161
BP	GO:0045930	negative regulation of mitotic cell cycle	153/6991	254/15166	3.52015e-06	0.000320921	ENSG00000152518/ENSG00000185650/ENSG00000111276/ENSG00000122952/ENSG00000132646/ENSG00000101412/ENSG00000129173/ENSG00000156970/ENSG00000112742/ENSG00000040275/ENSG00000080986/ENSG00000197299/ENSG00000170312/ENSG00000197343/ENSG00000071539/ENSG00000092853/ENSG00000163781/ENSG00000149554/ENSG00000012048/ENSG00000133639/ENSG00000178295/ENSG00000138035/ENSG00000131747/ENSG00000154473/ENSG00000174442…	ZFP36L2/ZFP36L1/CDKN1B/ZWINT/PCNA/E2F1/E2F8/BUB1B/TTK/SPDL1/NDC80/BLM/CDK1/ZNF655/TRIP13/CLSPN/TOPBP1/CHEK1/BRCA1/BTG1/GEN1/PNPT1/TOP2A/BUB3/ZWILCH/GADD45A/INTS3/CDC20/SLC9A3R1/NOP53/CDC6/TOM1L2/SYF2/EZH2/TNKS1BP1/TIPIN/NABP2/MDM2/USP44/NAE1/ANAPC15/ATM/SETMAR/RPS6/DUSP1/BTG2/CTDSP2/DCLRE1B/MRNIP/TGFB1/HRAS/CTNNB1/CDK2/WEE1/TNKS/CENPF/RB1/CCNB1/EP300/KNTC1/RPA2/EME2/CTDSP1/MAD2L1/FBXO5/PKD2/CCND1…	153
BP	GO:0033157	regulation of intracellular protein transport	137/6991	224/15166	3.5986e-06	0.000323176	ENSG00000104765/ENSG00000141279/ENSG00000010810/ENSG00000134109/ENSG00000160255/ENSG00000128340/ENSG00000170379/ENSG00000104904/ENSG00000196924/ENSG00000171720/ENSG00000135506/ENSG00000096384/ENSG00000104805/ENSG00000011243/ENSG00000170312/ENSG00000184584/ENSG00000116574/ENSG00000101337/ENSG00000198168/ENSG00000180353/ENSG00000009694/ENSG00000102119/ENSG00000163930/ENSG00000203879/ENSG00000086758…	BNIP3L/NPEPPS/FYN/EDEM1/ITGB2/RAC2/TCAF2/OAZ1/FLNA/HDAC3/OS9/HSP90AB1/NUCB1/AKAP8L/CDK1/TMEM173/RHOU/TM9SF4/SVIP/HCLS1/TENM1/EMD/BAP1/GDI1/HUWE1/UBR5/SREBF2/VAMP2/BARD1/MDM2/PCNT/BCAP31/UBE2L3/MTCL1/PKIA/SEC16A/IPO5/ECT2/INPP5K/TXN/CDC42/PSEN1/TGFB1/BAG3/SREBF1/HRAS/OAZ2/PINK1/CACNB3/HPS4/TOMM7/ITGB1BP1/BRSK2/PDCD5/UBAC2/TRIM28/RNF31/NOLC1/HTRA2/PIK3R1/MICALL2/SMAD3/GTSE1/PPM1A/LEPROT/CEP290/ATG1…	137
BP	GO:0045787	positive regulation of cell cycle	213/6991	369/15166	3.78939e-06	0.000334591	ENSG00000100600/ENSG00000136997/ENSG00000164850/ENSG00000178562/ENSG00000163235/ENSG00000108861/ENSG00000163660/ENSG00000111276/ENSG00000135046/ENSG00000099901/ENSG00000132646/ENSG00000101412/ENSG00000129173/ENSG00000093009/ENSG00000118816/ENSG00000005483/ENSG00000164045/ENSG00000139618/ENSG00000080986/ENSG00000169884/ENSG00000096384/ENSG00000185122/ENSG00000138764/ENSG00000008710/ENSG00000097046…	LGMN/MYC/GPER1/CD28/TGFA/DUSP3/CCNL1/CDKN1B/ANXA1/RANBP1/PCNA/E2F1/E2F8/CDC45/CCNI/KMT2E/CDC25A/BRCA2/NDC80/WNT10B/HSP90AB1/HSF1/CCNG2/PKD1/CDC7/CDK1/FLT3LG/HES1/PRKCE/RAD23A/DLGAP5/CHEK1/FEN1/PPP2R5B/BRCA1/GEN1/CITED2/NUMA1/ESPL1/CCNG1/CCND3/RAD51C/DYNC1H1/GADD45A/USP22/APP/CALR/CDC6/EZH2/TNKS1BP1/MDM2/ADAMTS1/HNRNPU/EVI2B/BRD4/DTL/AIF1/ATM/CCNL2/RACGAP1/RPTOR/SETMAR/CDCA5/KIF23/BTG2/SLF1/KIF14/…	213
BP	GO:0090305	nucleic acid phosphodiester bond hydrolysis	165/6991	277/15166	3.83693e-06	0.000334591	ENSG00000140521/ENSG00000189060/ENSG00000197594/ENSG00000189403/ENSG00000132646/ENSG00000150991/ENSG00000104356/ENSG00000197157/ENSG00000111445/ENSG00000026297/ENSG00000174371/ENSG00000185122/ENSG00000165494/ENSG00000164305/ENSG00000070366/ENSG00000138346/ENSG00000108424/ENSG00000177084/ENSG00000077514/ENSG00000168496/ENSG00000178607/ENSG00000178295/ENSG00000155363/ENSG00000138035/ENSG00000170315…	POLG/H1F0/ENPP1/HMGB1/PCNA/UBC/POP1/SND1/RFC5/RNASET2/EXO1/HSF1/PCF11/CASP3/SMG6/DNA2/KPNB1/POLE/POLD3/FEN1/ERN1/GEN1/MOV10/PNPT1/UBB/RFC4/EXOSC2/RFC3/KIAA0391/RBBP8/TATDN2/SETMAR/POLR3K/GTF2H1/CHD1L/CECR2/RAD1/AIFM1/DCLRE1B/AEN/ISG20/RNASEH2B/CSTF2/RPA3/DIS3L2/EXOSC9/RFC2/CPSF2/RPA2/EME2/POLD4/PELO/ERI1/NOB1/PNRC2/CPSF1/EXOSC3/RBX1/MUS81/CPSF4/CPSF6/DFFB/NOP14/CPSF3/EXOSC4/CSTF3/MGME1/TSEN34/CUL…	165
BP	GO:0031570	DNA integrity checkpoint	101/6991	158/15166	4.41809e-06	0.000379166	ENSG00000092470/ENSG00000136492/ENSG00000111276/ENSG00000132646/ENSG00000101412/ENSG00000129173/ENSG00000093009/ENSG00000197299/ENSG00000170312/ENSG00000092853/ENSG00000138346/ENSG00000163781/ENSG00000149554/ENSG00000012048/ENSG00000178295/ENSG00000151876/ENSG00000131747/ENSG00000116717/ENSG00000105373/ENSG00000094804/ENSG00000117614/ENSG00000149115/ENSG00000075131/ENSG00000135679/ENSG00000143476…	WDR76/BRIP1/CDKN1B/PCNA/E2F1/E2F8/CDC45/BLM/CDK1/CLSPN/DNA2/TOPBP1/CHEK1/BRCA1/GEN1/FBXO4/TOP2A/GADD45A/NOP53/CDC6/SYF2/TNKS1BP1/TIPIN/MDM2/DTL/NAE1/ATM/SETMAR/BTG2/BABAM2/RAD1/MRNIP/CDK2/RNASEH2B/CCNB1/EP300/FZR1/RPA2/EME2/CCND1/ZNF385A/XPC/AURKA/MUS81/GTSE1/CNOT3/PCBP4/FOXN3/CNOT11/CARM1/CCAR2/CASP2/TFDP1/E2F7/EIF2AK4/DDX39B/ORC1/USP28/CUL4A/PLAGL1/TICRR/CNOT7/ZNF830/PRMT1/TRIAP1/CNOT4/MAPK14/A…	101
BP	GO:0061136	regulation of proteasomal protein catabolic process	107/6991	169/15166	4.47412e-06	0.000379166	ENSG00000071575/ENSG00000129993/ENSG00000204388/ENSG00000135924/ENSG00000051108/ENSG00000134109/ENSG00000145506/ENSG00000101255/ENSG00000204628/ENSG00000204389/ENSG00000187555/ENSG00000169884/ENSG00000135506/ENSG00000096384/ENSG00000008710/ENSG00000162191/ENSG00000079387/ENSG00000179262/ENSG00000198168/ENSG00000168078/ENSG00000204463/ENSG00000178381/ENSG00000170315/ENSG00000113712/ENSG00000165916…	TRIB2/CBFA2T3/HSPA1B/DNAJB2/HERPUD1/EDEM1/NKD2/TRIB3/RACK1/HSPA1A/USP7/WNT10B/OS9/HSP90AB1/PKD1/UBXN1/SENP1/RAD23A/SVIP/PBK/BAG6/ZFAND2A/UBB/CSNK1A1/PSMC3/NOP53/MDM2/BCAP31/PSMC2/CSNK1D/OGT/CLU/STUB1/HSPBP1/NUDT15/RYBP/PSEN1/GLMN/PINK1/RNF19A/PSME3/SUMO1/N4BP1/FBXO22/BRSK2/ARIH1/UBAC2/PRKCG/PSMF1/ATXN3/USP19/RBX1/AURKA/PANO1/CLEC16A/PSMD14/CCAR2/UCHL5/ALAD/MTM1/SIRT2/MAPK9/GABARAPL2/PSMC1/TRIB1/F…	107
BP	GO:0031398	positive regulation of protein ubiquitination	69/6991	101/15166	5.06447e-06	0.000420041	ENSG00000044574/ENSG00000113369/ENSG00000101255/ENSG00000140525/ENSG00000088832/ENSG00000140450/ENSG00000012048/ENSG00000151876/ENSG00000185115/ENSG00000170315/ENSG00000131507/ENSG00000169689/ENSG00000117399/ENSG00000126895/ENSG00000023445/ENSG00000185651/ENSG00000140988/ENSG00000177889/ENSG00000103266/ENSG00000133265/ENSG00000145604/ENSG00000158828/ENSG00000004487/ENSG00000157450/ENSG00000105325…	HSPA5/ARRDC3/TRIB3/FANCI/FKBP1A/ARRDC4/BRCA1/FBXO4/NSMCE3/UBB/NDFIP1/CENPX/CDC20/AVPR2/BIRC3/UBE2L3/RPS2/UBE2N/STUB1/HSPBP1/SKP2/PINK1/KDM1A/RNF111/FZR1/RASSF5/DCUN1D2/NDFIP2/CDK9/UBE2S/SPRTN/TRAF6/PELI1/PAXIP1/PTPN22/AIMP2/WFS1/MTA1/MAPK9/UBE2C/DCUN1D1/TSPYL5/BCL10/PTTG1IP/CAV1/FBXW7/BMI1/RNF20/MASTL/PRKN/NMI/GOLGA2/RAB1A/CHFR/COMMD1/CUL3/TICAM1/PTEN/INAVA/BIRC2/ARRB2/XIAP/PDCD6/SEPT4/GORASP1/SP…	69
BP	GO:0090068	positive regulation of cell cycle process	155/6991	259/15166	5.15188e-06	0.000420041	ENSG00000178562/ENSG00000163235/ENSG00000111276/ENSG00000135046/ENSG00000099901/ENSG00000132646/ENSG00000101412/ENSG00000129173/ENSG00000093009/ENSG00000005483/ENSG00000164045/ENSG00000080986/ENSG00000169884/ENSG00000097046/ENSG00000170312/ENSG00000171132/ENSG00000126787/ENSG00000168496/ENSG00000068971/ENSG00000012048/ENSG00000178295/ENSG00000137497/ENSG00000135476/ENSG00000112576/ENSG00000108384…	CD28/TGFA/CDKN1B/ANXA1/RANBP1/PCNA/E2F1/E2F8/CDC45/KMT2E/CDC25A/NDC80/WNT10B/CDC7/CDK1/PRKCE/DLGAP5/FEN1/PPP2R5B/BRCA1/GEN1/NUMA1/ESPL1/CCND3/RAD51C/DYNC1H1/GADD45A/APP/CDC6/EZH2/TNKS1BP1/MDM2/ADAMTS1/HNRNPU/BRD4/DTL/AIF1/ATM/RACGAP1/RPTOR/CDCA5/KIF23/BTG2/SLF1/KIF14/STOX1/ECT2/CDC25B/SPAG5/WIZ/CDC42/TGFB1/CDK2/POU4F1/RB1/PLK4/MTA3/CCNB1/PEBP1/EP300/PBX1/DDX11/ZBTB17/INSR/MAD2L1/FBXO5/PKD2/CCND1/…	155
BP	GO:0010948	negative regulation of cell cycle process	165/6991	278/15166	5.16991e-06	0.000420041	ENSG00000152518/ENSG00000164850/ENSG00000171848/ENSG00000185650/ENSG00000111276/ENSG00000129355/ENSG00000132646/ENSG00000101412/ENSG00000129173/ENSG00000156970/ENSG00000111554/ENSG00000112742/ENSG00000040275/ENSG00000139618/ENSG00000080986/ENSG00000096384/ENSG00000071242/ENSG00000097046/ENSG00000197299/ENSG00000170312/ENSG00000197343/ENSG00000071539/ENSG00000169136/ENSG00000092853/ENSG00000163781…	ZFP36L2/GPER1/RRM2/ZFP36L1/CDKN1B/CDKN2D/PCNA/E2F1/E2F8/BUB1B/MDM1/TTK/SPDL1/BRCA2/NDC80/HSP90AB1/RPS6KA2/CDC7/BLM/CDK1/ZNF655/TRIP13/ATF5/CLSPN/TOPBP1/CBX5/CHEK1/PPP2R5B/BRCA1/GEN1/ESPL1/BUB3/GADD45A/CDC20/CALR/NOP53/CDC6/TOM1L2/SYF2/EZH2/TNKS1BP1/MDM2/EVI2B/RBBP8/STAG2/RBBP4/DTL/USP44/EHMT2/NAE1/PHC1/ANAPC15/ATM/SETMAR/DUSP1/BTG2/FBXO43/CTDSP2/BABAM2/RAD1/MRNIP/RYBP/CDK2/WEE1/TNKS/CENPF/RB1/CCN…	165
BP	GO:0034502	protein localization to chromosome	58/6991	82/15166	5.25272e-06	0.000420041	ENSG00000156970/ENSG00000112742/ENSG00000040275/ENSG00000139618/ENSG00000080986/ENSG00000170312/ENSG00000163938/ENSG00000104872/ENSG00000125885/ENSG00000079246/ENSG00000150753/ENSG00000154473/ENSG00000106462/ENSG00000139579/ENSG00000171320/ENSG00000115484/ENSG00000146670/ENSG00000133302/ENSG00000130826/ENSG00000161010/ENSG00000137812/ENSG00000173273/ENSG00000139687/ENSG00000117748/ENSG00000172167…	BUB1B/TTK/SPDL1/BRCA2/NDC80/CDK1/GNL3/PIH1D1/MCM8/XRCC5/CCT5/BUB3/EZH2/NABP2/ESCO2/CCT4/CDCA5/SLF1/DKC1/MRNIP/KNL1/TNKS/RB1/RPA2/MTBP/AURKB/CCT2/BOD1/CENPQ/CARM1/PARP3/LEMD2/CENPA/STAG3/SETD2/CCT6A/RAD21/HASPIN/TERF2IP/RPA1/CHMP7/CCT7/CCT8/CDT1/TRAPPC12/TERT/MAU2/ACD/CTCF/SLF2/CHAMP1/LRWD1/MCM9/RCC2/HIST1H1B/MSH2/HDAC8/CCT3	58
BP	GO:1903050	regulation of proteolysis involved in cellular protein catabolic process	123/6991	199/15166	5.30548e-06	0.000420041	ENSG00000071575/ENSG00000129993/ENSG00000204388/ENSG00000135924/ENSG00000051108/ENSG00000134109/ENSG00000145506/ENSG00000101255/ENSG00000204628/ENSG00000204389/ENSG00000169398/ENSG00000187555/ENSG00000169884/ENSG00000135506/ENSG00000115539/ENSG00000096384/ENSG00000008710/ENSG00000162191/ENSG00000079387/ENSG00000179262/ENSG00000198168/ENSG00000168078/ENSG00000204463/ENSG00000178381/ENSG00000170315…	TRIB2/CBFA2T3/HSPA1B/DNAJB2/HERPUD1/EDEM1/NKD2/TRIB3/RACK1/HSPA1A/PTK2/USP7/WNT10B/OS9/PDCL3/HSP90AB1/PKD1/UBXN1/SENP1/RAD23A/SVIP/PBK/BAG6/ZFAND2A/UBB/CSNK1A1/PSMC3/NOP53/CTSC/MDM2/BCAP31/PSMC2/CSNK1D/OGT/CLU/STUB1/HSPBP1/NUDT15/RYBP/PSEN1/GLMN/PINK1/RNF19A/PSME3/SUMO1/N4BP1/FBXO22/BRSK2/ARIH1/UBAC2/PRKCG/PSMF1/ATXN3/USP19/RBX1/AURKA/RPL5/PANO1/CLEC16A/SMURF1/PSMD14/CCAR2/UCHL5/ALAD/MTM1/SIRT2/M…	123
BP	GO:0036503	ERAD pathway	62/6991	89/15166	5.62168e-06	0.000435116	ENSG00000163516/ENSG00000044574/ENSG00000135924/ENSG00000051108/ENSG00000134109/ENSG00000204308/ENSG00000135506/ENSG00000166598/ENSG00000162191/ENSG00000198168/ENSG00000204463/ENSG00000239305/ENSG00000145495/ENSG00000185825/ENSG00000116406/ENSG00000159461/ENSG00000167671/ENSG00000162298/ENSG00000103266/ENSG00000239857/ENSG00000148719/ENSG00000100350/ENSG00000071537/ENSG00000128590/ENSG00000070010…	ANKZF1/HSPA5/DNAJB2/HERPUD1/EDEM1/RNF5/OS9/HSP90B1/UBXN1/SVIP/BAG6/RNF103/MARCH6/BCAP31/EDEM3/AMFR/UBXN6/SYVN1/STUB1/GET4/DNAJB12/FOXRED2/SEL1L/DNAJB9/UFD1/BRSK2/UBAC2/ATXN3/HM13/USP19/RCN3/TMEM129/NPLOC4/WFS1/UBE4B/SDF2L1/UBXN4/SEC61B/CAV1/DNAJC10/PRKN/USP14/RNF139/USP25/UBXN8/HSPA13/TMUB1/STT3B/RNF185/SEC13/UBE2G2/EDEM2/UBQLN2/UBE2J1/JKAMP/TRIM25/FBXO6/SGTA/NFE2L2/ERLEC1/POMT2/RHBDD1	62
BP	GO:0006397	mRNA processing	267/6991	476/15166	5.64052e-06	0.000435116	ENSG00000102241/ENSG00000091542/ENSG00000101654/ENSG00000102317/ENSG00000185650/ENSG00000100650/ENSG00000070756/ENSG00000140939/ENSG00000122566/ENSG00000132819/ENSG00000101161/ENSG00000123136/ENSG00000182872/ENSG00000076770/ENSG00000185122/ENSG00000182173/ENSG00000168002/ENSG00000136450/ENSG00000011243/ENSG00000147140/ENSG00000167088/ENSG00000165494/ENSG00000137168/ENSG00000139343/ENSG00000197976…	HTATSF1/ALKBH5/RNMT/RBM3/ZFP36L1/SRSF5/PABPC1/NOL3/HNRNPA2B1/RBM38/PRPF6/DDX39A/RBM10/MBNL3/HSF1/TSEN54/POLR2G/SRSF1/AKAP8L/NONO/SNRPD1/PCF11/PPIL1/SNRPF/AKAP17A/ZBTB7A/SRSF3/SNRPG/ERN1/HNRNPR/DDX42/SRRM2/TARDBP/PNPT1/PHF5A/SRSF7/SNRPB/DDX17/RBFOX2/APP/SYF2/ADARB2/XAB2/SUGP1/POLR2K/BARD1/DDX41/AHCYL1/HNRNPU/THRAP3/SNRPE/PRMT7/EIF4A3/TTF2/KHDRBS3/RBBP6/GTF2H1/SNRPB2/DDX46/SF3A1/MBNL1/HNRNPA0/SUPT5…	267
BP	GO:0098813	nuclear chromosome segregation	151/6991	252/15166	6.15153e-06	0.000463116	ENSG00000136492/ENSG00000255112/ENSG00000122952/ENSG00000156970/ENSG00000112742/ENSG00000149636/ENSG00000040275/ENSG00000139618/ENSG00000080986/ENSG00000197299/ENSG00000011243/ENSG00000071539/ENSG00000108424/ENSG00000126787/ENSG00000136824/ENSG00000168496/ENSG00000144554/ENSG00000178295/ENSG00000137497/ENSG00000085415/ENSG00000204463/ENSG00000135476/ENSG00000108384/ENSG00000090889/ENSG00000105568…	BRIP1/CHMP1B/ZWINT/BUB1B/TTK/DSN1/SPDL1/BRCA2/NDC80/BLM/AKAP8L/TRIP13/KPNB1/DLGAP5/SMC2/FEN1/FANCD2/GEN1/NUMA1/SEH1L/BAG6/ESPL1/RAD51C/KIF4A/PPP2R1A/TOP2A/MSH5/DYNC1H1/BUB3/ACTR2/CENPX/CDC20/CDC6/ESCO2/HNRNPU/STAG2/RMI1/USP44/EHMT2/SUN1/NAA50/ANAPC15/DMC1/ATM/SMC1B/KIF18B/RACGAP1/CDCA5/DUSP1/KIF23/SLF1/KIF14/CCNE2/ECT2/NCAPG/SPAG5/CDC42/KNL1/KIF22/RAN/MCMBP/CTNNB1/PDS5B/TNKS/CENPF/RB1/ACTR3/DIS3L…	151
BP	GO:0071166	ribonucleoprotein complex localization	84/6991	128/15166	6.15743e-06	0.000463116	ENSG00000091542/ENSG00000100650/ENSG00000122566/ENSG00000132507/ENSG00000123136/ENSG00000136450/ENSG00000011243/ENSG00000272391/ENSG00000070366/ENSG00000147206/ENSG00000112081/ENSG00000085415/ENSG00000111581/ENSG00000115875/ENSG00000115268/ENSG00000141543/ENSG00000107949/ENSG00000133226/ENSG00000125450/ENSG00000124193/ENSG00000132341/ENSG00000165699/ENSG00000162385/ENSG00000164163/ENSG00000030066…	ALKBH5/SRSF5/HNRNPA2B1/EIF5A/DDX39A/SRSF1/AKAP8L/POM121C/SMG6/NXF3/SRSF3/SEH1L/NUP107/SRSF7/RPS15/EIF4A3/BCCIP/SRRM1/NUP85/SRSF6/RAN/TSC1/MAGOH/ABCE1/NUP160/NUP50/NDC1/CPSF2/NUP35/UPF3B/NUP155/U2AF2/SEM1/CASC3/POM121/CPSF1/CPSF4/SLBP/PCID2/SLU7/CPSF3/DDX39B/NUP37/NUP205/RANBP2/EIF4E/LTV1/XPO1/SYMPK/SETD2/RBM8A/NOL6/SRSF9/SMG5/ZC3H3/MAGOHB/RAE1/PRPF31/PA2G4/NUP62/SUPT6H/TPR/NUP43/SRSF11/NXF1/CDC40…	84
BP	GO:0006479	protein methylation	107/6991	170/15166	6.62663e-06	0.000480391	ENSG00000127663/ENSG00000115548/ENSG00000117000/ENSG00000119403/ENSG00000005483/ENSG00000168300/ENSG00000118513/ENSG00000107077/ENSG00000104872/ENSG00000012048/ENSG00000125835/ENSG00000106462/ENSG00000141867/ENSG00000145391/ENSG00000204371/ENSG00000132600/ENSG00000183337/ENSG00000116237/ENSG00000147162/ENSG00000114735/ENSG00000109685/ENSG00000159086/ENSG00000170364/ENSG00000159388/ENSG00000185049…	KDM4B/KDM3A/RLF/PHF19/KMT2E/PCMTD1/MYB/KDM4C/PIH1D1/BRCA1/SNRPB/EZH2/BRD4/SETD7/EHMT2/PRMT7/BCOR/ICMT/OGT/HEMK1/NSD2/PAXBP1/SETMAR/BTG2/NELFA/PRMT3/CTNNB1/DNMT1/FAM98B/METTL21A/PRMT6/HIST1H1C/TET2/SETD3/METTL22/RTF1/FBL/SATB1/KMT2B/GATA3/SUV39H2/MECP2/PAF1/PAXIP1/SMAD4/CARM1/ARMT1/EEF2KMT/PHF1/TRMT112/RAB3B/PCMTD2/HIST1H1E/PRDM2/JARID2/SETD2/RAB3D/PRMT1/PRMT2/ARID4A/KMT2D/EED/KDM6A/HIST1H1D/DOT1L…	107
BP	GO:0008213	protein alkylation	107/6991	170/15166	6.62663e-06	0.000480391	ENSG00000127663/ENSG00000115548/ENSG00000117000/ENSG00000119403/ENSG00000005483/ENSG00000168300/ENSG00000118513/ENSG00000107077/ENSG00000104872/ENSG00000012048/ENSG00000125835/ENSG00000106462/ENSG00000141867/ENSG00000145391/ENSG00000204371/ENSG00000132600/ENSG00000183337/ENSG00000116237/ENSG00000147162/ENSG00000114735/ENSG00000109685/ENSG00000159086/ENSG00000170364/ENSG00000159388/ENSG00000185049…	KDM4B/KDM3A/RLF/PHF19/KMT2E/PCMTD1/MYB/KDM4C/PIH1D1/BRCA1/SNRPB/EZH2/BRD4/SETD7/EHMT2/PRMT7/BCOR/ICMT/OGT/HEMK1/NSD2/PAXBP1/SETMAR/BTG2/NELFA/PRMT3/CTNNB1/DNMT1/FAM98B/METTL21A/PRMT6/HIST1H1C/TET2/SETD3/METTL22/RTF1/FBL/SATB1/KMT2B/GATA3/SUV39H2/MECP2/PAF1/PAXIP1/SMAD4/CARM1/ARMT1/EEF2KMT/PHF1/TRMT112/RAB3B/PCMTD2/HIST1H1E/PRDM2/JARID2/SETD2/RAB3D/PRMT1/PRMT2/ARID4A/KMT2D/EED/KDM6A/HIST1H1D/DOT1L…	107
BP	GO:1901991	negative regulation of mitotic cell cycle phase transition	107/6991	170/15166	6.62663e-06	0.000480391	ENSG00000152518/ENSG00000185650/ENSG00000111276/ENSG00000132646/ENSG00000101412/ENSG00000129173/ENSG00000156970/ENSG00000112742/ENSG00000040275/ENSG00000080986/ENSG00000197299/ENSG00000170312/ENSG00000197343/ENSG00000071539/ENSG00000092853/ENSG00000163781/ENSG00000012048/ENSG00000178295/ENSG00000154473/ENSG00000116717/ENSG00000117399/ENSG00000105373/ENSG00000094804/ENSG00000117614/ENSG00000106462…	ZFP36L2/ZFP36L1/CDKN1B/PCNA/E2F1/E2F8/BUB1B/TTK/SPDL1/NDC80/BLM/CDK1/ZNF655/TRIP13/CLSPN/TOPBP1/BRCA1/GEN1/BUB3/GADD45A/CDC20/NOP53/CDC6/SYF2/EZH2/TNKS1BP1/MDM2/USP44/NAE1/ANAPC15/ATM/DUSP1/BTG2/CTDSP2/MRNIP/CDK2/WEE1/CENPF/RB1/CCNB1/EP300/RPA2/CTDSP1/MAD2L1/FBXO5/PKD2/CCND1/ZNF385A/AURKB/RBX1/AURKA/GTSE1/CNOT3/PCBP4/FOXN3/PCID2/CTDSPL/CNOT11/CARM1/RBL1/CDK2AP2/CASP2/TFDP1/E2F7/ORC1/PLAGL1/TICRR/…	107
BP	GO:0016579	protein deubiquitination	150/6991	251/15166	8.10082e-06	0.000580269	ENSG00000118503/ENSG00000136997/ENSG00000182199/ENSG00000145901/ENSG00000150991/ENSG00000102226/ENSG00000277791/ENSG00000175390/ENSG00000204264/ENSG00000126067/ENSG00000164045/ENSG00000187555/ENSG00000170312/ENSG00000108854/ENSG00000162191/ENSG00000136878/ENSG00000092853/ENSG00000179262/ENSG00000136518/ENSG00000012048/ENSG00000164068/ENSG00000164916/ENSG00000138134/ENSG00000163930/ENSG00000170315…	TNFAIP3/MYC/SHMT2/TNIP1/UBC/USP11/PSMB3/EIF3F/PSMB8/PSMB2/CDC25A/USP7/CDK1/SMURF2/UBXN1/USP20/CLSPN/RAD23A/ACTL6A/BRCA1/RNF123/FOXK1/STAMBPL1/BAP1/UBB/USP9X/SMAD2/SIAH2/USP22/PSMC3/CDC20/NOP53/BIRC3/BARD1/MDM2/USP48/USP44/EPOP/DESI2/PSMC2/OGT/RUVBL1/OTUD1/PSMB7/BABAM2/CYLD/USP46/PSMD4/PSMD11/SKP2/UFD1/PSME3/INO80D/USP3/NFKBIA/USP18/PSMF1/ATXN3/HIF1A/OTUD5/SEM1/PSMD1/USP19/PSMA3/WDR48/SMAD3/IFIH1/…	150
BP	GO:1903008	organelle disassembly	65/6991	95/15166	8.7332e-06	0.000618208	ENSG00000176171/ENSG00000159399/ENSG00000104765/ENSG00000181652/ENSG00000123240/ENSG00000139112/ENSG00000110046/ENSG00000141580/ENSG00000170312/ENSG00000100749/ENSG00000126775/ENSG00000198911/ENSG00000140941/ENSG00000085733/ENSG00000107862/ENSG00000090432/ENSG00000072310/ENSG00000158828/ENSG00000110497/ENSG00000196683/ENSG00000157954/ENSG00000152684/ENSG00000115317/ENSG00000100644/ENSG00000094631…	BNIP3/HK2/BNIP3L/ATG9B/OPTN/GABARAPL1/ATG2A/WDR45B/CDK1/VRK1/ATG14/SREBF2/MAP1LC3B/CTTN/GBF1/MUL1/SREBF1/PINK1/AMBRA1/TOMM7/WIPI2/PELO/HTRA2/HIF1A/HDAC6/CLEC16A/SMURF1/RB1CC1/ATG13/CDC37/SQSTM1/EIF2D/VPS13C/STX5/ATP13A2/ATG12/FUNDC1/USP36/GABARAPL2/TSC2/DYRK3/ATG9A/USP30/SPAST/GBA/FBXW7/PRKN/VDAC1/MFN2/GOLGA2/MARK2/MRRF/ATG2B/CISD2/HAX1/CSNK2A2/GFM2/WIPI1/CAMKK2/PLK3/ATG7/KIF19/ATG5/MAP1LC3B2/KLC1	65
BP	GO:0071426	ribonucleoprotein complex export from nucleus	83/6991	127/15166	8.87352e-06	0.000620837	ENSG00000091542/ENSG00000100650/ENSG00000122566/ENSG00000132507/ENSG00000123136/ENSG00000136450/ENSG00000011243/ENSG00000272391/ENSG00000070366/ENSG00000147206/ENSG00000112081/ENSG00000085415/ENSG00000111581/ENSG00000115875/ENSG00000115268/ENSG00000141543/ENSG00000107949/ENSG00000133226/ENSG00000125450/ENSG00000124193/ENSG00000132341/ENSG00000165699/ENSG00000162385/ENSG00000164163/ENSG00000030066…	ALKBH5/SRSF5/HNRNPA2B1/EIF5A/DDX39A/SRSF1/AKAP8L/POM121C/SMG6/NXF3/SRSF3/SEH1L/NUP107/SRSF7/RPS15/EIF4A3/BCCIP/SRRM1/NUP85/SRSF6/RAN/TSC1/MAGOH/ABCE1/NUP160/NUP50/NDC1/CPSF2/NUP35/UPF3B/NUP155/U2AF2/SEM1/CASC3/POM121/CPSF1/CPSF4/SLBP/PCID2/SLU7/CPSF3/DDX39B/NUP37/NUP205/RANBP2/EIF4E/LTV1/XPO1/SYMPK/SETD2/RBM8A/NOL6/SRSF9/SMG5/ZC3H3/MAGOHB/RAE1/PA2G4/NUP62/SUPT6H/TPR/NUP43/SRSF11/NXF1/CDC40/RPSA/E…	83
BP	GO:0000375	RNA splicing, via transesterification reactions	187/6991	323/15166	1.1308e-05	0.000782074	ENSG00000102241/ENSG00000102317/ENSG00000100650/ENSG00000070756/ENSG00000140939/ENSG00000122566/ENSG00000101161/ENSG00000123136/ENSG00000182872/ENSG00000076770/ENSG00000168002/ENSG00000136450/ENSG00000167088/ENSG00000165494/ENSG00000137168/ENSG00000139343/ENSG00000178951/ENSG00000112081/ENSG00000143977/ENSG00000125944/ENSG00000198231/ENSG00000167978/ENSG00000100410/ENSG00000115875/ENSG00000125835…	HTATSF1/RBM3/SRSF5/PABPC1/NOL3/HNRNPA2B1/PRPF6/DDX39A/RBM10/MBNL3/POLR2G/SRSF1/SNRPD1/PCF11/PPIL1/SNRPF/ZBTB7A/SRSF3/SNRPG/HNRNPR/DDX42/SRRM2/PHF5A/SRSF7/SNRPB/DDX17/RBFOX2/SYF2/XAB2/SUGP1/POLR2K/DDX41/HNRNPU/THRAP3/SNRPE/PRMT7/EIF4A3/KHDRBS3/SNRPB2/DDX46/SF3A1/MBNL1/HNRNPA0/SART1/SRRM1/CELF5/RBM15/HNRNPM/CCAR1/SRSF6/MAGOH/SF3A3/SREK1/CSTF2/PRPF8/RBM5/KDM1A/PAPOLA/PCBP1/CPSF2/C1QBP/UPF3B/SRRT/U2A…	187
BP	GO:0006405	RNA export from nucleus	87/6991	135/15166	1.24809e-05	0.000843792	ENSG00000091542/ENSG00000100650/ENSG00000122566/ENSG00000132507/ENSG00000123136/ENSG00000136450/ENSG00000011243/ENSG00000272391/ENSG00000070366/ENSG00000147206/ENSG00000112081/ENSG00000085415/ENSG00000111581/ENSG00000115875/ENSG00000115268/ENSG00000141543/ENSG00000107949/ENSG00000133226/ENSG00000125450/ENSG00000124193/ENSG00000132341/ENSG00000165699/ENSG00000162385/ENSG00000164163/ENSG00000030066…	ALKBH5/SRSF5/HNRNPA2B1/EIF5A/DDX39A/SRSF1/AKAP8L/POM121C/SMG6/NXF3/SRSF3/SEH1L/NUP107/SRSF7/RPS15/EIF4A3/BCCIP/SRRM1/NUP85/SRSF6/RAN/TSC1/MAGOH/ABCE1/NUP160/NUP50/NDC1/CPSF2/NUP35/UPF3B/NUP155/U2AF2/SEM1/CASC3/POM121/CPSF1/CPSF4/SLBP/CPSF6/PCID2/KHDRBS1/SLU7/CPSF3/DDX39B/NUP37/NUP205/RANBP2/EIF4E/LTV1/XPO1/SYMPK/SETD2/RBM8A/NOL6/SRSF9/SMG5/ZC3H3/MAGOHB/RAE1/PA2G4/NUP62/SUPT6H/TPR/NUP43/SRSF11/NXF…	87
BP	GO:0031056	regulation of histone modification	87/6991	135/15166	1.24809e-05	0.000843792	ENSG00000127663/ENSG00000112715/ENSG00000115548/ENSG00000119403/ENSG00000005483/ENSG00000118513/ENSG00000084073/ENSG00000011243/ENSG00000107077/ENSG00000178913/ENSG00000104872/ENSG00000149554/ENSG00000012048/ENSG00000154803/ENSG00000104517/ENSG00000141867/ENSG00000145391/ENSG00000204371/ENSG00000183337/ENSG00000147162/ENSG00000149311/ENSG00000159086/ENSG00000177889/ENSG00000185049/ENSG00000105329…	KDM4B/VEGFA/KDM3A/PHF19/KMT2E/MYB/ZMPSTE24/AKAP8L/KDM4C/TAF7/PIH1D1/CHEK1/BRCA1/FLCN/UBR5/BRD4/SETD7/EHMT2/BCOR/OGT/ATM/PAXBP1/UBE2N/NELFA/TGFB1/SREBF1/CTNNB1/PINK1/DNMT1/CCNB1/KDM1A/WBP2/PRMT6/ZNHIT1/SET/KAT7/RTF1/KDM5A/CDK9/KMT2B/GATA3/MECP2/PAF1/PAXIP1/C6orf89/SMAD4/UBE2B/SART3/PHF1/UCN/ING2/JARID2/RPS6KA5/TADA2A/EED/RNF20/ZNF304/SUPT6H/KDM4A/MTHFR/TET1/SIN3A/SETD5/RIF1/JDP2/MTF2/EID1/CTCF/ZNF…	87
BP	GO:0016072	rRNA metabolic process	141/6991	236/15166	1.52242e-05	0.00101782	ENSG00000186868/ENSG00000130935/ENSG00000233927/ENSG00000155115/ENSG00000170889/ENSG00000145220/ENSG00000125630/ENSG00000148303/ENSG00000104872/ENSG00000122034/ENSG00000189306/ENSG00000166986/ENSG00000165732/ENSG00000100201/ENSG00000130713/ENSG00000101361/ENSG00000112578/ENSG00000105373/ENSG00000115268/ENSG00000117395/ENSG00000183520/ENSG00000140988/ENSG00000141543/ENSG00000188846/ENSG00000164603…	MAPT/NOL11/RPS28/GTF3C6/RPS9/LYAR/POLR1B/RPL7A/PIH1D1/GTF3A/RRP7A/MARS/DDX21/DDX17/EXOSC2/NOP56/BYSL/NOP53/RPS15/EBNA1BP2/UTP11/RPS2/EIF4A3/RPL14/BMT2/SHQ1/MRTO4/RPS6/UTP4/WDR12/DKC1/SART1/GTPBP4/RPS19/WDR3/ISG20/GAR1/RPS14/FTSJ3/DIS3L2/EXOSC9/DDX11/PELO/ERI1/NOLC1/RPS16/NOB1/RRP15/FBL/EXOSC3/RPS8/MPHOSPH6/RPL5/CHD7/GTF3C1/KRR1/NOP14/WDR75/EXOSC4/UTP15/RPL7/PES1/TRMT112/RPL35A/NIFK/NGDN/FCF1/DCAF…	141
BP	GO:0032388	positive regulation of intracellular transport	124/6991	204/15166	1.56153e-05	0.0010325	ENSG00000141279/ENSG00000010810/ENSG00000134109/ENSG00000198722/ENSG00000160255/ENSG00000128340/ENSG00000170379/ENSG00000104904/ENSG00000196924/ENSG00000171720/ENSG00000096384/ENSG00000170312/ENSG00000033327/ENSG00000184584/ENSG00000116574/ENSG00000101337/ENSG00000137497/ENSG00000180353/ENSG00000009694/ENSG00000182718/ENSG00000136854/ENSG00000102119/ENSG00000163930/ENSG00000100427/ENSG00000147065…	NPEPPS/FYN/EDEM1/UNC13B/ITGB2/RAC2/TCAF2/OAZ1/FLNA/HDAC3/HSP90AB1/CDK1/GAB2/TMEM173/RHOU/TM9SF4/NUMA1/HCLS1/TENM1/ANXA2/STXBP1/EMD/BAP1/MLC1/MSN/HUWE1/DYNC1H1/UBR5/SREBF2/VAMP2/PTPN23/MDM2/PCNT/BCAP31/UBE2L3/MTCL1/SEC16A/IPO5/SYK/TBC1D20/ECT2/SPAG5/CDC42/PSEN1/TGFB1/BAG3/HRAS/OAZ2/PINK1/CACNB3/CAPN10/HPS4/TOMM7/ITGB1BP1/PDCD5/TRIM28/RNF31/HTRA2/PIK3R1/MICALL2/SMAD3/GTSE1/CPSF6/PPM1A/LEPROT/KHDRBS…	124
BP	GO:1903051	negative regulation of proteolysis involved in cellular protein catabolic process	47/6991	65/15166	1.59814e-05	0.00104522	ENSG00000187555/ENSG00000135506/ENSG00000115539/ENSG00000096384/ENSG00000162191/ENSG00000079387/ENSG00000198168/ENSG00000168078/ENSG00000204463/ENSG00000105373/ENSG00000147162/ENSG00000163602/ENSG00000080815/ENSG00000102921/ENSG00000134882/ENSG00000126583/ENSG00000125818/ENSG00000172046/ENSG00000122406/ENSG00000274897/ENSG00000038532/ENSG00000158941/ENSG00000116750/ENSG00000148218/ENSG00000171100…	USP7/OS9/PDCL3/HSP90AB1/UBXN1/SENP1/SVIP/PBK/BAG6/NOP53/OGT/RYBP/PSEN1/N4BP1/UBAC2/PRKCG/PSMF1/USP19/RPL5/PANO1/CLEC16A/CCAR2/UCHL5/ALAD/MTM1/RPL23/GABARAPL2/WNT1/MAP1A/SMARCC1/SDCBP/TAF1/USP14/SCO1/USP25/FAM192A/CSNK2A2/UBE2G2/SUFU/PML/UBE2J1/EFNA1/CSNK2A1/SGTA/SHH/RPL11/ERLEC1	47
BP	GO:0018205	peptidyl-lysine modification	195/6991	340/15166	1.66279e-05	0.00107581	ENSG00000127663/ENSG00000120738/ENSG00000115548/ENSG00000117000/ENSG00000163872/ENSG00000119403/ENSG00000110811/ENSG00000100302/ENSG00000179094/ENSG00000128708/ENSG00000083444/ENSG00000005483/ENSG00000141582/ENSG00000139618/ENSG00000118513/ENSG00000084073/ENSG00000107077/ENSG00000119866/ENSG00000178913/ENSG00000122877/ENSG00000163938/ENSG00000106397/ENSG00000104872/ENSG00000079387/ENSG00000184900…	KDM4B/EGR1/KDM3A/RLF/YEATS2/PHF19/P3H3/RASD2/PER1/HAT1/PLOD1/KMT2E/CBX4/BRCA2/MYB/ZMPSTE24/KDM4C/BCL11A/TAF7/EGR2/GNL3/PLOD3/PIH1D1/SENP1/SUMO3/ING4/ACTL6A/CHEK1/BAZ1A/BRCA1/FLCN/BAG6/POLE3/USP22/MBD3/EZH2/MDM2/BRD4/SETD7/HDAC4/EHMT2/BCOR/NAA50/OGT/RUVBL1/RNF113A/NSD2/SETMAR/MORF4L2/NELFA/ATP7A/NDUFAB1/SIRT3/MUL1/TGFB1/CTNNB1/DNMT1/SUMO1/EP300/METTL21A/WBP2/PRMT6/RELA/HDAC7/ARNT/TRIM28/SET/KAT7/H…	195
BP	GO:0000422	autophagy of mitochondrion	51/6991	72/15166	1.81e-05	0.0011464	ENSG00000176171/ENSG00000159399/ENSG00000104765/ENSG00000181652/ENSG00000123240/ENSG00000139112/ENSG00000110046/ENSG00000141580/ENSG00000126775/ENSG00000198911/ENSG00000140941/ENSG00000085733/ENSG00000090432/ENSG00000072310/ENSG00000158828/ENSG00000110497/ENSG00000196683/ENSG00000157954/ENSG00000115317/ENSG00000100644/ENSG00000094631/ENSG00000038532/ENSG00000198742/ENSG00000023287/ENSG00000175224…	BNIP3/HK2/BNIP3L/ATG9B/OPTN/GABARAPL1/ATG2A/WDR45B/ATG14/SREBF2/MAP1LC3B/CTTN/MUL1/SREBF1/PINK1/AMBRA1/TOMM7/WIPI2/HTRA2/HIF1A/HDAC6/CLEC16A/SMURF1/RB1CC1/ATG13/CDC37/SQSTM1/VPS13C/ATP13A2/ATG12/FUNDC1/USP36/GABARAPL2/TSC2/ATG9A/USP30/GBA/FBXW7/PRKN/VDAC1/MFN2/MARK2/ATG2B/CISD2/HAX1/CSNK2A2/WIPI1/CAMKK2/ATG7/ATG5/MAP1LC3B2	51
BP	GO:0061726	mitochondrion disassembly	51/6991	72/15166	1.81e-05	0.0011464	ENSG00000176171/ENSG00000159399/ENSG00000104765/ENSG00000181652/ENSG00000123240/ENSG00000139112/ENSG00000110046/ENSG00000141580/ENSG00000126775/ENSG00000198911/ENSG00000140941/ENSG00000085733/ENSG00000090432/ENSG00000072310/ENSG00000158828/ENSG00000110497/ENSG00000196683/ENSG00000157954/ENSG00000115317/ENSG00000100644/ENSG00000094631/ENSG00000038532/ENSG00000198742/ENSG00000023287/ENSG00000175224…	BNIP3/HK2/BNIP3L/ATG9B/OPTN/GABARAPL1/ATG2A/WDR45B/ATG14/SREBF2/MAP1LC3B/CTTN/MUL1/SREBF1/PINK1/AMBRA1/TOMM7/WIPI2/HTRA2/HIF1A/HDAC6/CLEC16A/SMURF1/RB1CC1/ATG13/CDC37/SQSTM1/VPS13C/ATP13A2/ATG12/FUNDC1/USP36/GABARAPL2/TSC2/ATG9A/USP30/GBA/FBXW7/PRKN/VDAC1/MFN2/MARK2/ATG2B/CISD2/HAX1/CSNK2A2/WIPI1/CAMKK2/ATG7/ATG5/MAP1LC3B2	51
BP	GO:0006338	chromatin remodeling	99/6991	158/15166	1.89841e-05	0.00116961	ENSG00000136997/ENSG00000132510/ENSG00000119969/ENSG00000108840/ENSG00000187514/ENSG00000189403/ENSG00000143401/ENSG00000123219/ENSG00000173575/ENSG00000080503/ENSG00000100162/ENSG00000118513/ENSG00000029993/ENSG00000104872/ENSG00000178951/ENSG00000149480/ENSG00000136518/ENSG00000149554/ENSG00000198604/ENSG00000203760/ENSG00000169689/ENSG00000138092/ENSG00000148229/ENSG00000132475/ENSG00000071655…	MYC/KDM6B/HELLS/HDAC5/PTMA/HMGB1/ANP32E/CENPK/CHD2/SMARCA2/CENPM/MYB/HMGB3/PIH1D1/ZBTB7A/MTA2/ACTL6A/CHEK1/BAZ1A/CENPW/CENPX/CENPO/POLE3/H3F3B/MBD3/MBD2/HDAC4/RBBP4/RUVBL1/GATAD2B/CENPN/CHD1L/CECR2/CHRAC1/SMARCD2/KNL1/CTNNB1/RB1/ELOF1/PABPC1L/ZNHIT1/CBX3/RERE/BAZ2A/CENPU/ZBTB1/SATB1/KMT2B/GATA3/TAF6L/SUV39H2/CHD7/BAZ1B/HJURP/CENPQ/SMARCAD1/BAHD1/CENPH/CENPA/SMARCD3/SMARCA1/HIST4H4/RSF1/RBBP7/CENP…	99
BP	GO:2001252	positive regulation of chromosome organization	99/6991	158/15166	1.89841e-05	0.00116961	ENSG00000112715/ENSG00000119403/ENSG00000122566/ENSG00000005483/ENSG00000118513/ENSG00000011243/ENSG00000163938/ENSG00000104872/ENSG00000126787/ENSG00000168496/ENSG00000012048/ENSG00000151876/ENSG00000137497/ENSG00000135476/ENSG00000079246/ENSG00000150753/ENSG00000139579/ENSG00000153187/ENSG00000141867/ENSG00000115484/ENSG00000147162/ENSG00000149311/ENSG00000159086/ENSG00000177889/ENSG00000133302…	VEGFA/PHF19/HNRNPA2B1/KMT2E/MYB/AKAP8L/GNL3/PIH1D1/DLGAP5/FEN1/BRCA1/FBXO4/NUMA1/ESPL1/XRCC5/CCT5/NABP2/HNRNPU/BRD4/CCT4/OGT/ATM/PAXBP1/UBE2N/SLF1/DKC1/NELFA/TGFB1/SREBF1/CTNNB1/PINK1/DNMT1/TNKS/RB1/CCNB1/KDM1A/WBP2/DDX11/TRIM28/SLX4/KAT7/RTF1/AURKB/CCT2/CDK9/HMBOX1/GATA3/MECP2/PAF1/PAXIP1/C6orf89/SMAD4/SART3/PHF1/LIG4/ING2/JARID2/CCT6A/RAD21/RPS6KA5/SFPQ/CCT7/CCT8/EED/RNF20/ZNF304/NEK7/CDT1/TPR/…	99
BP	GO:0061013	regulation of mRNA catabolic process	87/6991	136/15166	1.90496e-05	0.00116961	ENSG00000152518/ENSG00000185650/ENSG00000070756/ENSG00000204389/ENSG00000132819/ENSG00000101412/ENSG00000150991/ENSG00000128016/ENSG00000182872/ENSG00000168002/ENSG00000100226/ENSG00000060138/ENSG00000125944/ENSG00000120948/ENSG00000138035/ENSG00000170315/ENSG00000130713/ENSG00000153187/ENSG00000054118/ENSG00000106211/ENSG00000183508/ENSG00000162889/ENSG00000172936/ENSG00000159388/ENSG00000177733…	ZFP36L2/ZFP36L1/PABPC1/HSPA1A/RBM38/E2F1/UBC/ZFP36/RBM10/POLR2G/GTPBP1/YBX3/HNRNPR/TARDBP/PNPT1/UBB/EXOSC2/HNRNPU/THRAP3/HSPB1/TENT5C/MAPKAPK2/MYD88/BTG2/HNRNPA0/VIM/HNRNPM/NBAS/IGF2BP3/EXOSC9/FXR1/MYEF2/PABPC4/PUM1/SET/SYNCRIP/SECISBP2/EXOSC3/PCBP4/YTHDF3/PCID2/TNFSF13/TOB1/IGF2BP2/EXOSC4/RBM23/SERBP1/ELAVL1/XPO1/FASTKD1/CNOT7/CARHSP1/SLC11A1/MAPK14/XRN1/HNRNPC/MEIOC/KHSRP/CNOT1/DCP1A/METTL3/CIR…	87
BP	GO:0097193	intrinsic apoptotic signaling pathway	162/6991	277/15166	1.99437e-05	0.00121213	ENSG00000074800/ENSG00000176171/ENSG00000152256/ENSG00000168209/ENSG00000087074/ENSG00000119969/ENSG00000185624/ENSG00000007968/ENSG00000104081/ENSG00000105327/ENSG00000051108/ENSG00000089248/ENSG00000015475/ENSG00000128272/ENSG00000149428/ENSG00000165304/ENSG00000101255/ENSG00000204628/ENSG00000204389/ENSG00000129355/ENSG00000140939/ENSG00000101412/ENSG00000177374/ENSG00000149273/ENSG00000107175…	ENO1/BNIP3/PDK1/DDIT4/PPP1R15A/HELLS/P4HB/E2F2/BMF/BBC3/HERPUD1/ERP29/BID/ATF4/HYOU1/MELK/TRIB3/RACK1/HSPA1A/CDKN2D/NOL3/E2F1/HIC1/RPS3/CREB3/DDIT3/TNFRSF10B/MOAP1/BRCA2/SHISA5/NONO/GRINA/CASP3/YBX3/CYCS/IFI16/BRCA1/ERN1/CEBPB/BAG6/TMBIM6/MAP3K5/MLLT11/UBB/TMEM109/DYRK2/ERO1A/JMY/SERINC3/SLC9A3R1/MDM2/BCAP31/HSPB1/SYVN1/ACKR3/ATM/CLU/TPT1/CASP9/ZNF622/MAPK7/TRIM32/AIFM1/CYLD/AEN/ERP27/DDIAS/HRAS/…	162
BP	GO:0009123	nucleoside monophosphate metabolic process	178/6991	308/15166	2.09697e-05	0.00126036	ENSG00000198804/ENSG00000198712/ENSG00000198938/ENSG00000074800/ENSG00000198886/ENSG00000198727/ENSG00000198899/ENSG00000198763/ENSG00000198786/ENSG00000198888/ENSG00000198840/ENSG00000105220/ENSG00000212907/ENSG00000111674/ENSG00000170525/ENSG00000109107/ENSG00000114268/ENSG00000162433/ENSG00000156515/ENSG00000159399/ENSG00000134333/ENSG00000102144/ENSG00000067057/ENSG00000129993/ENSG00000168209…	MT-CO1/MT-CO2/MT-CO3/ENO1/MT-ND4/MT-CYB/MT-ATP6/MT-ND2/MT-ND5/MT-ND1/MT-ND3/GPI/MT-ND4L/ENO2/PFKFB3/ALDOC/PFKFB4/AK4/HK1/HK2/LDHA/PGK1/PFKP/CBFA2T3/DDIT4/MYC/PKM/GAPDH/ALDOA/PGAM1/PFKL/HSPA1B/TPI1/MT-ATP8/ENPP1/PGM1/BID/AMPD3/SHMT2/HSPA1A/UCK2/NDUFA4/ATP5MC1/CDK1/STAT3/IMPDH2/PPARA/ZBTB7A/CYCS/TYMS/FLCN/ADSS/DUT/CMPK2/NDUFA12/LHPP/NDUFB7/HDAC4/VPS9D1/UQCRC1/OGT/OGDHL/GUK1/AK6/ATP7A/NDUFB8/NDUFAB1…	178
BP	GO:0045815	positive regulation of gene expression, epigenetic	42/6991	57/15166	2.11561e-05	0.00126036	ENSG00000189060/ENSG00000125630/ENSG00000184897/ENSG00000149554/ENSG00000156802/ENSG00000165732/ENSG00000124795/ENSG00000147669/ENSG00000166012/ENSG00000168036/ENSG00000225830/ENSG00000100393/ENSG00000132471/ENSG00000130165/ENSG00000101104/ENSG00000187837/ENSG00000132382/ENSG00000272333/ENSG00000009954/ENSG00000137054/ENSG00000115524/ENSG00000168298/ENSG00000105849/ENSG00000099817/ENSG00000115750…	H1F0/POLR1B/H1FX/CHEK1/ATAD2/DDX21/DEK/POLR2K/TAF1D/CTNNB1/ERCC6/EP300/WBP2/ELOF1/PABPC1L/HIST1H1C/MYBBP1A/KMT2B/BAZ1B/POLR1E/SF3B1/HIST1H1E/TWISTNB/POLR2E/TAF1B/MYO1C/ARID1B/HIST1H1D/PHF2/ACTB/TET1/CD3EAP/POLR1A/KAT2B/HMGA1/ARID1A/ASF1A/ZNRD1/KAT2A/HIST1H1B/PHF8/H1FNT	42
BP	GO:0034620	cellular response to unfolded protein	83/6991	129/15166	2.14196e-05	0.00126355	ENSG00000113739/ENSG00000173110/ENSG00000087074/ENSG00000204388/ENSG00000044574/ENSG00000060566/ENSG00000072778/ENSG00000105327/ENSG00000051108/ENSG00000166340/ENSG00000134109/ENSG00000123240/ENSG00000128272/ENSG00000149428/ENSG00000164463/ENSG00000204628/ENSG00000204389/ENSG00000143321/ENSG00000107175/ENSG00000175197/ENSG00000162772/ENSG00000185122/ENSG00000166598/ENSG00000184205/ENSG00000068971…	STC2/HSPA6/PPP1R15A/HSPA1B/HSPA5/CREB3L3/ACADVL/BBC3/HERPUD1/TPP1/EDEM1/OPTN/ATF4/HYOU1/CREBRF/RACK1/HSPA1A/HDGF/CREB3/DDIT3/ATF3/HSF1/HSP90B1/TSPYL2/PPP2R5B/ERN1/TMBIM6/ERO1A/TLN1/ATF6B/CALR/PPP1R15B/MBTPS1/AMFR/TATDN2/SYVN1/STUB1/PDIA6/CTDSP2/DNAJB9/SEC31A/EP300/CREB3L2/DDX11/ZBTB17/ADD1/PIK3R1/CCND1/TM7SF3/ATP6V0D1/TBL2/EIF2S1/MYDGF/WFS1/BOK/YIF1A/HSPA9/CREB3L1/HSPA14/SERP1/EXTL3/DCTN1/VAPB/PR…	83
BP	GO:0051052	regulation of DNA metabolic process	219/6991	388/15166	2.21825e-05	0.0012881	ENSG00000136997/ENSG00000189060/ENSG00000164850/ENSG00000178562/ENSG00000177606/ENSG00000117000/ENSG00000072274/ENSG00000145649/ENSG00000117318/ENSG00000189403/ENSG00000122566/ENSG00000132646/ENSG00000129173/ENSG00000149273/ENSG00000182481/ENSG00000111445/ENSG00000051341/ENSG00000111247/ENSG00000187555/ENSG00000069275/ENSG00000139618/ENSG00000096384/ENSG00000185122/ENSG00000097046/ENSG00000197299…	MYC/H1F0/GPER1/CD28/JUN/RLF/TFRC/GZMA/ID3/HMGB1/HNRNPA2B1/PCNA/E2F8/RPS3/KPNA2/RFC5/POLQ/RAD51AP1/USP7/NUCKS1/BRCA2/HSP90AB1/HSF1/CDC7/BLM/GMNN/ZMPSTE24/CDK1/GNL3/TSPYL2/SMG6/DNA2/STAT6/H1FX/CHEK1/BRCA1/FBXO4/XRCC5/PPP2R1A/NDFIP1/CCT5/USP9X/RFC4/DEK/UBR5/SHLD2/RFC3/CDC6/MBD3/MBD2/TIPIN/NABP2/ESCO2/HNRNPU/CCT4/STAG2/EHMT2/NPPC/ATM/DBF4/RBBP6/NSD2/UBE2N/SETMAR/DUSP1/SLF1/CIZ1/DKC1/STOX1/WRNIP1/PTPR…	219
BP	GO:0002283	neutrophil activation involved in immune response	248/6991	445/15166	2.2264e-05	0.0012881	ENSG00000105220/ENSG00000109107/ENSG00000059804/ENSG00000087086/ENSG00000173110/ENSG00000067225/ENSG00000149925/ENSG00000171314/ENSG00000167996/ENSG00000141959/ENSG00000198805/ENSG00000204388/ENSG00000167658/ENSG00000197746/ENSG00000033627/ENSG00000069424/ENSG00000104918/ENSG00000196187/ENSG00000197081/ENSG00000167768/ENSG00000160796/ENSG00000030582/ENSG00000079739/ENSG00000164733/ENSG00000133805…	GPI/ALDOC/SLC2A3/FTL/HSPA6/PKM/ALDOA/PGAM1/FTH1/PFKL/PNP/HSPA1B/EEF2/PSAP/ATP6V0A1/KCNAB2/RETN/TMEM63A/IGF2R/KRT1/NBEAL2/GRN/PGM1/CTSB/AMPD3/ITGB2/GM2A/TOM1/HSPA1A/HMGB1/PLAC8/DEGS1/DSN1/RNASET2/MME/ACTR1B/PTPN6/HSP90AB1/DYNLL1/SYNGR1/NCSTN/RAP1B/LRMP/FABP5/SELL/GAA/VAT1/SPTAN1/TMEM173/GNS/IMPDH2/HEXB/KPNB1/NEU1/PTPRJ/SVIP/RAB27A/APEH/BST2/GYG1/ARHGAP9/ANXA2/XRCC5/NPC2/HUWE1/DYNC1H1/PECAM1/ACTR2/…	248
BP	GO:0016571	histone methylation	84/6991	131/15166	2.31341e-05	0.00130284	ENSG00000127663/ENSG00000115548/ENSG00000117000/ENSG00000119403/ENSG00000005483/ENSG00000118513/ENSG00000107077/ENSG00000104872/ENSG00000012048/ENSG00000106462/ENSG00000141867/ENSG00000145391/ENSG00000204371/ENSG00000132600/ENSG00000183337/ENSG00000147162/ENSG00000109685/ENSG00000159086/ENSG00000170364/ENSG00000185049/ENSG00000185238/ENSG00000168036/ENSG00000130816/ENSG00000198890/ENSG00000187837…	KDM4B/KDM3A/RLF/PHF19/KMT2E/MYB/KDM4C/PIH1D1/BRCA1/EZH2/BRD4/SETD7/EHMT2/PRMT7/BCOR/OGT/NSD2/PAXBP1/SETMAR/NELFA/PRMT3/CTNNB1/DNMT1/PRMT6/HIST1H1C/TET2/SETD3/RTF1/FBL/SATB1/KMT2B/GATA3/SUV39H2/MECP2/PAF1/PAXIP1/SMAD4/CARM1/PHF1/HIST1H1E/PRDM2/JARID2/SETD2/PRMT1/PRMT2/ARID4A/KMT2D/EED/KDM6A/HIST1H1D/DOT1L/RNF20/ZNF304/SUPT6H/SUZ12/KDM4A/MTHFR/TET1/ARID4B/RIF1/PWP1/EHMT1/SETDB1/MTF2/CTCF/EZH1/ZNF33…	84
BP	GO:0000377	RNA splicing, via transesterification reactions with bulged adenosine as nucleophile	184/6991	320/15166	2.31684e-05	0.00130284	ENSG00000102241/ENSG00000102317/ENSG00000100650/ENSG00000070756/ENSG00000140939/ENSG00000122566/ENSG00000101161/ENSG00000123136/ENSG00000182872/ENSG00000076770/ENSG00000168002/ENSG00000136450/ENSG00000167088/ENSG00000165494/ENSG00000137168/ENSG00000139343/ENSG00000178951/ENSG00000112081/ENSG00000143977/ENSG00000125944/ENSG00000198231/ENSG00000167978/ENSG00000100410/ENSG00000115875/ENSG00000125835…	HTATSF1/RBM3/SRSF5/PABPC1/NOL3/HNRNPA2B1/PRPF6/DDX39A/RBM10/MBNL3/POLR2G/SRSF1/SNRPD1/PCF11/PPIL1/SNRPF/ZBTB7A/SRSF3/SNRPG/HNRNPR/DDX42/SRRM2/PHF5A/SRSF7/SNRPB/DDX17/RBFOX2/SYF2/XAB2/SUGP1/POLR2K/DDX41/HNRNPU/THRAP3/SNRPE/PRMT7/EIF4A3/KHDRBS3/SNRPB2/DDX46/SF3A1/MBNL1/HNRNPA0/SART1/SRRM1/CELF5/RBM15/HNRNPM/CCAR1/SRSF6/MAGOH/SF3A3/SREK1/CSTF2/PRPF8/RBM5/KDM1A/PAPOLA/PCBP1/CPSF2/C1QBP/UPF3B/SRRT/U2A…	184
BP	GO:0000398	mRNA splicing, via spliceosome	184/6991	320/15166	2.31684e-05	0.00130284	ENSG00000102241/ENSG00000102317/ENSG00000100650/ENSG00000070756/ENSG00000140939/ENSG00000122566/ENSG00000101161/ENSG00000123136/ENSG00000182872/ENSG00000076770/ENSG00000168002/ENSG00000136450/ENSG00000167088/ENSG00000165494/ENSG00000137168/ENSG00000139343/ENSG00000178951/ENSG00000112081/ENSG00000143977/ENSG00000125944/ENSG00000198231/ENSG00000167978/ENSG00000100410/ENSG00000115875/ENSG00000125835…	HTATSF1/RBM3/SRSF5/PABPC1/NOL3/HNRNPA2B1/PRPF6/DDX39A/RBM10/MBNL3/POLR2G/SRSF1/SNRPD1/PCF11/PPIL1/SNRPF/ZBTB7A/SRSF3/SNRPG/HNRNPR/DDX42/SRRM2/PHF5A/SRSF7/SNRPB/DDX17/RBFOX2/SYF2/XAB2/SUGP1/POLR2K/DDX41/HNRNPU/THRAP3/SNRPE/PRMT7/EIF4A3/KHDRBS3/SNRPB2/DDX46/SF3A1/MBNL1/HNRNPA0/SART1/SRRM1/CELF5/RBM15/HNRNPM/CCAR1/SRSF6/MAGOH/SF3A3/SREK1/CSTF2/PRPF8/RBM5/KDM1A/PAPOLA/PCBP1/CPSF2/C1QBP/UPF3B/SRRT/U2A…	184
BP	GO:2000045	regulation of G1/S transition of mitotic cell cycle	90/6991	142/15166	2.35283e-05	0.00131083	ENSG00000015475/ENSG00000111276/ENSG00000135046/ENSG00000129355/ENSG00000132646/ENSG00000101412/ENSG00000129173/ENSG00000093009/ENSG00000005483/ENSG00000111679/ENSG00000008710/ENSG00000170312/ENSG00000197343/ENSG00000112576/ENSG00000116717/ENSG00000094804/ENSG00000106462/ENSG00000149115/ENSG00000135679/ENSG00000154734/ENSG00000204472/ENSG00000149311/ENSG00000141564/ENSG00000159388/ENSG00000118193…	BID/CDKN1B/ANXA1/CDKN2D/PCNA/E2F1/E2F8/CDC45/KMT2E/PTPN6/PKD1/CDK1/ZNF655/CCND3/GADD45A/CDC6/EZH2/TNKS1BP1/MDM2/ADAMTS1/AIF1/ATM/RPTOR/BTG2/KIF14/CTDSP2/CDK2/WEE1/RB1/PSME3/CCNB1/EP300/RPA2/CTDSP1/PKD2/CCND1/CDK6/ZNF385A/MTBP/AURKA/GTSE1/CNOT3/PCBP4/CTDSPL/CNOT11/CDK4/CARM1/RBL1/DDX3X/CDK2AP2/CASP2/TFDP1/E2F7/CUL4B/CUL4A/PLAGL1/UBE2E2/CNOT7/PRMT1/TMEM14B/TRIAP1/PRMT2/CNOT4/CNOT1/BTN2A2/BCL2/GPNMB…	90
BP	GO:0043487	regulation of RNA stability	79/6991	122/15166	2.3889e-05	0.00131872	ENSG00000152518/ENSG00000185650/ENSG00000070756/ENSG00000204389/ENSG00000132819/ENSG00000101412/ENSG00000150991/ENSG00000128016/ENSG00000182872/ENSG00000070366/ENSG00000060138/ENSG00000125944/ENSG00000120948/ENSG00000170315/ENSG00000130713/ENSG00000153187/ENSG00000054118/ENSG00000106211/ENSG00000183508/ENSG00000162889/ENSG00000172936/ENSG00000130826/ENSG00000177733/ENSG00000026025/ENSG00000099783…	ZFP36L2/ZFP36L1/PABPC1/HSPA1A/RBM38/E2F1/UBC/ZFP36/RBM10/SMG6/YBX3/HNRNPR/TARDBP/UBB/EXOSC2/HNRNPU/THRAP3/HSPB1/TENT5C/MAPKAPK2/MYD88/DKC1/HNRNPA0/VIM/HNRNPM/IGF2BP3/EXOSC9/FXR1/MYEF2/PABPC4/PUM1/SET/SYNCRIP/EXOSC3/PCBP4/YTHDF3/PCID2/TNFSF13/IGF2BP2/EXOSC4/RBM23/SERBP1/ELAVL1/XPO1/FASTKD1/CARHSP1/SLC11A1/SMG5/MAPK14/XRN1/HNRNPC/MEIOC/KHSRP/DCP1A/METTL3/CIRBP/ZC3H12A/TNFRSF1B/PRKCA/LARP1/FASTKD3/Y…	79
BP	GO:0009167	purine ribonucleoside monophosphate metabolic process	161/6991	276/15166	2.56455e-05	0.00140281	ENSG00000198804/ENSG00000198712/ENSG00000198938/ENSG00000074800/ENSG00000198886/ENSG00000198727/ENSG00000198899/ENSG00000198763/ENSG00000198786/ENSG00000198888/ENSG00000198840/ENSG00000105220/ENSG00000212907/ENSG00000111674/ENSG00000170525/ENSG00000109107/ENSG00000114268/ENSG00000162433/ENSG00000156515/ENSG00000159399/ENSG00000134333/ENSG00000102144/ENSG00000067057/ENSG00000129993/ENSG00000168209…	MT-CO1/MT-CO2/MT-CO3/ENO1/MT-ND4/MT-CYB/MT-ATP6/MT-ND2/MT-ND5/MT-ND1/MT-ND3/GPI/MT-ND4L/ENO2/PFKFB3/ALDOC/PFKFB4/AK4/HK1/HK2/LDHA/PGK1/PFKP/CBFA2T3/DDIT4/MYC/PKM/GAPDH/ALDOA/PGAM1/PFKL/HSPA1B/TPI1/MT-ATP8/ENPP1/PGM1/BID/AMPD3/SHMT2/HSPA1A/NDUFA4/ATP5MC1/CDK1/STAT3/IMPDH2/PPARA/ZBTB7A/CYCS/FLCN/ADSS/NDUFA12/LHPP/NDUFB7/HDAC4/VPS9D1/UQCRC1/OGT/OGDHL/GUK1/ATP7A/NDUFB8/NDUFAB1/NDUFS5/NDUFB9/COX7A2L/T…	161
BP	GO:0043312	neutrophil degranulation	247/6991	444/15166	2.72937e-05	0.00147933	ENSG00000105220/ENSG00000109107/ENSG00000059804/ENSG00000087086/ENSG00000173110/ENSG00000067225/ENSG00000149925/ENSG00000171314/ENSG00000167996/ENSG00000141959/ENSG00000198805/ENSG00000204388/ENSG00000167658/ENSG00000197746/ENSG00000033627/ENSG00000069424/ENSG00000104918/ENSG00000196187/ENSG00000197081/ENSG00000167768/ENSG00000160796/ENSG00000030582/ENSG00000079739/ENSG00000164733/ENSG00000133805…	GPI/ALDOC/SLC2A3/FTL/HSPA6/PKM/ALDOA/PGAM1/FTH1/PFKL/PNP/HSPA1B/EEF2/PSAP/ATP6V0A1/KCNAB2/RETN/TMEM63A/IGF2R/KRT1/NBEAL2/GRN/PGM1/CTSB/AMPD3/ITGB2/GM2A/TOM1/HSPA1A/HMGB1/PLAC8/DEGS1/DSN1/RNASET2/MME/ACTR1B/PTPN6/HSP90AB1/DYNLL1/SYNGR1/NCSTN/RAP1B/LRMP/FABP5/SELL/GAA/VAT1/SPTAN1/TMEM173/GNS/IMPDH2/HEXB/KPNB1/NEU1/PTPRJ/SVIP/RAB27A/APEH/BST2/GYG1/ARHGAP9/ANXA2/XRCC5/NPC2/HUWE1/DYNC1H1/PECAM1/ACTR2/…	247
BP	GO:1903829	positive regulation of cellular protein localization	179/6991	311/15166	2.75362e-05	0.00147933	ENSG00000164850/ENSG00000186868/ENSG00000027075/ENSG00000123384/ENSG00000141279/ENSG00000010810/ENSG00000105327/ENSG00000134109/ENSG00000198821/ENSG00000145506/ENSG00000015475/ENSG00000160255/ENSG00000204628/ENSG00000101412/ENSG00000128340/ENSG00000170379/ENSG00000104904/ENSG00000196924/ENSG00000171720/ENSG00000080986/ENSG00000064012/ENSG00000166900/ENSG00000096384/ENSG00000170312/ENSG00000130766…	GPER1/MAPT/PRKCH/LRP1/NPEPPS/FYN/BBC3/EDEM1/CD247/NKD2/BID/ITGB2/RACK1/E2F1/RAC2/TCAF2/OAZ1/FLNA/HDAC3/NDC80/CASP8/STX3/HSP90AB1/CDK1/SESN2/GNL3/TMEM173/PRKCE/BICD1/RHOU/TM9SF4/NUMA1/HCLS1/TENM1/YWHAQ/ITGB1/SYT11/EMD/BAP1/MARK4/MSN/CCT5/HUWE1/UBR5/SREBF2/VAMP2/MDM2/PCNT/BCAP31/UBE2L3/CCT4/MTCL1/SEC16A/IPO5/CROCC/RTN4/DKC1/ECT2/CYLD/CDC42/PSEN1/SSH1/TGFB1/BAG3/HRAS/OAZ2/PINK1/CACNB3/HPS4/PTPN9/TOM…	179
BP	GO:1901988	negative regulation of cell cycle phase transition	114/6991	187/15166	2.81198e-05	0.00149732	ENSG00000152518/ENSG00000185650/ENSG00000111276/ENSG00000129355/ENSG00000132646/ENSG00000101412/ENSG00000129173/ENSG00000156970/ENSG00000112742/ENSG00000040275/ENSG00000080986/ENSG00000197299/ENSG00000170312/ENSG00000197343/ENSG00000071539/ENSG00000169136/ENSG00000092853/ENSG00000163781/ENSG00000149554/ENSG00000012048/ENSG00000178295/ENSG00000154473/ENSG00000116717/ENSG00000117399/ENSG00000105373…	ZFP36L2/ZFP36L1/CDKN1B/CDKN2D/PCNA/E2F1/E2F8/BUB1B/TTK/SPDL1/NDC80/BLM/CDK1/ZNF655/TRIP13/ATF5/CLSPN/TOPBP1/CHEK1/BRCA1/GEN1/BUB3/GADD45A/CDC20/NOP53/CDC6/SYF2/EZH2/TNKS1BP1/MDM2/DTL/USP44/NAE1/ANAPC15/ATM/DUSP1/BTG2/CTDSP2/BABAM2/MRNIP/CDK2/WEE1/CENPF/RB1/CCNB1/EP300/FZR1/RPA2/CTDSP1/MAD2L1/FBXO5/PKD2/CCND1/ZNF385A/AURKB/RBX1/AURKA/GTSE1/CNOT3/PCBP4/FOXN3/PCID2/CTDSPL/CNOT11/CARM1/RBL1/CDK2AP2/C…	114
BP	GO:0006406	mRNA export from nucleus	71/6991	108/15166	2.88094e-05	0.00149986	ENSG00000091542/ENSG00000100650/ENSG00000122566/ENSG00000132507/ENSG00000123136/ENSG00000136450/ENSG00000011243/ENSG00000272391/ENSG00000070366/ENSG00000147206/ENSG00000112081/ENSG00000085415/ENSG00000111581/ENSG00000115875/ENSG00000141543/ENSG00000133226/ENSG00000125450/ENSG00000124193/ENSG00000162385/ENSG00000030066/ENSG00000093000/ENSG00000058804/ENSG00000165934/ENSG00000163002/ENSG00000125351…	ALKBH5/SRSF5/HNRNPA2B1/EIF5A/DDX39A/SRSF1/AKAP8L/POM121C/SMG6/NXF3/SRSF3/SEH1L/NUP107/SRSF7/EIF4A3/SRRM1/NUP85/SRSF6/MAGOH/NUP160/NUP50/NDC1/CPSF2/NUP35/UPF3B/NUP155/U2AF2/SEM1/CASC3/POM121/CPSF1/CPSF4/SLBP/PCID2/SLU7/CPSF3/DDX39B/NUP37/NUP205/RANBP2/EIF4E/SYMPK/SETD2/RBM8A/SRSF9/SMG5/ZC3H3/MAGOHB/RAE1/NUP62/SUPT6H/TPR/NUP43/SRSF11/NXF1/CDC40/ENY2/NUP153/YTHDC1/SMG7/NUP93/DDX25/NUP214/RBM15B/AAAS…	71
BP	GO:0071427	mRNA-containing ribonucleoprotein complex export from nucleus	71/6991	108/15166	2.88094e-05	0.00149986	ENSG00000091542/ENSG00000100650/ENSG00000122566/ENSG00000132507/ENSG00000123136/ENSG00000136450/ENSG00000011243/ENSG00000272391/ENSG00000070366/ENSG00000147206/ENSG00000112081/ENSG00000085415/ENSG00000111581/ENSG00000115875/ENSG00000141543/ENSG00000133226/ENSG00000125450/ENSG00000124193/ENSG00000162385/ENSG00000030066/ENSG00000093000/ENSG00000058804/ENSG00000165934/ENSG00000163002/ENSG00000125351…	ALKBH5/SRSF5/HNRNPA2B1/EIF5A/DDX39A/SRSF1/AKAP8L/POM121C/SMG6/NXF3/SRSF3/SEH1L/NUP107/SRSF7/EIF4A3/SRRM1/NUP85/SRSF6/MAGOH/NUP160/NUP50/NDC1/CPSF2/NUP35/UPF3B/NUP155/U2AF2/SEM1/CASC3/POM121/CPSF1/CPSF4/SLBP/PCID2/SLU7/CPSF3/DDX39B/NUP37/NUP205/RANBP2/EIF4E/SYMPK/SETD2/RBM8A/SRSF9/SMG5/ZC3H3/MAGOHB/RAE1/NUP62/SUPT6H/TPR/NUP43/SRSF11/NXF1/CDC40/ENY2/NUP153/YTHDC1/SMG7/NUP93/DDX25/NUP214/RBM15B/AAAS…	71
BP	GO:0009161	ribonucleoside monophosphate metabolic process	167/6991	288/15166	2.89154e-05	0.00149986	ENSG00000198804/ENSG00000198712/ENSG00000198938/ENSG00000074800/ENSG00000198886/ENSG00000198727/ENSG00000198899/ENSG00000198763/ENSG00000198786/ENSG00000198888/ENSG00000198840/ENSG00000105220/ENSG00000212907/ENSG00000111674/ENSG00000170525/ENSG00000109107/ENSG00000114268/ENSG00000162433/ENSG00000156515/ENSG00000159399/ENSG00000134333/ENSG00000102144/ENSG00000067057/ENSG00000129993/ENSG00000168209…	MT-CO1/MT-CO2/MT-CO3/ENO1/MT-ND4/MT-CYB/MT-ATP6/MT-ND2/MT-ND5/MT-ND1/MT-ND3/GPI/MT-ND4L/ENO2/PFKFB3/ALDOC/PFKFB4/AK4/HK1/HK2/LDHA/PGK1/PFKP/CBFA2T3/DDIT4/MYC/PKM/GAPDH/ALDOA/PGAM1/PFKL/HSPA1B/TPI1/MT-ATP8/ENPP1/PGM1/BID/AMPD3/SHMT2/HSPA1A/UCK2/NDUFA4/ATP5MC1/CDK1/STAT3/IMPDH2/PPARA/ZBTB7A/CYCS/FLCN/ADSS/NDUFA12/LHPP/NDUFB7/HDAC4/VPS9D1/UQCRC1/OGT/OGDHL/GUK1/ATP7A/NDUFB8/NDUFAB1/UMPS/NDUFS5/NDUFB9…	167
BP	GO:0071826	ribonucleoprotein complex subunit organization	143/6991	242/15166	2.92753e-05	0.00150555	ENSG00000186868/ENSG00000100650/ENSG00000063046/ENSG00000140939/ENSG00000100316/ENSG00000142541/ENSG00000175390/ENSG00000101161/ENSG00000233927/ENSG00000096384/ENSG00000100129/ENSG00000136450/ENSG00000167088/ENSG00000139343/ENSG00000168488/ENSG00000104872/ENSG00000151746/ENSG00000143977/ENSG00000147677/ENSG00000189306/ENSG00000084623/ENSG00000147403/ENSG00000125835/ENSG00000197102/ENSG00000105373…	MAPT/SRSF5/EIF4B/NOL3/RPL3/RPL13A/EIF3F/PRPF6/RPS28/HSP90AB1/EIF3L/SRSF1/SNRPD1/SNRPF/ATXN2L/PIH1D1/BICD1/SNRPG/EIF3H/RRP7A/EIF3I/RPL10/SNRPB/DYNC1H1/NOP53/LIMD1/TRAF7/RPS15/XAB2/EIF3G/SNRPE/RPS23/PRMT7/RPLP0/RUVBL1/ATM/BRIX1/SHQ1/MRTO4/SF3A1/MPV17L2/MRPL20/EIF5/EIF3E/MRPS7/SART1/CELF5/NIP7/SRSF6/SF3A3/RPS19/RPS14/PRPF8/RBM5/RPL12/RPS5/PELO/PPAN/PTGES3/C1QBP/CPSF6/RPL5/USP39/EIF2S1/SLU7/MRPS2/MRP…	143
BP	GO:0034470	ncRNA processing	203/6991	358/15166	2.97954e-05	0.00151931	ENSG00000090861/ENSG00000122566/ENSG00000164880/ENSG00000104356/ENSG00000130935/ENSG00000233927/ENSG00000059588/ENSG00000182173/ENSG00000170889/ENSG00000145220/ENSG00000148303/ENSG00000104872/ENSG00000160193/ENSG00000189306/ENSG00000165732/ENSG00000031698/ENSG00000086475/ENSG00000175387/ENSG00000100201/ENSG00000130713/ENSG00000101361/ENSG00000143624/ENSG00000112578/ENSG00000130299/ENSG00000105373…	AARS/HNRNPA2B1/INTS1/POP1/NOL11/RPS28/TARBP1/TSEN54/RPS9/LYAR/RPL7A/PIH1D1/WDR4/RRP7A/DDX21/SARS/SEPHS1/SMAD2/DDX17/EXOSC2/NOP56/INTS3/BYSL/GTPBP3/NOP53/KIAA0391/RPS15/EBNA1BP2/INTS2/UTP11/RPS2/EIF4A3/TRPT1/RPL14/RNF113A/BMT2/POLR3K/SHQ1/MRTO4/RPS6/UTP4/ELP2/WDR12/DKC1/TYW3/SART1/PUS1/GTPBP4/SEPHS2/RPS19/WDR3/ISG20/GAR1/RPS14/FTSJ3/DIS3L2/EXOSC9/LCMT2/MTO1/ADAT2/RTRAF/INTS6L/ERI1/NOLC1/SRRT/RPS16…	203
BP	GO:0002275	myeloid cell activation involved in immune response	271/6991	492/15166	3.01962e-05	0.00152681	ENSG00000105220/ENSG00000109107/ENSG00000059804/ENSG00000087086/ENSG00000173110/ENSG00000067225/ENSG00000149925/ENSG00000171314/ENSG00000167996/ENSG00000141959/ENSG00000198805/ENSG00000204388/ENSG00000167658/ENSG00000197746/ENSG00000033627/ENSG00000069424/ENSG00000104918/ENSG00000196187/ENSG00000197081/ENSG00000167768/ENSG00000160796/ENSG00000030582/ENSG00000079739/ENSG00000164733/ENSG00000133805…	GPI/ALDOC/SLC2A3/FTL/HSPA6/PKM/ALDOA/PGAM1/FTH1/PFKL/PNP/HSPA1B/EEF2/PSAP/ATP6V0A1/KCNAB2/RETN/TMEM63A/IGF2R/KRT1/NBEAL2/GRN/PGM1/CTSB/AMPD3/ITGB2/GM2A/TOM1/HSPA1A/HMGB1/PLAC8/DEGS1/RAC2/DSN1/RNASET2/MME/ACTR1B/PTPN6/HSP90AB1/DYNLL1/SYNGR1/NCSTN/RAP1B/GAB2/LRMP/FABP5/SELL/GAA/VAT1/SPTAN1/TMEM173/GNS/IMPDH2/HEXB/KPNB1/PRKCE/NEU1/PTPRJ/SVIP/RAB27A/APEH/BST2/GYG1/ARHGAP9/CD84/ANXA2/STXBP1/XRCC5/NPC2…	271
BP	GO:0010971	positive regulation of G2/M transition of mitotic cell cycle	23/6991	27/15166	3.10949e-05	0.00155915	ENSG00000164045/ENSG00000169884/ENSG00000097046/ENSG00000170312/ENSG00000108384/ENSG00000142192/ENSG00000141867/ENSG00000143476/ENSG00000165730/ENSG00000101224/ENSG00000057935/ENSG00000134057/ENSG00000185630/ENSG00000112029/ENSG00000110092/ENSG00000135446/ENSG00000161692/ENSG00000169057/ENSG00000082014/ENSG00000160957/ENSG00000169375/ENSG00000179051/ENSG00000158402	CDC25A/WNT10B/CDC7/CDK1/RAD51C/APP/BRD4/DTL/STOX1/CDC25B/MTA3/CCNB1/PBX1/FBXO5/CCND1/CDK4/DBF4B/MECP2/SMARCD3/RECQL4/SIN3A/RCC2/CDC25C	23
BP	GO:0032386	regulation of intracellular transport	209/6991	370/15166	3.17188e-05	0.00157729	ENSG00000104765/ENSG00000126934/ENSG00000141279/ENSG00000010810/ENSG00000134109/ENSG00000198722/ENSG00000160255/ENSG00000128340/ENSG00000170379/ENSG00000104904/ENSG00000196924/ENSG00000171720/ENSG00000135506/ENSG00000096384/ENSG00000104805/ENSG00000107331/ENSG00000127314/ENSG00000011243/ENSG00000170312/ENSG00000132563/ENSG00000033327/ENSG00000184584/ENSG00000116574/ENSG00000160014/ENSG00000101337…	BNIP3L/MAP2K2/NPEPPS/FYN/EDEM1/UNC13B/ITGB2/RAC2/TCAF2/OAZ1/FLNA/HDAC3/OS9/HSP90AB1/NUCB1/ABCA2/RAP1B/AKAP8L/CDK1/REEP2/GAB2/TMEM173/RHOU/CALM3/TM9SF4/SVIP/NUMA1/HCLS1/RIMS3/TENM1/CD84/ANXA2/STXBP1/EMD/BAP1/GDI1/MLC1/MSN/HUWE1/DYNC1H1/UBR5/SREBF2/VAMP2/MX2/PTPN23/BARD1/MDM2/PCNT/BCAP31/UBE2L3/MTCL1/PKIA/SEC16A/IPO5/SYK/TBC1D20/SYN1/ECT2/INPP5K/SPAG5/TXN/CDC42/NCS1/PSEN1/TGFB1/BAG3/SREBF1/HRAS/OAZ…	209
BP	GO:0007051	spindle organization	102/6991	165/15166	3.23756e-05	0.00158377	ENSG00000204388/ENSG00000147874/ENSG00000099901/ENSG00000255112/ENSG00000204389/ENSG00000149273/ENSG00000169220/ENSG00000112742/ENSG00000196924/ENSG00000171720/ENSG00000080986/ENSG00000101057/ENSG00000008710/ENSG00000117632/ENSG00000047849/ENSG00000108424/ENSG00000152253/ENSG00000137497/ENSG00000135476/ENSG00000090889/ENSG00000105568/ENSG00000197102/ENSG00000166974/ENSG00000117399/ENSG00000123473…	HSPA1B/HAUS6/RANBP1/CHMP1B/HSPA1A/RPS3/RGS14/TTK/FLNA/HDAC3/NDC80/MYBL2/PKD1/STMN1/MAP4/KPNB1/SPC25/NUMA1/ESPL1/KIF4A/PPP2R1A/DYNC1H1/MAPRE2/CDC20/STIL/PCNT/HNRNPU/HAUS1/STAG2/CSNK1D/RACGAP1/BCCIP/HAUS2/KIF23/STAG1/SPAG5/CCDC69/RAN/CCSAP/CEP97/RCC1/TNKS/CCNB1/HAUS3/SUN2/KIFC1/HAUS8/LZTS2/AUNIP/FBXO5/CLASP1/TUBGCP2/MZT1/WASHC5/KIF11/NUF2/AURKB/SMC3/AURKA/MECP2/INTS13/MAPRE1/PARP3/ASPM/RNF4/MYH9/WD…	102
BP	GO:0010821	regulation of mitochondrion organization	102/6991	165/15166	3.23756e-05	0.00158377	ENSG00000176171/ENSG00000114023/ENSG00000159399/ENSG00000104765/ENSG00000164850/ENSG00000186868/ENSG00000104081/ENSG00000141279/ENSG00000105327/ENSG00000123240/ENSG00000015475/ENSG00000204389/ENSG00000140939/ENSG00000101412/ENSG00000128340/ENSG00000165943/ENSG00000064012/ENSG00000108828/ENSG00000116574/ENSG00000154803/ENSG00000184381/ENSG00000134308/ENSG00000213190/ENSG00000163930/ENSG00000181061…	BNIP3/FAM162A/HK2/BNIP3L/GPER1/MAPT/BMF/NPEPPS/BBC3/OPTN/BID/HSPA1A/NOL3/E2F1/RAC2/MOAP1/CASP8/VAT1/RHOU/FLCN/PLA2G6/YWHAQ/MLLT11/BAP1/HIGD1A/HUWE1/SREBF2/UBE2L3/CLU/CTTN/STOX1/STAT2/MUL1/BAG3/SREBF1/PINK1/HPS4/TOMM7/YWHAG/PDCD5/MYO19/RNF31/PLAUR/HTRA2/MICALL2/HIF1A/HRK/HDAC6/YWHAH/DDHD1/CLEC16A/LEPROT/STOML2/SMURF1/ATG13/TFDP1/MARCH5/CDC37/SQSTM1/BOK/VPS13C/ATP13A2/USP36/LIG3/TSC2/TRIAP1/USP30/S…	102
BP	GO:0009126	purine nucleoside monophosphate metabolic process	161/6991	277/15166	3.35594e-05	0.00161541	ENSG00000198804/ENSG00000198712/ENSG00000198938/ENSG00000074800/ENSG00000198886/ENSG00000198727/ENSG00000198899/ENSG00000198763/ENSG00000198786/ENSG00000198888/ENSG00000198840/ENSG00000105220/ENSG00000212907/ENSG00000111674/ENSG00000170525/ENSG00000109107/ENSG00000114268/ENSG00000162433/ENSG00000156515/ENSG00000159399/ENSG00000134333/ENSG00000102144/ENSG00000067057/ENSG00000129993/ENSG00000168209…	MT-CO1/MT-CO2/MT-CO3/ENO1/MT-ND4/MT-CYB/MT-ATP6/MT-ND2/MT-ND5/MT-ND1/MT-ND3/GPI/MT-ND4L/ENO2/PFKFB3/ALDOC/PFKFB4/AK4/HK1/HK2/LDHA/PGK1/PFKP/CBFA2T3/DDIT4/MYC/PKM/GAPDH/ALDOA/PGAM1/PFKL/HSPA1B/TPI1/MT-ATP8/ENPP1/PGM1/BID/AMPD3/SHMT2/HSPA1A/NDUFA4/ATP5MC1/CDK1/STAT3/IMPDH2/PPARA/ZBTB7A/CYCS/FLCN/ADSS/NDUFA12/LHPP/NDUFB7/HDAC4/VPS9D1/UQCRC1/OGT/OGDHL/GUK1/ATP7A/NDUFB8/NDUFAB1/NDUFS5/NDUFB9/COX7A2L/T…	161
BP	GO:0009144	purine nucleoside triphosphate metabolic process	161/6991	277/15166	3.35594e-05	0.00161541	ENSG00000198804/ENSG00000198712/ENSG00000198938/ENSG00000074800/ENSG00000198886/ENSG00000198727/ENSG00000198899/ENSG00000198763/ENSG00000198786/ENSG00000198888/ENSG00000198840/ENSG00000105220/ENSG00000212907/ENSG00000111674/ENSG00000170525/ENSG00000109107/ENSG00000114268/ENSG00000162433/ENSG00000156515/ENSG00000159399/ENSG00000134333/ENSG00000102144/ENSG00000067057/ENSG00000129993/ENSG00000168209…	MT-CO1/MT-CO2/MT-CO3/ENO1/MT-ND4/MT-CYB/MT-ATP6/MT-ND2/MT-ND5/MT-ND1/MT-ND3/GPI/MT-ND4L/ENO2/PFKFB3/ALDOC/PFKFB4/AK4/HK1/HK2/LDHA/PGK1/PFKP/CBFA2T3/DDIT4/MYC/PKM/GIMAP7/GAPDH/ALDOA/PGAM1/PFKL/HSPA1B/TPI1/MT-ATP8/ENPP1/PGM1/BID/AMPD3/SHMT2/HSPA1A/NUDT1/NDUFA4/ATP5MC1/CDK1/STAT3/IMPDH2/NME1/GTPBP1/PPARA/ZBTB7A/CYCS/FLCN/NDUFA12/NDUFB7/HDAC4/VPS9D1/UQCRC1/OGT/OGDHL/GUK1/ATP7A/NDUFB8/NDUFAB1/NDUFS5/N…	161
BP	GO:0006364	rRNA processing	120/6991	199/15166	3.5596e-05	0.00169985	ENSG00000130935/ENSG00000233927/ENSG00000170889/ENSG00000145220/ENSG00000148303/ENSG00000104872/ENSG00000189306/ENSG00000165732/ENSG00000100201/ENSG00000130713/ENSG00000101361/ENSG00000112578/ENSG00000105373/ENSG00000115268/ENSG00000117395/ENSG00000183520/ENSG00000140988/ENSG00000141543/ENSG00000188846/ENSG00000164603/ENSG00000144736/ENSG00000053372/ENSG00000137154/ENSG00000141076/ENSG00000138442…	NOL11/RPS28/RPS9/LYAR/RPL7A/PIH1D1/RRP7A/DDX21/DDX17/EXOSC2/NOP56/BYSL/NOP53/RPS15/EBNA1BP2/UTP11/RPS2/EIF4A3/RPL14/BMT2/SHQ1/MRTO4/RPS6/UTP4/WDR12/DKC1/SART1/GTPBP4/RPS19/WDR3/ISG20/GAR1/RPS14/FTSJ3/DIS3L2/EXOSC9/ERI1/NOLC1/RPS16/NOB1/RRP15/FBL/EXOSC3/RPS8/MPHOSPH6/RPL5/CHD7/KRR1/NOP14/WDR75/EXOSC4/UTP15/RPL7/PES1/TRMT112/RPL35A/NGDN/FCF1/DCAF13/RPL10A/GTF2H5/USP36/MRPS9/NOL6/TSR2/UTP20/PDCD11/N…	120
BP	GO:1903827	regulation of cellular protein localization	266/6991	483/15166	3.61786e-05	0.00171407	ENSG00000104765/ENSG00000164850/ENSG00000186868/ENSG00000027075/ENSG00000069424/ENSG00000123384/ENSG00000141279/ENSG00000010810/ENSG00000105327/ENSG00000134109/ENSG00000198821/ENSG00000145506/ENSG00000015475/ENSG00000160255/ENSG00000204628/ENSG00000101412/ENSG00000128340/ENSG00000170379/ENSG00000104904/ENSG00000196924/ENSG00000163818/ENSG00000171720/ENSG00000080986/ENSG00000135506/ENSG00000064012…	BNIP3L/GPER1/MAPT/PRKCH/KCNAB2/LRP1/NPEPPS/FYN/BBC3/EDEM1/CD247/NKD2/BID/ITGB2/RACK1/E2F1/RAC2/TCAF2/OAZ1/FLNA/LZTFL1/HDAC3/NDC80/OS9/CASP8/STX3/HSP90AB1/NUCB1/AKAP8L/CDK1/SESN2/GNL3/TMEM173/PRKCE/BICD1/RHOU/TM9SF4/SVIP/FLCN/FBXO4/NUMA1/NEDD4L/HCLS1/TENM1/YWHAQ/ITGB1/SYT11/EMD/BAP1/GDI1/MARK4/MSN/CCT5/HUWE1/GBP1/UBR5/TMEM59/SREBF2/VAMP2/BARD1/MDM2/PCNT/BCAP31/UBE2L3/CCT4/RIPOR2/MTCL1/PKIA/SEC16A/…	266
BP	GO:0042110	T cell activation	229/6991	410/15166	3.73254e-05	0.00175129	ENSG00000115457/ENSG00000120738/ENSG00000081181/ENSG00000100351/ENSG00000152518/ENSG00000163508/ENSG00000198805/ENSG00000135144/ENSG00000178562/ENSG00000010810/ENSG00000101082/ENSG00000104856/ENSG00000172673/ENSG00000072274/ENSG00000108861/ENSG00000185650/ENSG00000069667/ENSG00000135046/ENSG00000189403/ENSG00000125245/ENSG00000167286/ENSG00000171793/ENSG00000149273/ENSG00000128340/ENSG00000116824…	IGFBP2/EGR1/ARG2/GRAP2/ZFP36L2/EOMES/PNP/DTX1/CD28/FYN/SLA2/RELB/THEMIS/TFRC/DUSP3/ZFP36L1/RORA/ANXA1/HMGB1/GPR18/CD3D/CTPS1/RPS3/RAC2/CD2/LAX1/TNFRSF13C/PIK3R6/CD4/CD3G/PTPN6/CASP8/MYB/BLM/BCL11B/NCSTN/TESPA1/FKBP1A/TGFBR2/STAT3/RORC/CASP3/HES1/STAT6/FAM49B/NLRC3/RAB27A/DUSP10/CBFB/SPN/CD8B/PPP3CA/CD7/FANCD2/EPHB6/CEBPB/CLPTM1/JAG2/ITPKB/CCND3/NDFIP1/DUSP22/MSN/CD83/RUNX3/SH3RF1/CD1D/HLA-DRB1/KD…	229
BP	GO:0043488	regulation of mRNA stability	74/6991	114/15166	3.78195e-05	0.00175129	ENSG00000152518/ENSG00000185650/ENSG00000070756/ENSG00000204389/ENSG00000132819/ENSG00000101412/ENSG00000150991/ENSG00000128016/ENSG00000182872/ENSG00000060138/ENSG00000125944/ENSG00000120948/ENSG00000170315/ENSG00000130713/ENSG00000153187/ENSG00000054118/ENSG00000106211/ENSG00000183508/ENSG00000162889/ENSG00000172936/ENSG00000177733/ENSG00000026025/ENSG00000099783/ENSG00000136231/ENSG00000123737…	ZFP36L2/ZFP36L1/PABPC1/HSPA1A/RBM38/E2F1/UBC/ZFP36/RBM10/YBX3/HNRNPR/TARDBP/UBB/EXOSC2/HNRNPU/THRAP3/HSPB1/TENT5C/MAPKAPK2/MYD88/HNRNPA0/VIM/HNRNPM/IGF2BP3/EXOSC9/FXR1/MYEF2/PABPC4/PUM1/SET/SYNCRIP/EXOSC3/PCBP4/YTHDF3/PCID2/TNFSF13/IGF2BP2/EXOSC4/RBM23/SERBP1/ELAVL1/XPO1/FASTKD1/CARHSP1/SLC11A1/MAPK14/XRN1/HNRNPC/MEIOC/KHSRP/DCP1A/METTL3/CIRBP/ZC3H12A/PRKCA/LARP1/FASTKD3/YWHAZ/HNRNPD/YBX1/NUP214/…	74
BP	GO:0009124	nucleoside monophosphate biosynthetic process	98/6991	158/15166	3.78374e-05	0.00175129	ENSG00000198712/ENSG00000074800/ENSG00000198899/ENSG00000105220/ENSG00000111674/ENSG00000170525/ENSG00000109107/ENSG00000114268/ENSG00000162433/ENSG00000156515/ENSG00000159399/ENSG00000134333/ENSG00000102144/ENSG00000067057/ENSG00000129993/ENSG00000168209/ENSG00000136997/ENSG00000067225/ENSG00000111640/ENSG00000149925/ENSG00000171314/ENSG00000141959/ENSG00000111669/ENSG00000228253/ENSG00000079739…	MT-CO2/ENO1/MT-ATP6/GPI/ENO2/PFKFB3/ALDOC/PFKFB4/AK4/HK1/HK2/LDHA/PGK1/PFKP/CBFA2T3/DDIT4/MYC/PKM/GAPDH/ALDOA/PGAM1/PFKL/TPI1/MT-ATP8/PGM1/AMPD3/UCK2/ATP5MC1/STAT3/IMPDH2/PPARA/ZBTB7A/TYMS/FLCN/ADSS/DUT/LHPP/HDAC4/VPS9D1/OGT/OGDHL/UMPS/TGFB1/DCTD/PINK1/ATP5S/UPP1/ATIC/ARNT/INSR/PRPS2/HIF1A/ATP5ME/PRKAA2/IMPDH1/STOML2/DCK/ZBTB20/PPAT/ATP5F1A/ATP5F1C/GALK1/AK1/AMPD2/PGAM4/GART/PGM2L1/SURF1/AK2/ATP5…	98
BP	GO:0007088	regulation of mitotic nuclear division	106/6991	173/15166	3.91915e-05	0.00180012	ENSG00000204388/ENSG00000178562/ENSG00000163235/ENSG00000111276/ENSG00000099901/ENSG00000255112/ENSG00000204389/ENSG00000118816/ENSG00000156970/ENSG00000112742/ENSG00000040275/ENSG00000080986/ENSG00000138764/ENSG00000071539/ENSG00000126787/ENSG00000149554/ENSG00000178295/ENSG00000137497/ENSG00000135476/ENSG00000113328/ENSG00000112576/ENSG00000011426/ENSG00000148773/ENSG00000154473/ENSG00000117399…	HSPA1B/CD28/TGFA/CDKN1B/RANBP1/CHMP1B/HSPA1A/CCNI/BUB1B/TTK/SPDL1/NDC80/CCNG2/TRIP13/DLGAP5/CHEK1/GEN1/NUMA1/ESPL1/CCNG1/CCND3/ANLN/MKI67/BUB3/CDC20/CDC6/TOM1L2/HNRNPU/STAG2/USP44/PKMYT1/ANAPC15/ATM/CDCA5/DUSP1/SLF1/STAG1/CCNE2/TGFB1/CCSAP/CEP97/RCC1/TNKS/CENPF/RB1/CCNB1/CDC23/PEBP1/CDC16/KNTC1/L3MBTL1/FBXW5/INSR/MAD2L1/FBXO5/CCND1/CCNF/KIF11/MTBP/AURKB/SMC3/AURKA/NUSAP1/PCID2/DAPK3/CENPE/CCNE1/S…	106
BP	GO:0031060	regulation of histone methylation	45/6991	63/15166	4.0013e-05	0.00182392	ENSG00000127663/ENSG00000115548/ENSG00000119403/ENSG00000005483/ENSG00000118513/ENSG00000107077/ENSG00000104872/ENSG00000012048/ENSG00000141867/ENSG00000145391/ENSG00000204371/ENSG00000183337/ENSG00000147162/ENSG00000159086/ENSG00000185049/ENSG00000168036/ENSG00000130816/ENSG00000198890/ENSG00000137815/ENSG00000272333/ENSG00000107485/ENSG00000169057/ENSG00000006712/ENSG00000157212/ENSG00000141646…	KDM4B/KDM3A/PHF19/KMT2E/MYB/KDM4C/PIH1D1/BRCA1/BRD4/SETD7/EHMT2/BCOR/OGT/PAXBP1/NELFA/CTNNB1/DNMT1/PRMT6/RTF1/KMT2B/GATA3/MECP2/PAF1/PAXIP1/SMAD4/PHF1/JARID2/EED/RNF20/ZNF304/SUPT6H/KDM4A/MTHFR/TET1/RIF1/MTF2/CTCF/ZNF335/NELFE/GFI1/HIST1H1B/SMARCB1/PYGO2/MLLT6/CTR9	45
BP	GO:0042119	neutrophil activation	250/6991	452/15166	4.16966e-05	0.00188638	ENSG00000105220/ENSG00000109107/ENSG00000059804/ENSG00000087086/ENSG00000173110/ENSG00000067225/ENSG00000149925/ENSG00000171314/ENSG00000167996/ENSG00000141959/ENSG00000198805/ENSG00000204388/ENSG00000167658/ENSG00000197746/ENSG00000033627/ENSG00000069424/ENSG00000104918/ENSG00000196187/ENSG00000197081/ENSG00000167768/ENSG00000160796/ENSG00000030582/ENSG00000079739/ENSG00000164733/ENSG00000133805…	GPI/ALDOC/SLC2A3/FTL/HSPA6/PKM/ALDOA/PGAM1/FTH1/PFKL/PNP/HSPA1B/EEF2/PSAP/ATP6V0A1/KCNAB2/RETN/TMEM63A/IGF2R/KRT1/NBEAL2/GRN/PGM1/CTSB/AMPD3/ITGB2/GM2A/TOM1/HSPA1A/HMGB1/PLAC8/DEGS1/KMT2E/DSN1/RNASET2/MME/ACTR1B/PTPN6/HSP90AB1/DYNLL1/SYNGR1/NCSTN/RAP1B/LRMP/FABP5/SELL/GAA/VAT1/SPTAN1/TMEM173/GNS/IMPDH2/HEXB/KPNB1/NEU1/PTPRJ/SVIP/RAB27A/APEH/BST2/GYG1/ARHGAP9/ANXA2/XRCC5/NPC2/HUWE1/DYNC1H1/PECAM1/…	250
BP	GO:0036230	granulocyte activation	253/6991	458/15166	4.21892e-05	0.00189442	ENSG00000105220/ENSG00000109107/ENSG00000059804/ENSG00000087086/ENSG00000173110/ENSG00000067225/ENSG00000149925/ENSG00000171314/ENSG00000167996/ENSG00000141959/ENSG00000198805/ENSG00000204388/ENSG00000167658/ENSG00000197746/ENSG00000033627/ENSG00000069424/ENSG00000104918/ENSG00000196187/ENSG00000197081/ENSG00000167768/ENSG00000160796/ENSG00000030582/ENSG00000079739/ENSG00000164733/ENSG00000133805…	GPI/ALDOC/SLC2A3/FTL/HSPA6/PKM/ALDOA/PGAM1/FTH1/PFKL/PNP/HSPA1B/EEF2/PSAP/ATP6V0A1/KCNAB2/RETN/TMEM63A/IGF2R/KRT1/NBEAL2/GRN/PGM1/CTSB/AMPD3/ITGB2/GM2A/TOM1/HSPA1A/HMGB1/PLAC8/DEGS1/KMT2E/DSN1/RNASET2/MME/ACTR1B/PTPN6/HSP90AB1/DYNLL1/SYNGR1/NCSTN/RAP1B/LRMP/FABP5/SELL/GAA/VAT1/SPTAN1/TMEM173/GNS/IMPDH2/HEXB/KPNB1/NEU1/PTPRJ/SVIP/RAB27A/APEH/BST2/GYG1/ARHGAP9/ANXA2/XRCC5/NPC2/HUWE1/DYNC1H1/PECAM1/…	253
BP	GO:0000070	mitotic sister chromatid segregation	94/6991	151/15166	4.40917e-05	0.00196518	ENSG00000255112/ENSG00000122952/ENSG00000156970/ENSG00000112742/ENSG00000149636/ENSG00000040275/ENSG00000080986/ENSG00000011243/ENSG00000071539/ENSG00000108424/ENSG00000126787/ENSG00000136824/ENSG00000178295/ENSG00000137497/ENSG00000085415/ENSG00000135476/ENSG00000090889/ENSG00000105568/ENSG00000154473/ENSG00000117399/ENSG00000094804/ENSG00000153187/ENSG00000136014/ENSG00000121579/ENSG00000110200…	CHMP1B/ZWINT/BUB1B/TTK/DSN1/SPDL1/NDC80/AKAP8L/TRIP13/KPNB1/DLGAP5/SMC2/GEN1/NUMA1/SEH1L/ESPL1/KIF4A/PPP2R1A/BUB3/CDC20/CDC6/HNRNPU/USP44/NAA50/ANAPC15/ATM/KIF18B/RACGAP1/CDCA5/DUSP1/KIF23/SLF1/KIF14/NCAPG/SPAG5/KIF22/RAN/PDS5B/TNKS/CENPF/RB1/DIS3L2/CCNB1/CDC23/KIFC1/SGO1/MAD2L1/FBXO5/NUF2/AURKB/NUSAP1/PCID2/BOD1/CENPE/NCAPH/RAD21/KIF2C/DSCC1/HASPIN/PHF13/TENT4A/CHMP7/SMC4/VPS4A/NEK6/NCAPD2/NUP62…	94
BP	GO:0006289	nucleotide-excision repair	71/6991	109/15166	4.55476e-05	0.00201515	ENSG00000136492/ENSG00000189403/ENSG00000132646/ENSG00000150991/ENSG00000111445/ENSG00000187555/ENSG00000139618/ENSG00000168002/ENSG00000177084/ENSG00000077514/ENSG00000179262/ENSG00000105486/ENSG00000170315/ENSG00000163918/ENSG00000133119/ENSG00000109674/ENSG00000076924/ENSG00000147669/ENSG00000101773/ENSG00000154328/ENSG00000110768/ENSG00000131778/ENSG00000158169/ENSG00000106399/ENSG00000141030…	BRIP1/HMGB1/PCNA/UBC/RFC5/USP7/BRCA2/POLR2G/POLE/POLD3/RAD23A/LIG1/UBB/RFC4/RFC3/NEIL3/XAB2/POLR2K/RBBP8/NEIL2/GTF2H1/CHD1L/FANCC/RPA3/COPS3/ERCC6/RNF111/EP300/RFC2/RPA2/POLD4/SLX4/MMS19/ATXN3/TCEA1/RBX1/XPC/PPIE/POLR2A/LIG4/CETN2/CUL4B/CUL4A/GTF2H5/LIG3/POLR2E/COPS6/ZNF830/RPA1/DDB2/DDB1/RAD23B/OGG1/NEIL1/XRCC1/POLL/POLD1/FAN1/ERCC2/POLR2B/GTF2H4/ERCC3/GTF2H2C/LTO1/RAD52/UBA52/POLR2D/MNAT1/XPA/C…	71
BP	GO:0090316	positive regulation of intracellular protein transport	96/6991	155/15166	4.90429e-05	0.00215395	ENSG00000141279/ENSG00000010810/ENSG00000134109/ENSG00000160255/ENSG00000128340/ENSG00000170379/ENSG00000104904/ENSG00000196924/ENSG00000171720/ENSG00000096384/ENSG00000170312/ENSG00000184584/ENSG00000116574/ENSG00000101337/ENSG00000180353/ENSG00000009694/ENSG00000102119/ENSG00000163930/ENSG00000086758/ENSG00000104517/ENSG00000198911/ENSG00000220205/ENSG00000135679/ENSG00000160299/ENSG00000185825…	NPEPPS/FYN/EDEM1/ITGB2/RAC2/TCAF2/OAZ1/FLNA/HDAC3/HSP90AB1/CDK1/TMEM173/RHOU/TM9SF4/HCLS1/TENM1/EMD/BAP1/HUWE1/UBR5/SREBF2/VAMP2/MDM2/PCNT/BCAP31/UBE2L3/MTCL1/SEC16A/IPO5/ECT2/CDC42/PSEN1/TGFB1/BAG3/HRAS/OAZ2/PINK1/CACNB3/HPS4/TOMM7/ITGB1BP1/PDCD5/TRIM28/RNF31/HTRA2/PIK3R1/MICALL2/SMAD3/GTSE1/PPM1A/LEPROT/CEP290/ATG13/PTPN22/USP36/PRNP/KIF20B/SAE1/CEP131/MAPK14/JUP/MYO1C/BCAS3/EFCAB7/FBXW7/VPS11/…	96
BP	GO:0070646	protein modification by small protein removal	155/6991	267/15166	5.07807e-05	0.00221195	ENSG00000118503/ENSG00000136997/ENSG00000182199/ENSG00000145901/ENSG00000150991/ENSG00000102226/ENSG00000277791/ENSG00000175390/ENSG00000204264/ENSG00000126067/ENSG00000164045/ENSG00000187555/ENSG00000170312/ENSG00000108854/ENSG00000162191/ENSG00000136878/ENSG00000092853/ENSG00000079387/ENSG00000179262/ENSG00000136518/ENSG00000012048/ENSG00000164068/ENSG00000164916/ENSG00000138134/ENSG00000163930…	TNFAIP3/MYC/SHMT2/TNIP1/UBC/USP11/PSMB3/EIF3F/PSMB8/PSMB2/CDC25A/USP7/CDK1/SMURF2/UBXN1/USP20/CLSPN/SENP1/RAD23A/ACTL6A/BRCA1/RNF123/FOXK1/STAMBPL1/BAP1/UBB/USP9X/SMAD2/SIAH2/USP22/PSMC3/CDC20/NOP53/BIRC3/BARD1/MDM2/USP48/USP44/EPOP/DESI2/PSMC2/OGT/RUVBL1/OTUD1/PSMB7/BABAM2/CYLD/USP46/PSMD4/PSMD11/SKP2/UFD1/COPS3/PSME3/INO80D/USP3/NFKBIA/USP18/PSMF1/ATXN3/HIF1A/OTUD5/SEM1/PSMD1/USP19/PSMA3/WDR48/…	155
BP	GO:0002446	neutrophil mediated immunity	251/6991	455/15166	5.10986e-05	0.00221195	ENSG00000105220/ENSG00000109107/ENSG00000059804/ENSG00000087086/ENSG00000173110/ENSG00000067225/ENSG00000149925/ENSG00000171314/ENSG00000167996/ENSG00000141959/ENSG00000198805/ENSG00000204388/ENSG00000167658/ENSG00000197746/ENSG00000033627/ENSG00000069424/ENSG00000104918/ENSG00000196187/ENSG00000197081/ENSG00000167768/ENSG00000160796/ENSG00000030582/ENSG00000079739/ENSG00000164733/ENSG00000133805…	GPI/ALDOC/SLC2A3/FTL/HSPA6/PKM/ALDOA/PGAM1/FTH1/PFKL/PNP/HSPA1B/EEF2/PSAP/ATP6V0A1/KCNAB2/RETN/TMEM63A/IGF2R/KRT1/NBEAL2/GRN/PGM1/CTSB/AMPD3/ITGB2/GM2A/TOM1/HSPA1A/HMGB1/PLAC8/DEGS1/KMT2E/DSN1/RNASET2/MME/ACTR1B/PTPN6/HSP90AB1/DYNLL1/SYNGR1/NCSTN/RAP1B/LRMP/FABP5/SELL/GAA/VAT1/SPTAN1/TMEM173/GNS/IMPDH2/HEXB/KPNB1/NEU1/PTPRJ/SVIP/RAB27A/APEH/BST2/GYG1/ARHGAP9/ANXA2/XRCC5/NPC2/HUWE1/DYNC1H1/PECAM1/…	251
BP	GO:1902751	positive regulation of cell cycle G2/M phase transition	24/6991	29/15166	5.39673e-05	0.00231944	ENSG00000164045/ENSG00000169884/ENSG00000097046/ENSG00000170312/ENSG00000108384/ENSG00000142192/ENSG00000141867/ENSG00000143476/ENSG00000165730/ENSG00000101224/ENSG00000057935/ENSG00000134057/ENSG00000185630/ENSG00000112029/ENSG00000110092/ENSG00000135446/ENSG00000161692/ENSG00000169057/ENSG00000082014/ENSG00000176208/ENSG00000160957/ENSG00000169375/ENSG00000179051/ENSG00000158402	CDC25A/WNT10B/CDC7/CDK1/RAD51C/APP/BRD4/DTL/STOX1/CDC25B/MTA3/CCNB1/PBX1/FBXO5/CCND1/CDK4/DBF4B/MECP2/SMARCD3/ATAD5/RECQL4/SIN3A/RCC2/CDC25C	24
BP	GO:0022618	ribonucleoprotein complex assembly	135/6991	229/15166	5.64045e-05	0.00240699	ENSG00000186868/ENSG00000100650/ENSG00000063046/ENSG00000140939/ENSG00000100316/ENSG00000142541/ENSG00000175390/ENSG00000101161/ENSG00000233927/ENSG00000096384/ENSG00000100129/ENSG00000136450/ENSG00000167088/ENSG00000139343/ENSG00000168488/ENSG00000104872/ENSG00000151746/ENSG00000143977/ENSG00000147677/ENSG00000189306/ENSG00000084623/ENSG00000147403/ENSG00000125835/ENSG00000197102/ENSG00000105373…	MAPT/SRSF5/EIF4B/NOL3/RPL3/RPL13A/EIF3F/PRPF6/RPS28/HSP90AB1/EIF3L/SRSF1/SNRPD1/SNRPF/ATXN2L/PIH1D1/BICD1/SNRPG/EIF3H/RRP7A/EIF3I/RPL10/SNRPB/DYNC1H1/NOP53/LIMD1/TRAF7/RPS15/XAB2/EIF3G/SNRPE/RPS23/PRMT7/RPLP0/RUVBL1/ATM/BRIX1/SHQ1/MRTO4/SF3A1/MPV17L2/MRPL20/EIF5/EIF3E/MRPS7/SART1/CELF5/NIP7/SRSF6/SF3A3/RPS19/RPS14/PRPF8/RBM5/RPL12/RPS5/PPAN/PTGES3/C1QBP/CPSF6/RPL5/USP39/EIF2S1/SLU7/MRPS2/MRPL11/D…	135
BP	GO:0043414	macromolecule methylation	162/6991	281/15166	5.75973e-05	0.00243436	ENSG00000127663/ENSG00000115548/ENSG00000136997/ENSG00000119969/ENSG00000117000/ENSG00000119403/ENSG00000101654/ENSG00000005483/ENSG00000168300/ENSG00000162639/ENSG00000059588/ENSG00000118513/ENSG00000084073/ENSG00000156414/ENSG00000107077/ENSG00000104872/ENSG00000171681/ENSG00000160193/ENSG00000170345/ENSG00000149480/ENSG00000012048/ENSG00000125835/ENSG00000130299/ENSG00000071655/ENSG00000106462…	KDM4B/KDM3A/MYC/HELLS/RLF/PHF19/RNMT/KMT2E/PCMTD1/HENMT1/TARBP1/MYB/ZMPSTE24/TDRD9/KDM4C/PIH1D1/ATF7IP/WDR4/FOS/MTA2/BRCA1/SNRPB/GTPBP3/MBD3/EZH2/MBD2/BRD4/SETD7/EHMT2/PRMT7/BCOR/ICMT/OGT/HEMK1/NSD2/BMT2/PAXBP1/SETMAR/BTG2/TYW3/NELFA/RBM15/PRMT3/CTNNB1/DNMT1/MGMT/FTSJ3/FAM98B/LCMT2/METTL21A/PRMT6/MTO1/TRIM28/MPHOSPH8/HIST1H1C/GNAS/TET2/SETD3/METTL22/RTF1/BAZ2A/FBL/SATB1/NSUN6/KMT2B/GATA3/SUV39H2/…	162
BP	GO:0007050	cell cycle arrest	136/6991	231/15166	5.78551e-05	0.00243436	ENSG00000136997/ENSG00000087074/ENSG00000164850/ENSG00000111276/ENSG00000164938/ENSG00000129355/ENSG00000132646/ENSG00000101412/ENSG00000129173/ENSG00000025039/ENSG00000005483/ENSG00000175197/ENSG00000155876/ENSG00000169884/ENSG00000096384/ENSG00000008710/ENSG00000170312/ENSG00000185340/ENSG00000134250/ENSG00000111653/ENSG00000007237/ENSG00000068971/ENSG00000012048/ENSG00000178607/ENSG00000138035…	MYC/PPP1R15A/GPER1/CDKN1B/TP53INP1/CDKN2D/PCNA/E2F1/E2F8/RRAGD/KMT2E/DDIT3/RRAGA/WNT10B/HSP90AB1/PKD1/CDK1/GAS2L1/NOTCH2/ING4/GAS7/PPP2R5B/BRCA1/ERN1/PNPT1/JMY/GADD45A/CALR/TNKS1BP1/BARD1/MDM2/EVI2B/TBRG1/CDC123/EIF4G2/ATM/RPTOR/SETMAR/DUSP1/BTG2/HBP1/PRKAB1/TGFB1/DDIAS/HRAS/CDK2/POU4F1/RB1/CCNB1/EP300/ZBTB17/PKD2/CCND1/CDK6/ZNF385A/PRKAB2/MYBBP1A/PRKAA2/MAP2K6/MTBP/CDK9/AURKA/SMAD3/GTSE1/CNOT3/P…	136
BP	GO:0000819	sister chromatid segregation	109/6991	180/15166	6.21724e-05	0.00259786	ENSG00000255112/ENSG00000122952/ENSG00000156970/ENSG00000112742/ENSG00000149636/ENSG00000040275/ENSG00000080986/ENSG00000011243/ENSG00000071539/ENSG00000108424/ENSG00000126787/ENSG00000136824/ENSG00000168496/ENSG00000178295/ENSG00000137497/ENSG00000085415/ENSG00000135476/ENSG00000108384/ENSG00000090889/ENSG00000105568/ENSG00000131747/ENSG00000154473/ENSG00000117399/ENSG00000094804/ENSG00000171320…	CHMP1B/ZWINT/BUB1B/TTK/DSN1/SPDL1/NDC80/AKAP8L/TRIP13/KPNB1/DLGAP5/SMC2/FEN1/GEN1/NUMA1/SEH1L/ESPL1/RAD51C/KIF4A/PPP2R1A/TOP2A/BUB3/CDC20/CDC6/ESCO2/HNRNPU/STAG2/USP44/NAA50/ANAPC15/ATM/SMC1B/KIF18B/RACGAP1/CDCA5/DUSP1/KIF23/SLF1/KIF14/NCAPG/SPAG5/KIF22/RAN/MCMBP/CTNNB1/PDS5B/TNKS/CENPF/RB1/DIS3L2/CCNB1/CDC23/DDX11/KIFC1/SGO1/MAD2L1/FBXO5/NUF2/AURKB/SMC3/NUSAP1/PCID2/BOD1/CENPE/NCAPH/RAD21/SFPQ/K…	109
BP	GO:0043299	leukocyte degranulation	266/6991	486/15166	6.43786e-05	0.00265653	ENSG00000105220/ENSG00000109107/ENSG00000059804/ENSG00000087086/ENSG00000173110/ENSG00000067225/ENSG00000149925/ENSG00000171314/ENSG00000167996/ENSG00000141959/ENSG00000198805/ENSG00000204388/ENSG00000167658/ENSG00000197746/ENSG00000033627/ENSG00000069424/ENSG00000104918/ENSG00000196187/ENSG00000197081/ENSG00000167768/ENSG00000160796/ENSG00000030582/ENSG00000079739/ENSG00000164733/ENSG00000133805…	GPI/ALDOC/SLC2A3/FTL/HSPA6/PKM/ALDOA/PGAM1/FTH1/PFKL/PNP/HSPA1B/EEF2/PSAP/ATP6V0A1/KCNAB2/RETN/TMEM63A/IGF2R/KRT1/NBEAL2/GRN/PGM1/CTSB/AMPD3/ITGB2/GM2A/TOM1/HSPA1A/HMGB1/PLAC8/DEGS1/RAC2/DSN1/RNASET2/MME/ACTR1B/PTPN6/HSP90AB1/DYNLL1/SYNGR1/NCSTN/RAP1B/GAB2/LRMP/FABP5/SELL/GAA/VAT1/SPTAN1/TMEM173/GNS/IMPDH2/HEXB/KPNB1/NEU1/PTPRJ/SVIP/RAB27A/APEH/BST2/GYG1/ARHGAP9/CD84/ANXA2/STXBP1/XRCC5/NPC2/HUWE1…	266
BP	GO:0006457	protein folding	119/6991	199/15166	6.44595e-05	0.00265653	ENSG00000173110/ENSG00000204388/ENSG00000096060/ENSG00000132002/ENSG00000044574/ENSG00000185624/ENSG00000135924/ENSG00000087258/ENSG00000089248/ENSG00000204389/ENSG00000141556/ENSG00000115539/ENSG00000096384/ENSG00000124659/ENSG00000088832/ENSG00000166598/ENSG00000162191/ENSG00000137168/ENSG00000140553/ENSG00000090006/ENSG00000151835/ENSG00000150753/ENSG00000120725/ENSG00000197930/ENSG00000110011…	HSPA6/HSPA1B/FKBP5/DNAJB1/HSPA5/P4HB/DNAJB2/GNAO1/ERP29/HSPA1A/TBCD/PDCL3/HSP90AB1/TBCC/FKBP1A/HSP90B1/UBXN1/PPIL1/UNC45A/LTBP4/SACS/CCT5/SIL1/ERO1A/DNAJC4/CALR/FKBP4/ST13/CANX/GNG2/CCT4/AMFR/HSPB1/NPPC/CLU/PDIA6/DNAJB12/MOGS/NUDCD3/HSPBP1/ERP27/BAG3/PDIA3/PPIA/DNAJC1/NGLY1/PDCD5/ENGASE/CLGN/PTGES3/ERP44/DNAJA1/PPIH/CCT6B/P3H1/CCT2/DNAJB13/PPIE/VBP1/MPDU1/MLEC/RP2/GNB4/CDC37/PPIG/TOR1B/RANBP2/WFS…	119
BP	GO:0002444	myeloid leukocyte mediated immunity	273/6991	500/15166	6.50165e-05	0.00266125	ENSG00000105220/ENSG00000109107/ENSG00000059804/ENSG00000087086/ENSG00000173110/ENSG00000067225/ENSG00000149925/ENSG00000171314/ENSG00000167996/ENSG00000141959/ENSG00000198805/ENSG00000204388/ENSG00000167658/ENSG00000197746/ENSG00000033627/ENSG00000069424/ENSG00000104918/ENSG00000196187/ENSG00000197081/ENSG00000167768/ENSG00000160796/ENSG00000030582/ENSG00000079739/ENSG00000164733/ENSG00000133805…	GPI/ALDOC/SLC2A3/FTL/HSPA6/PKM/ALDOA/PGAM1/FTH1/PFKL/PNP/HSPA1B/EEF2/PSAP/ATP6V0A1/KCNAB2/RETN/TMEM63A/IGF2R/KRT1/NBEAL2/GRN/PGM1/CTSB/AMPD3/ITGB2/GM2A/TOM1/HSPA1A/HMGB1/PLAC8/DEGS1/KMT2E/RAC2/DSN1/RNASET2/MME/ACTR1B/PTPN6/HSP90AB1/DYNLL1/SYNGR1/NCSTN/RAP1B/GAB2/LRMP/FABP5/SELL/GAA/VAT1/SPTAN1/TMEM173/GNS/IMPDH2/HEXB/KPNB1/NEU1/PTPRJ/SVIP/RAB27A/APEH/BST2/GYG1/ARHGAP9/CD84/ANXA2/STXBP1/DDX21/XRCC…	273
BP	GO:0051170	import into nucleus	104/6991	171/15166	7.08937e-05	0.00288221	ENSG00000112182/ENSG00000265972/ENSG00000182481/ENSG00000196924/ENSG00000171720/ENSG00000213672/ENSG00000096384/ENSG00000170312/ENSG00000167088/ENSG00000168610/ENSG00000185304/ENSG00000272391/ENSG00000184584/ENSG00000139343/ENSG00000108424/ENSG00000143977/ENSG00000138814/ENSG00000180353/ENSG00000111581/ENSG00000121671/ENSG00000125835/ENSG00000101888/ENSG00000104517/ENSG00000140943/ENSG00000182004…	BACH2/TXNIP/KPNA2/FLNA/HDAC3/NCKIPSD/HSP90AB1/CDK1/SNRPD1/STAT3/RGPD2/POM121C/TMEM173/SNRPF/KPNB1/SNRPG/PPP3CA/HCLS1/NUP107/CRY2/SNRPB/NXT2/UBR5/MBTPS1/SNRPE/PKIA/RGPD1/IPO5/SYK/ECT2/TXN/RGPD6/CSE1L/PSEN1/NUP85/TGFB1/BAG3/CBLB/RAN/FYB1/NUP50/TRIM28/NUP35/NOLC1/NFKBIA/PIK3R1/NUP155/RERE/POM121/SMAD3/TNPO2/PTPN22/RANBP6/RANBP2/KPNA3/AGAP3/RPL23/TSC2/FGF9/NF1/RGPD3/SEC61B/MAPK14/JUP/PTTG1IP/EFCAB7/N…	104
BP	GO:0030098	lymphocyte differentiation	177/6991	311/15166	7.14728e-05	0.00288625	ENSG00000120738/ENSG00000152518/ENSG00000163508/ENSG00000168264/ENSG00000198805/ENSG00000135144/ENSG00000178562/ENSG00000161405/ENSG00000108840/ENSG00000168214/ENSG00000104856/ENSG00000172673/ENSG00000185650/ENSG00000069667/ENSG00000135046/ENSG00000189403/ENSG00000125245/ENSG00000167286/ENSG00000117322/ENSG00000116824/ENSG00000276231/ENSG00000010610/ENSG00000160654/ENSG00000111679/ENSG00000118513…	EGR1/ZFP36L2/EOMES/IRF2BP2/PNP/DTX1/CD28/IKZF3/HDAC5/RBPJ/RELB/THEMIS/ZFP36L1/RORA/ANXA1/HMGB1/GPR18/CD3D/CR2/CD2/PIK3R6/CD4/CD3G/PTPN6/MYB/BLM/BCL11B/TESPA1/TGFBR2/FNIP1/ITM2A/FLT3LG/STAT3/RORC/IKZF1/NOTCH2/STAT6/KLF6/ZBTB7A/PTPRJ/DUSP10/CBFB/SPN/FANCD2/DOCK10/ITGB1/CLPTM1/JAG2/ITPKB/NDFIP1/CD83/RUNX3/SH3RF1/CD1D/KDELR1/PTGER4/LGALS1/HDAC4/NCKAP1L/LY9/PIK3CD/ATM/RPS6/INPP5D/SYK/PTPRC/FANCA/ATP7A…	177
BP	GO:0051983	regulation of chromosome segregation	66/6991	101/15166	7.19887e-05	0.00288771	ENSG00000156970/ENSG00000112742/ENSG00000040275/ENSG00000080986/ENSG00000071539/ENSG00000126787/ENSG00000168496/ENSG00000178295/ENSG00000137497/ENSG00000135476/ENSG00000148773/ENSG00000197102/ENSG00000154473/ENSG00000117399/ENSG00000094804/ENSG00000153187/ENSG00000136014/ENSG00000110200/ENSG00000149311/ENSG00000161800/ENSG00000146670/ENSG00000120129/ENSG00000133302/ENSG00000114346/ENSG00000076382…	BUB1B/TTK/SPDL1/NDC80/TRIP13/DLGAP5/FEN1/GEN1/NUMA1/ESPL1/MKI67/DYNC1H1/BUB3/CDC20/CDC6/HNRNPU/USP44/ANAPC15/ATM/RACGAP1/CDCA5/DUSP1/SLF1/ECT2/SPAG5/CDC42/CTNNB1/TNKS/CENPF/RB1/CCNB1/SMC6/CDC23/DDX11/MAD2L1/PUM1/FBXO5/AURKB/PCID2/CENPE/SIRT2/RAD21/SFPQ/KIF2C/NEK6/CDT1/TPR/KNSTRN/CUL3/CDC27/MAD1L1/CTCF/SLF2/NSMCE2/RIOK2/LCMT1/CSNK2A2/BUB1/RCC2/RMI2/HDAC8/ANAPC5/CSNK2A1/ANAPC11/PUM2/RAD18	66
BP	GO:0002521	leukocyte differentiation	248/6991	451/15166	7.49366e-05	0.00298605	ENSG00000112715/ENSG00000120738/ENSG00000129993/ENSG00000136997/ENSG00000152518/ENSG00000163508/ENSG00000168264/ENSG00000198805/ENSG00000135144/ENSG00000178562/ENSG00000177606/ENSG00000155090/ENSG00000161405/ENSG00000108840/ENSG00000168214/ENSG00000104856/ENSG00000172673/ENSG00000072274/ENSG00000185650/ENSG00000069667/ENSG00000135046/ENSG00000189403/ENSG00000125245/ENSG00000167286/ENSG00000171223…	VEGFA/EGR1/CBFA2T3/MYC/ZFP36L2/EOMES/IRF2BP2/PNP/DTX1/CD28/JUN/KLF10/IKZF3/HDAC5/RBPJ/RELB/THEMIS/TFRC/ZFP36L1/RORA/ANXA1/HMGB1/GPR18/CD3D/JUNB/CR2/CD2/PIK3R6/CD4/CD3G/PTPN6/CASP8/UBASH3B/MYB/BLM/BCL11B/TESPA1/TGFBR2/FNIP1/GAB2/ITM2A/FLT3LG/STAT3/RORC/IKZF1/NOTCH2/NME1/STAT6/KLF6/FOS/ZBTB7A/IFI16/PTPRJ/DUSP10/CBFB/SPN/FANCD2/CEBPB/RRAS/CITED2/IRF7/HCLS1/DOCK10/ITGB1/ANXA2/CLPTM1/GLO1/JAG2/ITPKB/N…	248
BP	GO:0009141	nucleoside triphosphate metabolic process	169/6991	296/15166	8.20456e-05	0.00324782	ENSG00000198804/ENSG00000198712/ENSG00000198938/ENSG00000074800/ENSG00000198886/ENSG00000198727/ENSG00000198899/ENSG00000198763/ENSG00000198786/ENSG00000198888/ENSG00000198840/ENSG00000105220/ENSG00000212907/ENSG00000111674/ENSG00000170525/ENSG00000109107/ENSG00000114268/ENSG00000162433/ENSG00000156515/ENSG00000159399/ENSG00000134333/ENSG00000102144/ENSG00000067057/ENSG00000129993/ENSG00000168209…	MT-CO1/MT-CO2/MT-CO3/ENO1/MT-ND4/MT-CYB/MT-ATP6/MT-ND2/MT-ND5/MT-ND1/MT-ND3/GPI/MT-ND4L/ENO2/PFKFB3/ALDOC/PFKFB4/AK4/HK1/HK2/LDHA/PGK1/PFKP/CBFA2T3/DDIT4/MYC/PKM/GIMAP7/GAPDH/ALDOA/PGAM1/PFKL/HSPA1B/TPI1/MT-ATP8/ENPP1/PGM1/BID/AMPD3/SHMT2/HSPA1A/CTPS1/NUDT1/UCK2/NDUFA4/ATP5MC1/CDK1/STAT3/IMPDH2/NME1/GTPBP1/PPARA/ZBTB7A/CYCS/TYMS/FLCN/DUT/CMPK2/NDUFA12/NDUFB7/DCTPP1/HDAC4/VPS9D1/UQCRC1/OGT/OGDHL/G…	169
BP	GO:0019882	antigen processing and presentation	101/6991	166/15166	8.75371e-05	0.00343539	ENSG00000100600/ENSG00000104856/ENSG00000206503/ENSG00000204264/ENSG00000115073/ENSG00000088986/ENSG00000174080/ENSG00000113441/ENSG00000069974/ENSG00000173898/ENSG00000090889/ENSG00000197102/ENSG00000179218/ENSG00000158473/ENSG00000196126/ENSG00000127022/ENSG00000131378/ENSG00000185825/ENSG00000196961/ENSG00000116489/ENSG00000163808/ENSG00000265808/ENSG00000079805/ENSG00000161800/ENSG00000137807…	LGMN/RELB/HLA-A/PSMB8/ACTR1B/DYNLL1/CTSF/LNPEP/RAB27A/SPTBN2/KIF4A/DYNC1H1/CALR/CD1D/HLA-DRB1/CANX/RFTN1/BCAP31/AP2A1/CAPZA1/KIF15/SEC22B/DNM2/RACGAP1/KIF23/AP1S3/ICAM1/AP3D1/KIF22/RAB7A/PDIA3/HLA-DRB5/AP1M1/CD1B/SEC31A/CD8A/HLA-C/AP2B1/AP2M1/HLA-B/KIF11/AP3B1/CLTA/HLA-DMA/TRAF6/KIF5A/DCTN6/ERAP2/DYNC1I2/RAB5B/ARF1/TAP2/CENPE/RAB3B/DCTN2/TAPBPL/AP2A2/CTSD/HLA-DOB/KIF2C/WAS/ERAP1/SLC11A1/TAP1/DCTN…	101
BP	GO:0043044	ATP-dependent chromatin remodeling	54/6991	80/15166	8.79259e-05	0.00343539	ENSG00000187514/ENSG00000143401/ENSG00000123219/ENSG00000173575/ENSG00000080503/ENSG00000100162/ENSG00000149480/ENSG00000136518/ENSG00000203760/ENSG00000169689/ENSG00000138092/ENSG00000148229/ENSG00000071655/ENSG00000134046/ENSG00000162521/ENSG00000175792/ENSG00000143614/ENSG00000166451/ENSG00000131778/ENSG00000099954/ENSG00000108604/ENSG00000137812/ENSG00000106400/ENSG00000151725/ENSG00000123485…	PTMA/ANP32E/CENPK/CHD2/SMARCA2/CENPM/MTA2/ACTL6A/CENPW/CENPX/CENPO/POLE3/MBD3/MBD2/RBBP4/RUVBL1/GATAD2B/CENPN/CHD1L/CECR2/SMARCD2/KNL1/ZNHIT1/CENPU/HJURP/CENPQ/SMARCAD1/CENPH/CENPA/SMARCA1/HIST4H4/RSF1/RBBP7/CENPL/MIS18A/CENPI/CENPP/SMARCC1/HNRNPC/ACTB/PBRM1/NASP/ITGB3BP/MIS18BP1/ARID1A/PSME4/HIST1H4E/SMARCC2/OIP5/SMARCB1/HDAC1/HIST2H4B/CENPT/CENPS	54
BP	GO:0051304	chromosome separation	59/6991	89/15166	9.33279e-05	0.00362293	ENSG00000156970/ENSG00000112742/ENSG00000040275/ENSG00000080986/ENSG00000197299/ENSG00000071539/ENSG00000126787/ENSG00000178295/ENSG00000137497/ENSG00000135476/ENSG00000105568/ENSG00000131747/ENSG00000204410/ENSG00000154473/ENSG00000169689/ENSG00000117399/ENSG00000094804/ENSG00000178966/ENSG00000136014/ENSG00000110200/ENSG00000149311/ENSG00000120129/ENSG00000117724/ENSG00000139687/ENSG00000144535…	BUB1B/TTK/SPDL1/NDC80/BLM/TRIP13/DLGAP5/GEN1/NUMA1/ESPL1/PPP2R1A/TOP2A/MSH5/BUB3/CENPX/CDC20/CDC6/RMI1/USP44/ANAPC15/ATM/DUSP1/CENPF/RB1/DIS3L2/CCNB1/CDC23/EME2/MAD2L1/SLX4/FBXO5/AURKB/MUS81/PCID2/SMARCAD1/MSH4/CENPE/RAD21/NEK6/FANCM/NCAPD2/CDT1/RECQL5/TPR/EME1/CUL3/CDC27/MAD1L1/NSMCE2/RIOK2/LCMT1/CSNK2A2/C9orf84/BUB1/NCAPD3/ANAPC5/CSNK2A1/ANAPC11/CENPS	59
BP	GO:0006900	vesicle budding from membrane	64/6991	98/15166	9.47114e-05	0.00365307	ENSG00000075826/ENSG00000197747/ENSG00000163235/ENSG00000106976/ENSG00000182718/ENSG00000007255/ENSG00000114270/ENSG00000109861/ENSG00000167632/ENSG00000148396/ENSG00000141551/ENSG00000265808/ENSG00000079805/ENSG00000085063/ENSG00000154305/ENSG00000125875/ENSG00000107862/ENSG00000196535/ENSG00000065000/ENSG00000075785/ENSG00000138674/ENSG00000149182/ENSG00000161203/ENSG00000132842/ENSG00000105402…	SEC31B/S100A10/TGFA/DNM1/ANXA2/TRAPPC6A/COL7A1/CTSC/TRAPPC9/SEC16A/CSNK1D/SEC22B/DNM2/CD59/MIA3/TBC1D20/GBF1/MYO18A/AP3D1/RAB7A/SEC31A/ARFGAP2/AP2M1/AP3B1/NAPA/ARF1/WASL/STX5/TMED10/TMED2/FNBP1L/PRKCI/TRAPPC1/NSF/VPS4A/PPP6R1/TFG/SEC24B/VAPB/SLC2A4/PRKN/ANKRD28/SEC24C/GOLGA2/RAB1A/KLHL12/CUL3/GOLPH3L/SNX3/RAB1B/GOSR2/CNIH3/SEC13/TRAPPC2/USO1/TMED9/SEC24A/PDCD6/PICALM/SEC23IP/GORASP1/SAR1B/ARFGAP3…	64
BP	GO:0006302	double-strand break repair	135/6991	231/15166	9.89213e-05	0.00379114	ENSG00000136492/ENSG00000093009/ENSG00000196584/ENSG00000051341/ENSG00000111247/ENSG00000174371/ENSG00000069275/ENSG00000146263/ENSG00000131153/ENSG00000139618/ENSG00000185122/ENSG00000097046/ENSG00000197299/ENSG00000166783/ENSG00000071539/ENSG00000138346/ENSG00000178951/ENSG00000173120/ENSG00000149554/ENSG00000168496/ENSG00000012048/ENSG00000178295/ENSG00000085999/ENSG00000125885/ENSG00000079246…	BRIP1/CDC45/XRCC2/POLQ/RAD51AP1/EXO1/NUCKS1/MMS22L/GINS2/BRCA2/HSF1/CDC7/BLM/MARF1/TRIP13/DNA2/ZBTB7A/KDM2A/CHEK1/FEN1/BRCA1/GEN1/RAD54L/MCM8/XRCC5/RAD51C/DEK/UBR5/SHLD2/TNKS1BP1/NABP2/ESCO2/BARD1/RBBP8/RMI1/DMC1/ATM/RAD51D/NSD2/UBE2N/SETMAR/CDCA5/SLF1/BABAM2/DCLRE1B/MRNIP/RPA3/MGMT/GINS4/KDM1A/SUMO1/SMC6/DDX11/RPA2/EME2/SLX4/MMS19/AUNIP/SEM1/NSMCE1/WDR48/MUS81/XRCC6/PPP4C/PAXIP1/SMARCAD1/PSMD14/…	135
BP	GO:0034504	protein localization to nucleus	149/6991	258/15166	9.97221e-05	0.00379764	ENSG00000010810/ENSG00000265972/ENSG00000182481/ENSG00000196924/ENSG00000171720/ENSG00000213672/ENSG00000096384/ENSG00000170312/ENSG00000130766/ENSG00000168610/ENSG00000185304/ENSG00000272391/ENSG00000184584/ENSG00000108424/ENSG00000178951/ENSG00000138814/ENSG00000154803/ENSG00000151876/ENSG00000180353/ENSG00000111581/ENSG00000121671/ENSG00000150753/ENSG00000101888/ENSG00000104517/ENSG00000179218…	FYN/TXNIP/KPNA2/FLNA/HDAC3/NCKIPSD/HSP90AB1/CDK1/SESN2/STAT3/RGPD2/POM121C/TMEM173/KPNB1/ZBTB7A/PPP3CA/FLCN/FBXO4/HCLS1/NUP107/CRY2/CCT5/NXT2/UBR5/CALR/NOP53/MBTPS1/BARD1/MDM2/HNRNPU/TBRG1/CCT4/SUN1/PKIA/RGPD1/IPO5/SYK/CIZ1/DKC1/ECT2/OSBPL8/TXN/RGPD6/CSE1L/PSEN1/NUP85/TGFB1/BAG3/CBLB/RAN/FYB1/SUMO1/NUP50/RASSF5/SUN2/TRIM28/LZTS2/NUP35/NOLC1/NFKBIA/PIK3R1/NUP155/KAT7/RERE/POM121/CCT2/SMAD3/GTSE1/B…	149
BP	GO:0009411	response to UV	83/6991	133/15166	0.000106391	0.00400737	ENSG00000136997/ENSG00000104081/ENSG00000166482/ENSG00000128272/ENSG00000164938/ENSG00000129355/ENSG00000132646/ENSG00000196549/ENSG00000164045/ENSG00000139618/ENSG00000166803/ENSG00000164305/ENSG00000149554/ENSG00000168496/ENSG00000178295/ENSG00000168078/ENSG00000185115/ENSG00000152894/ENSG00000075131/ENSG00000135679/ENSG00000143476/ENSG00000078808/ENSG00000132906/ENSG00000119401/ENSG00000225830…	MYC/BMF/MFAP4/ATF4/TP53INP1/CDKN2D/PCNA/MME/CDC25A/BRCA2/PCLAF/CASP3/CHEK1/FEN1/GEN1/PBK/NSMCE3/PTPRK/TIPIN/MDM2/DTL/SDF4/CASP9/TRIM32/ERCC6/NFATC4/CASP7/KDM1A/N4BP1/EP300/RELA/PIK3R1/CCND1/ZBTB1/AURKB/XPC/SPRTN/EIF2S1/CRIP1/UBE2B/CCAR2/EIF2AK4/MC1R/UBE4B/USP28/CUL4B/STK11/TMEM161A/USP1/TRIAP1/POLH/DDB2/CAT/DDB1/WRN/TAF1/METTL3/CIRBP/MAPK13/BCL2/BCL3/HIST3H2A/COPS9/YY1/POLD1/MAP3K4/USP47/ERCC2/PM…	83
BP	GO:0000077	DNA damage checkpoint	90/6991	146/15166	0.000106561	0.00400737	ENSG00000092470/ENSG00000136492/ENSG00000111276/ENSG00000132646/ENSG00000101412/ENSG00000129173/ENSG00000197299/ENSG00000170312/ENSG00000092853/ENSG00000149554/ENSG00000012048/ENSG00000178295/ENSG00000151876/ENSG00000116717/ENSG00000105373/ENSG00000117614/ENSG00000149115/ENSG00000075131/ENSG00000135679/ENSG00000143476/ENSG00000149311/ENSG00000159388/ENSG00000158019/ENSG00000113456/ENSG00000161010…	WDR76/BRIP1/CDKN1B/PCNA/E2F1/E2F8/BLM/CDK1/CLSPN/CHEK1/BRCA1/GEN1/FBXO4/GADD45A/NOP53/SYF2/TNKS1BP1/TIPIN/MDM2/DTL/ATM/BTG2/BABAM2/RAD1/MRNIP/CDK2/RNASEH2B/CCNB1/EP300/FZR1/RPA2/EME2/CCND1/ZNF385A/XPC/AURKA/MUS81/GTSE1/CNOT3/PCBP4/FOXN3/CNOT11/CARM1/CCAR2/CASP2/TFDP1/E2F7/EIF2AK4/DDX39B/USP28/CUL4A/PLAGL1/CNOT7/ZNF830/PRMT1/TRIAP1/CNOT4/MAPK14/ABRAXAS1/DOT1L/CNOT1/RAD17/ATRIP/DONSON/EME1/STK33/IN…	90
BP	GO:0000724	double-strand break repair via homologous recombination	77/6991	122/15166	0.000109037	0.00407502	ENSG00000093009/ENSG00000196584/ENSG00000051341/ENSG00000111247/ENSG00000069275/ENSG00000146263/ENSG00000131153/ENSG00000139618/ENSG00000097046/ENSG00000197299/ENSG00000149554/ENSG00000168496/ENSG00000012048/ENSG00000178295/ENSG00000085999/ENSG00000125885/ENSG00000108384/ENSG00000122376/ENSG00000139579/ENSG00000101773/ENSG00000178966/ENSG00000100206/ENSG00000185379/ENSG00000177889/ENSG00000161010…	CDC45/XRCC2/POLQ/RAD51AP1/NUCKS1/MMS22L/GINS2/BRCA2/CDC7/BLM/CHEK1/FEN1/BRCA1/GEN1/RAD54L/MCM8/RAD51C/SHLD2/NABP2/RBBP8/RMI1/DMC1/RAD51D/UBE2N/MRNIP/RPA3/GINS4/KDM1A/SMC6/RPA2/SLX4/MMS19/AUNIP/SEM1/NSMCE1/WDR48/MUS81/PPP4C/PSMD14/AP5Z1/RECQL/PALB2/TONSL/RTEL1-TNFRSF6B/SETD2/SWSAP1/LIG3/FBH1/SFPQ/SHLD1/TERF2IP/RPA1/AP5S1/SWI5/RNF138/WRN/RECQL5/RECQL4/RIF1/MORF4L1/YY1/XRCC1/EXD2/POLL/NSMCE2/SFR1/FA…	77
BP	GO:0009205	purine ribonucleoside triphosphate metabolic process	155/6991	270/15166	0.000109965	0.00408434	ENSG00000198804/ENSG00000198712/ENSG00000198938/ENSG00000074800/ENSG00000198886/ENSG00000198727/ENSG00000198899/ENSG00000198763/ENSG00000198786/ENSG00000198888/ENSG00000198840/ENSG00000105220/ENSG00000212907/ENSG00000111674/ENSG00000170525/ENSG00000109107/ENSG00000114268/ENSG00000162433/ENSG00000156515/ENSG00000159399/ENSG00000134333/ENSG00000102144/ENSG00000067057/ENSG00000129993/ENSG00000168209…	MT-CO1/MT-CO2/MT-CO3/ENO1/MT-ND4/MT-CYB/MT-ATP6/MT-ND2/MT-ND5/MT-ND1/MT-ND3/GPI/MT-ND4L/ENO2/PFKFB3/ALDOC/PFKFB4/AK4/HK1/HK2/LDHA/PGK1/PFKP/CBFA2T3/DDIT4/MYC/PKM/GIMAP7/GAPDH/ALDOA/PGAM1/PFKL/HSPA1B/TPI1/MT-ATP8/ENPP1/PGM1/BID/AMPD3/SHMT2/HSPA1A/NDUFA4/ATP5MC1/CDK1/STAT3/IMPDH2/NME1/GTPBP1/PPARA/ZBTB7A/CYCS/FLCN/NDUFA12/NDUFB7/HDAC4/VPS9D1/UQCRC1/OGT/OGDHL/GUK1/ATP7A/NDUFB8/NDUFAB1/NDUFS5/NDUFB9/…	155
BP	GO:0071459	protein localization to chromosome, centromeric region	19/6991	22/15166	0.000110745	0.00408805	ENSG00000156970/ENSG00000112742/ENSG00000040275/ENSG00000080986/ENSG00000170312/ENSG00000154473/ENSG00000137812/ENSG00000139687/ENSG00000172167/ENSG00000178999/ENSG00000145919/ENSG00000031691/ENSG00000115163/ENSG00000177602/ENSG00000167513/ENSG00000171853/ENSG00000102974/ENSG00000198824/ENSG00000179051	BUB1B/TTK/SPDL1/NDC80/CDK1/BUB3/KNL1/RB1/MTBP/AURKB/BOD1/CENPQ/CENPA/HASPIN/CDT1/TRAPPC12/CTCF/CHAMP1/RCC2	19
BP	GO:2001233	regulation of apoptotic signaling pathway	203/6991	364/15166	0.00011313	0.00415063	ENSG00000074800/ENSG00000176171/ENSG00000114023/ENSG00000118503/ENSG00000164850/ENSG00000204388/ENSG00000119969/ENSG00000185624/ENSG00000056558/ENSG00000104081/ENSG00000010810/ENSG00000105327/ENSG00000051108/ENSG00000171951/ENSG00000089248/ENSG00000015475/ENSG00000149428/ENSG00000125826/ENSG00000204628/ENSG00000204389/ENSG00000129355/ENSG00000140939/ENSG00000101412/ENSG00000149273/ENSG00000172005…	ENO1/BNIP3/FAM162A/TNFAIP3/GPER1/HSPA1B/HELLS/P4HB/TRAF1/BMF/FYN/BBC3/HERPUD1/SCG2/ERP29/BID/HYOU1/RBCK1/RACK1/HSPA1A/CDKN2D/NOL3/E2F1/RPS3/MAL/CREB3/DDIT3/TNFRSF10B/TRADD/MOAP1/CASP8/ATF3/NONO/GRINA/MEIS3/PIH1D1/IFI6/YBX3/BRCA1/PLA2G6/TMBIM6/YWHAQ/MLLT11/PPP2R1A/UBB/HIGD1A/SH3RF1/MAGED1/QARS/SIAH2/SERINC3/SLC9A3R1/TRAF7/CTSC/MDM2/BCAP31/HSPB1/SYVN1/YAP1/ACKR3/CLU/DBH/TPT1/MADD/CTTN/MAPK7/PTPRC/I…	203
BP	GO:0030968	endoplasmic reticulum unfolded protein response	72/6991	113/15166	0.000116514	0.00424521	ENSG00000113739/ENSG00000087074/ENSG00000044574/ENSG00000060566/ENSG00000072778/ENSG00000105327/ENSG00000051108/ENSG00000166340/ENSG00000134109/ENSG00000128272/ENSG00000149428/ENSG00000164463/ENSG00000204628/ENSG00000143321/ENSG00000107175/ENSG00000175197/ENSG00000162772/ENSG00000166598/ENSG00000184205/ENSG00000068971/ENSG00000178607/ENSG00000197930/ENSG00000137076/ENSG00000213676/ENSG00000179218…	STC2/PPP1R15A/HSPA5/CREB3L3/ACADVL/BBC3/HERPUD1/TPP1/EDEM1/ATF4/HYOU1/CREBRF/RACK1/HDGF/CREB3/DDIT3/ATF3/HSP90B1/TSPYL2/PPP2R5B/ERN1/ERO1A/TLN1/ATF6B/CALR/PPP1R15B/MBTPS1/AMFR/TATDN2/SYVN1/STUB1/PDIA6/CTDSP2/DNAJB9/SEC31A/EP300/CREB3L2/DDX11/ZBTB17/ADD1/PIK3R1/CCND1/ATP6V0D1/TBL2/EIF2S1/MYDGF/WFS1/BOK/YIF1A/CREB3L1/SERP1/EXTL3/DCTN1/VAPB/SSR1/KLHDC3/ASNS/TMEM33/XBP1/HSPA13/ASNA1/GOSR2/PTPN2/BFAR/…	72
BP	GO:0006606	protein import into nucleus	92/6991	150/15166	0.000117119	0.00424521	ENSG00000265972/ENSG00000182481/ENSG00000196924/ENSG00000171720/ENSG00000213672/ENSG00000096384/ENSG00000170312/ENSG00000168610/ENSG00000185304/ENSG00000272391/ENSG00000184584/ENSG00000108424/ENSG00000138814/ENSG00000180353/ENSG00000111581/ENSG00000121671/ENSG00000101888/ENSG00000104517/ENSG00000140943/ENSG00000171033/ENSG00000187627/ENSG00000065150/ENSG00000165025/ENSG00000114346/ENSG00000136810…	TXNIP/KPNA2/FLNA/HDAC3/NCKIPSD/HSP90AB1/CDK1/STAT3/RGPD2/POM121C/TMEM173/KPNB1/PPP3CA/HCLS1/NUP107/CRY2/NXT2/UBR5/MBTPS1/PKIA/RGPD1/IPO5/SYK/ECT2/TXN/RGPD6/CSE1L/PSEN1/NUP85/TGFB1/BAG3/CBLB/RAN/FYB1/NUP50/TRIM28/NUP35/NOLC1/NFKBIA/PIK3R1/NUP155/RERE/POM121/SMAD3/TNPO2/PTPN22/RANBP6/RANBP2/KPNA3/AGAP3/RPL23/TSC2/FGF9/NF1/RGPD3/SEC61B/MAPK14/JUP/PTTG1IP/EFCAB7/NUP62/MT3/TPR/MDFIC/BCL3/ZC3H12A/RAB23…	92
BP	GO:1901989	positive regulation of cell cycle phase transition	57/6991	86/15166	0.000123036	0.00442278	ENSG00000135046/ENSG00000093009/ENSG00000005483/ENSG00000164045/ENSG00000169884/ENSG00000097046/ENSG00000170312/ENSG00000126787/ENSG00000135476/ENSG00000112576/ENSG00000108384/ENSG00000142192/ENSG00000094804/ENSG00000106462/ENSG00000135679/ENSG00000154734/ENSG00000141867/ENSG00000143476/ENSG00000204472/ENSG00000141564/ENSG00000146670/ENSG00000165730/ENSG00000101224/ENSG00000105329/ENSG00000139687…	ANXA1/CDC45/KMT2E/CDC25A/WNT10B/CDC7/CDK1/DLGAP5/ESPL1/CCND3/RAD51C/APP/CDC6/EZH2/MDM2/ADAMTS1/BRD4/DTL/AIF1/RPTOR/CDCA5/STOX1/CDC25B/TGFB1/RB1/MTA3/CCNB1/PBX1/FBXO5/CCND1/MTBP/CDK4/DBF4B/MECP2/PAF1/DDX3X/SMARCD3/CUL4B/CUL4A/UBE2E2/UBE2C/ATAD5/CDT1/RECQL4/SIN3A/CUL3/TERT/CCND2/RDX/NSMCE2/RCC2/PAGR1/ANAPC5/CDC25C/ANAPC11/TMOD3/GLI1	57
BP	GO:0017038	protein import	121/6991	205/15166	0.000124156	0.00442278	ENSG00000265972/ENSG00000182481/ENSG00000196924/ENSG00000171720/ENSG00000213672/ENSG00000096384/ENSG00000170312/ENSG00000168610/ENSG00000185304/ENSG00000272391/ENSG00000184584/ENSG00000108424/ENSG00000138814/ENSG00000158882/ENSG00000180353/ENSG00000111581/ENSG00000121671/ENSG00000101888/ENSG00000104517/ENSG00000265354/ENSG00000140943/ENSG00000134809/ENSG00000171033/ENSG00000120885/ENSG00000187627…	TXNIP/KPNA2/FLNA/HDAC3/NCKIPSD/HSP90AB1/CDK1/STAT3/RGPD2/POM121C/TMEM173/KPNB1/PPP3CA/TOMM40L/HCLS1/NUP107/CRY2/NXT2/UBR5/TIMM23/MBTPS1/TIMM10/PKIA/CLU/RGPD1/IPO5/SYK/ECT2/TXN/RGPD6/CSE1L/PSEN1/NUP85/TGFB1/BAG3/CBLB/RAN/FYB1/TOMM7/NUP50/PDCD5/TRIM28/NUP35/NOLC1/NFKBIA/PIK3R1/NUP155/PEX26/RERE/POM121/PEX5/SMAD3/TNPO2/PTPN22/RANBP6/RANBP2/CHCHD4/KPNA3/ROMO1/AGAP3/TOMM40/DNAJC15/TIMM17A/RPL23/TIMM50…	121
BP	GO:0042177	negative regulation of protein catabolic process	73/6991	115/15166	0.000124885	0.00442278	ENSG00000010810/ENSG00000196924/ENSG00000187555/ENSG00000135506/ENSG00000115539/ENSG00000096384/ENSG00000162191/ENSG00000079387/ENSG00000135919/ENSG00000198168/ENSG00000181790/ENSG00000142920/ENSG00000168078/ENSG00000204463/ENSG00000182718/ENSG00000105373/ENSG00000147162/ENSG00000102265/ENSG00000135439/ENSG00000163602/ENSG00000080815/ENSG00000102921/ENSG00000173039/ENSG00000134882/ENSG00000164109…	FYN/FLNA/USP7/OS9/PDCL3/HSP90AB1/UBXN1/SENP1/SERPINE2/SVIP/ADGRB1/AZIN2/PBK/BAG6/ANXA2/NOP53/OGT/TIMP1/AGAP2/RYBP/PSEN1/N4BP1/RELA/UBAC2/MAD2L1/PRKCG/PSMF1/USP19/SMAD3/RPL5/PANO1/BANP/CLEC16A/CCAR2/SF3B3/CTSA/UCHL5/ALAD/MTM1/ATP13A2/SIRT2/RPL23/GABARAPL2/WNT1/SNRNP70/MAP1A/SMARCC1/SDCBP/TAF1/FURIN/TIMP3/USP14/SCO1/USP25/CST3/SNX3/AZIN1/FAM192A/CSNK2A2/UBE2G2/SUFU/PML/UBE2J1/EFNA1/ROCK1/SNCA/TIMP2…	73
BP	GO:0034614	cellular response to reactive oxygen species	86/6991	139/15166	0.000124958	0.00442278	ENSG00000176171/ENSG00000118503/ENSG00000132510/ENSG00000163516/ENSG00000177606/ENSG00000186868/ENSG00000197746/ENSG00000127528/ENSG00000135046/ENSG00000204628/ENSG00000132646/ENSG00000149273/ENSG00000143878/ENSG00000185122/ENSG00000118513/ENSG00000134954/ENSG00000170312/ENSG00000166888/ENSG00000170345/ENSG00000197442/ENSG00000165672/ENSG00000118689/ENSG00000152894/ENSG00000106462/ENSG00000135679…	BNIP3/TNFAIP3/KDM6B/ANKZF1/JUN/MAPT/PSAP/KLF2/ANXA1/RACK1/PCNA/RPS3/RHOB/HSF1/MYB/ETS1/CDK1/STAT6/FOS/MAP3K5/PRDX3/FOXO3/PTPRK/EZH2/MDM2/DNM2/ADPRHL2/GCH1/MAPK7/ECT2/ATP7A/AIFM1/TXN/FANCC/STK25/CDK2/PINK1/FOXO1/MTR/DHFR/RELA/CBX8/ZNF277/PKD2/HDAC6/CFLAR/GUCY1B1/STK26/CYP1B1/ROMO1/AGAP3/NOS3/PPP5C/MPV17/MAPK9/PCGF2/SOD2/SIRPA/CHUK/SIGMAR1/MT3/PPIF/MAPK13/DPEP1/PYCR1/MMP9/RGN/NUP93/HNRNPD/PRDX1/ABL…	86
BP	GO:0071824	protein-DNA complex subunit organization	150/6991	261/15166	0.000130836	0.00460373	ENSG00000136997/ENSG00000189060/ENSG00000119969/ENSG00000099991/ENSG00000187514/ENSG00000189403/ENSG00000143401/ENSG00000150991/ENSG00000177732/ENSG00000093009/ENSG00000128708/ENSG00000123219/ENSG00000108312/ENSG00000169884/ENSG00000100162/ENSG00000112312/ENSG00000184678/ENSG00000187109/ENSG00000178913/ENSG00000167670/ENSG00000184205/ENSG00000104872/ENSG00000171681/ENSG00000184897/ENSG00000189241…	MYC/H1F0/HELLS/CABIN1/PTMA/HMGB1/ANP32E/UBC/SOX12/CDC45/HAT1/CENPK/UBTF/WNT10B/CENPM/GMNN/HIST2H2BE/NAP1L1/TAF7/CHAF1A/TSPYL2/PIH1D1/ATF7IP/H1FX/TSPYL1/CENPW/UBB/CENPX/CENPO/POLE3/H3F3B/PSMC3/RBBP4/PSMC2/DMC1/RUVBL1/TAF7L/ASF1B/GTF2H1/CENPN/CHD1L/CHRAC1/SMARCD2/HIST1H2BD/THRA/KNL1/CHAF1B/HP1BP3/CENPF/RB1/RPA3/HIST1H2BH/RPA2/ZNHIT1/SET/ORC3/HIST1H1C/BAZ2A/SUPT16H/CENPU/RBX1/XPC/BRD2/HJURP/PAF1/CEN…	150
BP	GO:0045333	cellular respiration	105/6991	175/15166	0.000140611	0.00491893	ENSG00000198804/ENSG00000198712/ENSG00000198938/ENSG00000198886/ENSG00000198727/ENSG00000198763/ENSG00000198786/ENSG00000198888/ENSG00000198840/ENSG00000212907/ENSG00000176171/ENSG00000129993/ENSG00000136997/ENSG00000015475/ENSG00000182199/ENSG00000189043/ENSG00000170312/ENSG00000172115/ENSG00000091483/ENSG00000138035/ENSG00000084092/ENSG00000184752/ENSG00000105373/ENSG00000099795/ENSG00000010256…	MT-CO1/MT-CO2/MT-CO3/MT-ND4/MT-CYB/MT-ND2/MT-ND5/MT-ND1/MT-ND3/MT-ND4L/BNIP3/CBFA2T3/MYC/BID/SHMT2/NDUFA4/CDK1/CYCS/FH/PNPT1/NOA1/NDUFA12/NOP53/NDUFB7/UQCRC1/OGDHL/ACO2/MTFR1L/NDUFB8/NDUFAB1/SIRT3/NDUFS5/MTFR2/NDUFB9/NDUFS6/PINK1/NDUFB5/CCNB1/NFATC4/IDH3B/UQCRH/HIF1A/CISD1/MYBBP1A/NDUFA1/NDUFB2/IDH2/COX6A1/NDUFS3/NDUFB3/DLAT/MECP2/IMMP2L/COQ10A/UCN/FASTKD1/NDUFB4/NNT/DNAJC15/NDUFA10/DLD/SURF1/SUC…	105
BP	GO:0042769	DNA damage response, detection of DNA damage	29/6991	38/15166	0.000143919	0.00500554	ENSG00000132646/ENSG00000150991/ENSG00000149273/ENSG00000111445/ENSG00000077514/ENSG00000170315/ENSG00000163918/ENSG00000133119/ENSG00000143476/ENSG00000106399/ENSG00000049541/ENSG00000117748/ENSG00000175482/ENSG00000086061/ENSG00000100387/ENSG00000114742/ENSG00000119048/ENSG00000158290/ENSG00000139842/ENSG00000162607/ENSG00000135972/ENSG00000132383/ENSG00000167986/ENSG00000160226/ENSG00000062822…	PCNA/UBC/RPS3/RFC5/POLD3/UBB/RFC4/RFC3/DTL/RPA3/RFC2/RPA2/POLD4/DNAJA1/RBX1/WDR48/UBE2B/CUL4B/CUL4A/USP1/MRPS9/RPA1/DDB1/CFAP410/POLD1/MRPS35/MRPS11/UBA52/RAD18	29
BP	GO:0030217	T cell differentiation	129/6991	221/15166	0.000150213	0.00519443	ENSG00000120738/ENSG00000152518/ENSG00000163508/ENSG00000198805/ENSG00000135144/ENSG00000178562/ENSG00000104856/ENSG00000172673/ENSG00000185650/ENSG00000069667/ENSG00000135046/ENSG00000189403/ENSG00000125245/ENSG00000167286/ENSG00000116824/ENSG00000276231/ENSG00000010610/ENSG00000160654/ENSG00000118513/ENSG00000197299/ENSG00000127152/ENSG00000135426/ENSG00000163513/ENSG00000168610/ENSG00000143365…	EGR1/ZFP36L2/EOMES/PNP/DTX1/CD28/RELB/THEMIS/ZFP36L1/RORA/ANXA1/HMGB1/GPR18/CD3D/CD2/PIK3R6/CD4/CD3G/MYB/BLM/BCL11B/TESPA1/TGFBR2/STAT3/RORC/STAT6/DUSP10/CBFB/SPN/FANCD2/CLPTM1/JAG2/ITPKB/CD83/RUNX3/SH3RF1/CD1D/KDELR1/PTGER4/NCKAP1L/LY9/PIK3CD/RPS6/SYK/PTPRC/FANCA/ATP7A/SART1/CYLD/AP3D1/ITK/IL23A/TGFB1/NFKBID/TSC1/CTNNB1/FZD7/CD8A/LGALS9/SASH3/STAT5B/EGR3/SEMA4A/ZBTB1/SATB1/JMJD6/TNFSF9/CD3E/GATA…	129
BP	GO:0016577	histone demethylation	24/6991	30/15166	0.000151456	0.00520748	ENSG00000117139/ENSG00000127663/ENSG00000115548/ENSG00000132510/ENSG00000006459/ENSG00000126012/ENSG00000107077/ENSG00000173120/ENSG00000102878/ENSG00000168453/ENSG00000004487/ENSG00000171988/ENSG00000070495/ENSG00000073614/ENSG00000170854/ENSG00000119048/ENSG00000165097/ENSG00000008083/ENSG00000147050/ENSG00000197724/ENSG00000155666/ENSG00000066135/ENSG00000012817/ENSG00000172943	KDM5B/KDM4B/KDM3A/KDM6B/KDM7A/KDM5C/KDM4C/KDM2A/HSF4/HR/KDM1A/JMJD1C/JMJD6/KDM5A/RIOX2/UBE2B/KDM1B/JARID2/KDM6A/PHF2/KDM8/KDM4A/KDM5D/PHF8	24
BP	GO:0051656	establishment of organelle localization	242/6991	443/15166	0.000158482	0.00541507	ENSG00000186868/ENSG00000163235/ENSG00000198722/ENSG00000255112/ENSG00000169398/ENSG00000128340/ENSG00000164056/ENSG00000040275/ENSG00000165959/ENSG00000106976/ENSG00000139618/ENSG00000080986/ENSG00000166900/ENSG00000127314/ENSG00000033327/ENSG00000118308/ENSG00000187122/ENSG00000047849/ENSG00000108424/ENSG00000151746/ENSG00000160014/ENSG00000126787/ENSG00000069974/ENSG00000137497/ENSG00000085415…	MAPT/TGFA/UNC13B/CHMP1B/PTK2/RAC2/SPRY1/SPDL1/CLMN/DNM1/BRCA2/NDC80/STX3/RAP1B/GAB2/LRMP/SLIT1/MAP4/KPNB1/BICD1/CALM3/DLGAP5/RAB27A/NUMA1/SEH1L/RIMS3/ESPL1/CD84/SYT11/STXBP1/UBB/TRAPPC6A/DYNC1H1/COL7A1/ACTR2/SLC9A3R1/VAMP2/RPS15/CTSC/ATP6AP1/TRAPPC9/CPLX1/HNRNPU/SUN1/SEC16A/PIK3CD/CSNK1D/SEC22B/DNM2/MYH10/MAP1S/PIP5K1C/BCCIP/CDCA5/WASF1/KIF23/CROCC/CD59/NECTIN2/SYK/KIF14/TBC1D20/SYN1/GBF1/SPAG5/D…	242
BP	GO:1902532	negative regulation of intracellular signal transduction	261/6991	481/15166	0.00016037	0.00541507	ENSG00000074800/ENSG00000118503/ENSG00000168209/ENSG00000100100/ENSG00000136997/ENSG00000164850/ENSG00000119969/ENSG00000113369/ENSG00000101082/ENSG00000051108/ENSG00000123240/ENSG00000108861/ENSG00000015475/ENSG00000069667/ENSG00000179094/ENSG00000149428/ENSG00000101255/ENSG00000116741/ENSG00000145901/ENSG00000204628/ENSG00000204389/ENSG00000129355/ENSG00000150593/ENSG00000140939/ENSG00000120833…	ENO1/TNFAIP3/DDIT4/PIK3IP1/MYC/GPER1/HELLS/ARRDC3/SLA2/HERPUD1/OPTN/DUSP3/BID/RORA/PER1/HYOU1/TRIB3/RGS2/TNIP1/RACK1/HSPA1A/CDKN2D/PDCD4/NOL3/SOCS2/DUSP2/RGS14/LAX1/CREB3/DDIT3/SPRY1/HDAC3/TLE1/PTPN6/DUSP5/CASP8/ATF3/STMN1/FNIP1/NONO/SESN2/IGF1R/GRINA/NLRC3/YBX3/CALM3/PTPRJ/SERPINE2/DUSP10/EMILIN1/FLCN/PBK/APLP1/TMBIM6/ITGB1/PPP2R1A/DUSP8/DUSP22/DYRK2/GBP1/QARS/SLC9A3R1/VRK3/NOP53/LIMD1/DUSP9/HOM…	261
BP	GO:0000725	recombinational repair	77/6991	123/15166	0.000160713	0.00541507	ENSG00000093009/ENSG00000196584/ENSG00000051341/ENSG00000111247/ENSG00000069275/ENSG00000146263/ENSG00000131153/ENSG00000139618/ENSG00000097046/ENSG00000197299/ENSG00000149554/ENSG00000168496/ENSG00000012048/ENSG00000178295/ENSG00000085999/ENSG00000125885/ENSG00000108384/ENSG00000122376/ENSG00000139579/ENSG00000101773/ENSG00000178966/ENSG00000100206/ENSG00000185379/ENSG00000177889/ENSG00000161010…	CDC45/XRCC2/POLQ/RAD51AP1/NUCKS1/MMS22L/GINS2/BRCA2/CDC7/BLM/CHEK1/FEN1/BRCA1/GEN1/RAD54L/MCM8/RAD51C/SHLD2/NABP2/RBBP8/RMI1/DMC1/RAD51D/UBE2N/MRNIP/RPA3/GINS4/KDM1A/SMC6/RPA2/SLX4/MMS19/AUNIP/SEM1/NSMCE1/WDR48/MUS81/PPP4C/PSMD14/AP5Z1/RECQL/PALB2/TONSL/RTEL1-TNFRSF6B/SETD2/SWSAP1/LIG3/FBH1/SFPQ/SHLD1/TERF2IP/RPA1/AP5S1/SWI5/RNF138/WRN/RECQL5/RECQL4/RIF1/MORF4L1/YY1/XRCC1/EXD2/POLL/NSMCE2/SFR1/FA…	77
BP	GO:0009127	purine nucleoside monophosphate biosynthetic process	84/6991	136/15166	0.000161993	0.00541507	ENSG00000198712/ENSG00000074800/ENSG00000198899/ENSG00000105220/ENSG00000111674/ENSG00000170525/ENSG00000109107/ENSG00000114268/ENSG00000162433/ENSG00000156515/ENSG00000159399/ENSG00000134333/ENSG00000102144/ENSG00000067057/ENSG00000129993/ENSG00000168209/ENSG00000136997/ENSG00000067225/ENSG00000111640/ENSG00000149925/ENSG00000171314/ENSG00000141959/ENSG00000111669/ENSG00000228253/ENSG00000079739…	MT-CO2/ENO1/MT-ATP6/GPI/ENO2/PFKFB3/ALDOC/PFKFB4/AK4/HK1/HK2/LDHA/PGK1/PFKP/CBFA2T3/DDIT4/MYC/PKM/GAPDH/ALDOA/PGAM1/PFKL/TPI1/MT-ATP8/PGM1/AMPD3/ATP5MC1/STAT3/IMPDH2/PPARA/ZBTB7A/FLCN/ADSS/LHPP/HDAC4/VPS9D1/OGT/OGDHL/TGFB1/PINK1/ATP5S/ATIC/ARNT/INSR/PRPS2/HIF1A/ATP5ME/PRKAA2/IMPDH1/STOML2/ZBTB20/PPAT/ATP5F1A/ATP5F1C/GALK1/AK1/AMPD2/PGAM4/GART/PGM2L1/SURF1/AK2/ATP5PO/TMSB4X/ADK/TAZ/ADPGK/ATP5MC3/P…	84
BP	GO:0009168	purine ribonucleoside monophosphate biosynthetic process	84/6991	136/15166	0.000161993	0.00541507	ENSG00000198712/ENSG00000074800/ENSG00000198899/ENSG00000105220/ENSG00000111674/ENSG00000170525/ENSG00000109107/ENSG00000114268/ENSG00000162433/ENSG00000156515/ENSG00000159399/ENSG00000134333/ENSG00000102144/ENSG00000067057/ENSG00000129993/ENSG00000168209/ENSG00000136997/ENSG00000067225/ENSG00000111640/ENSG00000149925/ENSG00000171314/ENSG00000141959/ENSG00000111669/ENSG00000228253/ENSG00000079739…	MT-CO2/ENO1/MT-ATP6/GPI/ENO2/PFKFB3/ALDOC/PFKFB4/AK4/HK1/HK2/LDHA/PGK1/PFKP/CBFA2T3/DDIT4/MYC/PKM/GAPDH/ALDOA/PGAM1/PFKL/TPI1/MT-ATP8/PGM1/AMPD3/ATP5MC1/STAT3/IMPDH2/PPARA/ZBTB7A/FLCN/ADSS/LHPP/HDAC4/VPS9D1/OGT/OGDHL/TGFB1/PINK1/ATP5S/ATIC/ARNT/INSR/PRPS2/HIF1A/ATP5ME/PRKAA2/IMPDH1/STOML2/ZBTB20/PPAT/ATP5F1A/ATP5F1C/GALK1/AK1/AMPD2/PGAM4/GART/PGM2L1/SURF1/AK2/ATP5PO/TMSB4X/ADK/TAZ/ADPGK/ATP5MC3/P…	84
BP	GO:2001251	negative regulation of chromosome organization	86/6991	140/15166	0.000178408	0.00588503	ENSG00000127663/ENSG00000115548/ENSG00000189060/ENSG00000156970/ENSG00000112742/ENSG00000040275/ENSG00000080986/ENSG00000107077/ENSG00000178913/ENSG00000071539/ENSG00000070366/ENSG00000104872/ENSG00000184897/ENSG00000012048/ENSG00000178295/ENSG00000135476/ENSG00000156802/ENSG00000079246/ENSG00000131747/ENSG00000154473/ENSG00000104517/ENSG00000132475/ENSG00000117399/ENSG00000153187/ENSG00000136014…	KDM4B/KDM3A/H1F0/BUB1B/TTK/SPDL1/NDC80/KDM4C/TAF7/TRIP13/SMG6/PIH1D1/H1FX/BRCA1/GEN1/ESPL1/ATAD2/XRCC5/TOP2A/BUB3/UBR5/H3F3B/CDC20/HNRNPU/USP44/BCOR/ANAPC15/ATM/SETMAR/DUSP1/DNMT1/TNKS/CENPF/CCNB1/PRMT6/MAD2L1/SLX4/SET/FBXO5/HIST1H1C/AURKB/KDM5A/PCID2/MECP2/MCM2/UBE2B/PHF1/UCN/HIST1H1E/JARID2/RAD21/TERF2IP/NAT10/PIF1/XRN1/HNRNPC/HIST1H1D/PHF2/SUPT6H/CDT1/KDM4A/TPR/TET1/SIN3A/MTF2/XRCC1/MAD1L1/HMG…	86
BP	GO:2000134	negative regulation of G1/S transition of mitotic cell cycle	61/6991	94/15166	0.000178991	0.00588503	ENSG00000111276/ENSG00000132646/ENSG00000101412/ENSG00000129173/ENSG00000170312/ENSG00000197343/ENSG00000116717/ENSG00000106462/ENSG00000149115/ENSG00000135679/ENSG00000149311/ENSG00000159388/ENSG00000175215/ENSG00000123374/ENSG00000166483/ENSG00000139687/ENSG00000134057/ENSG00000100393/ENSG00000117748/ENSG00000144579/ENSG00000118762/ENSG00000110092/ENSG00000161642/ENSG00000087586/ENSG00000075218…	CDKN1B/PCNA/E2F1/E2F8/CDK1/ZNF655/GADD45A/EZH2/TNKS1BP1/MDM2/ATM/BTG2/CTDSP2/CDK2/WEE1/RB1/CCNB1/EP300/RPA2/CTDSP1/PKD2/CCND1/ZNF385A/AURKA/GTSE1/CNOT3/PCBP4/CTDSPL/CNOT11/CARM1/RBL1/CDK2AP2/CASP2/TFDP1/E2F7/PLAGL1/CNOT7/PRMT1/TRIAP1/PRMT2/CNOT4/CNOT1/BTN2A2/BCL2/GPNMB/SLFN11/PTEN/FBXO31/KANK2/MUC1/CNOT6/PML/CNOT9/DACT1/GIGYF2/PLK3/PIDD1/TFDP2/CDC25C/CDKN1A/CNOT8	61
BP	GO:0042775	mitochondrial ATP synthesis coupled electron transport	56/6991	85/15166	0.000179416	0.00588503	ENSG00000198804/ENSG00000198712/ENSG00000198938/ENSG00000198886/ENSG00000198727/ENSG00000198763/ENSG00000198786/ENSG00000198888/ENSG00000198840/ENSG00000212907/ENSG00000015475/ENSG00000189043/ENSG00000170312/ENSG00000172115/ENSG00000184752/ENSG00000099795/ENSG00000010256/ENSG00000166136/ENSG00000004779/ENSG00000168653/ENSG00000147684/ENSG00000145494/ENSG00000158828/ENSG00000136521/ENSG00000134057…	MT-CO1/MT-CO2/MT-CO3/MT-ND4/MT-CYB/MT-ND2/MT-ND5/MT-ND1/MT-ND3/MT-ND4L/BID/NDUFA4/CDK1/CYCS/NDUFA12/NDUFB7/UQCRC1/NDUFB8/NDUFAB1/NDUFS5/NDUFB9/NDUFS6/PINK1/NDUFB5/CCNB1/UQCRH/NDUFA1/NDUFB2/COX6A1/NDUFS3/NDUFB3/MECP2/NDUFB4/DNAJC15/NDUFA10/DLD/NDUFA9/NDUFC1/NDUFB6/NDUFAF1/TAZ/AFG1L/NDUFS1/UQCRB/CYC1/NDUFA3/NDUFA2/SDHD/UQCRQ/NDUFV2/SNCA/NDUFB10/NDUFA7/COQ7/COX15/UQCC3	56
BP	GO:0010256	endomembrane system organization	215/6991	390/15166	0.000180403	0.00588503	ENSG00000104419/ENSG00000164850/ENSG00000102606/ENSG00000126934/ENSG00000122862/ENSG00000123240/ENSG00000255112/ENSG00000137312/ENSG00000166501/ENSG00000106976/ENSG00000100321/ENSG00000084073/ENSG00000011243/ENSG00000170312/ENSG00000132563/ENSG00000133318/ENSG00000100749/ENSG00000135919/ENSG00000069974/ENSG00000121966/ENSG00000204463/ENSG00000132718/ENSG00000120948/ENSG00000102119/ENSG00000113712…	NDRG1/GPER1/ARHGEF7/MAP2K2/SRGN/OPTN/CHMP1B/FLOT1/PRKCB/DNM1/SYNGR1/ZMPSTE24/AKAP8L/CDK1/REEP2/RTN3/VRK1/SERPINE2/RAB27A/CXCR4/BAG6/SYT11/TARDBP/EMD/CSNK1A1/VPS37D/SNX19/SCARB2/REEP4/NEK9/DOP1B/SUN1/STX16/SEC16A/CSNK1D/DNM2/CLU/MYH10/LPIN1/PIK3C3/NECTIN2/RTN4/GET4/LMAN2/TBC1D20/PTPRC/GBF1/MYO18A/OSBPL8/CDC42/AP3D1/KNL1/CAMSAP3/PACSIN1/STK25/TMED3/LNPK/RAB7A/PACSIN2/COG1/CCNB1/SUMO1/MYRF/SUN2/NUP1…	215
BP	GO:1901799	negative regulation of proteasomal protein catabolic process	36/6991	50/15166	0.000181442	0.00588503	ENSG00000187555/ENSG00000135506/ENSG00000096384/ENSG00000162191/ENSG00000079387/ENSG00000198168/ENSG00000168078/ENSG00000204463/ENSG00000105373/ENSG00000147162/ENSG00000163602/ENSG00000102921/ENSG00000134882/ENSG00000126583/ENSG00000125818/ENSG00000172046/ENSG00000274897/ENSG00000038532/ENSG00000158941/ENSG00000116750/ENSG00000148218/ENSG00000171100/ENSG00000034713/ENSG00000166963/ENSG00000173473…	USP7/OS9/HSP90AB1/UBXN1/SENP1/SVIP/PBK/BAG6/NOP53/OGT/RYBP/N4BP1/UBAC2/PRKCG/PSMF1/USP19/PANO1/CLEC16A/CCAR2/UCHL5/ALAD/MTM1/GABARAPL2/MAP1A/SMARCC1/SDCBP/USP14/SCO1/USP25/FAM192A/UBE2G2/UBE2J1/SGTA/SHH/RPL11/ERLEC1	36
BP	GO:0046034	ATP metabolic process	139/6991	241/15166	0.000181921	0.00588503	ENSG00000198804/ENSG00000198712/ENSG00000198938/ENSG00000074800/ENSG00000198886/ENSG00000198727/ENSG00000198899/ENSG00000198763/ENSG00000198786/ENSG00000198888/ENSG00000198840/ENSG00000105220/ENSG00000212907/ENSG00000111674/ENSG00000170525/ENSG00000109107/ENSG00000114268/ENSG00000162433/ENSG00000156515/ENSG00000159399/ENSG00000134333/ENSG00000102144/ENSG00000067057/ENSG00000129993/ENSG00000168209…	MT-CO1/MT-CO2/MT-CO3/ENO1/MT-ND4/MT-CYB/MT-ATP6/MT-ND2/MT-ND5/MT-ND1/MT-ND3/GPI/MT-ND4L/ENO2/PFKFB3/ALDOC/PFKFB4/AK4/HK1/HK2/LDHA/PGK1/PFKP/CBFA2T3/DDIT4/MYC/PKM/GAPDH/ALDOA/PGAM1/PFKL/HSPA1B/TPI1/MT-ATP8/ENPP1/PGM1/BID/AMPD3/SHMT2/HSPA1A/NDUFA4/ATP5MC1/CDK1/STAT3/PPARA/ZBTB7A/CYCS/FLCN/NDUFA12/NDUFB7/HDAC4/VPS9D1/UQCRC1/OGT/OGDHL/GUK1/ATP7A/NDUFB8/NDUFAB1/NDUFS5/NDUFB9/COX7A2L/TGFB1/ADCYAP1/NDUF…	139
BP	GO:0009199	ribonucleoside triphosphate metabolic process	157/6991	276/15166	0.000184156	0.00592548	ENSG00000198804/ENSG00000198712/ENSG00000198938/ENSG00000074800/ENSG00000198886/ENSG00000198727/ENSG00000198899/ENSG00000198763/ENSG00000198786/ENSG00000198888/ENSG00000198840/ENSG00000105220/ENSG00000212907/ENSG00000111674/ENSG00000170525/ENSG00000109107/ENSG00000114268/ENSG00000162433/ENSG00000156515/ENSG00000159399/ENSG00000134333/ENSG00000102144/ENSG00000067057/ENSG00000129993/ENSG00000168209…	MT-CO1/MT-CO2/MT-CO3/ENO1/MT-ND4/MT-CYB/MT-ATP6/MT-ND2/MT-ND5/MT-ND1/MT-ND3/GPI/MT-ND4L/ENO2/PFKFB3/ALDOC/PFKFB4/AK4/HK1/HK2/LDHA/PGK1/PFKP/CBFA2T3/DDIT4/MYC/PKM/GIMAP7/GAPDH/ALDOA/PGAM1/PFKL/HSPA1B/TPI1/MT-ATP8/ENPP1/PGM1/BID/AMPD3/SHMT2/HSPA1A/CTPS1/UCK2/NDUFA4/ATP5MC1/CDK1/STAT3/IMPDH2/NME1/GTPBP1/PPARA/ZBTB7A/CYCS/FLCN/NDUFA12/NDUFB7/HDAC4/VPS9D1/UQCRC1/OGT/OGDHL/GUK1/ATP7A/NDUFB8/NDUFAB1/NDU…	157
BP	GO:1902806	regulation of cell cycle G1/S phase transition	95/6991	157/15166	0.000186055	0.00592791	ENSG00000015475/ENSG00000111276/ENSG00000135046/ENSG00000129355/ENSG00000132646/ENSG00000101412/ENSG00000129173/ENSG00000093009/ENSG00000005483/ENSG00000111679/ENSG00000008710/ENSG00000170312/ENSG00000197343/ENSG00000112576/ENSG00000116717/ENSG00000094804/ENSG00000106462/ENSG00000149115/ENSG00000135679/ENSG00000154734/ENSG00000204472/ENSG00000149311/ENSG00000141564/ENSG00000159388/ENSG00000118193…	BID/CDKN1B/ANXA1/CDKN2D/PCNA/E2F1/E2F8/CDC45/KMT2E/PTPN6/PKD1/CDK1/ZNF655/CCND3/GADD45A/CDC6/EZH2/TNKS1BP1/MDM2/ADAMTS1/AIF1/ATM/RPTOR/BTG2/KIF14/CTDSP2/CDK2/WEE1/RB1/PSME3/CCNB1/EP300/RPA2/CTDSP1/PKD2/CCND1/CDK6/ZNF385A/MTBP/AURKA/GTSE1/CNOT3/PCBP4/CTDSPL/CNOT11/CDK4/PAF1/CARM1/RBL1/DDX3X/CDK2AP2/CASP2/TFDP1/E2F7/CUL4B/CUL4A/PLAGL1/UBE2E2/CNOT7/PRMT1/TMEM14B/TRIAP1/PRMT2/CNOT4/FBXW7/CNOT1/TAF1/B…	95
BP	GO:0006275	regulation of DNA replication	67/6991	105/15166	0.000186201	0.00592791	ENSG00000177606/ENSG00000117318/ENSG00000132646/ENSG00000129173/ENSG00000111445/ENSG00000069275/ENSG00000139618/ENSG00000097046/ENSG00000197299/ENSG00000112312/ENSG00000084073/ENSG00000170312/ENSG00000184205/ENSG00000138346/ENSG00000105568/ENSG00000163918/ENSG00000133119/ENSG00000094804/ENSG00000075131/ENSG00000171320/ENSG00000101972/ENSG00000204371/ENSG00000006634/ENSG00000122257/ENSG00000148337…	JUN/ID3/PCNA/E2F8/RFC5/NUCKS1/BRCA2/CDC7/BLM/GMNN/ZMPSTE24/CDK1/TSPYL2/DNA2/PPP2R1A/RFC4/RFC3/CDC6/TIPIN/ESCO2/STAG2/EHMT2/DBF4/RBBP6/CIZ1/WRNIP1/GTPBP4/WIZ/CDC42/HRAS/CDK2/RFC2/FBXO5/SMC3/CCDC88A/STOML2/DBF4B/KCTD13/E2F7/UCN/TICRR/LIG3/FBH1/ZNF830/DSCC1/FGFR1/TTF1/PPP2CA/FBXW7/ATAD5/TIMELESS/RAD17/CDT1/RECQL4/DONSON/ATF1/FAF1/SLFN11/ZBTB38/CDAN1/CCNA2/WDR18/MSH2/ATG7/ZRANB3/NBN/GLI1	67
BP	GO:2000059	negative regulation of ubiquitin-dependent protein catabolic process	33/6991	45/15166	0.000190106	0.00600921	ENSG00000187555/ENSG00000115539/ENSG00000096384/ENSG00000162191/ENSG00000079387/ENSG00000198168/ENSG00000168078/ENSG00000204463/ENSG00000105373/ENSG00000147162/ENSG00000163602/ENSG00000080815/ENSG00000102921/ENSG00000122406/ENSG00000274897/ENSG00000038532/ENSG00000158941/ENSG00000116750/ENSG00000171100/ENSG00000125691/ENSG00000125084/ENSG00000166963/ENSG00000173473/ENSG00000137575/ENSG00000147133…	USP7/PDCL3/HSP90AB1/UBXN1/SENP1/SVIP/PBK/BAG6/NOP53/OGT/RYBP/PSEN1/N4BP1/RPL5/PANO1/CLEC16A/CCAR2/UCHL5/MTM1/RPL23/WNT1/MAP1A/SMARCC1/SDCBP/TAF1/USP14/CSNK2A2/SUFU/PML/CSNK2A1/SGTA/SHH/RPL11	33
BP	GO:0022411	cellular component disassembly	267/6991	494/15166	0.000190753	0.00600921	ENSG00000176171/ENSG00000159399/ENSG00000168209/ENSG00000136997/ENSG00000104765/ENSG00000189060/ENSG00000164850/ENSG00000181652/ENSG00000123384/ENSG00000123240/ENSG00000139112/ENSG00000255112/ENSG00000189403/ENSG00000133816/ENSG00000050405/ENSG00000132507/ENSG00000137312/ENSG00000110046/ENSG00000075290/ENSG00000141580/ENSG00000075618/ENSG00000166501/ENSG00000185122/ENSG00000117632/ENSG00000084073…	BNIP3/HK2/DDIT4/MYC/BNIP3L/H1F0/GPER1/ATG9B/LRP1/OPTN/GABARAPL1/CHMP1B/HMGB1/MICAL2/LIMA1/EIF5A/FLOT1/ATG2A/WNT8B/WDR45B/FSCN1/PRKCB/HSF1/STMN1/ZMPSTE24/AKAP8L/ETS1/CDK1/IGF1R/VRK1/MRPL42/CASP3/SPTAN1/MRPL27/KPNB1/FEN1/APEH/SMCR8/SPTBN2/MRPL54/ATG14/BSG/TOP2A/CSNK1A1/ADD3/SREBF2/BLCAP/CAPG/GSPT2/MAP1LC3B/PYM1/NEK9/CAPZA1/CARMIL2/MRPL47/MRPL10/KIF18B/MAP1S/LPIN1/TIMP1/CTTN/CECR2/MRPL20/MRPS7/SMARC…	267
BP	GO:0043620	regulation of DNA-templated transcription in response to stress	52/6991	78/15166	0.000192645	0.0060372	ENSG00000112715/ENSG00000120738/ENSG00000135766/ENSG00000132002/ENSG00000177606/ENSG00000127528/ENSG00000044574/ENSG00000060566/ENSG00000168214/ENSG00000107159/ENSG00000128272/ENSG00000204389/ENSG00000150991/ENSG00000169220/ENSG00000175197/ENSG00000129521/ENSG00000162772/ENSG00000185122/ENSG00000130766/ENSG00000149554/ENSG00000102878/ENSG00000172216/ENSG00000164442/ENSG00000139644/ENSG00000170315…	VEGFA/EGR1/EGLN1/DNAJB1/JUN/KLF2/HSPA5/CREB3L3/RBPJ/CA9/ATF4/HSPA1A/UBC/RGS14/DDIT3/EGLN3/ATF3/HSF1/SESN2/CHEK1/HSF4/CEBPB/CITED2/TMBIM6/UBB/HIGD1A/ATF6B/LIMD1/ELOC/MAPK7/STOX1/BAG3/CHD6/EP300/RELA/ARNT/HIF1A/RBX1/VHL/BCLAF1/SIRT2/CREB3L1/GCN1/TAF1/MT3/SIN3A/EPAS1/MUC1/BACH1/CUL2/UBA52/NFE2L2	52
BP	GO:0034968	histone lysine methylation	68/6991	107/15166	0.000199757	0.00619555	ENSG00000127663/ENSG00000115548/ENSG00000117000/ENSG00000119403/ENSG00000005483/ENSG00000118513/ENSG00000107077/ENSG00000104872/ENSG00000012048/ENSG00000106462/ENSG00000141867/ENSG00000145391/ENSG00000204371/ENSG00000183337/ENSG00000147162/ENSG00000109685/ENSG00000170364/ENSG00000185049/ENSG00000168036/ENSG00000130816/ENSG00000198890/ENSG00000187837/ENSG00000168769/ENSG00000183576/ENSG00000137815…	KDM4B/KDM3A/RLF/PHF19/KMT2E/MYB/KDM4C/PIH1D1/BRCA1/EZH2/BRD4/SETD7/EHMT2/BCOR/OGT/NSD2/SETMAR/NELFA/CTNNB1/DNMT1/PRMT6/HIST1H1C/TET2/SETD3/RTF1/KMT2B/GATA3/SUV39H2/MECP2/PAXIP1/SMAD4/PHF1/HIST1H1E/PRDM2/JARID2/SETD2/ARID4A/KMT2D/EED/KDM6A/HIST1H1D/DOT1L/ZNF304/SUPT6H/SUZ12/KDM4A/ARID4B/RIF1/PWP1/EHMT1/SETDB1/MTF2/EZH1/ZNF335/PRDM6/NELFE/SUV39H1/GFI1/HIST1H1B/WDR82/PAGR1/SMARCB1/KMT5B/PYGO2/KMT5C/…	68
BP	GO:0044774	mitotic DNA integrity checkpoint	68/6991	107/15166	0.000199757	0.00619555	ENSG00000111276/ENSG00000132646/ENSG00000101412/ENSG00000129173/ENSG00000197299/ENSG00000170312/ENSG00000092853/ENSG00000163781/ENSG00000131747/ENSG00000116717/ENSG00000105373/ENSG00000094804/ENSG00000117614/ENSG00000149115/ENSG00000075131/ENSG00000135679/ENSG00000159593/ENSG00000149311/ENSG00000170364/ENSG00000159388/ENSG00000161010/ENSG00000123374/ENSG00000134057/ENSG00000100393/ENSG00000117748…	CDKN1B/PCNA/E2F1/E2F8/BLM/CDK1/CLSPN/TOPBP1/TOP2A/GADD45A/NOP53/CDC6/SYF2/TNKS1BP1/TIPIN/MDM2/NAE1/ATM/SETMAR/BTG2/MRNIP/CDK2/CCNB1/EP300/RPA2/EME2/CCND1/ZNF385A/XPC/AURKA/MUS81/GTSE1/CNOT3/PCBP4/FOXN3/CNOT11/CARM1/CASP2/TFDP1/E2F7/ORC1/PLAGL1/TICRR/CNOT7/ZNF830/PRMT1/TRIAP1/CNOT4/CNOT1/RAD17/DONSON/EME1/STK33/FBXO31/MUC1/CNOT6/PML/CNOT9/GIGYF2/MSH2/PLK3/LTO1/PIDD1/TFDP2/CDC25C/CDKN1A/CNOT8/NBN	68
BP	GO:0010257	NADH dehydrogenase complex assembly	44/6991	64/15166	0.000205112	0.00629672	ENSG00000198886/ENSG00000198763/ENSG00000198786/ENSG00000198888/ENSG00000198840/ENSG00000198695/ENSG00000224877/ENSG00000184752/ENSG00000099795/ENSG00000166136/ENSG00000004779/ENSG00000168653/ENSG00000177646/ENSG00000147684/ENSG00000145494/ENSG00000136521/ENSG00000123545/ENSG00000137038/ENSG00000125356/ENSG00000090266/ENSG00000213619/ENSG00000119013/ENSG00000074582/ENSG00000101247/ENSG00000065518…	MT-ND4/MT-ND2/MT-ND5/MT-ND1/MT-ND3/MT-ND6/NDUFAF8/NDUFA12/NDUFB7/NDUFB8/NDUFAB1/NDUFS5/ACAD9/NDUFB9/NDUFS6/NDUFB5/NDUFAF4/DMAC1/NDUFA1/NDUFB2/NDUFS3/NDUFB3/BCS1L/NDUFAF5/NDUFB4/NDUFAF6/NDUFA10/NDUFAF3/NDUFA9/NDUFC1/NDUFB6/NDUFAF1/TAZ/FOXRED1/TMEM126B/TIMMDC1/NDUFS1/NDUFA13/NDUFA3/NDUFA2/ECSIT/NDUFV2/NDUFB10/NDUFA7	44
BP	GO:0032981	mitochondrial respiratory chain complex I assembly	44/6991	64/15166	0.000205112	0.00629672	ENSG00000198886/ENSG00000198763/ENSG00000198786/ENSG00000198888/ENSG00000198840/ENSG00000198695/ENSG00000224877/ENSG00000184752/ENSG00000099795/ENSG00000166136/ENSG00000004779/ENSG00000168653/ENSG00000177646/ENSG00000147684/ENSG00000145494/ENSG00000136521/ENSG00000123545/ENSG00000137038/ENSG00000125356/ENSG00000090266/ENSG00000213619/ENSG00000119013/ENSG00000074582/ENSG00000101247/ENSG00000065518…	MT-ND4/MT-ND2/MT-ND5/MT-ND1/MT-ND3/MT-ND6/NDUFAF8/NDUFA12/NDUFB7/NDUFB8/NDUFAB1/NDUFS5/ACAD9/NDUFB9/NDUFS6/NDUFB5/NDUFAF4/DMAC1/NDUFA1/NDUFB2/NDUFS3/NDUFB3/BCS1L/NDUFAF5/NDUFB4/NDUFAF6/NDUFA10/NDUFAF3/NDUFA9/NDUFC1/NDUFB6/NDUFAF1/TAZ/FOXRED1/TMEM126B/TIMMDC1/NDUFS1/NDUFA13/NDUFA3/NDUFA2/ECSIT/NDUFV2/NDUFB10/NDUFA7	44
BP	GO:0051383	kinetochore organization	18/6991	21/15166	0.000209176	0.0063889	ENSG00000123219/ENSG00000080986/ENSG00000136824/ENSG00000203760/ENSG00000169689/ENSG00000166451/ENSG00000117724/ENSG00000143228/ENSG00000153044/ENSG00000063978/ENSG00000115163/ENSG00000138778/ENSG00000113810/ENSG00000167513/ENSG00000143442/ENSG00000171853/ENSG00000102901/ENSG00000175279	CENPK/NDC80/SMC2/CENPW/CENPX/CENPN/CENPF/NUF2/CENPH/RNF4/CENPA/CENPE/SMC4/CDT1/POGZ/TRAPPC12/CENPT/CENPS	18
BP	GO:0009156	ribonucleoside monophosphate biosynthetic process	90/6991	148/15166	0.000212503	0.00643773	ENSG00000198712/ENSG00000074800/ENSG00000198899/ENSG00000105220/ENSG00000111674/ENSG00000170525/ENSG00000109107/ENSG00000114268/ENSG00000162433/ENSG00000156515/ENSG00000159399/ENSG00000134333/ENSG00000102144/ENSG00000067057/ENSG00000129993/ENSG00000168209/ENSG00000136997/ENSG00000067225/ENSG00000111640/ENSG00000149925/ENSG00000171314/ENSG00000141959/ENSG00000111669/ENSG00000228253/ENSG00000079739…	MT-CO2/ENO1/MT-ATP6/GPI/ENO2/PFKFB3/ALDOC/PFKFB4/AK4/HK1/HK2/LDHA/PGK1/PFKP/CBFA2T3/DDIT4/MYC/PKM/GAPDH/ALDOA/PGAM1/PFKL/TPI1/MT-ATP8/PGM1/AMPD3/UCK2/ATP5MC1/STAT3/IMPDH2/PPARA/ZBTB7A/FLCN/ADSS/LHPP/HDAC4/VPS9D1/OGT/OGDHL/UMPS/TGFB1/PINK1/ATP5S/UPP1/ATIC/ARNT/INSR/PRPS2/HIF1A/ATP5ME/PRKAA2/IMPDH1/STOML2/ZBTB20/PPAT/ATP5F1A/ATP5F1C/GALK1/AK1/AMPD2/PGAM4/GART/PGM2L1/SURF1/AK2/ATP5PO/TMSB4X/ADK/TAZ/…	90
BP	GO:0001701	in utero embryonic development	171/6991	304/15166	0.000212915	0.00643773	ENSG00000198886/ENSG00000105220/ENSG00000112715/ENSG00000135766/ENSG00000136997/ENSG00000163508/ENSG00000034053/ENSG00000101003/ENSG00000127528/ENSG00000168214/ENSG00000131446/ENSG00000185650/ENSG00000186350/ENSG00000171223/ENSG00000129173/ENSG00000146918/ENSG00000196584/ENSG00000148926/ENSG00000139618/ENSG00000064012/ENSG00000185122/ENSG00000008710/ENSG00000135503/ENSG00000136450/ENSG00000163513…	MT-ND4/GPI/VEGFA/EGLN1/MYC/EOMES/APBA2/GINS1/KLF2/RBPJ/MGAT1/ZFP36L1/RXRA/JUNB/E2F8/NCAPG2/XRCC2/ADM/BRCA2/CASP8/HSF1/PKD1/ACVR1B/SRSF1/TGFBR2/ANKRD11/KDM4C/SLC30A1/MAFF/ZFAND5/PLOD3/HES1/YBX3/CHEK1/RRP7A/FLCN/CEBPB/CITED2/EIF2S2/ITGB1/JAG2/CCM2/SMAD2/PRKCSH/APBA3/PSMC3/SPINT1/BYSL/MBD3/STIL/SYF2/XAB2/RBBP8/MYO18B/RBBP6/MYH10/MBNL1/ATP7A/INPP5K/APBA1/HS6ST1/MAFG/CTNNB1/RNASEH2B/PLK4/COPS3/GINS4/C…	171
BP	GO:0002181	cytoplasmic translation	58/6991	89/15166	0.00021608	0.00650078	ENSG00000167658/ENSG00000090861/ENSG00000063046/ENSG00000142541/ENSG00000175390/ENSG00000105640/ENSG00000063177/ENSG00000233927/ENSG00000130255/ENSG00000100129/ENSG00000161016/ENSG00000060138/ENSG00000147677/ENSG00000137818/ENSG00000084623/ENSG00000189369/ENSG00000130811/ENSG00000186468/ENSG00000089157/ENSG00000108963/ENSG00000037241/ENSG00000100664/ENSG00000104408/ENSG00000174748/ENSG00000187840…	EEF2/AARS/EIF4B/RPL13A/EIF3F/RPL18A/RPL18/RPS28/RPL36/EIF3L/RPL8/YBX3/EIF3H/RPLP1/EIF3I/GSPT2/EIF3G/RPS23/RPLP0/DPH1/RPL26L1/EIF5/EIF3E/RPL15/EIF4EBP1/ZNF385A/RBM4/RPL19/RPL29/EIF2D/DPH2/RPL35A/TICRR/RPL10A/HSPA14/RPL38/CPEB2/EIF3D/EIF2S3/EIF4H/DPH7/ETF1/METTL3/RPL17/EIF3CL/EIF3B/EIF3M/DPH6/RPL6/RWDD1/RPL30/MTOR/RPS29/TMA7/RPL32/FMR1/RPL11/RPL9	58
BP	GO:0006482	protein demethylation	25/6991	32/15166	0.000219762	0.00651383	ENSG00000117139/ENSG00000127663/ENSG00000115548/ENSG00000132510/ENSG00000006459/ENSG00000126012/ENSG00000107077/ENSG00000173120/ENSG00000102878/ENSG00000168453/ENSG00000004487/ENSG00000171988/ENSG00000070495/ENSG00000073614/ENSG00000170854/ENSG00000119048/ENSG00000165097/ENSG00000008083/ENSG00000214517/ENSG00000147050/ENSG00000197724/ENSG00000155666/ENSG00000066135/ENSG00000012817/ENSG00000172943	KDM5B/KDM4B/KDM3A/KDM6B/KDM7A/KDM5C/KDM4C/KDM2A/HSF4/HR/KDM1A/JMJD1C/JMJD6/KDM5A/RIOX2/UBE2B/KDM1B/JARID2/PPME1/KDM6A/PHF2/KDM8/KDM4A/KDM5D/PHF8	25
BP	GO:0008214	protein dealkylation	25/6991	32/15166	0.000219762	0.00651383	ENSG00000117139/ENSG00000127663/ENSG00000115548/ENSG00000132510/ENSG00000006459/ENSG00000126012/ENSG00000107077/ENSG00000173120/ENSG00000102878/ENSG00000168453/ENSG00000004487/ENSG00000171988/ENSG00000070495/ENSG00000073614/ENSG00000170854/ENSG00000119048/ENSG00000165097/ENSG00000008083/ENSG00000214517/ENSG00000147050/ENSG00000197724/ENSG00000155666/ENSG00000066135/ENSG00000012817/ENSG00000172943	KDM5B/KDM4B/KDM3A/KDM6B/KDM7A/KDM5C/KDM4C/KDM2A/HSF4/HR/KDM1A/JMJD1C/JMJD6/KDM5A/RIOX2/UBE2B/KDM1B/JARID2/PPME1/KDM6A/PHF2/KDM8/KDM4A/KDM5D/PHF8	25
BP	GO:1903955	positive regulation of protein targeting to mitochondrion	25/6991	32/15166	0.000219762	0.00651383	ENSG00000141279/ENSG00000128340/ENSG00000116574/ENSG00000163930/ENSG00000086758/ENSG00000198911/ENSG00000185651/ENSG00000158828/ENSG00000100099/ENSG00000196683/ENSG00000105185/ENSG00000092098/ENSG00000115317/ENSG00000164877/ENSG00000213625/ENSG00000175224/ENSG00000055483/ENSG00000142230/ENSG00000109670/ENSG00000160695/ENSG00000097033/ENSG00000070770/ENSG00000198258/ENSG00000109332/ENSG00000177479	NPEPPS/RAC2/RHOU/BAP1/HUWE1/SREBF2/UBE2L3/PINK1/HPS4/TOMM7/PDCD5/RNF31/HTRA2/MICALL2/LEPROT/ATG13/USP36/SAE1/FBXW7/VPS11/SH3GLB1/CSNK2A2/UBL5/UBE2D3/ARIH2	25
BP	GO:0043618	regulation of transcription from RNA polymerase II promoter in response to stress	49/6991	73/15166	0.000227469	0.00670922	ENSG00000112715/ENSG00000120738/ENSG00000135766/ENSG00000132002/ENSG00000177606/ENSG00000127528/ENSG00000044574/ENSG00000060566/ENSG00000168214/ENSG00000107159/ENSG00000128272/ENSG00000204389/ENSG00000150991/ENSG00000175197/ENSG00000129521/ENSG00000162772/ENSG00000185122/ENSG00000130766/ENSG00000149554/ENSG00000102878/ENSG00000172216/ENSG00000164442/ENSG00000139644/ENSG00000170315/ENSG00000181061…	VEGFA/EGR1/EGLN1/DNAJB1/JUN/KLF2/HSPA5/CREB3L3/RBPJ/CA9/ATF4/HSPA1A/UBC/DDIT3/EGLN3/ATF3/HSF1/SESN2/CHEK1/HSF4/CEBPB/CITED2/TMBIM6/UBB/HIGD1A/ATF6B/LIMD1/ELOC/MAPK7/STOX1/BAG3/CHD6/EP300/ARNT/HIF1A/RBX1/VHL/SIRT2/CREB3L1/GCN1/TAF1/MT3/SIN3A/EPAS1/MUC1/BACH1/CUL2/UBA52/NFE2L2	49
BP	GO:0006119	oxidative phosphorylation	77/6991	124/15166	0.000233792	0.00682877	ENSG00000198804/ENSG00000198712/ENSG00000198938/ENSG00000198886/ENSG00000198727/ENSG00000198899/ENSG00000198763/ENSG00000198786/ENSG00000198888/ENSG00000198840/ENSG00000212907/ENSG00000136997/ENSG00000228253/ENSG00000015475/ENSG00000182199/ENSG00000189043/ENSG00000170312/ENSG00000172115/ENSG00000184752/ENSG00000099795/ENSG00000010256/ENSG00000165240/ENSG00000166136/ENSG00000004779/ENSG00000168653…	MT-CO1/MT-CO2/MT-CO3/MT-ND4/MT-CYB/MT-ATP6/MT-ND2/MT-ND5/MT-ND1/MT-ND3/MT-ND4L/MYC/MT-ATP8/BID/SHMT2/NDUFA4/CDK1/CYCS/NDUFA12/NDUFB7/UQCRC1/ATP7A/NDUFB8/NDUFAB1/NDUFS5/NDUFB9/COX7A2L/NDUFS6/PINK1/NDUFB5/CCNB1/UQCRH/ATP5ME/NDUFA1/NDUFB2/COX6A1/NDUFS3/STOML2/SLC25A33/NDUFB3/MECP2/ATP5F1A/ATP5F1C/NDUFB4/DNAJC15/NDUFA10/DLD/SURF1/ATP5PO/NDUFA9/NDUFC1/NDUFB6/NDUFAF1/PPIF/TAZ/AFG1L/SLC25A23/NDUFS1/UQCR…	77
BP	GO:0019884	antigen processing and presentation of exogenous antigen	77/6991	124/15166	0.000233792	0.00682877	ENSG00000100600/ENSG00000206503/ENSG00000115073/ENSG00000088986/ENSG00000174080/ENSG00000113441/ENSG00000173898/ENSG00000090889/ENSG00000197102/ENSG00000179218/ENSG00000158473/ENSG00000196126/ENSG00000127022/ENSG00000196961/ENSG00000116489/ENSG00000163808/ENSG00000265808/ENSG00000079805/ENSG00000161800/ENSG00000137807/ENSG00000152056/ENSG00000065000/ENSG00000079616/ENSG00000075785/ENSG00000167004…	LGMN/HLA-A/ACTR1B/DYNLL1/CTSF/LNPEP/SPTBN2/KIF4A/DYNC1H1/CALR/CD1D/HLA-DRB1/CANX/AP2A1/CAPZA1/KIF15/SEC22B/DNM2/RACGAP1/KIF23/AP1S3/AP3D1/KIF22/RAB7A/PDIA3/HLA-DRB5/AP1M1/CD1B/SEC31A/HLA-C/AP2B1/AP2M1/HLA-B/KIF11/AP3B1/CLTA/HLA-DMA/TRAF6/KIF5A/DCTN6/DYNC1I2/ARF1/TAP2/CENPE/DCTN2/AP2A2/CTSD/HLA-DOB/KIF2C/TAP1/DCTN1/AP1S2/CHUK/KIF3B/SEC24B/TAPBP/KLC2/SEC24C/CTSV/AP2S1/CTSS/KIF18A/VAMP3/CD1A/SEC13/K…	77
BP	GO:0031145	anaphase-promoting complex-dependent catabolic process	28/6991	37/15166	0.000241183	0.00701062	ENSG00000150991/ENSG00000156970/ENSG00000170312/ENSG00000170315/ENSG00000154473/ENSG00000117399/ENSG00000110200/ENSG00000166295/ENSG00000123374/ENSG00000134057/ENSG00000094880/ENSG00000130177/ENSG00000105325/ENSG00000164109/ENSG00000112029/ENSG00000178999/ENSG00000087586/ENSG00000108106/ENSG00000170142/ENSG00000175063/ENSG00000196510/ENSG00000036257/ENSG00000004897/ENSG00000103264/ENSG00000164162…	UBC/BUB1B/CDK1/UBB/BUB3/CDC20/ANAPC15/ANAPC16/CDK2/CCNB1/CDC23/CDC16/FZR1/MAD2L1/FBXO5/AURKB/AURKA/UBE2S/UBE2E1/UBE2C/ANAPC7/CUL3/CDC27/FBXO31/ANAPC10/ANAPC5/UBA52/ANAPC11	28
BP	GO:2001243	negative regulation of intrinsic apoptotic signaling pathway	60/6991	93/15166	0.000255685	0.00739644	ENSG00000074800/ENSG00000119969/ENSG00000051108/ENSG00000015475/ENSG00000149428/ENSG00000204389/ENSG00000129355/ENSG00000140939/ENSG00000107175/ENSG00000147140/ENSG00000178719/ENSG00000060138/ENSG00000139644/ENSG00000135679/ENSG00000106211/ENSG00000162298/ENSG00000144476/ENSG00000120885/ENSG00000133112/ENSG00000166484/ENSG00000119401/ENSG00000165490/ENSG00000158828/ENSG00000116679/ENSG00000004487…	ENO1/HELLS/HERPUD1/BID/HYOU1/HSPA1A/CDKN2D/NOL3/CREB3/NONO/GRINA/YBX3/TMBIM6/MDM2/HSPB1/SYVN1/ACKR3/CLU/TPT1/MAPK7/TRIM32/DDIAS/PINK1/IVNS1ABP/KDM1A/VDAC2/PLAUR/HTRA2/DNAJA1/ZNF385A/HIF1A/NDUFS3/CCAR2/DDX3X/WFS1/ING2/TMEM161A/CREB3L1/TRIAP1/SOD2/MCL1/PTTG1IP/ATAD5/PRKN/TAF9B/PPIF/BCL2/BCL2L1/XBP1/MMP9/NDUFA13/PDX1/MUC1/USP47/TRAP1/FIGNL1/GPX1/MIF/HDAC1/NFE2L2	60
BP	GO:0034724	DNA replication-independent nucleosome organization	38/6991	54/15166	0.000261713	0.00753458	ENSG00000099991/ENSG00000128708/ENSG00000123219/ENSG00000100162/ENSG00000203760/ENSG00000169689/ENSG00000138092/ENSG00000148229/ENSG00000132475/ENSG00000162521/ENSG00000175792/ENSG00000105011/ENSG00000166451/ENSG00000137812/ENSG00000092201/ENSG00000151725/ENSG00000123485/ENSG00000031691/ENSG00000153044/ENSG00000115163/ENSG00000118900/ENSG00000197837/ENSG00000048649/ENSG00000102054/ENSG00000120334…	CABIN1/HAT1/CENPK/CENPM/CENPW/CENPX/CENPO/POLE3/H3F3B/RBBP4/RUVBL1/ASF1B/CENPN/KNL1/SUPT16H/CENPU/HJURP/CENPQ/CENPH/CENPA/UBN1/HIST4H4/RSF1/RBBP7/CENPL/MIS18A/CENPI/CENPP/HIRA/NASP/ITGB3BP/MIS18BP1/ASF1A/HIST1H4E/OIP5/HIST2H4B/CENPT/CENPS	38
BP	GO:0030433	ubiquitin-dependent ERAD pathway	46/6991	68/15166	0.000266802	0.00764452	ENSG00000163516/ENSG00000044574/ENSG00000135924/ENSG00000051108/ENSG00000134109/ENSG00000204308/ENSG00000135506/ENSG00000166598/ENSG00000198168/ENSG00000204463/ENSG00000239305/ENSG00000145495/ENSG00000185825/ENSG00000116406/ENSG00000159461/ENSG00000162298/ENSG00000103266/ENSG00000100350/ENSG00000071537/ENSG00000128590/ENSG00000172046/ENSG00000168936/ENSG00000182446/ENSG00000109501/ENSG00000130939…	ANKZF1/HSPA5/DNAJB2/HERPUD1/EDEM1/RNF5/OS9/HSP90B1/SVIP/BAG6/RNF103/MARCH6/BCAP31/EDEM3/AMFR/SYVN1/STUB1/FOXRED2/SEL1L/DNAJB9/USP19/TMEM129/NPLOC4/WFS1/UBE4B/UBXN4/SEC61B/CAV1/DNAJC10/USP14/UBXN8/HSPA13/TMUB1/STT3B/RNF185/SEC13/UBE2G2/EDEM2/UBQLN2/UBE2J1/JKAMP/TRIM25/FBXO6/SGTA/NFE2L2/ERLEC1	46
BP	GO:0030218	erythrocyte differentiation	67/6991	106/15166	0.000279498	0.00797032	ENSG00000112715/ENSG00000204388/ENSG00000127528/ENSG00000185650/ENSG00000204389/ENSG00000005483/ENSG00000135503/ENSG00000134954/ENSG00000145220/ENSG00000168610/ENSG00000185811/ENSG00000164305/ENSG00000178951/ENSG00000079387/ENSG00000082641/ENSG00000111843/ENSG00000164442/ENSG00000180353/ENSG00000118689/ENSG00000100320/ENSG00000124098/ENSG00000123338/ENSG00000137154/ENSG00000168918/ENSG00000126351…	VEGFA/HSPA1B/KLF2/ZFP36L1/HSPA1A/KMT2E/ACVR1B/ETS1/LYAR/STAT3/IKZF1/CASP3/ZBTB7A/SENP1/NFE2L1/TMEM14C/CITED2/HCLS1/FOXO3/RBFOX2/FAM210B/NCKAP1L/RPS6/INPP5D/THRA/RPS19/G6PD/RPS14/RB1/SLC25A38/ARNT/ADD1/STAT5B/CDK6/HIF1A/JMJD6/CEBPG/GATA3/SMAD5/PTBP3/HSPA9/MPIG6B/STAT1/DYRK3/PRMT1/PKNOX1/MAPK14/ARID4A/MAFB/KIT/ISG15/SMAP1/EPAS1/SRF/MED1/JAK3/PTPN2/SP3/ACVR2A/ERCC2/SFXN1/DNASE2/TAL1/BMP4/TMOD3/FLVCR…	67
BP	GO:0042773	ATP synthesis coupled electron transport	56/6991	86/15166	0.000284658	0.00807917	ENSG00000198804/ENSG00000198712/ENSG00000198938/ENSG00000198886/ENSG00000198727/ENSG00000198763/ENSG00000198786/ENSG00000198888/ENSG00000198840/ENSG00000212907/ENSG00000015475/ENSG00000189043/ENSG00000170312/ENSG00000172115/ENSG00000184752/ENSG00000099795/ENSG00000010256/ENSG00000166136/ENSG00000004779/ENSG00000168653/ENSG00000147684/ENSG00000145494/ENSG00000158828/ENSG00000136521/ENSG00000134057…	MT-CO1/MT-CO2/MT-CO3/MT-ND4/MT-CYB/MT-ND2/MT-ND5/MT-ND1/MT-ND3/MT-ND4L/BID/NDUFA4/CDK1/CYCS/NDUFA12/NDUFB7/UQCRC1/NDUFB8/NDUFAB1/NDUFS5/NDUFB9/NDUFS6/PINK1/NDUFB5/CCNB1/UQCRH/NDUFA1/NDUFB2/COX6A1/NDUFS3/NDUFB3/MECP2/NDUFB4/DNAJC15/NDUFA10/DLD/NDUFA9/NDUFC1/NDUFB6/NDUFAF1/TAZ/AFG1L/NDUFS1/UQCRB/CYC1/NDUFA3/NDUFA2/SDHD/UQCRQ/NDUFV2/SNCA/NDUFB10/NDUFA7/COQ7/COX15/UQCC3	56
BP	GO:0006977	DNA damage response, signal transduction by p53 class mediator resulting in cell cycle arrest	39/6991	56/15166	0.000307596	0.00859697	ENSG00000111276/ENSG00000132646/ENSG00000101412/ENSG00000129173/ENSG00000170312/ENSG00000116717/ENSG00000149115/ENSG00000135679/ENSG00000149311/ENSG00000159388/ENSG00000123374/ENSG00000134057/ENSG00000100393/ENSG00000161642/ENSG00000087586/ENSG00000075218/ENSG00000088038/ENSG00000090097/ENSG00000158435/ENSG00000142453/ENSG00000106144/ENSG00000198176/ENSG00000165891/ENSG00000118495/ENSG00000198791…	CDKN1B/PCNA/E2F1/E2F8/CDK1/GADD45A/TNKS1BP1/MDM2/ATM/BTG2/CDK2/CCNB1/EP300/ZNF385A/AURKA/GTSE1/CNOT3/PCBP4/CNOT11/CARM1/CASP2/TFDP1/E2F7/PLAGL1/CNOT7/PRMT1/TRIAP1/CNOT4/CNOT1/MUC1/CNOT6/PML/CNOT9/PLK3/PIDD1/TFDP2/CDC25C/CDKN1A/CNOT8	39
BP	GO:1905268	negative regulation of chromatin organization	39/6991	56/15166	0.000307596	0.00859697	ENSG00000127663/ENSG00000115548/ENSG00000189060/ENSG00000107077/ENSG00000178913/ENSG00000104872/ENSG00000184897/ENSG00000012048/ENSG00000156802/ENSG00000104517/ENSG00000183337/ENSG00000130816/ENSG00000198890/ENSG00000119335/ENSG00000187837/ENSG00000073614/ENSG00000169057/ENSG00000119048/ENSG00000112511/ENSG00000163794/ENSG00000168298/ENSG00000008083/ENSG00000124575/ENSG00000197724/ENSG00000109111…	KDM4B/KDM3A/H1F0/KDM4C/TAF7/PIH1D1/H1FX/BRCA1/ATAD2/UBR5/BCOR/DNMT1/PRMT6/SET/HIST1H1C/KDM5A/MECP2/UBE2B/PHF1/UCN/HIST1H1E/JARID2/HIST1H1D/PHF2/SUPT6H/KDM4A/TET1/SIN3A/MTF2/HMGA1/ASF1A/HIST1H1B/SNCA/SMARCB1/ATG5/PHF8/H1FNT/MLLT6/ZNF451	39
BP	GO:1905269	positive regulation of chromatin organization	57/6991	88/15166	0.000310036	0.00859697	ENSG00000112715/ENSG00000119403/ENSG00000005483/ENSG00000118513/ENSG00000011243/ENSG00000104872/ENSG00000012048/ENSG00000141867/ENSG00000147162/ENSG00000149311/ENSG00000159086/ENSG00000177889/ENSG00000185049/ENSG00000105329/ENSG00000072310/ENSG00000168036/ENSG00000158828/ENSG00000130816/ENSG00000134057/ENSG00000004487/ENSG00000132471/ENSG00000130726/ENSG00000136504/ENSG00000137815/ENSG00000136807…	VEGFA/PHF19/KMT2E/MYB/AKAP8L/PIH1D1/BRCA1/BRD4/OGT/ATM/PAXBP1/UBE2N/NELFA/TGFB1/SREBF1/CTNNB1/PINK1/DNMT1/CCNB1/KDM1A/WBP2/TRIM28/KAT7/RTF1/CDK9/GATA3/MECP2/PAF1/PAXIP1/C6orf89/SMAD4/SART3/PHF1/ING2/JARID2/RPS6KA5/EED/RNF20/ZNF304/TPR/TET1/SIN3A/RIF1/SETDB1/JDP2/MTF2/NELFE/MUC1/KAT2A/HIST1H1B/MAPK3/SMARCB1/TAL1/TADA2B/CTR9/FMR1/LIF	57
BP	GO:0031571	mitotic G1 DNA damage checkpoint	43/6991	63/15166	0.000310329	0.00859697	ENSG00000111276/ENSG00000132646/ENSG00000101412/ENSG00000129173/ENSG00000170312/ENSG00000116717/ENSG00000149115/ENSG00000135679/ENSG00000149311/ENSG00000159388/ENSG00000123374/ENSG00000134057/ENSG00000100393/ENSG00000117748/ENSG00000110092/ENSG00000161642/ENSG00000087586/ENSG00000075218/ENSG00000088038/ENSG00000090097/ENSG00000158435/ENSG00000142453/ENSG00000106144/ENSG00000198176/ENSG00000165891…	CDKN1B/PCNA/E2F1/E2F8/CDK1/GADD45A/TNKS1BP1/MDM2/ATM/BTG2/CDK2/CCNB1/EP300/RPA2/CCND1/ZNF385A/AURKA/GTSE1/CNOT3/PCBP4/CNOT11/CARM1/CASP2/TFDP1/E2F7/PLAGL1/CNOT7/PRMT1/TRIAP1/CNOT4/CNOT1/FBXO31/MUC1/CNOT6/PML/CNOT9/GIGYF2/PLK3/PIDD1/TFDP2/CDC25C/CDKN1A/CNOT8	43
BP	GO:0044819	mitotic G1/S transition checkpoint	43/6991	63/15166	0.000310329	0.00859697	ENSG00000111276/ENSG00000132646/ENSG00000101412/ENSG00000129173/ENSG00000170312/ENSG00000116717/ENSG00000149115/ENSG00000135679/ENSG00000149311/ENSG00000159388/ENSG00000123374/ENSG00000134057/ENSG00000100393/ENSG00000117748/ENSG00000110092/ENSG00000161642/ENSG00000087586/ENSG00000075218/ENSG00000088038/ENSG00000090097/ENSG00000158435/ENSG00000142453/ENSG00000106144/ENSG00000198176/ENSG00000165891…	CDKN1B/PCNA/E2F1/E2F8/CDK1/GADD45A/TNKS1BP1/MDM2/ATM/BTG2/CDK2/CCNB1/EP300/RPA2/CCND1/ZNF385A/AURKA/GTSE1/CNOT3/PCBP4/CNOT11/CARM1/CASP2/TFDP1/E2F7/PLAGL1/CNOT7/PRMT1/TRIAP1/CNOT4/CNOT1/FBXO31/MUC1/CNOT6/PML/CNOT9/GIGYF2/PLK3/PIDD1/TFDP2/CDC25C/CDKN1A/CNOT8	43
BP	GO:0033683	nucleotide-excision repair, DNA incision	29/6991	39/15166	0.000314038	0.00859697	ENSG00000132646/ENSG00000150991/ENSG00000111445/ENSG00000077514/ENSG00000170315/ENSG00000163918/ENSG00000133119/ENSG00000110768/ENSG00000131778/ENSG00000106399/ENSG00000049541/ENSG00000117748/ENSG00000175482/ENSG00000100387/ENSG00000158290/ENSG00000139842/ENSG00000272047/ENSG00000132383/ENSG00000134574/ENSG00000167986/ENSG00000114026/ENSG00000062822/ENSG00000198690/ENSG00000104884/ENSG00000213780…	PCNA/UBC/RFC5/POLD3/UBB/RFC4/RFC3/GTF2H1/CHD1L/RPA3/RFC2/RPA2/POLD4/RBX1/CUL4B/CUL4A/GTF2H5/RPA1/DDB2/DDB1/OGG1/POLD1/FAN1/ERCC2/GTF2H4/ERCC3/UBA52/XPA/ERCC1	29
BP	GO:1903146	regulation of autophagy of mitochondrion	29/6991	39/15166	0.000314038	0.00859697	ENSG00000176171/ENSG00000159399/ENSG00000104765/ENSG00000123240/ENSG00000198911/ENSG00000085733/ENSG00000090432/ENSG00000072310/ENSG00000158828/ENSG00000196683/ENSG00000115317/ENSG00000100644/ENSG00000094631/ENSG00000038532/ENSG00000198742/ENSG00000105401/ENSG00000129003/ENSG00000159363/ENSG00000055483/ENSG00000103197/ENSG00000135093/ENSG00000177628/ENSG00000109670/ENSG00000185345/ENSG00000213585…	BNIP3/HK2/BNIP3L/OPTN/SREBF2/CTTN/MUL1/SREBF1/PINK1/TOMM7/HTRA2/HIF1A/HDAC6/CLEC16A/SMURF1/CDC37/VPS13C/ATP13A2/USP36/TSC2/USP30/GBA/FBXW7/PRKN/VDAC1/MFN2/HAX1/CSNK2A2/CAMKK2	29
BP	GO:0070076	histone lysine demethylation	21/6991	26/15166	0.000314332	0.00859697	ENSG00000117139/ENSG00000127663/ENSG00000115548/ENSG00000132510/ENSG00000006459/ENSG00000126012/ENSG00000107077/ENSG00000173120/ENSG00000102878/ENSG00000168453/ENSG00000004487/ENSG00000171988/ENSG00000073614/ENSG00000119048/ENSG00000165097/ENSG00000147050/ENSG00000197724/ENSG00000155666/ENSG00000066135/ENSG00000012817/ENSG00000172943	KDM5B/KDM4B/KDM3A/KDM6B/KDM7A/KDM5C/KDM4C/KDM2A/HSF4/HR/KDM1A/JMJD1C/KDM5A/UBE2B/KDM1B/KDM6A/PHF2/KDM8/KDM4A/KDM5D/PHF8	21
BP	GO:0051783	regulation of nuclear division	115/6991	197/15166	0.000332294	0.00904712	ENSG00000204388/ENSG00000178562/ENSG00000163235/ENSG00000111276/ENSG00000099901/ENSG00000255112/ENSG00000204389/ENSG00000118816/ENSG00000156970/ENSG00000112742/ENSG00000040275/ENSG00000139618/ENSG00000080986/ENSG00000071242/ENSG00000138764/ENSG00000071539/ENSG00000126787/ENSG00000149554/ENSG00000178295/ENSG00000137497/ENSG00000135476/ENSG00000113328/ENSG00000112576/ENSG00000011426/ENSG00000148773…	HSPA1B/CD28/TGFA/CDKN1B/RANBP1/CHMP1B/HSPA1A/CCNI/BUB1B/TTK/SPDL1/BRCA2/NDC80/RPS6KA2/CCNG2/TRIP13/DLGAP5/CHEK1/GEN1/NUMA1/ESPL1/CCNG1/CCND3/ANLN/MKI67/BUB3/CDC20/CALR/CDC6/TOM1L2/HNRNPU/STAG2/USP44/PKMYT1/ANAPC15/ATM/CDCA5/DUSP1/SLF1/STAG1/FBXO43/CCNE2/RAD1/TGFB1/CCSAP/CEP97/RCC1/TNKS/CENPF/RB1/CCNB1/CDC23/PEBP1/CDC16/FZR1/KNTC1/L3MBTL1/FBXW5/INSR/MAD2L1/FBXO5/CCND1/CCNF/KIF11/MTBP/AURKB/SMC3/AU…	115
BP	GO:0048308	organelle inheritance	13/6991	14/15166	0.000337982	0.00907873	ENSG00000126934/ENSG00000170312/ENSG00000100749/ENSG00000107862/ENSG00000115694/ENSG00000162236/ENSG00000167110/ENSG00000169032/ENSG00000164924/ENSG00000102882/ENSG00000173846/ENSG00000114209/ENSG00000175073	MAP2K2/CDK1/VRK1/GBF1/STK25/STX5/GOLGA2/MAP2K1/YWHAZ/MAPK3/PLK3/PDCD10/VCPIP1	13
BP	GO:0048313	Golgi inheritance	13/6991	14/15166	0.000337982	0.00907873	ENSG00000126934/ENSG00000170312/ENSG00000100749/ENSG00000107862/ENSG00000115694/ENSG00000162236/ENSG00000167110/ENSG00000169032/ENSG00000164924/ENSG00000102882/ENSG00000173846/ENSG00000114209/ENSG00000175073	MAP2K2/CDK1/VRK1/GBF1/STK25/STX5/GOLGA2/MAP2K1/YWHAZ/MAPK3/PLK3/PDCD10/VCPIP1	13
BP	GO:1904923	regulation of autophagy of mitochondrion in response to mitochondrial depolarization	13/6991	14/15166	0.000337982	0.00907873	ENSG00000159399/ENSG00000123240/ENSG00000090432/ENSG00000158828/ENSG00000196683/ENSG00000115317/ENSG00000094631/ENSG00000198742/ENSG00000105401/ENSG00000129003/ENSG00000177628/ENSG00000185345/ENSG00000116688	HK2/OPTN/MUL1/PINK1/TOMM7/HTRA2/HDAC6/SMURF1/CDC37/VPS13C/GBA/PRKN/MFN2	13
BP	GO:0000302	response to reactive oxygen species	117/6991	201/15166	0.000346573	0.00926813	ENSG00000198786/ENSG00000198695/ENSG00000176171/ENSG00000134333/ENSG00000135766/ENSG00000118503/ENSG00000132510/ENSG00000163516/ENSG00000177606/ENSG00000186868/ENSG00000167658/ENSG00000197746/ENSG00000127528/ENSG00000087258/ENSG00000010810/ENSG00000135046/ENSG00000204628/ENSG00000132646/ENSG00000149273/ENSG00000265972/ENSG00000175567/ENSG00000143878/ENSG00000185122/ENSG00000118513/ENSG00000134954…	MT-ND5/MT-ND6/BNIP3/LDHA/EGLN1/TNFAIP3/KDM6B/ANKZF1/JUN/MAPT/EEF2/PSAP/KLF2/GNAO1/FYN/ANXA1/RACK1/PCNA/RPS3/TXNIP/UCP2/RHOB/HSF1/MYB/ETS1/CDK1/SESN2/CASP3/STAT6/FOS/MAP3K5/PRDX3/FOXO3/PTPRK/PPP1R15B/EZH2/MDM2/SESN3/DNM2/ADPRHL2/GCH1/DUSP1/MAPK7/ECT2/ATP7A/AIFM1/TXN/UCP3/FANCC/STK25/CDK2/PINK1/FOXO1/MTR/ERCC6/DHFR/RELA/CBX8/ZNF277/PKD2/HDAC6/CFLAR/GUCY1B1/STK26/CYP1B1/ROMO1/AGAP3/NOS3/PPP5C/MPV17/…	117
BP	GO:2000058	regulation of ubiquitin-dependent protein catabolic process	86/6991	142/15166	0.000351997	0.00933294	ENSG00000071575/ENSG00000129993/ENSG00000204388/ENSG00000135924/ENSG00000051108/ENSG00000145506/ENSG00000101255/ENSG00000204628/ENSG00000204389/ENSG00000169398/ENSG00000187555/ENSG00000169884/ENSG00000115539/ENSG00000096384/ENSG00000162191/ENSG00000079387/ENSG00000179262/ENSG00000198168/ENSG00000168078/ENSG00000204463/ENSG00000178381/ENSG00000113712/ENSG00000105373/ENSG00000135679/ENSG00000185825…	TRIB2/CBFA2T3/HSPA1B/DNAJB2/HERPUD1/NKD2/TRIB3/RACK1/HSPA1A/PTK2/USP7/WNT10B/PDCL3/HSP90AB1/UBXN1/SENP1/RAD23A/SVIP/PBK/BAG6/ZFAND2A/CSNK1A1/NOP53/MDM2/BCAP31/CSNK1D/OGT/CLU/STUB1/HSPBP1/RYBP/PSEN1/GLMN/RNF19A/SUMO1/N4BP1/FBXO22/ARIH1/RBX1/AURKA/RPL5/PANO1/CLEC16A/SMURF1/CCAR2/UCHL5/MTM1/SIRT2/MAPK9/RPL23/TRIB1/WNT1/FAM122A/MAP1A/GBA/SMARCC1/SUMO2/SDCBP/CAV1/FBXW7/RAD23B/TAF1/PRKN/PIAS1/USP14/RNF…	86
BP	GO:0071236	cellular response to antibiotic	78/6991	127/15166	0.000352099	0.00933294	ENSG00000176171/ENSG00000120738/ENSG00000118503/ENSG00000136997/ENSG00000132510/ENSG00000163516/ENSG00000197746/ENSG00000127528/ENSG00000044574/ENSG00000111276/ENSG00000135046/ENSG00000099901/ENSG00000117318/ENSG00000164938/ENSG00000204628/ENSG00000132646/ENSG00000149273/ENSG00000143878/ENSG00000185122/ENSG00000118513/ENSG00000134954/ENSG00000170312/ENSG00000166888/ENSG00000171132/ENSG00000121281…	BNIP3/EGR1/TNFAIP3/MYC/KDM6B/ANKZF1/PSAP/KLF2/HSPA5/CDKN1B/ANXA1/RANBP1/ID3/TP53INP1/RACK1/PCNA/RPS3/RHOB/HSF1/MYB/ETS1/CDK1/STAT6/PRKCE/ADCY7/MAP3K5/FOXO3/ACTR2/EZH2/MDM2/CLU/MAPK7/ECT2/ATP7A/AIFM1/TXN/STK25/PINK1/FOXO1/KCNMB1/ADCY3/DDX11/RELA/ADCY1/CBX8/ZNF277/HDAC6/CRIP1/STK26/FDX1/CYP1B1/PPP5C/ITPR2/RPL23/PCGF2/SIRPA/XRN1/TIMELESS/SIGMAR1/CFTR/PPIF/MAPK13/ZC3H12A/PYCR1/PTEN/LARP1/HNRNPA1/NUP9…	78
BP	GO:0006297	nucleotide-excision repair, DNA gap filling	19/6991	23/15166	0.000360018	0.00940263	ENSG00000132646/ENSG00000150991/ENSG00000111445/ENSG00000177084/ENSG00000077514/ENSG00000105486/ENSG00000170315/ENSG00000163918/ENSG00000133119/ENSG00000106399/ENSG00000049541/ENSG00000117748/ENSG00000175482/ENSG00000174405/ENSG00000005156/ENSG00000132383/ENSG00000073050/ENSG00000062822/ENSG00000221983	PCNA/UBC/RFC5/POLE/POLD3/LIG1/UBB/RFC4/RFC3/RPA3/RFC2/RPA2/POLD4/LIG4/LIG3/RPA1/XRCC1/POLD1/UBA52	19
BP	GO:2001234	negative regulation of apoptotic signaling pathway	119/6991	205/15166	0.000360665	0.00940263	ENSG00000074800/ENSG00000118503/ENSG00000204388/ENSG00000119969/ENSG00000010810/ENSG00000051108/ENSG00000171951/ENSG00000015475/ENSG00000149428/ENSG00000204389/ENSG00000129355/ENSG00000140939/ENSG00000107175/ENSG00000120889/ENSG00000102871/ENSG00000064012/ENSG00000147140/ENSG00000178719/ENSG00000105419/ENSG00000104872/ENSG00000126709/ENSG00000060138/ENSG00000012048/ENSG00000139644/ENSG00000181061…	ENO1/TNFAIP3/HSPA1B/HELLS/FYN/HERPUD1/SCG2/BID/HYOU1/HSPA1A/CDKN2D/NOL3/CREB3/TNFRSF10B/TRADD/CASP8/NONO/GRINA/MEIS3/PIH1D1/IFI6/YBX3/BRCA1/TMBIM6/HIGD1A/SH3RF1/QARS/SIAH2/MDM2/HSPB1/SYVN1/YAP1/ACKR3/CLU/TPT1/CTTN/MAPK7/ICAM1/AGAP2/TRIM32/PSEN1/DDIAS/CTNNB1/PINK1/IVNS1ABP/PSME3/KDM1A/VDAC2/RELA/PLAUR/HTRA2/DNAJA1/ZNF385A/HIF1A/CTNNA1/CFLAR/NDUFS3/SGK3/RB1CC1/MAP2K5/CCAR2/DDX3X/UNC5B/WFS1/BOK/TGFB…	119
BP	GO:1990823	response to leukemia inhibitory factor	59/6991	92/15166	0.000363276	0.00940263	ENSG00000117139/ENSG00000159399/ENSG00000067057/ENSG00000115548/ENSG00000135144/ENSG00000119969/ENSG00000101654/ENSG00000072274/ENSG00000168906/ENSG00000101057/ENSG00000100321/ENSG00000115875/ENSG00000079246/ENSG00000162511/ENSG00000156976/ENSG00000064932/ENSG00000153187/ENSG00000120837/ENSG00000100522/ENSG00000178445/ENSG00000116649/ENSG00000119688/ENSG00000090339/ENSG00000107742/ENSG00000101977…	KDM5B/HK2/PFKP/KDM3A/DTX1/HELLS/RNMT/TFRC/MAT2A/MYBL2/SYNGR1/SRSF7/XRCC5/LAPTM5/EIF4A2/SBNO2/HNRNPU/NFYB/GNPNAT1/GLDC/SRM/ABCD4/ICAM1/SPOCK2/MCF2/MRPL15/RPS16/SPRY2/PTP4A3/SNX10/B3GNT2/BCLAF1/PIGA/JARID2/TWISTNB/SPRY4/GCLM/TLE4/RARG/PMM1/RNF138/BSPRY/EED/RIF1/PCOLCE/MTF2/CREB1/SHMT1/LRAT/XBP1/GFPT2/UBXN2A/PML/PARP16/NEFH/MPC1/TRIM25/RFX2/PDCD10	59
BP	GO:1990830	cellular response to leukemia inhibitory factor	59/6991	92/15166	0.000363276	0.00940263	ENSG00000117139/ENSG00000159399/ENSG00000067057/ENSG00000115548/ENSG00000135144/ENSG00000119969/ENSG00000101654/ENSG00000072274/ENSG00000168906/ENSG00000101057/ENSG00000100321/ENSG00000115875/ENSG00000079246/ENSG00000162511/ENSG00000156976/ENSG00000064932/ENSG00000153187/ENSG00000120837/ENSG00000100522/ENSG00000178445/ENSG00000116649/ENSG00000119688/ENSG00000090339/ENSG00000107742/ENSG00000101977…	KDM5B/HK2/PFKP/KDM3A/DTX1/HELLS/RNMT/TFRC/MAT2A/MYBL2/SYNGR1/SRSF7/XRCC5/LAPTM5/EIF4A2/SBNO2/HNRNPU/NFYB/GNPNAT1/GLDC/SRM/ABCD4/ICAM1/SPOCK2/MCF2/MRPL15/RPS16/SPRY2/PTP4A3/SNX10/B3GNT2/BCLAF1/PIGA/JARID2/TWISTNB/SPRY4/GCLM/TLE4/RARG/PMM1/RNF138/BSPRY/EED/RIF1/PCOLCE/MTF2/CREB1/SHMT1/LRAT/XBP1/GFPT2/UBXN2A/PML/PARP16/NEFH/MPC1/TRIM25/RFX2/PDCD10	59
BP	GO:0032479	regulation of type I interferon production	65/6991	103/15166	0.000365579	0.00940263	ENSG00000118503/ENSG00000105426/ENSG00000104856/ENSG00000077150/ENSG00000189403/ENSG00000137312/ENSG00000184584/ENSG00000166888/ENSG00000167984/ENSG00000163565/ENSG00000140853/ENSG00000185507/ENSG00000079246/ENSG00000156587/ENSG00000183258/ENSG00000124831/ENSG00000126456/ENSG00000172936/ENSG00000165025/ENSG00000119401/ENSG00000083799/ENSG00000101695/ENSG00000168036/ENSG00000070010/ENSG00000100393…	TNFAIP3/PTPRS/RELB/NFKB2/HMGB1/FLOT1/TMEM173/STAT6/NLRC3/IFI16/NLRC5/IRF7/XRCC5/UBE2L6/DDX41/LRRFIP1/IRF3/MYD88/SYK/TRIM32/CYLD/RNF125/CTNNB1/UFD1/EP300/RELA/REL/OTUD5/DHX33/IFIH1/TRIM56/XRCC6/ZBTB20/DDX3X/PTPN22/IRF1/NPLOC4/PLCG2/SETD2/CACTIN/POLR3G/STAT1/TRAF3/TAX1BP1/PQBP1/SIRPA/CHUK/UBA7/TRAIP/ISG15/DTX4/NMI/TRAF3IP1/YY1/TICAM1/NFKB1/PCBP2/PTPN11/POLR3B/TRIM38/CD14/TRIM25/HERC5/IRF5/RNF26	65
BP	GO:0071156	regulation of cell cycle arrest	65/6991	103/15166	0.000365579	0.00940263	ENSG00000164850/ENSG00000111276/ENSG00000132646/ENSG00000101412/ENSG00000129173/ENSG00000096384/ENSG00000170312/ENSG00000068971/ENSG00000012048/ENSG00000116717/ENSG00000179218/ENSG00000149115/ENSG00000135679/ENSG00000185862/ENSG00000149311/ENSG00000170364/ENSG00000159388/ENSG00000105329/ENSG00000123374/ENSG00000152192/ENSG00000134057/ENSG00000100393/ENSG00000116809/ENSG00000118762/ENSG00000110092…	GPER1/CDKN1B/PCNA/E2F1/E2F8/HSP90AB1/CDK1/PPP2R5B/BRCA1/GADD45A/CALR/TNKS1BP1/MDM2/EVI2B/ATM/SETMAR/BTG2/TGFB1/CDK2/POU4F1/CCNB1/EP300/ZBTB17/PKD2/CCND1/ZNF385A/MYBBP1A/CDK9/AURKA/GTSE1/CNOT3/PCBP4/CNOT11/CDK4/SLC25A33/CARM1/BIN1/CASP2/FOXE3/TFDP1/E2F7/FOXM1/PLAGL1/RPL23/CNOT7/PRMT1/TRIAP1/CNOT4/CNOT1/PRKACA/RRP8/UHRF2/CRLF3/MED25/MUC1/CNOT6/PML/CNOT9/PLK3/MIF/PIDD1/TFDP2/CDC25C/CDKN1A/CNOT8	65
BP	GO:0034250	positive regulation of cellular amide metabolic process	87/6991	144/15166	0.000365666	0.00940263	ENSG00000136997/ENSG00000087074/ENSG00000178562/ENSG00000167658/ENSG00000134030/ENSG00000102317/ENSG00000186350/ENSG00000070756/ENSG00000204628/ENSG00000132507/ENSG00000196498/ENSG00000168002/ENSG00000084073/ENSG00000170889/ENSG00000060138/ENSG00000138814/ENSG00000175634/ENSG00000184381/ENSG00000142192/ENSG00000170473/ENSG00000151465/ENSG00000141543/ENSG00000110321/ENSG00000120885/ENSG00000161813…	MYC/PPP1R15A/CD28/EEF2/CTIF/RBM3/RXRA/PABPC1/RACK1/EIF5A/NCOR2/POLR2G/ZMPSTE24/RPS9/YBX3/PPP3CA/RPS6KB2/PLA2G6/APP/PYM1/CDC123/EIF4A3/EIF4G2/CLU/LARP4/MPV17L2/YTHDF1/EIF3E/VIM/TGFB1/PASK/PINK1/FXR1/C1QBP/UPF3B/FAM129A/UPF3A/YTHDF3/RMND1/RPL5/CDK4/KHDRBS1/DDX3X/TRMT10C/ELAVL1/EIF2AK4/UCN/DDX39B/ROCK2/SMPD2/SMPD3/EIF3D/SERP1/RPS4X/BARHL2/CYR61/METTL3/CIRBP/BCL3/EIF5AL1/USP16/UHMK1/ZC3H12A/ZC3H10/MR…	87
BP	GO:1905897	regulation of response to endoplasmic reticulum stress	49/6991	74/15166	0.000373424	0.0095521	ENSG00000087074/ENSG00000044574/ENSG00000105327/ENSG00000051108/ENSG00000089248/ENSG00000134109/ENSG00000149428/ENSG00000204628/ENSG00000204389/ENSG00000107175/ENSG00000175197/ENSG00000135506/ENSG00000178719/ENSG00000162191/ENSG00000198168/ENSG00000178607/ENSG00000204463/ENSG00000139644/ENSG00000132824/ENSG00000213676/ENSG00000158615/ENSG00000185825/ENSG00000162298/ENSG00000120885/ENSG00000128590…	PPP1R15A/HSPA5/BBC3/HERPUD1/ERP29/EDEM1/HYOU1/RACK1/HSPA1A/CREB3/DDIT3/OS9/GRINA/UBXN1/SVIP/ERN1/BAG6/TMBIM6/SERINC3/ATF6B/PPP1R15B/BCAP31/SYVN1/CLU/DNAJB9/BRSK2/UBAC2/PIK3R1/ATXN3/USP19/WFS1/BOK/CREB3L1/CAV1/PRKN/USP14/USP25/TMEM33/XBP1/PTPN2/PDX1/BFAR/UBE2G2/EDEM2/UBQLN2/UBE2J1/SGTA/NFE2L2/ERLEC1	49
BP	GO:0032434	regulation of proteasomal ubiquitin-dependent protein catabolic process	72/6991	116/15166	0.000374654	0.0095521	ENSG00000071575/ENSG00000129993/ENSG00000204388/ENSG00000135924/ENSG00000051108/ENSG00000145506/ENSG00000101255/ENSG00000204628/ENSG00000204389/ENSG00000187555/ENSG00000169884/ENSG00000096384/ENSG00000162191/ENSG00000079387/ENSG00000179262/ENSG00000198168/ENSG00000168078/ENSG00000204463/ENSG00000178381/ENSG00000113712/ENSG00000105373/ENSG00000135679/ENSG00000185825/ENSG00000141551/ENSG00000147162…	TRIB2/CBFA2T3/HSPA1B/DNAJB2/HERPUD1/NKD2/TRIB3/RACK1/HSPA1A/USP7/WNT10B/HSP90AB1/UBXN1/SENP1/RAD23A/SVIP/PBK/BAG6/ZFAND2A/CSNK1A1/NOP53/MDM2/BCAP31/CSNK1D/OGT/CLU/STUB1/HSPBP1/RYBP/PSEN1/GLMN/RNF19A/SUMO1/N4BP1/FBXO22/ARIH1/RBX1/AURKA/PANO1/CLEC16A/CCAR2/UCHL5/MTM1/SIRT2/MAPK9/TRIB1/FAM122A/MAP1A/GBA/SMARCC1/SUMO2/SDCBP/CAV1/RAD23B/TAF1/PRKN/PIAS1/USP14/CHFR/COMMD1/UBE2V2/ARAF/UBE2K/UBQLN2/FBXW8/…	72
BP	GO:0048255	mRNA stabilization	24/6991	31/15166	0.000376949	0.00957006	ENSG00000070756/ENSG00000132819/ENSG00000101412/ENSG00000182872/ENSG00000060138/ENSG00000120948/ENSG00000153187/ENSG00000054118/ENSG00000183508/ENSG00000162889/ENSG00000172936/ENSG00000177733/ENSG00000135316/ENSG00000066044/ENSG00000018280/ENSG00000112062/ENSG00000092199/ENSG00000180336/ENSG00000099622/ENSG00000155506/ENSG00000138668/ENSG00000065978/ENSG00000151014/ENSG00000198793	PABPC1/RBM38/E2F1/RBM10/YBX3/TARDBP/HNRNPU/THRAP3/TENT5C/MAPKAPK2/MYD88/HNRNPA0/SYNCRIP/ELAVL1/SLC11A1/MAPK14/HNRNPC/MEIOC/CIRBP/LARP1/HNRNPD/YBX1/NOCT/MTOR	24
BP	GO:0000423	mitophagy	17/6991	20/15166	0.000392397	0.00987185	ENSG00000123240/ENSG00000126775/ENSG00000158828/ENSG00000110497/ENSG00000196683/ENSG00000115317/ENSG00000094631/ENSG00000038532/ENSG00000198742/ENSG00000175224/ENSG00000105401/ENSG00000161011/ENSG00000129003/ENSG00000103197/ENSG00000135093/ENSG00000185345/ENSG00000116688	OPTN/ATG14/PINK1/AMBRA1/TOMM7/HTRA2/HDAC6/CLEC16A/SMURF1/ATG13/CDC37/SQSTM1/VPS13C/TSC2/USP30/PRKN/MFN2	17
BP	GO:0098780	response to mitochondrial depolarisation	17/6991	20/15166	0.000392397	0.00987185	ENSG00000159399/ENSG00000123240/ENSG00000126775/ENSG00000090432/ENSG00000158828/ENSG00000110497/ENSG00000196683/ENSG00000115317/ENSG00000094631/ENSG00000198742/ENSG00000175224/ENSG00000105401/ENSG00000161011/ENSG00000129003/ENSG00000177628/ENSG00000185345/ENSG00000116688	HK2/OPTN/ATG14/MUL1/PINK1/AMBRA1/TOMM7/HTRA2/HDAC6/SMURF1/ATG13/CDC37/SQSTM1/VPS13C/GBA/PRKN/MFN2	17
BP	GO:0006271	DNA strand elongation involved in DNA replication	15/6991	17/15166	0.000393758	0.00987185	ENSG00000101003/ENSG00000132646/ENSG00000131153/ENSG00000138346/ENSG00000177084/ENSG00000168496/ENSG00000105486/ENSG00000163918/ENSG00000133119/ENSG00000124535/ENSG00000147536/ENSG00000181938/ENSG00000005156/ENSG00000104889/ENSG00000171865	GINS1/PCNA/GINS2/DNA2/POLE/FEN1/LIG1/RFC4/RFC3/WRNIP1/GINS4/GINS3/LIG3/RNASEH2A/RNASEH1	15
BP	GO:1903573	negative regulation of response to endoplasmic reticulum stress	30/6991	41/15166	0.000397231	0.00991759	ENSG00000087074/ENSG00000044574/ENSG00000051108/ENSG00000149428/ENSG00000204628/ENSG00000204389/ENSG00000107175/ENSG00000135506/ENSG00000178719/ENSG00000162191/ENSG00000198168/ENSG00000139644/ENSG00000213676/ENSG00000158615/ENSG00000162298/ENSG00000120885/ENSG00000128590/ENSG00000134882/ENSG00000109501/ENSG00000157613/ENSG00000185345/ENSG00000101557/ENSG00000155313/ENSG00000100219/ENSG00000139515…	PPP1R15A/HSPA5/HERPUD1/HYOU1/RACK1/HSPA1A/CREB3/OS9/GRINA/UBXN1/SVIP/TMBIM6/ATF6B/PPP1R15B/SYVN1/CLU/DNAJB9/UBAC2/WFS1/CREB3L1/PRKN/USP14/USP25/XBP1/PDX1/BFAR/UBE2G2/UBE2J1/SGTA/ERLEC1	30
BP	GO:0006336	DNA replication-independent nucleosome assembly	37/6991	53/15166	0.000405305	0.0100773	ENSG00000099991/ENSG00000128708/ENSG00000123219/ENSG00000100162/ENSG00000203760/ENSG00000169689/ENSG00000138092/ENSG00000148229/ENSG00000132475/ENSG00000162521/ENSG00000175792/ENSG00000105011/ENSG00000166451/ENSG00000137812/ENSG00000151725/ENSG00000123485/ENSG00000031691/ENSG00000153044/ENSG00000115163/ENSG00000118900/ENSG00000197837/ENSG00000048649/ENSG00000102054/ENSG00000120334/ENSG00000159055…	CABIN1/HAT1/CENPK/CENPM/CENPW/CENPX/CENPO/POLE3/H3F3B/RBBP4/RUVBL1/ASF1B/CENPN/KNL1/CENPU/HJURP/CENPQ/CENPH/CENPA/UBN1/HIST4H4/RSF1/RBBP7/CENPL/MIS18A/CENPI/CENPP/HIRA/NASP/ITGB3BP/MIS18BP1/ASF1A/HIST1H4E/OIP5/HIST2H4B/CENPT/CENPS	37
BP	GO:1903363	negative regulation of cellular protein catabolic process	50/6991	76/15166	0.000412342	0.0102101	ENSG00000187555/ENSG00000135506/ENSG00000115539/ENSG00000096384/ENSG00000162191/ENSG00000079387/ENSG00000198168/ENSG00000168078/ENSG00000204463/ENSG00000182718/ENSG00000105373/ENSG00000147162/ENSG00000163602/ENSG00000080815/ENSG00000102921/ENSG00000134882/ENSG00000126583/ENSG00000125818/ENSG00000172046/ENSG00000122406/ENSG00000274897/ENSG00000038532/ENSG00000158941/ENSG00000116750/ENSG00000148218…	USP7/OS9/PDCL3/HSP90AB1/UBXN1/SENP1/SVIP/PBK/BAG6/ANXA2/NOP53/OGT/RYBP/PSEN1/N4BP1/UBAC2/PRKCG/PSMF1/USP19/RPL5/PANO1/CLEC16A/CCAR2/UCHL5/ALAD/MTM1/ATP13A2/RPL23/GABARAPL2/WNT1/MAP1A/SMARCC1/SDCBP/TAF1/FURIN/USP14/SCO1/USP25/FAM192A/CSNK2A2/UBE2G2/SUFU/PML/UBE2J1/EFNA1/CSNK2A1/SGTA/SHH/RPL11/ERLEC1	50
BP	GO:0032259	methylation	189/6991	343/15166	0.000444166	0.0109531	ENSG00000127663/ENSG00000115548/ENSG00000136997/ENSG00000119969/ENSG00000117000/ENSG00000119403/ENSG00000101654/ENSG00000182199/ENSG00000005483/ENSG00000168300/ENSG00000162639/ENSG00000059588/ENSG00000118513/ENSG00000084073/ENSG00000156414/ENSG00000107077/ENSG00000104872/ENSG00000171681/ENSG00000160193/ENSG00000170345/ENSG00000149480/ENSG00000173120/ENSG00000012048/ENSG00000176890/ENSG00000125835…	KDM4B/KDM3A/MYC/HELLS/RLF/PHF19/RNMT/SHMT2/KMT2E/PCMTD1/HENMT1/TARBP1/MYB/ZMPSTE24/TDRD9/KDM4C/PIH1D1/ATF7IP/WDR4/FOS/MTA2/KDM2A/BRCA1/TYMS/SNRPB/GTPBP3/MBD3/EZH2/MBD2/BRD4/SETD7/GAMT/EHMT2/PRMT7/BCOR/ICMT/OGT/HEMK1/PRDM15/NSD2/BMT2/PAXBP1/SETMAR/BTG2/TYW3/NELFA/RBM15/PRMT3/CTNNB1/DNMT1/MGMT/MTR/FTSJ3/FAM98B/LCMT2/METTL21A/PRMT6/MTO1/TRIM28/GSTO1/MPHOSPH8/HIST1H1C/GNAS/TET2/SETD3/METTL22/RTF1/BAZ…	189
BP	GO:1902807	negative regulation of cell cycle G1/S phase transition	62/6991	98/15166	0.000448525	0.0110154	ENSG00000111276/ENSG00000129355/ENSG00000132646/ENSG00000101412/ENSG00000129173/ENSG00000170312/ENSG00000197343/ENSG00000116717/ENSG00000106462/ENSG00000149115/ENSG00000135679/ENSG00000149311/ENSG00000159388/ENSG00000175215/ENSG00000123374/ENSG00000166483/ENSG00000139687/ENSG00000134057/ENSG00000100393/ENSG00000117748/ENSG00000144579/ENSG00000118762/ENSG00000110092/ENSG00000161642/ENSG00000087586…	CDKN1B/CDKN2D/PCNA/E2F1/E2F8/CDK1/ZNF655/GADD45A/EZH2/TNKS1BP1/MDM2/ATM/BTG2/CTDSP2/CDK2/WEE1/RB1/CCNB1/EP300/RPA2/CTDSP1/PKD2/CCND1/ZNF385A/AURKA/GTSE1/CNOT3/PCBP4/CTDSPL/CNOT11/CARM1/RBL1/CDK2AP2/CASP2/TFDP1/E2F7/PLAGL1/CNOT7/PRMT1/TRIAP1/PRMT2/CNOT4/CNOT1/BTN2A2/BCL2/GPNMB/SLFN11/PTEN/FBXO31/KANK2/MUC1/CNOT6/PML/CNOT9/DACT1/GIGYF2/PLK3/PIDD1/TFDP2/CDC25C/CDKN1A/CNOT8	62
BP	GO:0006120	mitochondrial electron transport, NADH to ubiquinone	34/6991	48/15166	0.000451534	0.0110442	ENSG00000198886/ENSG00000198763/ENSG00000198786/ENSG00000198888/ENSG00000198840/ENSG00000212907/ENSG00000189043/ENSG00000099795/ENSG00000166136/ENSG00000004779/ENSG00000168653/ENSG00000147684/ENSG00000145494/ENSG00000158828/ENSG00000136521/ENSG00000125356/ENSG00000090266/ENSG00000213619/ENSG00000119013/ENSG00000065518/ENSG00000120675/ENSG00000130414/ENSG00000091140/ENSG00000139180/ENSG00000109390…	MT-ND4/MT-ND2/MT-ND5/MT-ND1/MT-ND3/MT-ND4L/NDUFA4/NDUFB7/NDUFB8/NDUFAB1/NDUFS5/NDUFB9/NDUFS6/PINK1/NDUFB5/NDUFA1/NDUFB2/NDUFS3/NDUFB3/NDUFB4/DNAJC15/NDUFA10/DLD/NDUFA9/NDUFC1/NDUFB6/NDUFAF1/NDUFS1/NDUFA3/NDUFA2/NDUFV2/SNCA/NDUFB10/NDUFA7	34
BP	GO:0051984	positive regulation of chromosome segregation	22/6991	28/15166	0.000462632	0.0112699	ENSG00000126787/ENSG00000168496/ENSG00000137497/ENSG00000135476/ENSG00000094804/ENSG00000153187/ENSG00000133302/ENSG00000139687/ENSG00000134057/ENSG00000163029/ENSG00000013573/ENSG00000068903/ENSG00000164754/ENSG00000116560/ENSG00000167513/ENSG00000036257/ENSG00000119906/ENSG00000156831/ENSG00000179051/ENSG00000089053/ENSG00000141552/ENSG00000070950	DLGAP5/FEN1/NUMA1/ESPL1/CDC6/HNRNPU/SLF1/RB1/CCNB1/SMC6/DDX11/SIRT2/RAD21/SFPQ/CDT1/CUL3/SLF2/NSMCE2/RCC2/ANAPC5/ANAPC11/RAD18	22
BP	GO:0034508	centromere complex assembly	38/6991	55/15166	0.0004716	0.0114376	ENSG00000119969/ENSG00000123219/ENSG00000100162/ENSG00000203760/ENSG00000169689/ENSG00000138092/ENSG00000148229/ENSG00000132475/ENSG00000162521/ENSG00000175792/ENSG00000166451/ENSG00000137812/ENSG00000117724/ENSG00000139687/ENSG00000151725/ENSG00000123485/ENSG00000031691/ENSG00000153044/ENSG00000063978/ENSG00000115163/ENSG00000138778/ENSG00000197837/ENSG00000048649/ENSG00000102054/ENSG00000120334…	HELLS/CENPK/CENPM/CENPW/CENPX/CENPO/POLE3/H3F3B/RBBP4/RUVBL1/CENPN/KNL1/CENPF/RB1/CENPU/HJURP/CENPQ/CENPH/RNF4/CENPA/CENPE/HIST4H4/RSF1/RBBP7/CENPL/MIS18A/CENPI/CENPP/POGZ/NASP/ITGB3BP/MIS18BP1/TRAPPC12/HIST1H4E/OIP5/HIST2H4B/CENPT/CENPS	38
BP	GO:0071897	DNA biosynthetic process	106/6991	181/15166	0.000473321	0.0114376	ENSG00000140521/ENSG00000136997/ENSG00000129355/ENSG00000122566/ENSG00000132646/ENSG00000150991/ENSG00000111445/ENSG00000051341/ENSG00000139618/ENSG00000166803/ENSG00000096384/ENSG00000197299/ENSG00000070366/ENSG00000177084/ENSG00000077514/ENSG00000176890/ENSG00000105486/ENSG00000151876/ENSG00000100479/ENSG00000079246/ENSG00000170315/ENSG00000156587/ENSG00000150753/ENSG00000163918/ENSG00000148229…	POLG/MYC/CDKN2D/HNRNPA2B1/PCNA/UBC/RFC5/POLQ/BRCA2/PCLAF/HSP90AB1/BLM/SMG6/POLE/POLD3/TYMS/LIG1/FBXO4/POLE2/XRCC5/UBB/UBE2L6/CCT5/RFC4/POLE3/RFC3/TNKS1BP1/HNRNPU/CCT4/DTL/NPPC/ATM/DUSP1/DKC1/CHRAC1/WRNIP1/CTNNB1/GAR1/TNKS/CENPF/UFD1/RPA3/PPIA/RFC2/RPA2/POLD4/PTGES3/POLA2/ZBTB1/AURKB/CCT2/HMBOX1/SPRTN/LIN9/PARM1/PARP3/TFDP1/NPLOC4/DDX39B/LIG4/DNAJC2/BMPR2/CCT6A/LIG3/DSCC1/TERF2IP/RPA1/POLH/NAT10/S…	106
BP	GO:0071158	positive regulation of cell cycle arrest	52/6991	80/15166	0.000494618	0.0119045	ENSG00000111276/ENSG00000132646/ENSG00000101412/ENSG00000129173/ENSG00000170312/ENSG00000068971/ENSG00000012048/ENSG00000116717/ENSG00000149115/ENSG00000135679/ENSG00000149311/ENSG00000159388/ENSG00000105329/ENSG00000123374/ENSG00000152192/ENSG00000134057/ENSG00000100393/ENSG00000116809/ENSG00000118762/ENSG00000161642/ENSG00000132382/ENSG00000087586/ENSG00000075218/ENSG00000088038/ENSG00000090097…	CDKN1B/PCNA/E2F1/E2F8/CDK1/PPP2R5B/BRCA1/GADD45A/TNKS1BP1/MDM2/ATM/BTG2/TGFB1/CDK2/POU4F1/CCNB1/EP300/ZBTB17/PKD2/ZNF385A/MYBBP1A/AURKA/GTSE1/CNOT3/PCBP4/CNOT11/CARM1/CASP2/TFDP1/E2F7/PLAGL1/RPL23/CNOT7/PRMT1/TRIAP1/CNOT4/CNOT1/PRKACA/RRP8/UHRF2/CRLF3/MED25/MUC1/CNOT6/PML/CNOT9/PLK3/PIDD1/TFDP2/CDC25C/CDKN1A/CNOT8	52
BP	GO:0072331	signal transduction by p53 class mediator	123/6991	214/15166	0.000501677	0.0120263	ENSG00000104419/ENSG00000168209/ENSG00000104881/ENSG00000007968/ENSG00000111276/ENSG00000164938/ENSG00000132646/ENSG00000101412/ENSG00000129173/ENSG00000177374/ENSG00000270647/ENSG00000139618/ENSG00000164054/ENSG00000084073/ENSG00000170312/ENSG00000130766/ENSG00000178913/ENSG00000163565/ENSG00000111653/ENSG00000149554/ENSG00000012048/ENSG00000186834/ENSG00000204463/ENSG00000170315/ENSG00000110108…	NDRG1/DDIT4/PPP1R13L/E2F2/CDKN1B/TP53INP1/PCNA/E2F1/E2F8/HIC1/TAF15/BRCA2/SHISA5/ZMPSTE24/CDK1/SESN2/TAF7/IFI16/ING4/CHEK1/BRCA1/HEXIM1/BAG6/UBB/TMEM109/FOXO3/DYRK2/JMY/GADD45A/NOP53/TNKS1BP1/MDM2/ATM/SPRED2/BTG2/AEN/CDK2/POU4F1/CCNB1/KDM1A/EP300/SPRED1/PRMT6/L3MBTL1/ZNF385A/MYBBP1A/SUPT16H/AURKB/AURKA/GTSE1/CNOT3/PCBP4/RPL5/CNOT11/BANP/PAXIP1/CARM1/CASP2/TFDP1/E2F7/TRIM24/FOXM1/BOK/ING2/USP28/PL…	123
BP	GO:0006270	DNA replication initiation	25/6991	33/15166	0.000509209	0.0121584	ENSG00000100297/ENSG00000166508/ENSG00000104738/ENSG00000093009/ENSG00000065328/ENSG00000076003/ENSG00000097046/ENSG00000112118/ENSG00000094804/ENSG00000148337/ENSG00000175305/ENSG00000124535/ENSG00000123374/ENSG00000091651/ENSG00000014138/ENSG00000135336/ENSG00000073111/ENSG00000085840/ENSG00000105173/ENSG00000140534/ENSG00000167513/ENSG00000161036/ENSG00000111877/ENSG00000065268/ENSG00000104320	MCM5/MCM7/MCM4/CDC45/MCM10/MCM6/CDC7/MCM3/CDC6/CIZ1/CCNE2/WRNIP1/CDK2/ORC6/POLA2/ORC3/MCM2/ORC1/CCNE1/TICRR/CDT1/LRWD1/MCM9/WDR18/NBN	25
BP	GO:0034101	erythrocyte homeostasis	71/6991	115/15166	0.000512369	0.0121649	ENSG00000105220/ENSG00000112715/ENSG00000204388/ENSG00000127528/ENSG00000185650/ENSG00000133805/ENSG00000204389/ENSG00000005483/ENSG00000135503/ENSG00000134954/ENSG00000145220/ENSG00000168610/ENSG00000185811/ENSG00000164305/ENSG00000178951/ENSG00000079387/ENSG00000082641/ENSG00000111843/ENSG00000164442/ENSG00000180353/ENSG00000118689/ENSG00000100320/ENSG00000124098/ENSG00000123338/ENSG00000137154…	GPI/VEGFA/HSPA1B/KLF2/ZFP36L1/AMPD3/HSPA1A/KMT2E/ACVR1B/ETS1/LYAR/STAT3/IKZF1/CASP3/ZBTB7A/SENP1/NFE2L1/TMEM14C/CITED2/HCLS1/FOXO3/RBFOX2/FAM210B/NCKAP1L/RPS6/INPP5D/THRA/RPS19/G6PD/RPS14/RB1/SLC25A38/ARNT/ADD1/STAT5B/CDK6/HIF1A/JMJD6/CEBPG/GATA3/SMAD5/PTBP3/HSPA9/MPIG6B/STAT1/DYRK3/PRMT1/PKNOX1/MAPK14/ARID4A/MAFB/KIT/RPS17/ISG15/SMAP1/EPAS1/SRF/MED1/JAK3/PTPN2/SP3/ACVR2A/PRDX1/ERCC2/SFXN1/DNASE2…	71
BP	GO:1902373	negative regulation of mRNA catabolic process	28/6991	38/15166	0.000513524	0.0121649	ENSG00000070756/ENSG00000132819/ENSG00000101412/ENSG00000182872/ENSG00000060138/ENSG00000120948/ENSG00000153187/ENSG00000054118/ENSG00000183508/ENSG00000162889/ENSG00000172936/ENSG00000177733/ENSG00000151779/ENSG00000135316/ENSG00000187742/ENSG00000141232/ENSG00000066044/ENSG00000018280/ENSG00000112062/ENSG00000092199/ENSG00000180336/ENSG00000099622/ENSG00000155506/ENSG00000138668/ENSG00000065978…	PABPC1/RBM38/E2F1/RBM10/YBX3/TARDBP/HNRNPU/THRAP3/TENT5C/MAPKAPK2/MYD88/HNRNPA0/NBAS/SYNCRIP/SECISBP2/TOB1/ELAVL1/SLC11A1/MAPK14/HNRNPC/MEIOC/CIRBP/LARP1/HNRNPD/YBX1/NOCT/MTOR/FMR1	28
BP	GO:0044783	G1 DNA damage checkpoint	43/6991	64/15166	0.000525774	0.0124062	ENSG00000111276/ENSG00000132646/ENSG00000101412/ENSG00000129173/ENSG00000170312/ENSG00000116717/ENSG00000149115/ENSG00000135679/ENSG00000149311/ENSG00000159388/ENSG00000123374/ENSG00000134057/ENSG00000100393/ENSG00000117748/ENSG00000110092/ENSG00000161642/ENSG00000087586/ENSG00000075218/ENSG00000088038/ENSG00000090097/ENSG00000158435/ENSG00000142453/ENSG00000106144/ENSG00000198176/ENSG00000165891…	CDKN1B/PCNA/E2F1/E2F8/CDK1/GADD45A/TNKS1BP1/MDM2/ATM/BTG2/CDK2/CCNB1/EP300/RPA2/CCND1/ZNF385A/AURKA/GTSE1/CNOT3/PCBP4/CNOT11/CARM1/CASP2/TFDP1/E2F7/PLAGL1/CNOT7/PRMT1/TRIAP1/CNOT4/CNOT1/FBXO31/MUC1/CNOT6/PML/CNOT9/GIGYF2/PLK3/PIDD1/TFDP2/CDC25C/CDKN1A/CNOT8	43
BP	GO:0031330	negative regulation of cellular catabolic process	127/6991	222/15166	0.000532495	0.0125157	ENSG00000129993/ENSG00000168209/ENSG00000104081/ENSG00000070756/ENSG00000132819/ENSG00000101412/ENSG00000169398/ENSG00000155876/ENSG00000204308/ENSG00000187555/ENSG00000135506/ENSG00000115539/ENSG00000096384/ENSG00000182872/ENSG00000168610/ENSG00000162191/ENSG00000186951/ENSG00000060138/ENSG00000079387/ENSG00000198168/ENSG00000168078/ENSG00000204463/ENSG00000176994/ENSG00000182718/ENSG00000120948…	CBFA2T3/DDIT4/BMF/PABPC1/RBM38/E2F1/PTK2/RRAGA/RNF5/USP7/OS9/PDCL3/HSP90AB1/RBM10/STAT3/UBXN1/PPARA/YBX3/SENP1/SVIP/PBK/BAG6/SMCR8/ANXA2/TARDBP/NOP53/HNRNPU/HDAC4/THRAP3/EHMT2/TENT5C/OGT/EIF4G2/SEC22B/MAPKAPK2/MYD88/TIMP1/DKC1/HNRNPA0/RYBP/PSEN1/TSC1/PINK1/NBAS/N4BP1/UBAC2/HTRA2/PRKCG/PSMF1/SYNCRIP/USP19/SECISBP2/RPL5/PANO1/TOB1/CLEC16A/CCAR2/CTSA/PTPN22/RUBCN/ELAVL1/UCHL5/ALAD/MTM1/ATP13A2/SIRT2…	127
BP	GO:0032606	type I interferon production	65/6991	104/15166	0.000538933	0.0125664	ENSG00000118503/ENSG00000105426/ENSG00000104856/ENSG00000077150/ENSG00000189403/ENSG00000137312/ENSG00000184584/ENSG00000166888/ENSG00000167984/ENSG00000163565/ENSG00000140853/ENSG00000185507/ENSG00000079246/ENSG00000156587/ENSG00000183258/ENSG00000124831/ENSG00000126456/ENSG00000172936/ENSG00000165025/ENSG00000119401/ENSG00000083799/ENSG00000101695/ENSG00000168036/ENSG00000070010/ENSG00000100393…	TNFAIP3/PTPRS/RELB/NFKB2/HMGB1/FLOT1/TMEM173/STAT6/NLRC3/IFI16/NLRC5/IRF7/XRCC5/UBE2L6/DDX41/LRRFIP1/IRF3/MYD88/SYK/TRIM32/CYLD/RNF125/CTNNB1/UFD1/EP300/RELA/REL/OTUD5/DHX33/IFIH1/TRIM56/XRCC6/ZBTB20/DDX3X/PTPN22/IRF1/NPLOC4/PLCG2/SETD2/CACTIN/POLR3G/STAT1/TRAF3/TAX1BP1/PQBP1/SIRPA/CHUK/UBA7/TRAIP/ISG15/DTX4/NMI/TRAF3IP1/YY1/TICAM1/NFKB1/PCBP2/PTPN11/POLR3B/TRIM38/CD14/TRIM25/HERC5/IRF5/RNF26	65
BP	GO:0072431	signal transduction involved in mitotic G1 DNA damage checkpoint	39/6991	57/15166	0.000542386	0.0125664	ENSG00000111276/ENSG00000132646/ENSG00000101412/ENSG00000129173/ENSG00000170312/ENSG00000116717/ENSG00000149115/ENSG00000135679/ENSG00000149311/ENSG00000159388/ENSG00000123374/ENSG00000134057/ENSG00000100393/ENSG00000161642/ENSG00000087586/ENSG00000075218/ENSG00000088038/ENSG00000090097/ENSG00000158435/ENSG00000142453/ENSG00000106144/ENSG00000198176/ENSG00000165891/ENSG00000118495/ENSG00000198791…	CDKN1B/PCNA/E2F1/E2F8/CDK1/GADD45A/TNKS1BP1/MDM2/ATM/BTG2/CDK2/CCNB1/EP300/ZNF385A/AURKA/GTSE1/CNOT3/PCBP4/CNOT11/CARM1/CASP2/TFDP1/E2F7/PLAGL1/CNOT7/PRMT1/TRIAP1/CNOT4/CNOT1/MUC1/CNOT6/PML/CNOT9/PLK3/PIDD1/TFDP2/CDC25C/CDKN1A/CNOT8	39
BP	GO:1902400	intracellular signal transduction involved in G1 DNA damage checkpoint	39/6991	57/15166	0.000542386	0.0125664	ENSG00000111276/ENSG00000132646/ENSG00000101412/ENSG00000129173/ENSG00000170312/ENSG00000116717/ENSG00000149115/ENSG00000135679/ENSG00000149311/ENSG00000159388/ENSG00000123374/ENSG00000134057/ENSG00000100393/ENSG00000161642/ENSG00000087586/ENSG00000075218/ENSG00000088038/ENSG00000090097/ENSG00000158435/ENSG00000142453/ENSG00000106144/ENSG00000198176/ENSG00000165891/ENSG00000118495/ENSG00000198791…	CDKN1B/PCNA/E2F1/E2F8/CDK1/GADD45A/TNKS1BP1/MDM2/ATM/BTG2/CDK2/CCNB1/EP300/ZNF385A/AURKA/GTSE1/CNOT3/PCBP4/CNOT11/CARM1/CASP2/TFDP1/E2F7/PLAGL1/CNOT7/PRMT1/TRIAP1/CNOT4/CNOT1/MUC1/CNOT6/PML/CNOT9/PLK3/PIDD1/TFDP2/CDC25C/CDKN1A/CNOT8	39
BP	GO:0032392	DNA geometric change	48/6991	73/15166	0.000544753	0.0125664	ENSG00000101003/ENSG00000136492/ENSG00000135046/ENSG00000189403/ENSG00000122566/ENSG00000166508/ENSG00000104738/ENSG00000093009/ENSG00000076003/ENSG00000173575/ENSG00000197299/ENSG00000029993/ENSG00000138346/ENSG00000085999/ENSG00000079246/ENSG00000131747/ENSG00000107815/ENSG00000175792/ENSG00000131778/ENSG00000124535/ENSG00000113387/ENSG00000225830/ENSG00000013573/ENSG00000117748/ENSG00000196419…	GINS1/BRIP1/ANXA1/HMGB1/HNRNPA2B1/MCM7/MCM4/CDC45/MCM6/CHD2/BLM/HMGB3/DNA2/RAD54L/XRCC5/TOP2A/TWNK/RUVBL1/CHD1L/WRNIP1/SUB1/ERCC6/DDX11/RPA2/XRCC6/MCM2/DDX3X/SMARCA1/RECQL/RTEL1-TNFRSF6B/FBH1/RPA1/PIF1/WRN/CHD3/RECQL5/RECQL4/HMGA1/DDX1/ASCC3/ERCC2/MCM9/G3BP1/ERCC3/ZRANB3/MNAT1/RAD54B/NBN	48
BP	GO:0006914	autophagy	243/6991	452/15166	0.000547182	0.0125664	ENSG00000176171/ENSG00000159399/ENSG00000104765/ENSG00000111640/ENSG00000181652/ENSG00000186868/ENSG00000197746/ENSG00000033627/ENSG00000131374/ENSG00000104081/ENSG00000123240/ENSG00000139112/ENSG00000164938/ENSG00000189403/ENSG00000025039/ENSG00000110046/ENSG00000169398/ENSG00000141580/ENSG00000155876/ENSG00000204308/ENSG00000132274/ENSG00000101210/ENSG00000088986/ENSG00000084073/ENSG00000130766…	BNIP3/HK2/BNIP3L/GAPDH/ATG9B/MAPT/PSAP/ATP6V0A1/TBC1D5/BMF/OPTN/GABARAPL1/TP53INP1/HMGB1/RRAGD/ATG2A/PTK2/WDR45B/RRAGA/RNF5/TRIM22/EEF1A2/DYNLL1/ZMPSTE24/SESN2/LRSAM1/CASP3/LGALS8/VPS26B/PACS2/IFI16/SVIP/ERN1/FLCN/SMCR8/TMBIM6/ZFYVE1/ATG14/VPS37D/TMEM59/SREBF2/EEF1A1/MAP1LC3B/ATG4B/GPSM1/PGAM5/EHMT2/HSPB1/MTCL1/UBXN6/VPS39/SESN3/EIF4G2/ATM/SEC22B/CLU/RPTOR/MAP1S/PIK3C3/VPS51/CTTN/NBR1/SUPT5H/PRKA…	243
BP	GO:0061919	process utilizing autophagic mechanism	243/6991	452/15166	0.000547182	0.0125664	ENSG00000176171/ENSG00000159399/ENSG00000104765/ENSG00000111640/ENSG00000181652/ENSG00000186868/ENSG00000197746/ENSG00000033627/ENSG00000131374/ENSG00000104081/ENSG00000123240/ENSG00000139112/ENSG00000164938/ENSG00000189403/ENSG00000025039/ENSG00000110046/ENSG00000169398/ENSG00000141580/ENSG00000155876/ENSG00000204308/ENSG00000132274/ENSG00000101210/ENSG00000088986/ENSG00000084073/ENSG00000130766…	BNIP3/HK2/BNIP3L/GAPDH/ATG9B/MAPT/PSAP/ATP6V0A1/TBC1D5/BMF/OPTN/GABARAPL1/TP53INP1/HMGB1/RRAGD/ATG2A/PTK2/WDR45B/RRAGA/RNF5/TRIM22/EEF1A2/DYNLL1/ZMPSTE24/SESN2/LRSAM1/CASP3/LGALS8/VPS26B/PACS2/IFI16/SVIP/ERN1/FLCN/SMCR8/TMBIM6/ZFYVE1/ATG14/VPS37D/TMEM59/SREBF2/EEF1A1/MAP1LC3B/ATG4B/GPSM1/PGAM5/EHMT2/HSPB1/MTCL1/UBXN6/VPS39/SESN3/EIF4G2/ATM/SEC22B/CLU/RPTOR/MAP1S/PIK3C3/VPS51/CTTN/NBR1/SUPT5H/PRKA…	243
BP	GO:0022406	membrane docking	101/6991	172/15166	0.000557796	0.0127614	ENSG00000147874/ENSG00000198722/ENSG00000166900/ENSG00000088986/ENSG00000170312/ENSG00000131697/ENSG00000139998/ENSG00000136854/ENSG00000007047/ENSG00000105568/ENSG00000126775/ENSG00000147065/ENSG00000197102/ENSG00000160299/ENSG00000152240/ENSG00000124222/ENSG00000141551/ENSG00000139350/ENSG00000137814/ENSG00000100568/ENSG00000090339/ENSG00000182504/ENSG00000142731/ENSG00000075785/ENSG00000170027…	HAUS6/UNC13B/STX3/DYNLL1/CDK1/NPHP4/RAB15/STXBP1/MARK4/PPP2R1A/ATG14/MSN/DYNC1H1/PCNT/HAUS1/STX16/CSNK1D/NEDD1/HAUS2/VTI1B/ICAM1/CEP97/PLK4/RAB7A/YWHAG/STX4/HAUS3/EXOC6B/HAUS8/AHI1/CLASP1/STX17/STX6/ESYT2/PLEK/CEP290/MAPRE1/DYNC1I2/RPGRIP1L/STXBP2/CETN2/RAB3B/CEP152/DCTN2/STX5/NINL/HAUS5/TUBA4A/TMEM216/SNAP29/CEP192/RAB3D/STX1B/CCP110/RAB3A/CEP131/C2CD3/FBF1/VPS18/DCTN1/NSF/CEP72/CNTRL/CENPJ/EXOC…	101
BP	GO:0072522	purine-containing compound biosynthetic process	133/6991	234/15166	0.000575703	0.0131212	ENSG00000198712/ENSG00000074800/ENSG00000198899/ENSG00000105220/ENSG00000111674/ENSG00000170525/ENSG00000109107/ENSG00000114268/ENSG00000162433/ENSG00000156515/ENSG00000159399/ENSG00000134333/ENSG00000102144/ENSG00000067057/ENSG00000129993/ENSG00000168209/ENSG00000136997/ENSG00000067225/ENSG00000111640/ENSG00000149925/ENSG00000171314/ENSG00000141959/ENSG00000198805/ENSG00000111669/ENSG00000228253…	MT-CO2/ENO1/MT-ATP6/GPI/ENO2/PFKFB3/ALDOC/PFKFB4/AK4/HK1/HK2/LDHA/PGK1/PFKP/CBFA2T3/DDIT4/MYC/PKM/GAPDH/ALDOA/PGAM1/PFKL/PNP/TPI1/MT-ATP8/PGM1/AMPD3/GNG7/ADM/ATP5MC1/STAT3/PALM/IMPDH2/NME1/PPARA/ZBTB7A/ADCY7/FLCN/AMD1/ADSS/HDAC4/NPPC/VPS9D1/OGT/OGDHL/GUK1/ACOT7/TGFB1/PINK1/GABBR2/ATP5S/ADCY3/GUCY2D/ATIC/ADCY1/ARNT/INSR/GMPR2/PRPS2/HIF1A/ATP5ME/PRKAA2/IMPDH1/ADAL/GRM2/STOML2/DCK/ZBTB20/PPAT/GUCY1B…	133
BP	GO:0006414	translational elongation	82/6991	136/15166	0.000581539	0.0132042	ENSG00000167658/ENSG00000090861/ENSG00000204628/ENSG00000132507/ENSG00000143742/ENSG00000101210/ENSG00000178952/ENSG00000198015/ENSG00000108826/ENSG00000100226/ENSG00000114626/ENSG00000137818/ENSG00000183617/ENSG00000156508/ENSG00000141543/ENSG00000136522/ENSG00000108963/ENSG00000159111/ENSG00000154582/ENSG00000177600/ENSG00000242485/ENSG00000125445/ENSG00000114686/ENSG00000181610/ENSG00000136897…	EEF2/AARS/RACK1/EIF5A/SRP9/EEF1A2/TUFM/MRPL42/MRPL27/GTPBP1/ABTB1/RPLP1/MRPL54/EEF1A1/EIF4A3/MRPL47/DPH1/MRPL10/ELOC/RPLP2/MRPL20/MRPS7/MRPL3/MRPS23/MRPL50/ELOF1/MRPL22/MRPL15/MRPS30/TCEA1/SECISBP2/GFM1/MRPS21/MRPS6/ELOA/MRPL41/MRPL43/MRPS2/MRPL11/SELENOT/DPH2/EEFSEC/MRPS28/MRPL18/MRPL35/MRPS9/CPEB2/MRPS12/MRPS18C/MRPL36/TCEAL4/DPH7/MRPL13/MRPS15/TCEA2/EFL1/MRPL12/MRPS16/MRPS5/EIF5AL1/USP16/MRPL1…	82
BP	GO:1903312	negative regulation of mRNA metabolic process	44/6991	66/15166	0.000587997	0.0133007	ENSG00000070756/ENSG00000122566/ENSG00000132819/ENSG00000101412/ENSG00000182872/ENSG00000060138/ENSG00000120948/ENSG00000115875/ENSG00000138376/ENSG00000153187/ENSG00000054118/ENSG00000183508/ENSG00000162889/ENSG00000172936/ENSG00000177733/ENSG00000196235/ENSG00000124193/ENSG00000151779/ENSG00000108561/ENSG00000063244/ENSG00000135316/ENSG00000187742/ENSG00000136807/ENSG00000141232/ENSG00000066044…	PABPC1/HNRNPA2B1/RBM38/E2F1/RBM10/YBX3/TARDBP/SRSF7/BARD1/HNRNPU/THRAP3/TENT5C/MAPKAPK2/MYD88/HNRNPA0/SUPT5H/SRSF6/NBAS/C1QBP/U2AF2/SYNCRIP/SECISBP2/CDK9/TOB1/ELAVL1/SRSF10/SRSF9/RBMX/SLC11A1/MAPK14/HNRNPC/MEIOC/SFSWAP/RNF20/CIRBP/NELFE/LARP1/HNRNPD/YBX1/NOCT/ZC3H14/MTOR/CTR9/FMR1	44
BP	GO:0007595	lactation	32/6991	45/15166	0.000592948	0.0133624	ENSG00000198712/ENSG00000112715/ENSG00000159399/ENSG00000145730/ENSG00000171956/ENSG00000126561/ENSG00000120833/ENSG00000196498/ENSG00000239672/ENSG00000112759/ENSG00000111424/ENSG00000111335/ENSG00000165240/ENSG00000171388/ENSG00000114491/ENSG00000158669/ENSG00000105698/ENSG00000173757/ENSG00000110092/ENSG00000100644/ENSG00000128059/ENSG00000173171/ENSG00000180914/ENSG00000204580/ENSG00000105974…	MT-CO2/VEGFA/HK2/PAM/FOXB1/STAT5A/SOCS2/NCOR2/NME1/SLC29A1/VDR/OAS2/ATP7A/APLN/UMPS/GPAT4/USF2/STAT5B/CCND1/HIF1A/PPAT/MTX1/OXTR/DDR1/CAV1/CREB1/XBP1/MED1/ATP7B/SERPINC1/KALRN/GJA1	32
BP	GO:0046822	regulation of nucleocytoplasmic transport	67/6991	108/15166	0.000601367	0.0134815	ENSG00000196924/ENSG00000171720/ENSG00000096384/ENSG00000011243/ENSG00000170312/ENSG00000184584/ENSG00000180353/ENSG00000102119/ENSG00000104517/ENSG00000183486/ENSG00000138376/ENSG00000135679/ENSG00000171033/ENSG00000065150/ENSG00000114346/ENSG00000136810/ENSG00000080815/ENSG00000105329/ENSG00000151929/ENSG00000186298/ENSG00000130726/ENSG00000166197/ENSG00000145675/ENSG00000166949/ENSG00000075218…	FLNA/HDAC3/HSP90AB1/AKAP8L/CDK1/TMEM173/HCLS1/EMD/UBR5/MX2/BARD1/MDM2/PKIA/IPO5/ECT2/TXN/PSEN1/TGFB1/BAG3/PPP1CC/TRIM28/NOLC1/PIK3R1/SMAD3/GTSE1/CPSF6/PPM1A/RBM4/KHDRBS1/RANGAP1/PTPN22/XPO1/SETD2/NF1/MAPK14/ZC3H3/JUP/EFCAB7/NUP62/SUPT6H/TPR/MDFIC/UHMK1/PRKACA/ZC3H12A/RAB23/XPO5/MED1/NUTF2/RIOK2/NUP153/PTPN11/IGF1/CABP1/SUFU/NUP214/GAS6/PRKCD/AAAS/CDH1/NUP58/PTPN14/HYAL2/BMP4/NCBP2/SHH/SP100	67
BP	GO:0002262	myeloid cell homeostasis	83/6991	138/15166	0.000602713	0.0134815	ENSG00000105220/ENSG00000166086/ENSG00000112715/ENSG00000204388/ENSG00000127528/ENSG00000185650/ENSG00000135046/ENSG00000133805/ENSG00000204389/ENSG00000189403/ENSG00000005483/ENSG00000162736/ENSG00000135503/ENSG00000134954/ENSG00000145220/ENSG00000168610/ENSG00000185811/ENSG00000164305/ENSG00000178951/ENSG00000079387/ENSG00000082641/ENSG00000111843/ENSG00000164442/ENSG00000180353/ENSG00000143772…	GPI/JAM3/VEGFA/HSPA1B/KLF2/ZFP36L1/ANXA1/AMPD3/HSPA1A/HMGB1/KMT2E/NCSTN/ACVR1B/ETS1/LYAR/STAT3/IKZF1/CASP3/ZBTB7A/SENP1/NFE2L1/TMEM14C/CITED2/HCLS1/ITPKB/BAP1/FOXO3/RBFOX2/FAM210B/NCKAP1L/PIK3CD/RPS6/INPP5D/THRA/FANCC/RPS19/G6PD/RPS14/RB1/SLC25A38/ARNT/ADD1/STAT5B/CDK6/HIF1A/JMJD6/CEBPG/GATA3/SMAD5/MTHFD1/PTBP3/HSPA9/MPIG6B/STAT1/DYRK3/PRMT1/PKNOX1/MAPK14/ARID4A/MAFB/KIT/RPS17/ISG15/SMAP1/EPAS1/S…	83
BP	GO:0030071	regulation of mitotic metaphase/anaphase transition	36/6991	52/15166	0.00062313	0.0138866	ENSG00000156970/ENSG00000112742/ENSG00000040275/ENSG00000080986/ENSG00000071539/ENSG00000126787/ENSG00000178295/ENSG00000135476/ENSG00000154473/ENSG00000117399/ENSG00000094804/ENSG00000136014/ENSG00000110200/ENSG00000149311/ENSG00000120129/ENSG00000117724/ENSG00000139687/ENSG00000134057/ENSG00000094880/ENSG00000164109/ENSG00000112029/ENSG00000178999/ENSG00000126226/ENSG00000138778/ENSG00000164754…	BUB1B/TTK/SPDL1/NDC80/TRIP13/DLGAP5/GEN1/ESPL1/BUB3/CDC20/CDC6/USP44/ANAPC15/ATM/DUSP1/CENPF/RB1/CCNB1/CDC23/MAD2L1/FBXO5/AURKB/PCID2/CENPE/RAD21/NEK6/CDT1/TPR/CUL3/MAD1L1/NSMCE2/RIOK2/LCMT1/BUB1/ANAPC5/ANAPC11	36
BP	GO:0010822	positive regulation of mitochondrion organization	68/6991	110/15166	0.000633081	0.0140563	ENSG00000176171/ENSG00000114023/ENSG00000159399/ENSG00000164850/ENSG00000104081/ENSG00000141279/ENSG00000105327/ENSG00000123240/ENSG00000015475/ENSG00000101412/ENSG00000128340/ENSG00000165943/ENSG00000064012/ENSG00000116574/ENSG00000184381/ENSG00000134308/ENSG00000213190/ENSG00000163930/ENSG00000086758/ENSG00000198911/ENSG00000185651/ENSG00000090432/ENSG00000158828/ENSG00000100099/ENSG00000196683…	BNIP3/FAM162A/HK2/GPER1/BMF/NPEPPS/BBC3/OPTN/BID/E2F1/RAC2/MOAP1/CASP8/RHOU/PLA2G6/YWHAQ/MLLT11/BAP1/HUWE1/SREBF2/UBE2L3/MUL1/PINK1/HPS4/TOMM7/YWHAG/PDCD5/RNF31/PLAUR/HTRA2/MICALL2/HIF1A/HRK/HDAC6/YWHAH/DDHD1/LEPROT/STOML2/SMURF1/ATG13/TFDP1/MARCH5/CDC37/BOK/VPS13C/USP36/SAE1/GBA/FBXW7/NMT1/PRKN/VPS11/PPIF/BCL2/MFN2/TP53BP2/MIEF2/MMP9/SH3GLB1/YWHAZ/CSNK2A2/PLD6/KDR/UBL5/CAMKK2/UBE2D3/TFDP2/ARIH2	68
BP	GO:0034644	cellular response to UV	50/6991	77/15166	0.000652438	0.0144328	ENSG00000136997/ENSG00000104081/ENSG00000166482/ENSG00000128272/ENSG00000164938/ENSG00000132646/ENSG00000196549/ENSG00000164045/ENSG00000149554/ENSG00000178295/ENSG00000168078/ENSG00000185115/ENSG00000152894/ENSG00000135679/ENSG00000132906/ENSG00000100968/ENSG00000004487/ENSG00000102921/ENSG00000100393/ENSG00000145675/ENSG00000126804/ENSG00000178999/ENSG00000154767/ENSG00000134001/ENSG00000213145…	MYC/BMF/MFAP4/ATF4/TP53INP1/PCNA/MME/CDC25A/CHEK1/GEN1/PBK/NSMCE3/PTPRK/MDM2/CASP9/NFATC4/KDM1A/N4BP1/EP300/PIK3R1/ZBTB1/AURKB/XPC/EIF2S1/CRIP1/EIF2AK4/MC1R/USP28/CUL4B/STK11/TMEM161A/TRIAP1/POLH/DDB2/DDB1/TAF1/METTL3/MAPK13/HIST3H2A/COPS9/YY1/POLD1/USP47/CERS1/HYAL2/CDKN1A/FMR1/RHBDD1/XPA/ERCC1	50
BP	GO:0021587	cerebellum morphogenesis	26/6991	35/15166	0.000661608	0.014582	ENSG00000044574/ENSG00000069667/ENSG00000095397/ENSG00000135919/ENSG00000173898/ENSG00000173406/ENSG00000118193/ENSG00000165240/ENSG00000117707/ENSG00000135049/ENSG00000105887/ENSG00000125084/ENSG00000198719/ENSG00000103657/ENSG00000123815/ENSG00000073050/ENSG00000169032/ENSG00000070018/ENSG00000179295/ENSG00000184524/ENSG00000097007/ENSG00000141837/ENSG00000116906/ENSG00000171798/ENSG00000273706…	HSPA5/RORA/WHRN/SERPINE2/SPTBN2/DAB1/KIF14/ATP7A/PROX1/AGTPBP1/MTPN/WNT1/DLL1/HERC1/COQ8B/XRCC1/MAP2K1/LRP6/PTPN11/CEND1/ABL1/CACNA1A/GNPAT/KNDC1/LHX1/GLI1	26
BP	GO:0051188	cofactor biosynthetic process	148/6991	264/15166	0.000666489	0.014636	ENSG00000198712/ENSG00000074800/ENSG00000105220/ENSG00000111674/ENSG00000170525/ENSG00000109107/ENSG00000114268/ENSG00000152256/ENSG00000156515/ENSG00000159399/ENSG00000134333/ENSG00000102144/ENSG00000067057/ENSG00000129993/ENSG00000168209/ENSG00000176715/ENSG00000136997/ENSG00000067225/ENSG00000111640/ENSG00000149925/ENSG00000171314/ENSG00000141959/ENSG00000198805/ENSG00000111669/ENSG00000010810…	MT-CO2/ENO1/GPI/ENO2/PFKFB3/ALDOC/PFKFB4/PDK1/HK1/HK2/LDHA/PGK1/PFKP/CBFA2T3/DDIT4/ACSF3/MYC/PKM/GAPDH/ALDOA/PGAM1/PFKL/PNP/TPI1/FYN/PGM1/NADSYN1/ELOVL4/MAT2A/GGT7/GGCT/STAT3/PPARA/ZBTB7A/FASN/SPR/NFE2L1/TMEM14C/QPRT/NAMPT/GGT1/CPOX/CHAC2/PDSS1/HDAC4/SLC25A39/OGT/OGDHL/GCH1/SLC25A1/TECR/ACSS2/ALAS1/ACOT7/DHFR/NAXD/SLC25A38/ATIC/ARNT/GPHN/PPT1/MMAB/MMADHC/INSR/PCBD1/PDPR/HIF1A/PRKAA2/MOCS1/IDH2/HM…	148
BP	GO:1904925	positive regulation of autophagy of mitochondrion in response to mitochondrial depolarization	12/6991	13/15166	0.000684437	0.0149755	ENSG00000159399/ENSG00000123240/ENSG00000090432/ENSG00000158828/ENSG00000196683/ENSG00000094631/ENSG00000198742/ENSG00000105401/ENSG00000129003/ENSG00000177628/ENSG00000185345/ENSG00000116688	HK2/OPTN/MUL1/PINK1/TOMM7/HDAC6/SMURF1/CDC37/VPS13C/GBA/PRKN/MFN2	12
BP	GO:0090329	regulation of DNA-dependent DNA replication	37/6991	54/15166	0.000717827	0.0156491	ENSG00000129173/ENSG00000111445/ENSG00000139618/ENSG00000097046/ENSG00000197299/ENSG00000112312/ENSG00000084073/ENSG00000163918/ENSG00000133119/ENSG00000075131/ENSG00000101972/ENSG00000148337/ENSG00000124535/ENSG00000011451/ENSG00000123374/ENSG00000049541/ENSG00000112029/ENSG00000108055/ENSG00000165283/ENSG00000161692/ENSG00000165891/ENSG00000140534/ENSG00000005156/ENSG00000134452/ENSG00000198783…	E2F8/RFC5/BRCA2/CDC7/BLM/GMNN/ZMPSTE24/RFC4/RFC3/TIPIN/STAG2/CIZ1/WRNIP1/WIZ/CDK2/RFC2/FBXO5/SMC3/STOML2/DBF4B/E2F7/TICRR/LIG3/FBH1/ZNF830/DSCC1/FGFR1/FBXW7/TIMELESS/CDT1/DONSON/SLFN11/WDR18/MSH2/ATG7/ZRANB3/NBN	37
BP	GO:0070734	histone H3-K27 methylation	16/6991	19/15166	0.000730576	0.0158696	ENSG00000119403/ENSG00000106462/ENSG00000204371/ENSG00000147162/ENSG00000187837/ENSG00000107485/ENSG00000112511/ENSG00000168298/ENSG00000074266/ENSG00000124575/ENSG00000131845/ENSG00000109111/ENSG00000178691/ENSG00000181090/ENSG00000143033/ENSG00000108799	PHF19/EZH2/EHMT2/OGT/HIST1H1C/GATA3/PHF1/HIST1H1E/EED/HIST1H1D/ZNF304/SUPT6H/SUZ12/EHMT1/MTF2/EZH1	16
BP	GO:0031058	positive regulation of histone modification	52/6991	81/15166	0.000766232	0.0165842	ENSG00000112715/ENSG00000119403/ENSG00000005483/ENSG00000118513/ENSG00000011243/ENSG00000104872/ENSG00000012048/ENSG00000141867/ENSG00000147162/ENSG00000149311/ENSG00000159086/ENSG00000177889/ENSG00000185049/ENSG00000105329/ENSG00000072310/ENSG00000168036/ENSG00000158828/ENSG00000130816/ENSG00000134057/ENSG00000004487/ENSG00000132471/ENSG00000136504/ENSG00000137815/ENSG00000136807/ENSG00000107485…	VEGFA/PHF19/KMT2E/MYB/AKAP8L/PIH1D1/BRCA1/BRD4/OGT/ATM/PAXBP1/UBE2N/NELFA/TGFB1/SREBF1/CTNNB1/PINK1/DNMT1/CCNB1/KDM1A/WBP2/KAT7/RTF1/CDK9/GATA3/MECP2/PAF1/PAXIP1/C6orf89/SMAD4/SART3/PHF1/ING2/JARID2/RPS6KA5/EED/RNF20/ZNF304/TET1/RIF1/JDP2/MTF2/NELFE/MUC1/KAT2A/HIST1H1B/MAPK3/SMARCB1/TADA2B/CTR9/FMR1/LIF	52
BP	GO:0006360	transcription by RNA polymerase I	42/6991	63/15166	0.000778578	0.0167311	ENSG00000128272/ENSG00000130935/ENSG00000196924/ENSG00000108312/ENSG00000084073/ENSG00000125630/ENSG00000104872/ENSG00000166986/ENSG00000105373/ENSG00000147669/ENSG00000166012/ENSG00000110768/ENSG00000152192/ENSG00000225830/ENSG00000013573/ENSG00000005100/ENSG00000076108/ENSG00000115368/ENSG00000137054/ENSG00000164338/ENSG00000105849/ENSG00000272047/ENSG00000099817/ENSG00000115750/ENSG00000125482…	ATF4/NOL11/FLNA/UBTF/ZMPSTE24/POLR1B/PIH1D1/MARS/NOP53/POLR2K/TAF1D/GTF2H1/POU4F1/ERCC6/DDX11/DHX33/BAZ2A/WDR75/POLR1E/UTP15/TWISTNB/GTF2H5/POLR2E/TAF1B/TTF1/TAF1/HEATR1/CD3EAP/PWP1/POLR1A/MED1/ZNRD1/ERCC2/ERBB2/MAPK3/GTF2H4/ERCC3/SMARCB1/MTOR/MNAT1/PHF8/RASL11A	42
BP	GO:0032508	DNA duplex unwinding	42/6991	63/15166	0.000778578	0.0167311	ENSG00000101003/ENSG00000136492/ENSG00000135046/ENSG00000166508/ENSG00000104738/ENSG00000093009/ENSG00000076003/ENSG00000173575/ENSG00000197299/ENSG00000138346/ENSG00000079246/ENSG00000131747/ENSG00000107815/ENSG00000175792/ENSG00000131778/ENSG00000113387/ENSG00000225830/ENSG00000013573/ENSG00000117748/ENSG00000196419/ENSG00000073111/ENSG00000215301/ENSG00000004700/ENSG00000026036/ENSG00000134452…	GINS1/BRIP1/ANXA1/MCM7/MCM4/CDC45/MCM6/CHD2/BLM/DNA2/XRCC5/TOP2A/TWNK/RUVBL1/CHD1L/SUB1/ERCC6/DDX11/RPA2/XRCC6/MCM2/DDX3X/RECQL/RTEL1-TNFRSF6B/FBH1/RPA1/PIF1/WRN/CHD3/RECQL5/RECQL4/HMGA1/DDX1/ASCC3/ERCC2/MCM9/G3BP1/ERCC3/ZRANB3/MNAT1/RAD54B/NBN	42
BP	GO:0000723	telomere maintenance	92/6991	156/15166	0.000791204	0.0169419	ENSG00000136997/ENSG00000122566/ENSG00000132646/ENSG00000111445/ENSG00000174371/ENSG00000187555/ENSG00000139618/ENSG00000096384/ENSG00000197299/ENSG00000163938/ENSG00000070366/ENSG00000138346/ENSG00000077514/ENSG00000168496/ENSG00000151876/ENSG00000079246/ENSG00000108384/ENSG00000150753/ENSG00000163918/ENSG00000133119/ENSG00000149115/ENSG00000139579/ENSG00000153187/ENSG00000115484/ENSG00000149311…	MYC/HNRNPA2B1/PCNA/RFC5/EXO1/USP7/BRCA2/HSP90AB1/BLM/GNL3/SMG6/DNA2/POLD3/FEN1/FBXO4/XRCC5/RAD51C/CCT5/RFC4/RFC3/TNKS1BP1/NABP2/HNRNPU/CCT4/ATM/RAD51D/PRIM1/DKC1/CCNE2/DCLRE1B/CTNNB1/GAR1/TNKS/RPA3/SMC6/RFC2/RPA2/POLD4/PTGES3/POLA2/SLX4/AURKB/CCT2/HMBOX1/XRCC6/PARP3/HIST4H4/CCNE1/RTEL1-TNFRSF6B/TELO2/CCT6A/PRIM2/TERF2IP/RPA1/NAT10/SMG5/PIF1/NOP10/XRN1/CCT7/HNRNPC/WRN/CCT8/NEK7/OGG1/DCLRE1A/RECQL4…	92
BP	GO:1904292	regulation of ERAD pathway	21/6991	27/15166	0.000798612	0.0169813	ENSG00000051108/ENSG00000134109/ENSG00000135506/ENSG00000162191/ENSG00000198168/ENSG00000204463/ENSG00000185825/ENSG00000174672/ENSG00000134882/ENSG00000066427/ENSG00000172046/ENSG00000105974/ENSG00000101557/ENSG00000155313/ENSG00000184787/ENSG00000088298/ENSG00000188021/ENSG00000198833/ENSG00000104969/ENSG00000116044/ENSG00000068912	HERPUD1/EDEM1/OS9/UBXN1/SVIP/BAG6/BCAP31/BRSK2/UBAC2/ATXN3/USP19/CAV1/USP14/USP25/UBE2G2/EDEM2/UBQLN2/UBE2J1/SGTA/NFE2L2/ERLEC1	21
BP	GO:0010639	negative regulation of organelle organization	198/6991	364/15166	0.000798689	0.0169813	ENSG00000127663/ENSG00000176171/ENSG00000115548/ENSG00000189060/ENSG00000186868/ENSG00000136111/ENSG00000204389/ENSG00000140939/ENSG00000050405/ENSG00000170989/ENSG00000156970/ENSG00000141556/ENSG00000111554/ENSG00000112742/ENSG00000040275/ENSG00000139618/ENSG00000080986/ENSG00000071242/ENSG00000117632/ENSG00000107077/ENSG00000178913/ENSG00000047849/ENSG00000071539/ENSG00000108828/ENSG00000197694…	KDM4B/BNIP3/KDM3A/H1F0/MAPT/TBC1D4/HSPA1A/NOL3/LIMA1/S1PR1/BUB1B/TBCD/MDM1/TTK/SPDL1/BRCA2/NDC80/RPS6KA2/STMN1/KDM4C/TAF7/MAP4/TRIP13/VAT1/SPTAN1/SMG6/PIH1D1/H1FX/CHEK1/BRCA1/FLCN/GEN1/ESPL1/SMCR8/ATAD2/SPTBN2/XRCC5/HIGD1A/TOP2A/ADD3/BUB3/UBR5/H3F3B/CDC20/CAPG/ARAP1/TOM1L2/FKBP4/HNRNPU/CAPZA1/CARMIL2/USP44/EHMT2/BCOR/ANAPC15/ATM/SEC22B/DNM2/CLU/SETMAR/DUSP1/FBXO43/EML2/INPP5K/RAD1/MUL1/BAG3/CAMSA…	198
BP	GO:1903749	positive regulation of establishment of protein localization to mitochondrion	38/6991	56/15166	0.000817832	0.0173271	ENSG00000141279/ENSG00000105327/ENSG00000015475/ENSG00000101412/ENSG00000128340/ENSG00000064012/ENSG00000116574/ENSG00000134308/ENSG00000163930/ENSG00000086758/ENSG00000198911/ENSG00000185651/ENSG00000158828/ENSG00000100099/ENSG00000196683/ENSG00000170027/ENSG00000105185/ENSG00000092098/ENSG00000115317/ENSG00000164877/ENSG00000128245/ENSG00000213625/ENSG00000175224/ENSG00000198176/ENSG00000055483…	NPEPPS/BBC3/BID/E2F1/RAC2/CASP8/RHOU/YWHAQ/BAP1/HUWE1/SREBF2/UBE2L3/PINK1/HPS4/TOMM7/YWHAG/PDCD5/RNF31/HTRA2/MICALL2/YWHAH/LEPROT/ATG13/TFDP1/USP36/SAE1/FBXW7/NMT1/VPS11/BCL2/TP53BP2/SH3GLB1/YWHAZ/CSNK2A2/UBL5/UBE2D3/TFDP2/ARIH2	38
BP	GO:0033260	nuclear DNA replication	34/6991	49/15166	0.000823856	0.0173477	ENSG00000101003/ENSG00000132646/ENSG00000093009/ENSG00000111445/ENSG00000139618/ENSG00000097046/ENSG00000112312/ENSG00000084073/ENSG00000138346/ENSG00000077514/ENSG00000168496/ENSG00000105486/ENSG00000163918/ENSG00000133119/ENSG00000075131/ENSG00000198056/ENSG00000011451/ENSG00000106399/ENSG00000049541/ENSG00000117748/ENSG00000175482/ENSG00000014138/ENSG00000135336/ENSG00000163950/ENSG00000161692…	GINS1/PCNA/CDC45/RFC5/BRCA2/CDC7/GMNN/ZMPSTE24/DNA2/POLD3/FEN1/LIG1/RFC4/RFC3/TIPIN/PRIM1/WIZ/RPA3/RFC2/RPA2/POLD4/POLA2/ORC3/SLBP/DBF4B/PRIM2/ZNF830/FGFR1/RPA1/CDT1/DONSON/ACD/POLD1/WDR18	34
BP	GO:0006997	nucleus organization	74/6991	122/15166	0.000827453	0.0173477	ENSG00000115548/ENSG00000164850/ENSG00000255112/ENSG00000166501/ENSG00000084073/ENSG00000011243/ENSG00000134954/ENSG00000170312/ENSG00000100749/ENSG00000125630/ENSG00000149554/ENSG00000137497/ENSG00000085415/ENSG00000111581/ENSG00000120948/ENSG00000102119/ENSG00000132475/ENSG00000168476/ENSG00000119638/ENSG00000164828/ENSG00000134324/ENSG00000130202/ENSG00000115310/ENSG00000091039/ENSG00000105372…	KDM3A/GPER1/CHMP1B/PRKCB/ZMPSTE24/AKAP8L/ETS1/CDK1/VRK1/POLR1B/CHEK1/NUMA1/SEH1L/NUP107/TARDBP/EMD/H3F3B/REEP4/NEK9/SUN1/LPIN1/NECTIN2/RTN4/OSBPL8/RPS19/CCNB1/SUMO1/NDC1/SUN2/NUP35/NOLC1/NUP155/TMEM43/INTS13/BIN1/PES1/LEMD2/SF1/TOR1B/NUP205/SRPK1/SYNE1/USP36/CHMP7/NSFL1C/SPAST/DCTN1/VPS4A/EMG1/NEK6/TOR1AIP1/TPR/AHCTF1/PYGO1/GOLM1/TMF1/PRKCA/UBXN2B/SPAG4/NUTF2/CHMP6/SEC13/NUP153/NUP93/PSME4/NOL12/…	74
BP	GO:0018022	peptidyl-lysine methylation	74/6991	122/15166	0.000827453	0.0173477	ENSG00000127663/ENSG00000115548/ENSG00000117000/ENSG00000119403/ENSG00000005483/ENSG00000118513/ENSG00000107077/ENSG00000104872/ENSG00000012048/ENSG00000106462/ENSG00000141867/ENSG00000145391/ENSG00000204371/ENSG00000183337/ENSG00000147162/ENSG00000109685/ENSG00000170364/ENSG00000185049/ENSG00000168036/ENSG00000130816/ENSG00000144401/ENSG00000198890/ENSG00000187837/ENSG00000168769/ENSG00000183576…	KDM4B/KDM3A/RLF/PHF19/KMT2E/MYB/KDM4C/PIH1D1/BRCA1/EZH2/BRD4/SETD7/EHMT2/BCOR/OGT/NSD2/SETMAR/NELFA/CTNNB1/DNMT1/METTL21A/PRMT6/HIST1H1C/TET2/SETD3/METTL22/RTF1/KMT2B/GATA3/SUV39H2/MECP2/PAXIP1/SMAD4/EEF2KMT/PHF1/HIST1H1E/PRDM2/JARID2/SETD2/ARID4A/KMT2D/EED/KDM6A/HIST1H1D/DOT1L/ZNF304/SUPT6H/SUZ12/KDM4A/ARID4B/RIF1/PWP1/EHMT1/SETDB1/MTF2/EZH1/ZNF335/PRDM6/NELFE/SUV39H1/GFI1/HIST1H1B/WDR82/SETD4/P…	74
BP	GO:0006296	nucleotide-excision repair, DNA incision, 5'-to lesion	27/6991	37/15166	0.000832832	0.0173998	ENSG00000132646/ENSG00000150991/ENSG00000111445/ENSG00000077514/ENSG00000170315/ENSG00000163918/ENSG00000133119/ENSG00000110768/ENSG00000131778/ENSG00000106399/ENSG00000049541/ENSG00000117748/ENSG00000175482/ENSG00000100387/ENSG00000158290/ENSG00000139842/ENSG00000272047/ENSG00000132383/ENSG00000134574/ENSG00000167986/ENSG00000062822/ENSG00000104884/ENSG00000213780/ENSG00000163161/ENSG00000221983…	PCNA/UBC/RFC5/POLD3/UBB/RFC4/RFC3/GTF2H1/CHD1L/RPA3/RFC2/RPA2/POLD4/RBX1/CUL4B/CUL4A/GTF2H5/RPA1/DDB2/DDB1/POLD1/ERCC2/GTF2H4/ERCC3/UBA52/XPA/ERCC1	27
BP	GO:0061418	regulation of transcription from RNA polymerase II promoter in response to hypoxia	24/6991	32/15166	0.000848511	0.0176613	ENSG00000112715/ENSG00000120738/ENSG00000135766/ENSG00000168214/ENSG00000107159/ENSG00000150991/ENSG00000129521/ENSG00000164442/ENSG00000170315/ENSG00000181061/ENSG00000144791/ENSG00000154582/ENSG00000165730/ENSG00000100393/ENSG00000143437/ENSG00000100644/ENSG00000100387/ENSG00000134086/ENSG00000068903/ENSG00000116016/ENSG00000156273/ENSG00000108094/ENSG00000221983/ENSG00000116044	VEGFA/EGR1/EGLN1/RBPJ/CA9/UBC/EGLN3/CITED2/UBB/HIGD1A/LIMD1/ELOC/STOX1/EP300/ARNT/HIF1A/RBX1/VHL/SIRT2/EPAS1/BACH1/CUL2/UBA52/NFE2L2	24
BP	GO:0035264	multicellular organism growth	84/6991	141/15166	0.000851217	0.0176613	ENSG00000100600/ENSG00000113739/ENSG00000034053/ENSG00000104881/ENSG00000127528/ENSG00000185650/ENSG00000126561/ENSG00000145287/ENSG00000120833/ENSG00000196584/ENSG00000139618/ENSG00000185122/ENSG00000084073/ENSG00000167522/ENSG00000168610/ENSG00000169136/ENSG00000184486/ENSG00000173898/ENSG00000136280/ENSG00000132475/ENSG00000142192/ENSG00000123473/ENSG00000130005/ENSG00000178966/ENSG00000163273…	LGMN/STC2/APBA2/PPP1R13L/KLF2/ZFP36L1/STAT5A/PLAC8/SOCS2/XRCC2/BRCA2/HSF1/ZMPSTE24/ANKRD11/STAT3/ATF5/POU3F2/SPTBN2/CCM2/H3F3B/APP/STIL/GAMT/RMI1/NPPC/RBBP6/APBA1/GPAT4/BBS2/NDUFS6/SH3PXD2B/SELENOM/ERCC6/STK40/WDTC1/ADD1/STAT5B/HTRA2/FKBP8/GNAS/GDF15/PLAG1/PEX5/WDR48/CHD7/MBD5/CDK4/WDR11/CLIC4/ATP8A2/PALB2/TMED2/PLS1/RARG/KDM6A/GPAM/SP2/TTC8/BCL2/CREB1/WWTR1/ETNK2/SGPL1/TNS2/PTPN11/SOS1/IGF1/TSHR…	84
BP	GO:0033108	mitochondrial respiratory chain complex assembly	60/6991	96/15166	0.000867204	0.0179312	ENSG00000198886/ENSG00000198763/ENSG00000198786/ENSG00000198888/ENSG00000198840/ENSG00000198695/ENSG00000240230/ENSG00000224877/ENSG00000184752/ENSG00000099795/ENSG00000166136/ENSG00000004779/ENSG00000168653/ENSG00000177646/ENSG00000147684/ENSG00000145494/ENSG00000136521/ENSG00000123545/ENSG00000137038/ENSG00000125356/ENSG00000090266/ENSG00000213619/ENSG00000171612/ENSG00000119013/ENSG00000184903…	MT-ND4/MT-ND2/MT-ND5/MT-ND1/MT-ND3/MT-ND6/COX19/NDUFAF8/NDUFA12/NDUFB7/NDUFB8/NDUFAB1/NDUFS5/ACAD9/NDUFB9/NDUFS6/NDUFB5/NDUFAF4/DMAC1/NDUFA1/NDUFB2/NDUFS3/SLC25A33/NDUFB3/IMMP2L/BCS1L/NDUFAF5/TFAM/NDUFB4/NDUFAF6/TTC19/NDUFA10/NDUFAF3/SURF1/COX17/COX20/NDUFA9/NDUFC1/NDUFB6/NDUFAF1/TAZ/SCO1/FOXRED1/TMEM126B/TIMMDC1/NDUFS1/UQCRB/NDUFA13/COX18/FASTKD3/NDUFA3/NDUFA2/UQCC1/ECSIT/NDUFV2/NDUFB10/COA5/LYR…	60
BP	GO:0072413	signal transduction involved in mitotic cell cycle checkpoint	39/6991	58/15166	0.000922658	0.0188831	ENSG00000111276/ENSG00000132646/ENSG00000101412/ENSG00000129173/ENSG00000170312/ENSG00000116717/ENSG00000149115/ENSG00000135679/ENSG00000149311/ENSG00000159388/ENSG00000123374/ENSG00000134057/ENSG00000100393/ENSG00000161642/ENSG00000087586/ENSG00000075218/ENSG00000088038/ENSG00000090097/ENSG00000158435/ENSG00000142453/ENSG00000106144/ENSG00000198176/ENSG00000165891/ENSG00000118495/ENSG00000198791…	CDKN1B/PCNA/E2F1/E2F8/CDK1/GADD45A/TNKS1BP1/MDM2/ATM/BTG2/CDK2/CCNB1/EP300/ZNF385A/AURKA/GTSE1/CNOT3/PCBP4/CNOT11/CARM1/CASP2/TFDP1/E2F7/PLAGL1/CNOT7/PRMT1/TRIAP1/CNOT4/CNOT1/MUC1/CNOT6/PML/CNOT9/PLK3/PIDD1/TFDP2/CDC25C/CDKN1A/CNOT8	39
BP	GO:1902402	signal transduction involved in mitotic DNA damage checkpoint	39/6991	58/15166	0.000922658	0.0188831	ENSG00000111276/ENSG00000132646/ENSG00000101412/ENSG00000129173/ENSG00000170312/ENSG00000116717/ENSG00000149115/ENSG00000135679/ENSG00000149311/ENSG00000159388/ENSG00000123374/ENSG00000134057/ENSG00000100393/ENSG00000161642/ENSG00000087586/ENSG00000075218/ENSG00000088038/ENSG00000090097/ENSG00000158435/ENSG00000142453/ENSG00000106144/ENSG00000198176/ENSG00000165891/ENSG00000118495/ENSG00000198791…	CDKN1B/PCNA/E2F1/E2F8/CDK1/GADD45A/TNKS1BP1/MDM2/ATM/BTG2/CDK2/CCNB1/EP300/ZNF385A/AURKA/GTSE1/CNOT3/PCBP4/CNOT11/CARM1/CASP2/TFDP1/E2F7/PLAGL1/CNOT7/PRMT1/TRIAP1/CNOT4/CNOT1/MUC1/CNOT6/PML/CNOT9/PLK3/PIDD1/TFDP2/CDC25C/CDKN1A/CNOT8	39
BP	GO:1902403	signal transduction involved in mitotic DNA integrity checkpoint	39/6991	58/15166	0.000922658	0.0188831	ENSG00000111276/ENSG00000132646/ENSG00000101412/ENSG00000129173/ENSG00000170312/ENSG00000116717/ENSG00000149115/ENSG00000135679/ENSG00000149311/ENSG00000159388/ENSG00000123374/ENSG00000134057/ENSG00000100393/ENSG00000161642/ENSG00000087586/ENSG00000075218/ENSG00000088038/ENSG00000090097/ENSG00000158435/ENSG00000142453/ENSG00000106144/ENSG00000198176/ENSG00000165891/ENSG00000118495/ENSG00000198791…	CDKN1B/PCNA/E2F1/E2F8/CDK1/GADD45A/TNKS1BP1/MDM2/ATM/BTG2/CDK2/CCNB1/EP300/ZNF385A/AURKA/GTSE1/CNOT3/PCBP4/CNOT11/CARM1/CASP2/TFDP1/E2F7/PLAGL1/CNOT7/PRMT1/TRIAP1/CNOT4/CNOT1/MUC1/CNOT6/PML/CNOT9/PLK3/PIDD1/TFDP2/CDC25C/CDKN1A/CNOT8	39
BP	GO:0022616	DNA strand elongation	19/6991	24/15166	0.000978741	0.019963	ENSG00000101003/ENSG00000132646/ENSG00000069275/ENSG00000131153/ENSG00000138346/ENSG00000177084/ENSG00000168496/ENSG00000105486/ENSG00000163918/ENSG00000133119/ENSG00000124535/ENSG00000118655/ENSG00000147536/ENSG00000181938/ENSG00000005156/ENSG00000164362/ENSG00000104889/ENSG00000171865/ENSG00000104320	GINS1/PCNA/NUCKS1/GINS2/DNA2/POLE/FEN1/LIG1/RFC4/RFC3/WRNIP1/DCLRE1B/GINS4/GINS3/LIG3/TERT/RNASEH2A/RNASEH1/NBN	19
BP	GO:0044786	cell cycle DNA replication	40/6991	60/15166	0.00103182	0.0209745	ENSG00000101003/ENSG00000132646/ENSG00000129173/ENSG00000093009/ENSG00000111445/ENSG00000139618/ENSG00000097046/ENSG00000112312/ENSG00000084073/ENSG00000138346/ENSG00000077514/ENSG00000168496/ENSG00000105486/ENSG00000163918/ENSG00000133119/ENSG00000075131/ENSG00000101972/ENSG00000198056/ENSG00000011451/ENSG00000106399/ENSG00000049541/ENSG00000117748/ENSG00000175482/ENSG00000014138/ENSG00000112029…	GINS1/PCNA/E2F8/CDC45/RFC5/BRCA2/CDC7/GMNN/ZMPSTE24/DNA2/POLD3/FEN1/LIG1/RFC4/RFC3/TIPIN/STAG2/PRIM1/WIZ/RPA3/RFC2/RPA2/POLD4/POLA2/FBXO5/ORC3/SMC3/SLBP/DBF4B/E2F7/PRIM2/ZNF830/FGFR1/RPA1/FBXW7/CDT1/DONSON/ACD/POLD1/WDR18	40
BP	GO:1903747	regulation of establishment of protein localization to mitochondrion	45/6991	69/15166	0.0010437	0.0211446	ENSG00000104765/ENSG00000186868/ENSG00000141279/ENSG00000105327/ENSG00000015475/ENSG00000101412/ENSG00000128340/ENSG00000064012/ENSG00000116574/ENSG00000134308/ENSG00000163930/ENSG00000086758/ENSG00000198911/ENSG00000185651/ENSG00000151929/ENSG00000072310/ENSG00000158828/ENSG00000100099/ENSG00000196683/ENSG00000170027/ENSG00000105185/ENSG00000092098/ENSG00000115317/ENSG00000164877/ENSG00000086061…	BNIP3L/MAPT/NPEPPS/BBC3/BID/E2F1/RAC2/CASP8/RHOU/YWHAQ/BAP1/HUWE1/SREBF2/UBE2L3/BAG3/SREBF1/PINK1/HPS4/TOMM7/YWHAG/PDCD5/RNF31/HTRA2/MICALL2/DNAJA1/YWHAH/LEPROT/ATG13/TFDP1/USP36/SAE1/FBXW7/NMT1/PRKN/VPS11/BCL2/TP53BP2/SH3GLB1/YWHAZ/HAX1/CSNK2A2/UBL5/UBE2D3/TFDP2/ARIH2	45
BP	GO:0007568	aging	152/6991	274/15166	0.00104835	0.0211675	ENSG00000198804/ENSG00000198886/ENSG00000198899/ENSG00000115457/ENSG00000081181/ENSG00000140521/ENSG00000177606/ENSG00000167658/ENSG00000123384/ENSG00000130707/ENSG00000104918/ENSG00000196365/ENSG00000087258/ENSG00000105327/ENSG00000167468/ENSG00000077150/ENSG00000160255/ENSG00000150593/ENSG00000132507/ENSG00000130522/ENSG00000148926/ENSG00000196549/ENSG00000106268/ENSG00000175567/ENSG00000139618…	MT-CO1/MT-ND4/MT-ATP6/IGFBP2/ARG2/POLG/JUN/EEF2/LRP1/ASS1/RETN/LONP1/GNAO1/BBC3/GPX4/NFKB2/ITGB2/PDCD4/EIF5A/JUND/ADM/MME/NUDT1/UCP2/BRCA2/SCAP/ZMPSTE24/TGFBR2/CDK1/STAT3/RNF165/FOS/CHEK1/TYMS/CITED2/FBXO4/MAP3K3/PNPT1/RAD54L/IGFBP5/FOXO3/ERO1A/APP/CALR/MBD3/CTSC/MBD2/CANX/AMFR/ATM/CASP9/INPP5D/TIMP1/ICAM1/SIRT3/UCP3/PSEN1/TGFB1/SREBF1/HRAS/NDUFS6/CASP7/KCNMB1/SMC6/PEBP1/PRMT6/FZR1/RELA/ENG/DMD/I…	152
BP	GO:0006294	nucleotide-excision repair, preincision complex assembly	22/6991	29/15166	0.00108141	0.0217621	ENSG00000150991/ENSG00000170315/ENSG00000110768/ENSG00000131778/ENSG00000106399/ENSG00000117748/ENSG00000100387/ENSG00000154767/ENSG00000147400/ENSG00000158290/ENSG00000139842/ENSG00000272047/ENSG00000132383/ENSG00000134574/ENSG00000167986/ENSG00000119318/ENSG00000104884/ENSG00000213780/ENSG00000163161/ENSG00000221983/ENSG00000020426/ENSG00000136936	UBC/UBB/GTF2H1/CHD1L/RPA3/RPA2/RBX1/XPC/CETN2/CUL4B/CUL4A/GTF2H5/RPA1/DDB2/DDB1/RAD23B/ERCC2/GTF2H4/ERCC3/UBA52/MNAT1/XPA	22
BP	GO:0065004	protein-DNA complex assembly	128/6991	227/15166	0.00109948	0.0220518	ENSG00000189060/ENSG00000119969/ENSG00000099991/ENSG00000189403/ENSG00000150991/ENSG00000177732/ENSG00000093009/ENSG00000128708/ENSG00000123219/ENSG00000108312/ENSG00000169884/ENSG00000100162/ENSG00000112312/ENSG00000184678/ENSG00000187109/ENSG00000178913/ENSG00000167670/ENSG00000184205/ENSG00000104872/ENSG00000171681/ENSG00000184897/ENSG00000189241/ENSG00000203760/ENSG00000170315/ENSG00000169689…	H1F0/HELLS/CABIN1/HMGB1/UBC/SOX12/CDC45/HAT1/CENPK/UBTF/WNT10B/CENPM/GMNN/HIST2H2BE/NAP1L1/TAF7/CHAF1A/TSPYL2/PIH1D1/ATF7IP/H1FX/TSPYL1/CENPW/UBB/CENPX/CENPO/POLE3/H3F3B/PSMC3/RBBP4/PSMC2/DMC1/RUVBL1/TAF7L/ASF1B/GTF2H1/CENPN/CHD1L/HIST1H2BD/THRA/KNL1/CHAF1B/HP1BP3/CENPF/RB1/RPA3/HIST1H2BH/RPA2/SET/ORC3/HIST1H1C/BAZ2A/CENPU/RBX1/XPC/BRD2/HJURP/CENPQ/POLR1E/MCM2/SART3/GRWD1/CENPH/RNF4/CENPA/UBN1/CE…	128
BP	GO:0016050	vesicle organization	165/6991	300/15166	0.00110346	0.0220581	ENSG00000075826/ENSG00000197747/ENSG00000163235/ENSG00000139832/ENSG00000122862/ENSG00000136111/ENSG00000145506/ENSG00000135046/ENSG00000198722/ENSG00000255112/ENSG00000106976/ENSG00000166900/ENSG00000118308/ENSG00000135919/ENSG00000069974/ENSG00000134215/ENSG00000182718/ENSG00000136854/ENSG00000007255/ENSG00000176428/ENSG00000114270/ENSG00000120451/ENSG00000138760/ENSG00000179218/ENSG00000109861…	SEC31B/S100A10/TGFA/RAB20/SRGN/TBC1D4/NKD2/ANXA1/UNC13B/CHMP1B/DNM1/STX3/LRMP/SERPINE2/RAB27A/VAV3/ANXA2/STXBP1/TRAPPC6A/VPS37D/COL7A1/SNX19/SCARB2/CALR/CTSC/TRAPPC9/HPS1/STX16/SEC16A/CSNK1D/VPS39/SEC22B/DNM2/PIK3C3/CD59/NECTIN2/MIA3/VTI1B/TBC1D20/GBF1/MYO18A/AP3D1/KNL1/ZEB2/HPS4/RAB7A/AP1M1/SEC31A/STX4/SPG11/ARFGAP2/FBXO5/STX17/AP2M1/VPS28/ZNF385A/STX6/VPS41/FAM160A2/SNX10/AP3B1/VPS16/NAPA/AKTIP…	165
BP	GO:0009314	response to radiation	221/6991	412/15166	0.00111002	0.0221159	ENSG00000198840/ENSG00000134107/ENSG00000120738/ENSG00000140521/ENSG00000136997/ENSG00000171956/ENSG00000177606/ENSG00000044574/ENSG00000104081/ENSG00000166482/ENSG00000128272/ENSG00000179094/ENSG00000135046/ENSG00000167325/ENSG00000183813/ENSG00000088256/ENSG00000164938/ENSG00000129355/ENSG00000132646/ENSG00000171223/ENSG00000021300/ENSG00000130522/ENSG00000169220/ENSG00000196584/ENSG00000118402…	MT-ND3/BHLHE40/EGR1/POLG/MYC/FOXB1/JUN/HSPA5/BMF/MFAP4/ATF4/PER1/ANXA1/RRM1/CCR4/GNA11/TP53INP1/CDKN2D/PCNA/JUNB/PLEKHB1/JUND/RGS14/XRCC2/ELOVL4/RAD51AP1/MME/CDC25A/NUCKS1/BRCA2/PCLAF/RHOB/HSF1/BLM/ZMPSTE24/CASP3/FOS/TOPBP1/IFI16/CHEK1/FEN1/BRCA1/CABP4/NPHP4/FANCD2/GEN1/FBXO4/PBK/ITGB1/RAD54L/XRCC5/NSMCE3/CRY2/TMEM109/PTPRK/GADD45A/POLE3/INTS3/APP/TNKS1BP1/PCP2/TIPIN/NABP2/MDM2/DTL/HMGCS1/YAP1/AT…	221
BP	GO:0006839	mitochondrial transport	131/6991	233/15166	0.00112983	0.022376	ENSG00000198899/ENSG00000176171/ENSG00000159399/ENSG00000104765/ENSG00000228253/ENSG00000104081/ENSG00000141279/ENSG00000105327/ENSG00000015475/ENSG00000204389/ENSG00000140939/ENSG00000101412/ENSG00000169100/ENSG00000128340/ENSG00000165943/ENSG00000175567/ENSG00000064012/ENSG00000168610/ENSG00000116574/ENSG00000114120/ENSG00000111843/ENSG00000110090/ENSG00000158882/ENSG00000134308/ENSG00000138035…	MT-ATP6/BNIP3/HK2/BNIP3L/MT-ATP8/BMF/NPEPPS/BBC3/BID/HSPA1A/NOL3/E2F1/SLC25A6/RAC2/MOAP1/UCP2/CASP8/STAT3/RHOU/SLC25A36/TMEM14C/CPT1A/TOMM40L/YWHAQ/PNPT1/BAP1/HUWE1/RTL10/SREBF2/TIMM23/TIMM10/UBE2L3/TIMM8B/SLC25A1/TOMM34/UCP3/MCUB/PSEN1/MUL1/BAG3/SREBF1/PINK1/HPS4/TOMM7/ALKBH7/YWHAG/SLC25A29/SLC25A38/PDCD5/STARD3/RNF31/HTRA2/MICALL2/SLC25A15/HEBP2/ATP5ME/YWHAH/PMPCA/LEPROT/STOML2/SLC25A33/MCUR1/I…	131
BP	GO:0009896	positive regulation of catabolic process	210/6991	390/15166	0.00113051	0.022376	ENSG00000170525/ENSG00000176171/ENSG00000114268/ENSG00000159399/ENSG00000071575/ENSG00000129993/ENSG00000118503/ENSG00000136997/ENSG00000104765/ENSG00000152518/ENSG00000204388/ENSG00000123384/ENSG00000135924/ENSG00000051108/ENSG00000134109/ENSG00000123240/ENSG00000007944/ENSG00000185650/ENSG00000145506/ENSG00000081479/ENSG00000111276/ENSG00000101255/ENSG00000070756/ENSG00000164938/ENSG00000204628…	PFKFB3/BNIP3/PFKFB4/HK2/TRIB2/CBFA2T3/TNFAIP3/MYC/BNIP3L/ZFP36L2/HSPA1B/LRP1/DNAJB2/HERPUD1/EDEM1/OPTN/MYLIP/ZFP36L1/NKD2/LRP2/CDKN1B/TRIB3/PABPC1/TP53INP1/RACK1/HSPA1A/HMGB1/PTK2/ZFP36/OAZ1/TRIM22/HSF1/POLR2G/SESN2/LRSAM1/SMURF2/GTPBP1/PRKCE/PPARA/PNPLA2/RAD23A/SVIP/CPT1A/FLCN/HNRNPR/NEDD4L/BAG6/SMCR8/PNPT1/ZFAND2A/NDFIP1/MSN/CSNK1A1/TMEM59/PSMC3/NOP53/ATG4B/GPSM1/LDLR/CTSC/BARD1/MDM2/BCAP31/DTL…	210
BP	GO:0071103	DNA conformation change	142/6991	255/15166	0.00122393	0.0240672	ENSG00000189060/ENSG00000164850/ENSG00000119969/ENSG00000101003/ENSG00000136492/ENSG00000099991/ENSG00000135046/ENSG00000189403/ENSG00000122566/ENSG00000166508/ENSG00000146918/ENSG00000104738/ENSG00000093009/ENSG00000128708/ENSG00000123219/ENSG00000076003/ENSG00000173575/ENSG00000100162/ENSG00000197299/ENSG00000184678/ENSG00000011243/ENSG00000170312/ENSG00000187109/ENSG00000029993/ENSG00000167670…	H1F0/GPER1/HELLS/GINS1/BRIP1/CABIN1/ANXA1/HMGB1/HNRNPA2B1/MCM7/NCAPG2/MCM4/CDC45/HAT1/CENPK/MCM6/CHD2/CENPM/BLM/HIST2H2BE/AKAP8L/CDK1/NAP1L1/HMGB3/CHAF1A/TSPYL2/DNA2/H1FX/SMC2/TSPYL1/CENPW/RAD54L/XRCC5/TOP2A/TOP1MT/CENPX/CENPO/POLE3/H3F3B/RBBP4/TWNK/RUVBL1/ASF1B/CDCA5/CENPN/CHD1L/WRNIP1/NCAPG/HIST1H2BD/AIFM1/KNL1/CHAF1B/SUB1/HP1BP3/ERCC6/CCNB1/HIST1H2BH/DDX11/RPA2/SET/HIST1H1C/CENPU/BRD2/NUSAP1/X…	142
BP	GO:0007091	metaphase/anaphase transition of mitotic cell cycle	37/6991	55/15166	0.00122396	0.0240672	ENSG00000156970/ENSG00000112742/ENSG00000040275/ENSG00000080986/ENSG00000071539/ENSG00000126787/ENSG00000178295/ENSG00000135476/ENSG00000154473/ENSG00000117399/ENSG00000094804/ENSG00000136014/ENSG00000110200/ENSG00000149311/ENSG00000120129/ENSG00000117724/ENSG00000139687/ENSG00000134057/ENSG00000094880/ENSG00000164109/ENSG00000112029/ENSG00000178999/ENSG00000126226/ENSG00000138778/ENSG00000164754…	BUB1B/TTK/SPDL1/NDC80/TRIP13/DLGAP5/GEN1/ESPL1/BUB3/CDC20/CDC6/USP44/ANAPC15/ATM/DUSP1/CENPF/RB1/CCNB1/CDC23/MAD2L1/FBXO5/AURKB/PCID2/CENPE/RAD21/NEK6/CDT1/TPR/CUL3/CDC27/MAD1L1/NSMCE2/RIOK2/LCMT1/BUB1/ANAPC5/ANAPC11	37
BP	GO:0072395	signal transduction involved in cell cycle checkpoint	47/6991	73/15166	0.00123224	0.0241511	ENSG00000111276/ENSG00000132646/ENSG00000101412/ENSG00000129173/ENSG00000170312/ENSG00000149554/ENSG00000012048/ENSG00000178295/ENSG00000116717/ENSG00000149115/ENSG00000135679/ENSG00000143476/ENSG00000149311/ENSG00000159388/ENSG00000158019/ENSG00000123374/ENSG00000134057/ENSG00000100393/ENSG00000105325/ENSG00000161642/ENSG00000087586/ENSG00000075218/ENSG00000088038/ENSG00000090097/ENSG00000158435…	CDKN1B/PCNA/E2F1/E2F8/CDK1/CHEK1/BRCA1/GEN1/GADD45A/TNKS1BP1/MDM2/DTL/ATM/BTG2/BABAM2/CDK2/CCNB1/EP300/FZR1/ZNF385A/AURKA/GTSE1/CNOT3/PCBP4/CNOT11/CARM1/CASP2/TFDP1/E2F7/PLAGL1/CNOT7/PRMT1/TRIAP1/CNOT4/ABRAXAS1/CNOT1/MUC1/CNOT6/PML/SOX11/CNOT9/PLK3/PIDD1/TFDP2/CDC25C/CDKN1A/CNOT8	47
BP	GO:0071478	cellular response to radiation	101/6991	175/15166	0.0012616	0.0246463	ENSG00000120738/ENSG00000136997/ENSG00000044574/ENSG00000104081/ENSG00000166482/ENSG00000128272/ENSG00000164938/ENSG00000132646/ENSG00000111247/ENSG00000196549/ENSG00000164045/ENSG00000069275/ENSG00000143878/ENSG00000185122/ENSG00000197299/ENSG00000084073/ENSG00000163565/ENSG00000149554/ENSG00000178295/ENSG00000151876/ENSG00000168078/ENSG00000079246/ENSG00000185115/ENSG00000121671/ENSG00000110108…	EGR1/MYC/HSPA5/BMF/MFAP4/ATF4/TP53INP1/PCNA/RAD51AP1/MME/CDC25A/NUCKS1/RHOB/HSF1/BLM/ZMPSTE24/IFI16/CHEK1/GEN1/FBXO4/PBK/XRCC5/NSMCE3/CRY2/TMEM109/PTPRK/GADD45A/POLE3/TNKS1BP1/PCP2/MDM2/YAP1/ATM/DNM2/ELK1/CASP9/ECT2/RAD1/TGFB1/HRAS/MGMT/NFATC4/KDM1A/N4BP1/EP300/GUCY2D/PIK3R1/ZBTB1/AURKB/XPC/GATA3/XRCC6/EIF2S1/CRIP1/RDH11/EIF2AK4/MC1R/USP28/CUL4B/STK11/TMEM161A/GTF2H5/METAP2/TRIAP1/POLH/DDB2/DDB1/…	101
BP	GO:0043254	regulation of protein complex assembly	229/6991	429/15166	0.00128195	0.0249628	ENSG00000112715/ENSG00000204388/ENSG00000177606/ENSG00000186868/ENSG00000141293/ENSG00000104081/ENSG00000105327/ENSG00000015475/ENSG00000111276/ENSG00000198722/ENSG00000204628/ENSG00000204389/ENSG00000189403/ENSG00000142541/ENSG00000149273/ENSG00000141556/ENSG00000090924/ENSG00000075618/ENSG00000103335/ENSG00000169884/ENSG00000117632/ENSG00000217128/ENSG00000178913/ENSG00000197694/ENSG00000168488…	VEGFA/HSPA1B/JUN/MAPT/SKAP1/BMF/BBC3/BID/CDKN1B/UNC13B/RACK1/HSPA1A/HMGB1/RPL13A/RPS3/TBCD/PLEKHG2/FSCN1/PIEZO1/WNT10B/STMN1/FNIP1/TAF7/SPTAN1/ATXN2L/PIH1D1/PRKCE/ATF7IP/NLRC3/SVIP/PPP2R5B/NUMA1/HCLS1/TENM1/STXBP1/SPTBN2/PMEPA1/MSN/ADD3/ACTR2/JMY/CDC42EP4/H3F3B/PSMC3/NOP53/CAPG/EVL/FKBP4/PTGER4/CAPZA1/CARMIL2/NCKAP1L/PSMC2/ATM/CLU/MAGEL2/GTF2H1/STUB1/WASF1/SLF1/CHD1L/KIF14/CTTN/EML2/ICAM1/THRA/NR…	229
BP	GO:0006476	protein deacetylation	61/6991	99/15166	0.00132311	0.0256811	ENSG00000112715/ENSG00000186868/ENSG00000108840/ENSG00000179094/ENSG00000135365/ENSG00000164105/ENSG00000171720/ENSG00000011243/ENSG00000149480/ENSG00000071655/ENSG00000068024/ENSG00000162521/ENSG00000127511/ENSG00000123562/ENSG00000102409/ENSG00000198369/ENSG00000142082/ENSG00000163517/ENSG00000105329/ENSG00000072310/ENSG00000158828/ENSG00000101849/ENSG00000057935/ENSG00000004487/ENSG00000100393…	VEGFA/MAPT/HDAC5/PER1/PHF21A/SAP30/HDAC3/AKAP8L/MTA2/MBD3/HDAC4/RBBP4/SIN3B/MORF4L2/BEX4/SPRED2/SIRT3/HDAC11/TGFB1/SREBF1/PINK1/TBL1X/MTA3/KDM1A/EP300/SPRED1/HDAC7/ZNHIT1/RBM14/ATXN3/REST/HDAC6/BAZ2A/PRKAA2/FRY/KDM5A/SMARCAD1/C6orf89/CCAR2/HDAC9/UCN/ING2/RBBP7/RCOR1/SIRT2/MTA1/SUDS3/SFPQ/ARID4A/TADA2A/CHD3/SIN3A/ARID4B/MORF4L1/JDP2/BRMS1/NEK3/CAMK2D/MIER2/HDAC8/HDAC1	61
BP	GO:0031062	positive regulation of histone methylation	26/6991	36/15166	0.00133896	0.0259052	ENSG00000119403/ENSG00000005483/ENSG00000118513/ENSG00000012048/ENSG00000141867/ENSG00000147162/ENSG00000159086/ENSG00000185049/ENSG00000168036/ENSG00000130816/ENSG00000137815/ENSG00000169057/ENSG00000006712/ENSG00000157212/ENSG00000141646/ENSG00000112511/ENSG00000008083/ENSG00000074266/ENSG00000155827/ENSG00000131845/ENSG00000138336/ENSG00000080345/ENSG00000143033/ENSG00000204356/ENSG00000184357…	PHF19/KMT2E/MYB/BRCA1/BRD4/OGT/PAXBP1/NELFA/CTNNB1/DNMT1/RTF1/MECP2/PAF1/PAXIP1/SMAD4/PHF1/JARID2/EED/RNF20/ZNF304/TET1/RIF1/MTF2/NELFE/HIST1H1B/CTR9	26
BP	GO:0021680	cerebellar Purkinje cell layer development	20/6991	26/15166	0.00136612	0.0262618	ENSG00000044574/ENSG00000174938/ENSG00000090861/ENSG00000069667/ENSG00000095397/ENSG00000173898/ENSG00000133026/ENSG00000118193/ENSG00000165240/ENSG00000142599/ENSG00000135049/ENSG00000117411/ENSG00000198719/ENSG00000103657/ENSG00000123815/ENSG00000063015/ENSG00000184524/ENSG00000141837/ENSG00000164405/ENSG00000273706	HSPA5/SEZ6L2/AARS/RORA/WHRN/SPTBN2/MYH10/KIF14/ATP7A/RERE/AGTPBP1/B4GALT2/DLL1/HERC1/COQ8B/SEZ6/CEND1/CACNA1A/UQCRQ/LHX1	20
BP	GO:0070911	global genome nucleotide-excision repair	20/6991	26/15166	0.00136612	0.0262618	ENSG00000150991/ENSG00000170315/ENSG00000110768/ENSG00000131778/ENSG00000157450/ENSG00000100387/ENSG00000154767/ENSG00000147400/ENSG00000158290/ENSG00000139842/ENSG00000272047/ENSG00000134574/ENSG00000167986/ENSG00000119318/ENSG00000104884/ENSG00000213780/ENSG00000163161/ENSG00000221983/ENSG00000136936/ENSG00000012061	UBC/UBB/GTF2H1/CHD1L/RNF111/RBX1/XPC/CETN2/CUL4B/CUL4A/GTF2H5/DDB2/DDB1/RAD23B/ERCC2/GTF2H4/ERCC3/UBA52/XPA/ERCC1	20
BP	GO:0002478	antigen processing and presentation of exogenous peptide antigen	70/6991	116/15166	0.0013733	0.0263157	ENSG00000100600/ENSG00000206503/ENSG00000115073/ENSG00000088986/ENSG00000174080/ENSG00000113441/ENSG00000173898/ENSG00000090889/ENSG00000197102/ENSG00000179218/ENSG00000196126/ENSG00000127022/ENSG00000196961/ENSG00000116489/ENSG00000163808/ENSG00000265808/ENSG00000079805/ENSG00000161800/ENSG00000137807/ENSG00000152056/ENSG00000079616/ENSG00000075785/ENSG00000167004/ENSG00000198502/ENSG00000072958…	LGMN/HLA-A/ACTR1B/DYNLL1/CTSF/LNPEP/SPTBN2/KIF4A/DYNC1H1/CALR/HLA-DRB1/CANX/AP2A1/CAPZA1/KIF15/SEC22B/DNM2/RACGAP1/KIF23/AP1S3/KIF22/RAB7A/PDIA3/HLA-DRB5/AP1M1/SEC31A/HLA-C/AP2B1/AP2M1/HLA-B/KIF11/CLTA/HLA-DMA/TRAF6/KIF5A/DCTN6/DYNC1I2/ARF1/TAP2/CENPE/DCTN2/AP2A2/CTSD/HLA-DOB/KIF2C/TAP1/DCTN1/AP1S2/CHUK/KIF3B/SEC24B/TAPBP/KLC2/SEC24C/CTSV/AP2S1/CTSS/KIF18A/VAMP3/SEC13/KIF3A/DYNLL2/SEC24A/ITGB5/HL…	70
BP	GO:0048872	homeostasis of number of cells	132/6991	236/15166	0.00142139	0.0270494	ENSG00000105220/ENSG00000166086/ENSG00000112715/ENSG00000118503/ENSG00000204388/ENSG00000127528/ENSG00000185650/ENSG00000135046/ENSG00000133805/ENSG00000183018/ENSG00000183813/ENSG00000147138/ENSG00000204389/ENSG00000189403/ENSG00000005483/ENSG00000159958/ENSG00000162736/ENSG00000135503/ENSG00000134954/ENSG00000145220/ENSG00000090554/ENSG00000168610/ENSG00000185811/ENSG00000164305/ENSG00000178951…	GPI/JAM3/VEGFA/TNFAIP3/HSPA1B/KLF2/ZFP36L1/ANXA1/AMPD3/SPNS2/CCR4/GPR174/HSPA1A/HMGB1/KMT2E/TNFRSF13C/NCSTN/ACVR1B/ETS1/LYAR/FLT3LG/STAT3/IKZF1/CASP3/ZBTB7A/SENP1/NFE2L1/TMEM14C/FH/CITED2/HCLS1/DOCK10/ITPKB/BAP1/AFDN/FOXO3/RBFOX2/EZH2/RASSF2/FAM210B/NCKAP1L/PIK3CD/RPS6/INPP5D/THRA/CYLD/FANCC/TGFB1/RPS19/G6PD/RPS14/RB1/SLC25A38/LGALS9/ARNT/ADD1/SH2B2/SASH3/STAT5B/CDK6/HIF1A/LGR4/PPP2R3C/JMJD6/WDR4…	132
BP	GO:0031123	RNA 3'-end processing	81/6991	137/15166	0.00142456	0.0270494	ENSG00000185650/ENSG00000100650/ENSG00000070756/ENSG00000164880/ENSG00000123136/ENSG00000185122/ENSG00000136450/ENSG00000165494/ENSG00000112081/ENSG00000138035/ENSG00000115875/ENSG00000130713/ENSG00000142192/ENSG00000138376/ENSG00000108506/ENSG00000168710/ENSG00000141543/ENSG00000161980/ENSG00000130826/ENSG00000196235/ENSG00000133226/ENSG00000124193/ENSG00000162385/ENSG00000101811/ENSG00000142528…	ZFP36L1/SRSF5/PABPC1/INTS1/DDX39A/HSF1/SRSF1/PCF11/SRSF3/PNPT1/SRSF7/EXOSC2/APP/BARD1/INTS2/AHCYL1/EIF4A3/POLR3K/DKC1/SUPT5H/SRRM1/SRSF6/MAGOH/CSTF2/ZNF473/CCNB1/EXOSC9/PAPOLA/PABPC1L/CPSF2/INTS6L/ERI1/UPF3B/U2AF2/FBL/CASC3/CPSF1/EXOSC3/CDK9/CPSF4/SLBP/CPSF6/HSD17B10/SLU7/CPSF3/PAF1/EXOSC4/TRMT10C/CSTF3/DDX39B/INTS11/SYMPK/RBM8A/SRSF9/TENT4A/USB1/TUT4/ZC3H3/MAGOHB/TRNT1/RNF20/SNRPA/SSU72/SRSF11/C…	81
BP	GO:0006301	postreplication repair	34/6991	50/15166	0.00143934	0.0270494	ENSG00000132646/ENSG00000150991/ENSG00000111445/ENSG00000166803/ENSG00000077514/ENSG00000012048/ENSG00000100479/ENSG00000170315/ENSG00000156587/ENSG00000163918/ENSG00000133119/ENSG00000143476/ENSG00000177889/ENSG00000070010/ENSG00000106399/ENSG00000049541/ENSG00000117748/ENSG00000175482/ENSG00000126804/ENSG00000169189/ENSG00000010072/ENSG00000119048/ENSG00000182446/ENSG00000132383/ENSG00000170734…	PCNA/UBC/RFC5/PCLAF/POLD3/BRCA1/POLE2/UBB/UBE2L6/RFC4/RFC3/DTL/UBE2N/UFD1/RPA3/RFC2/RPA2/POLD4/ZBTB1/NSMCE1/SPRTN/UBE2B/NPLOC4/RPA1/POLH/ISG15/USP43/UBE2V2/POLD1/MSH2/TRIM25/REV3L/UBA52/RAD18	34
BP	GO:0016925	protein sumoylation	34/6991	50/15166	0.00143934	0.0270494	ENSG00000120738/ENSG00000100302/ENSG00000141582/ENSG00000119866/ENSG00000122877/ENSG00000163938/ENSG00000079387/ENSG00000184900/ENSG00000135679/ENSG00000068024/ENSG00000090432/ENSG00000168036/ENSG00000116030/ENSG00000173039/ENSG00000061273/ENSG00000143437/ENSG00000130726/ENSG00000103275/ENSG00000115267/ENSG00000078902/ENSG00000153201/ENSG00000130529/ENSG00000126261/ENSG00000142230/ENSG00000188612…	EGR1/RASD2/CBX4/BCL11A/EGR2/GNL3/SENP1/SUMO3/MDM2/HDAC4/MUL1/CTNNB1/SUMO1/RELA/HDAC7/ARNT/TRIM28/UBE2I/IFIH1/TOLLIP/RANBP2/TRPM4/UBA2/SAE1/SUMO2/PIAS3/PIAS1/ZBED1/UHRF2/NSMCE2/PML/PIAS2/KIAA1586/ZNF451	34
BP	GO:0034080	CENP-A containing nucleosome assembly	30/6991	43/15166	0.00144305	0.0270494	ENSG00000123219/ENSG00000100162/ENSG00000203760/ENSG00000169689/ENSG00000138092/ENSG00000148229/ENSG00000162521/ENSG00000175792/ENSG00000166451/ENSG00000137812/ENSG00000151725/ENSG00000123485/ENSG00000031691/ENSG00000153044/ENSG00000115163/ENSG00000197837/ENSG00000048649/ENSG00000102054/ENSG00000120334/ENSG00000159055/ENSG00000102384/ENSG00000188312/ENSG00000132780/ENSG00000142856/ENSG00000129534…	CENPK/CENPM/CENPW/CENPX/CENPO/POLE3/RBBP4/RUVBL1/CENPN/KNL1/CENPU/HJURP/CENPQ/CENPH/CENPA/HIST4H4/RSF1/RBBP7/CENPL/MIS18A/CENPI/CENPP/NASP/ITGB3BP/MIS18BP1/HIST1H4E/OIP5/HIST2H4B/CENPT/CENPS	30
BP	GO:0061641	CENP-A containing chromatin organization	30/6991	43/15166	0.00144305	0.0270494	ENSG00000123219/ENSG00000100162/ENSG00000203760/ENSG00000169689/ENSG00000138092/ENSG00000148229/ENSG00000162521/ENSG00000175792/ENSG00000166451/ENSG00000137812/ENSG00000151725/ENSG00000123485/ENSG00000031691/ENSG00000153044/ENSG00000115163/ENSG00000197837/ENSG00000048649/ENSG00000102054/ENSG00000120334/ENSG00000159055/ENSG00000102384/ENSG00000188312/ENSG00000132780/ENSG00000142856/ENSG00000129534…	CENPK/CENPM/CENPW/CENPX/CENPO/POLE3/RBBP4/RUVBL1/CENPN/KNL1/CENPU/HJURP/CENPQ/CENPH/CENPA/HIST4H4/RSF1/RBBP7/CENPL/MIS18A/CENPI/CENPP/NASP/ITGB3BP/MIS18BP1/HIST1H4E/OIP5/HIST2H4B/CENPT/CENPS	30
BP	GO:1903214	regulation of protein targeting to mitochondrion	30/6991	43/15166	0.00144305	0.0270494	ENSG00000104765/ENSG00000141279/ENSG00000128340/ENSG00000116574/ENSG00000163930/ENSG00000086758/ENSG00000198911/ENSG00000185651/ENSG00000151929/ENSG00000072310/ENSG00000158828/ENSG00000100099/ENSG00000196683/ENSG00000105185/ENSG00000092098/ENSG00000115317/ENSG00000164877/ENSG00000213625/ENSG00000175224/ENSG00000055483/ENSG00000142230/ENSG00000109670/ENSG00000185345/ENSG00000160695/ENSG00000097033…	BNIP3L/NPEPPS/RAC2/RHOU/BAP1/HUWE1/SREBF2/UBE2L3/BAG3/SREBF1/PINK1/HPS4/TOMM7/PDCD5/RNF31/HTRA2/MICALL2/LEPROT/ATG13/USP36/SAE1/FBXW7/PRKN/VPS11/SH3GLB1/HAX1/CSNK2A2/UBL5/UBE2D3/ARIH2	30
BP	GO:0034312	diol biosynthetic process	13/6991	15/15166	0.00145502	0.0271048	ENSG00000116096/ENSG00000131979/ENSG00000063176/ENSG00000078124/ENSG00000228716/ENSG00000166228/ENSG00000100596/ENSG00000167769/ENSG00000177628/ENSG00000151552/ENSG00000177076/ENSG00000090054/ENSG00000176170	SPR/GCH1/SPHK2/ACER3/DHFR/PCBD1/SPTLC2/ACER1/GBA/QDPR/ACER2/SPTLC1/SPHK1	13
BP	GO:1901524	regulation of mitophagy	13/6991	15/15166	0.00145502	0.0271048	ENSG00000123240/ENSG00000158828/ENSG00000196683/ENSG00000115317/ENSG00000094631/ENSG00000038532/ENSG00000198742/ENSG00000105401/ENSG00000129003/ENSG00000103197/ENSG00000135093/ENSG00000185345/ENSG00000116688	OPTN/PINK1/TOMM7/HTRA2/HDAC6/CLEC16A/SMURF1/CDC37/VPS13C/TSC2/USP30/PRKN/MFN2	13
BP	GO:0007163	establishment or maintenance of cell polarity	111/6991	195/15166	0.00146165	0.0271443	ENSG00000166086/ENSG00000204628/ENSG00000169398/ENSG00000164056/ENSG00000075618/ENSG00000160654/ENSG00000040275/ENSG00000080986/ENSG00000096384/ENSG00000143878/ENSG00000008710/ENSG00000127314/ENSG00000135525/ENSG00000047849/ENSG00000114315/ENSG00000116574/ENSG00000197471/ENSG00000137497/ENSG00000083857/ENSG00000007047/ENSG00000147065/ENSG00000148498/ENSG00000138071/ENSG00000109062/ENSG00000159753…	JAM3/RACK1/PTK2/SPRY1/FSCN1/CD3G/SPDL1/NDC80/HSP90AB1/RHOB/PKD1/RAP1B/MAP7/MAP4/HES1/RHOU/SPN/NUMA1/FAT1/MARK4/MSN/PARD3/ACTR2/SLC9A3R1/CARMIL2/RIPOR2/NCKAP1L/MTCL1/CDC42BPB/BCCIP/GBF1/MYO18A/CDC42/CAMSAP3/ARHGEF11/STK25/WEE1/ACTR3/BRSK2/SIPA1L3/SAPCD2/ARF6/CLASP1/SPRY2/CTNNA1/SYNJ2BP/GATA3/PARD6G/CLIC4/RPGRIP1L/VANGL2/ARPC5/CENPA/CFL1/MYH9/RHOC/ROCK2/MARK3/STK11/MAPKAP1/SFRP5/CYTH3/CYP26B1/FAM89…	111
BP	GO:0140056	organelle localization by membrane tethering	95/6991	164/15166	0.00147444	0.0272938	ENSG00000147874/ENSG00000198722/ENSG00000166900/ENSG00000088986/ENSG00000170312/ENSG00000131697/ENSG00000139998/ENSG00000136854/ENSG00000007047/ENSG00000105568/ENSG00000126775/ENSG00000197102/ENSG00000160299/ENSG00000152240/ENSG00000124222/ENSG00000141551/ENSG00000139350/ENSG00000137814/ENSG00000100568/ENSG00000182504/ENSG00000142731/ENSG00000170027/ENSG00000103496/ENSG00000214367/ENSG00000144036…	HAUS6/UNC13B/STX3/DYNLL1/CDK1/NPHP4/RAB15/STXBP1/MARK4/PPP2R1A/ATG14/DYNC1H1/PCNT/HAUS1/STX16/CSNK1D/NEDD1/HAUS2/VTI1B/CEP97/PLK4/YWHAG/STX4/HAUS3/EXOC6B/HAUS8/AHI1/CLASP1/STX17/STX6/ESYT2/PLEK/CEP290/MAPRE1/DYNC1I2/RPGRIP1L/STXBP2/CETN2/RAB3B/CEP152/DCTN2/STX5/NINL/HAUS5/TUBA4A/TMEM216/SNAP29/CEP192/RAB3D/STX1B/CCP110/RAB3A/CEP131/C2CD3/FBF1/VPS18/DCTN1/NSF/CEP72/CNTRL/CENPJ/EXOC6/VPS11/SFI1/CFT…	95
BP	GO:0042752	regulation of circadian rhythm	56/6991	90/15166	0.00147877	0.0272938	ENSG00000134107/ENSG00000155090/ENSG00000198963/ENSG00000069667/ENSG00000179094/ENSG00000088256/ENSG00000147140/ENSG00000143365/ENSG00000186951/ENSG00000121671/ENSG00000131747/ENSG00000179222/ENSG00000106462/ENSG00000054118/ENSG00000141551/ENSG00000254585/ENSG00000177301/ENSG00000136352/ENSG00000081913/ENSG00000186298/ENSG00000164742/ENSG00000117707/ENSG00000126583/ENSG00000162409/ENSG00000072803…	BHLHE40/KLF10/RORB/RORA/PER1/GNA11/NONO/RORC/PPARA/CRY2/TOP2A/MAGED1/EZH2/THRAP3/CSNK1D/MAGEL2/KCNA2/NKX2-1/PHLPP1/PPP1CC/ADCY1/PROX1/PRKCG/PRKAA2/FBXW11/RBM4/SUV39H2/ARNTL2/CCAR2/ROCK2/CRH/MTA1/MAPK9/SFPQ/CREM/TIMELESS/OPRL1/GNAQ/SIN3A/CIPC/CREB1/SIK1/DRD4/SUV39H1/HNRNPD/ADA/PML/RBM4B/GHRL/NR1D1/NOCT/CHRNB2/CRTC1/BTRC/OPN3/MTNR1B	56
BP	GO:0050852	T cell receptor signaling pathway	83/6991	141/15166	0.00150066	0.0276131	ENSG00000100351/ENSG00000178562/ENSG00000141293/ENSG00000274752/ENSG00000010810/ENSG00000172673/ENSG00000163519/ENSG00000198821/ENSG00000108861/ENSG00000125826/ENSG00000167286/ENSG00000149273/ENSG00000010610/ENSG00000160654/ENSG00000111679/ENSG00000135426/ENSG00000149177/ENSG00000150637/ENSG00000112679/ENSG00000117228/ENSG00000196126/ENSG00000131378/ENSG00000213047/ENSG00000171608/ENSG00000026950…	GRAP2/CD28/SKAP1/TRBV12-3/FYN/THEMIS/TRAT1/CD247/DUSP3/RBCK1/CD3D/RPS3/CD4/CD3G/PTPN6/TESPA1/PTPRJ/CD226/DUSP22/GBP1/HLA-DRB1/RFTN1/DENND1B/PIK3CD/BTN3A1/UBE2N/INPP5D/NECTIN2/PTPRC/CYLD/TNFRSF21/PSEN1/ITK/HRAS/NFKBID/FYB1/CACNB3/HLA-DRB5/EIF2B4/CSK/RELA/RNF31/PIK3R1/BTN3A3/BTN3A2/CD3E/GATA3/TRAF6/STOML2/PHPT1/PTPN22/LCP2/PLCG2/STK11/TAB2/ELF1/PRNP/CARD11/WAS/BCL10/LAT/CHUK/HHLA2/BTN2A2/EIF2B3/ERM…	83
BP	GO:0007565	female pregnancy	97/6991	168/15166	0.00152843	0.0280117	ENSG00000115457/ENSG00000117394/ENSG00000113739/ENSG00000145730/ENSG00000159167/ENSG00000164120/ENSG00000004468/ENSG00000164733/ENSG00000186350/ENSG00000116741/ENSG00000171223/ENSG00000148926/ENSG00000084636/ENSG00000175567/ENSG00000185122/ENSG00000067445/ENSG00000135503/ENSG00000163513/ENSG00000134954/ENSG00000125630/ENSG00000108854/ENSG00000170345/ENSG00000113441/ENSG00000121281/ENSG00000164442…	IGFBP2/SLC2A1/STC2/PAM/STC1/HPGD/CD38/CTSB/RXRA/RGS2/JUNB/ADM/COL16A1/UCP2/HSF1/TRO/ACVR1B/TGFBR2/ETS1/POLR1B/SMURF2/FOS/LNPEP/ADCY7/CITED2/TLE6/PLA2G6/NAMPT/IGFBP5/PRDX3/BSG/H3F3B/BYSL/CALR/FKBP4/MAGED2/VDR/TIMP1/SPHK2/UMPS/TGFB1/ADCYAP1/RECK/APOL2/ITGA5/NR2F2/LGALS9/TRIM28/C1QBP/STAT5B/EPN1/GNAS/STOX2/AKR1B1/COMT/CLIC5/PPAT/DAZAP1/RPL29/PCSK5/UCN/OXTR/DDR1/PPARD/CRH/BMPR2/TMED2/HSD11B2/DSG2/SLC…	97
BP	GO:0031503	protein-containing complex localization	145/6991	262/15166	0.00153164	0.0280117	ENSG00000091542/ENSG00000100650/ENSG00000122566/ENSG00000132507/ENSG00000123136/ENSG00000106976/ENSG00000166900/ENSG00000088986/ENSG00000136450/ENSG00000011243/ENSG00000272391/ENSG00000070366/ENSG00000147206/ENSG00000112081/ENSG00000085415/ENSG00000111581/ENSG00000089685/ENSG00000115875/ENSG00000126870/ENSG00000004478/ENSG00000115268/ENSG00000141543/ENSG00000149311/ENSG00000079805/ENSG00000107949…	ALKBH5/SRSF5/HNRNPA2B1/EIF5A/DDX39A/DNM1/STX3/DYNLL1/SRSF1/AKAP8L/POM121C/SMG6/NXF3/SRSF3/SEH1L/NUP107/BIRC5/SRSF7/WDR60/FKBP4/RPS15/EIF4A3/ATM/DNM2/BCCIP/SRRM1/USP46/AP3D1/NUP85/SRSF6/HRAS/RAN/TSC1/IFT22/MAGOH/ABCE1/IFT80/NUP160/NUP50/NDC1/CPSF2/GPHN/EXOC1/NUP35/DYNLRB1/AP2B1/UPF3B/NUP155/U2AF2/AP2M1/SEM1/MZT1/SYNJ2BP/CASC3/POM121/CPSF1/CPSF4/SLBP/RELN/PCID2/IFT52/KIF5A/SLU7/CPSF3/KIF5C/DDX39B/N…	145
BP	GO:0007265	Ras protein signal transduction	219/6991	410/15166	0.00154665	0.0282006	ENSG00000100351/ENSG00000068831/ENSG00000102606/ENSG00000177606/ENSG00000154783/ENSG00000119522/ENSG00000139832/ENSG00000125637/ENSG00000147138/ENSG00000125245/ENSG00000137312/ENSG00000128340/ENSG00000090924/ENSG00000120278/ENSG00000164056/ENSG00000010322/ENSG00000154358/ENSG00000143878/ENSG00000124782/ENSG00000117632/ENSG00000127314/ENSG00000126822/ENSG00000197622/ENSG00000134250/ENSG00000059915…	GRAP2/RASGRP2/ARHGEF7/JUN/FGD5/DENND1A/RAB20/PSD4/GPR174/GPR18/FLOT1/RAC2/PLEKHG2/PLEKHG1/SPRY1/NISCH/OBSCN/RHOB/RREB1/STMN1/RAP1B/PLEKHG3/CDC42SE1/NOTCH2/PSD/KPNB1/CYTH4/PRAG1/RHOU/GPR17/RAB27A/CRKL/CYTH2/FLCN/VAV3/TRIO/RRAS/RAB15/ITGB1/TIAM1/ITPKB/GDI1/ARHGEF40/PECAM1/CDC42EP4/MAPRE2/RALGPS1/ARFGEF3/DOK2/RALGDS/ARHGEF4/RTN4R/ARHGEF19/ARHGEF12/RIPOR2/AIF1/DBNL/ARHGAP4/KSR1/OGT/DNM2/MADD/WASF1/KI…	219
BP	GO:0010035	response to inorganic substance	259/6991	491/15166	0.00156108	0.0283776	ENSG00000198804/ENSG00000198727/ENSG00000198786/ENSG00000115457/ENSG00000105220/ENSG00000198695/ENSG00000100600/ENSG00000104419/ENSG00000176171/ENSG00000134333/ENSG00000135766/ENSG00000118503/ENSG00000136997/ENSG00000068831/ENSG00000132510/ENSG00000145730/ENSG00000163516/ENSG00000177606/ENSG00000186868/ENSG00000167658/ENSG00000197746/ENSG00000130707/ENSG00000127528/ENSG00000044574/ENSG00000196365…	MT-CO1/MT-CYB/MT-ND5/IGFBP2/GPI/MT-ND6/LGMN/NDRG1/BNIP3/LDHA/EGLN1/TNFAIP3/MYC/RASGRP2/KDM6B/PAM/ANKZF1/JUN/MAPT/EEF2/PSAP/ASS1/KLF2/HSPA5/LONP1/GNAO1/ALOX5AP/FYN/MT2A/ATF4/CDKN1B/ANXA1/RANBP1/RACK1/PCNA/JUNB/JUND/RPS3/TXNIP/NUDT1/EEF1A2/UCP2/CASP8/RHOB/HSF1/MYB/BLM/ETS1/CDK1/SLC30A1/CASP3/ANXA11/SLC41A1/STAT6/FOS/CALM3/ADCY7/PPP3CA/NEDD4L/MAP3K5/SYT11/ITPKB/BAP1/SELENOW/GDI1/NSMCE3/PRDX3/BSG/FOX…	259
BP	GO:0030010	establishment of cell polarity	74/6991	124/15166	0.00157284	0.0285054	ENSG00000166086/ENSG00000204628/ENSG00000169398/ENSG00000164056/ENSG00000075618/ENSG00000040275/ENSG00000080986/ENSG00000096384/ENSG00000008710/ENSG00000127314/ENSG00000047849/ENSG00000114315/ENSG00000137497/ENSG00000007047/ENSG00000147065/ENSG00000148498/ENSG00000109062/ENSG00000111913/ENSG00000107949/ENSG00000107862/ENSG00000196535/ENSG00000070831/ENSG00000076826/ENSG00000132694/ENSG00000166483…	JAM3/RACK1/PTK2/SPRY1/FSCN1/SPDL1/NDC80/HSP90AB1/PKD1/RAP1B/MAP4/HES1/NUMA1/MARK4/MSN/PARD3/SLC9A3R1/RIPOR2/BCCIP/GBF1/MYO18A/CDC42/CAMSAP3/ARHGEF11/WEE1/BRSK2/SIPA1L3/SAPCD2/ARF6/CLASP1/SPRY2/GATA3/CENPA/CFL1/MYH9/ROCK2/MARK3/STK11/CYTH3/CYP26B1/FAM89B/PRKCI/DOCK2/DOCK7/FLOT2/KIF20B/AMOTL2/PTK7/SCRIB/NSFL1C/LLGL1/FBF1/DCTN1/FRMD4B/PARD3B/BCAS3/DYNLT1/RICTOR/SHTN1/MARK2/UBXN2B/AMOTL1/PRKCZ/NEK3/S…	74
BP	GO:0021575	hindbrain morphogenesis	27/6991	38/15166	0.00161659	0.0292069	ENSG00000044574/ENSG00000069667/ENSG00000114315/ENSG00000095397/ENSG00000135919/ENSG00000173898/ENSG00000173406/ENSG00000118193/ENSG00000165240/ENSG00000117707/ENSG00000135049/ENSG00000105887/ENSG00000125084/ENSG00000198719/ENSG00000103657/ENSG00000123815/ENSG00000073050/ENSG00000169032/ENSG00000070018/ENSG00000179295/ENSG00000184524/ENSG00000097007/ENSG00000141837/ENSG00000116906/ENSG00000171798…	HSPA5/RORA/HES1/WHRN/SERPINE2/SPTBN2/DAB1/KIF14/ATP7A/PROX1/AGTPBP1/MTPN/WNT1/DLL1/HERC1/COQ8B/XRCC1/MAP2K1/LRP6/PTPN11/CEND1/ABL1/CACNA1A/GNPAT/KNDC1/LHX1/GLI1	27
BP	GO:1902850	microtubule cytoskeleton organization involved in mitosis	75/6991	126/15166	0.00162179	0.0292069	ENSG00000204388/ENSG00000255112/ENSG00000204389/ENSG00000164056/ENSG00000112742/ENSG00000196924/ENSG00000040275/ENSG00000080986/ENSG00000101057/ENSG00000008710/ENSG00000117632/ENSG00000047849/ENSG00000108424/ENSG00000152253/ENSG00000137497/ENSG00000135476/ENSG00000090889/ENSG00000197102/ENSG00000117399/ENSG00000123473/ENSG00000160299/ENSG00000153187/ENSG00000101972/ENSG00000161800/ENSG00000107949…	HSPA1B/CHMP1B/HSPA1A/SPRY1/TTK/FLNA/SPDL1/NDC80/MYBL2/PKD1/STMN1/MAP4/KPNB1/SPC25/NUMA1/ESPL1/KIF4A/DYNC1H1/CDC20/STIL/PCNT/HNRNPU/STAG2/RACGAP1/BCCIP/KIF23/STAG1/RAN/CCSAP/CEP97/RCC1/TNKS/CCNB1/SAPCD2/SUN2/KIFC1/CLASP1/SPRY2/TUBGCP2/MZT1/KIF11/NUF2/AURKB/SMC3/AURKA/NUSAP1/MECP2/INTS13/PARP3/CENPA/WDR62/CENPE/DCTN2/TPX2/SETD2/TUBGCP4/CEP192/NSFL1C/SPAST/DCTN1/RAE1/DYNLT1/KIF3B/NUP62/TPR/GOLGA2/UB…	75
BP	GO:0000380	alternative mRNA splicing, via spliceosome	45/6991	70/15166	0.00162611	0.0292069	ENSG00000100650/ENSG00000182872/ENSG00000076770/ENSG00000136450/ENSG00000178951/ENSG00000112081/ENSG00000115875/ENSG00000100201/ENSG00000100320/ENSG00000153187/ENSG00000054118/ENSG00000152601/ENSG00000161082/ENSG00000162775/ENSG00000099783/ENSG00000124193/ENSG00000162385/ENSG00000153914/ENSG00000003756/ENSG00000004487/ENSG00000084093/ENSG00000173933/ENSG00000126653/ENSG00000121774/ENSG00000164609…	SRSF5/RBM10/MBNL3/SRSF1/ZBTB7A/SRSF3/SRSF7/DDX17/RBFOX2/HNRNPU/THRAP3/MBNL1/CELF5/RBM15/HNRNPM/SRSF6/MAGOH/SREK1/RBM5/KDM1A/REST/RBM4/NSRP1/KHDRBS1/SLU7/SART3/CELF2/RBFOX3/SRSF8/SRSF10/RBM8A/SRSF9/SFPQ/RBMX/PQBP1/SFSWAP/ZC3H10/HNRNPA1/RBM4B/RBM15B/CDK13/FAM172A/RBM7/FMR1/SMU1	45
BP	GO:0035601	protein deacylation	66/6991	109/15166	0.0016416	0.0293974	ENSG00000112715/ENSG00000186868/ENSG00000108840/ENSG00000179094/ENSG00000135365/ENSG00000164105/ENSG00000171720/ENSG00000011243/ENSG00000149480/ENSG00000071655/ENSG00000068024/ENSG00000162521/ENSG00000127511/ENSG00000123562/ENSG00000102409/ENSG00000198369/ENSG00000142082/ENSG00000163517/ENSG00000105329/ENSG00000072310/ENSG00000158828/ENSG00000101849/ENSG00000057935/ENSG00000004487/ENSG00000100393…	VEGFA/MAPT/HDAC5/PER1/PHF21A/SAP30/HDAC3/AKAP8L/MTA2/MBD3/HDAC4/RBBP4/SIN3B/MORF4L2/BEX4/SPRED2/SIRT3/HDAC11/TGFB1/SREBF1/PINK1/TBL1X/MTA3/KDM1A/EP300/SPRED1/HDAC7/PPT1/ZNHIT1/RBM14/ATXN3/REST/HDAC6/BAZ2A/PRKAA2/FRY/KDM5A/SMARCAD1/C6orf89/CCAR2/HDAC9/UCN/ING2/RBBP7/RCOR1/SIRT2/MTA1/SUDS3/SFPQ/ARID4A/TADA2A/CHD3/ABHD17C/SIN3A/ARID4B/MORF4L1/JDP2/BRMS1/ABHD12/ABHD13/NEK3/LYPLAL1/CAMK2D/MIER2/HDAC8/…	66
BP	GO:0042255	ribosome assembly	40/6991	61/15166	0.00167109	0.02969	ENSG00000100316/ENSG00000233927/ENSG00000189306/ENSG00000147403/ENSG00000105373/ENSG00000131653/ENSG00000115268/ENSG00000089157/ENSG00000113460/ENSG00000053372/ENSG00000254858/ENSG00000242485/ENSG00000125445/ENSG00000132603/ENSG00000105372/ENSG00000164587/ENSG00000197958/ENSG00000083845/ENSG00000130810/ENSG00000108561/ENSG00000122406/ENSG00000122140/ENSG00000174547/ENSG00000215301/ENSG00000073536…	RPL3/RPS28/RRP7A/RPL10/NOP53/TRAF7/RPS15/RPLP0/BRIX1/MRTO4/MPV17L2/MRPL20/MRPS7/NIP7/RPS19/RPS14/RPL12/RPS5/PPAN/C1QBP/RPL5/MRPS2/MRPL11/DDX3X/NLE1/RPL38/EFL1/RPS10/RPS27/RPSA/DDX28/MRPS11/RPL6/SBDS/WDR18/RSL24D1/BOP1/RPL23A/RPL11/FASTKD2	40
BP	GO:0042306	regulation of protein import into nucleus	40/6991	61/15166	0.00167109	0.02969	ENSG00000196924/ENSG00000171720/ENSG00000096384/ENSG00000170312/ENSG00000184584/ENSG00000180353/ENSG00000104517/ENSG00000171033/ENSG00000065150/ENSG00000114346/ENSG00000136810/ENSG00000080815/ENSG00000105329/ENSG00000151929/ENSG00000130726/ENSG00000166197/ENSG00000145675/ENSG00000166949/ENSG00000134242/ENSG00000196712/ENSG00000112062/ENSG00000173801/ENSG00000203965/ENSG00000213024/ENSG00000047410…	FLNA/HDAC3/HSP90AB1/CDK1/TMEM173/HCLS1/UBR5/PKIA/IPO5/ECT2/TXN/PSEN1/TGFB1/BAG3/TRIM28/NOLC1/PIK3R1/SMAD3/PTPN22/NF1/MAPK14/JUP/EFCAB7/NUP62/TPR/MDFIC/ZC3H12A/RAB23/MED1/NUTF2/IGF1/CABP1/SUFU/GAS6/PRKCD/CDH1/NUP58/HYAL2/BMP4/SHH	40
BP	GO:0006284	base-excision repair	31/6991	45/15166	0.00167275	0.02969	ENSG00000140521/ENSG00000189403/ENSG00000149273/ENSG00000051341/ENSG00000139372/ENSG00000138346/ENSG00000177084/ENSG00000168496/ENSG00000105486/ENSG00000086758/ENSG00000109674/ENSG00000154328/ENSG00000106399/ENSG00000225830/ENSG00000198890/ENSG00000117748/ENSG00000103152/ENSG00000254469/ENSG00000005156/ENSG00000132383/ENSG00000165392/ENSG00000114026/ENSG00000160957/ENSG00000140398/ENSG00000073050…	POLG/HMGB1/RPS3/POLQ/TDG/DNA2/POLE/FEN1/LIG1/HUWE1/NEIL3/NEIL2/RPA3/ERCC6/PRMT6/RPA2/MPG/AP002495.1/LIG3/RPA1/WRN/OGG1/RECQL4/NEIL1/XRCC1/HMGA1/POLL/APEX2/POLD1/USP47/XPA	31
BP	GO:0007033	vacuole organization	89/6991	153/15166	0.00171798	0.0303542	ENSG00000181652/ENSG00000139832/ENSG00000166340/ENSG00000139112/ENSG00000164938/ENSG00000110046/ENSG00000141580/ENSG00000204308/ENSG00000148356/ENSG00000171298/ENSG00000049860/ENSG00000179364/ENSG00000176994/ENSG00000182718/ENSG00000126775/ENSG00000138760/ENSG00000140941/ENSG00000168397/ENSG00000140943/ENSG00000107521/ENSG00000204371/ENSG00000265808/ENSG00000078142/ENSG00000166471/ENSG00000080815…	ATG9B/RAB20/TPP1/GABARAPL1/TP53INP1/ATG2A/WDR45B/RNF5/LRSAM1/GAA/HEXB/PACS2/SMCR8/ANXA2/ATG14/SCARB2/MAP1LC3B/ATG4B/MBTPS1/HPS1/EHMT2/SEC22B/PIK3C3/TMEM41B/PSEN1/PINK1/AMBRA1/HPS4/RAB7A/GNPTAB/PPT1/WIPI2/SPG11/TMEM165/STX17/MTMR3/VPS41/MFSD8/FAM160A2/VPS16/CLN6/AKTIP/SMURF1/RB1CC1/ATG13/ARF1/RAB5A/MTM1/CLN8/ATP13A2/RAB3GAP1/ATG12/FIG4/ARSB/TMEM175/GABARAPL2/HOOK3/ABCA1/ATG9A/ULK1/ULK3/NSFL1C/GBA/…	89
BP	GO:0010975	regulation of neuron projection development	235/6991	443/15166	0.00172026	0.0303542	ENSG00000112715/ENSG00000196576/ENSG00000105426/ENSG00000186868/ENSG00000142949/ENSG00000132359/ENSG00000123384/ENSG00000198910/ENSG00000044574/ENSG00000010810/ENSG00000007944/ENSG00000184014/ENSG00000004468/ENSG00000080644/ENSG00000157193/ENSG00000147852/ENSG00000099901/ENSG00000165802/ENSG00000116741/ENSG00000125968/ENSG00000198753/ENSG00000169398/ENSG00000179242/ENSG00000130827/ENSG00000213672…	VEGFA/PLXNB2/PTPRS/MAPT/PTPRF/RAP1GAP2/LRP1/L1CAM/HSPA5/FYN/MYLIP/DENND5A/CD38/CHRNA3/LRP8/VLDLR/RANBP1/NSMF/RGS2/ID1/PLXNB3/PTK2/CDH4/PLXNA3/NCKIPSD/MACF1/BCL11A/LZTS3/WNT3/NME1/PRAG1/PPP3CA/PPP2R5B/NEDD4L/POU3F2/TIAM1/GDI1/ZSWIM6/PRKCSH/RETREG3/ACTR2/SCARB2/CDC20/MEGF8/FKBP4/EZH2/EFNB3/LGALS1/RTN4R/MDM2/RTN4RL2/AP2A1/ARHGAP4/EIF4G2/DNM2/DAB1/RTN4/ZSWIM8/CTTN/DPYSL2/DVL2/SIPA1L1/VIM/TNFRSF12A/NC…	235
BP	GO:0072401	signal transduction involved in DNA integrity checkpoint	46/6991	72/15166	0.0017516	0.0307271	ENSG00000111276/ENSG00000132646/ENSG00000101412/ENSG00000129173/ENSG00000170312/ENSG00000149554/ENSG00000012048/ENSG00000178295/ENSG00000116717/ENSG00000149115/ENSG00000135679/ENSG00000143476/ENSG00000149311/ENSG00000159388/ENSG00000158019/ENSG00000123374/ENSG00000134057/ENSG00000100393/ENSG00000105325/ENSG00000161642/ENSG00000087586/ENSG00000075218/ENSG00000088038/ENSG00000090097/ENSG00000158435…	CDKN1B/PCNA/E2F1/E2F8/CDK1/CHEK1/BRCA1/GEN1/GADD45A/TNKS1BP1/MDM2/DTL/ATM/BTG2/BABAM2/CDK2/CCNB1/EP300/FZR1/ZNF385A/AURKA/GTSE1/CNOT3/PCBP4/CNOT11/CARM1/CASP2/TFDP1/E2F7/PLAGL1/CNOT7/PRMT1/TRIAP1/CNOT4/ABRAXAS1/CNOT1/MUC1/CNOT6/PML/CNOT9/PLK3/PIDD1/TFDP2/CDC25C/CDKN1A/CNOT8	46
BP	GO:0072422	signal transduction involved in DNA damage checkpoint	46/6991	72/15166	0.0017516	0.0307271	ENSG00000111276/ENSG00000132646/ENSG00000101412/ENSG00000129173/ENSG00000170312/ENSG00000149554/ENSG00000012048/ENSG00000178295/ENSG00000116717/ENSG00000149115/ENSG00000135679/ENSG00000143476/ENSG00000149311/ENSG00000159388/ENSG00000158019/ENSG00000123374/ENSG00000134057/ENSG00000100393/ENSG00000105325/ENSG00000161642/ENSG00000087586/ENSG00000075218/ENSG00000088038/ENSG00000090097/ENSG00000158435…	CDKN1B/PCNA/E2F1/E2F8/CDK1/CHEK1/BRCA1/GEN1/GADD45A/TNKS1BP1/MDM2/DTL/ATM/BTG2/BABAM2/CDK2/CCNB1/EP300/FZR1/ZNF385A/AURKA/GTSE1/CNOT3/PCBP4/CNOT11/CARM1/CASP2/TFDP1/E2F7/PLAGL1/CNOT7/PRMT1/TRIAP1/CNOT4/ABRAXAS1/CNOT1/MUC1/CNOT6/PML/CNOT9/PLK3/PIDD1/TFDP2/CDC25C/CDKN1A/CNOT8	46
BP	GO:0044773	mitotic DNA damage checkpoint	60/6991	98/15166	0.00179991	0.0314827	ENSG00000111276/ENSG00000132646/ENSG00000101412/ENSG00000129173/ENSG00000197299/ENSG00000170312/ENSG00000092853/ENSG00000116717/ENSG00000105373/ENSG00000117614/ENSG00000149115/ENSG00000075131/ENSG00000135679/ENSG00000149311/ENSG00000159388/ENSG00000161010/ENSG00000123374/ENSG00000134057/ENSG00000100393/ENSG00000117748/ENSG00000197774/ENSG00000110092/ENSG00000161642/ENSG00000154767/ENSG00000087586…	CDKN1B/PCNA/E2F1/E2F8/BLM/CDK1/CLSPN/GADD45A/NOP53/SYF2/TNKS1BP1/TIPIN/MDM2/ATM/BTG2/MRNIP/CDK2/CCNB1/EP300/RPA2/EME2/CCND1/ZNF385A/XPC/AURKA/MUS81/GTSE1/CNOT3/PCBP4/FOXN3/CNOT11/CARM1/CASP2/TFDP1/E2F7/PLAGL1/CNOT7/ZNF830/PRMT1/TRIAP1/CNOT4/CNOT1/DONSON/EME1/STK33/FBXO31/MUC1/CNOT6/PML/CNOT9/GIGYF2/MSH2/PLK3/LTO1/PIDD1/TFDP2/CDC25C/CDKN1A/CNOT8/NBN	60
BP	GO:0072655	establishment of protein localization to mitochondrion	79/6991	134/15166	0.00181267	0.0315956	ENSG00000156515/ENSG00000159399/ENSG00000104765/ENSG00000186868/ENSG00000104081/ENSG00000141279/ENSG00000105327/ENSG00000015475/ENSG00000101412/ENSG00000169100/ENSG00000128340/ENSG00000175197/ENSG00000165943/ENSG00000064012/ENSG00000116574/ENSG00000160014/ENSG00000158882/ENSG00000134308/ENSG00000163930/ENSG00000086758/ENSG00000198911/ENSG00000265354/ENSG00000134809/ENSG00000185651/ENSG00000150779…	HK1/HK2/BNIP3L/MAPT/BMF/NPEPPS/BBC3/BID/E2F1/SLC25A6/RAC2/DDIT3/MOAP1/CASP8/RHOU/CALM3/TOMM40L/YWHAQ/BAP1/HUWE1/SREBF2/TIMM23/TIMM10/UBE2L3/TIMM8B/TOMM34/BAG3/SREBF1/PINK1/HPS4/TOMM7/YWHAG/PDCD5/RNF31/HTRA2/MICALL2/DNAJA1/YWHAH/PMPCA/LEPROT/IMMP2L/ATG13/TFDP1/CHCHD4/AIP/ROMO1/TOMM40/USP36/DNAJC15/TIMM17A/TIMM50/SAE1/GDAP1/FBXW7/TIMM29/NMT1/PRKN/VPS11/TIMM17B/BCL2/MFN2/TIMM23B/TP53BP2/SH3GLB1/NDUF…	79
BP	GO:1902099	regulation of metaphase/anaphase transition of cell cycle	36/6991	54/15166	0.00181756	0.0315956	ENSG00000156970/ENSG00000112742/ENSG00000040275/ENSG00000080986/ENSG00000071539/ENSG00000126787/ENSG00000178295/ENSG00000135476/ENSG00000154473/ENSG00000117399/ENSG00000094804/ENSG00000136014/ENSG00000110200/ENSG00000149311/ENSG00000120129/ENSG00000117724/ENSG00000139687/ENSG00000134057/ENSG00000094880/ENSG00000164109/ENSG00000112029/ENSG00000178999/ENSG00000126226/ENSG00000138778/ENSG00000164754…	BUB1B/TTK/SPDL1/NDC80/TRIP13/DLGAP5/GEN1/ESPL1/BUB3/CDC20/CDC6/USP44/ANAPC15/ATM/DUSP1/CENPF/RB1/CCNB1/CDC23/MAD2L1/FBXO5/AURKB/PCID2/CENPE/RAD21/NEK6/CDT1/TPR/CUL3/MAD1L1/NSMCE2/RIOK2/LCMT1/BUB1/ANAPC5/ANAPC11	36
BP	GO:0036498	IRE1-mediated unfolded protein response	41/6991	63/15166	0.00182737	0.0315956	ENSG00000044574/ENSG00000072778/ENSG00000105327/ENSG00000166340/ENSG00000134109/ENSG00000149428/ENSG00000143321/ENSG00000184205/ENSG00000068971/ENSG00000178607/ENSG00000137076/ENSG00000157014/ENSG00000162298/ENSG00000143870/ENSG00000175215/ENSG00000128590/ENSG00000138674/ENSG00000013573/ENSG00000116809/ENSG00000087274/ENSG00000159720/ENSG00000074842/ENSG00000109501/ENSG00000174851/ENSG00000120742…	HSPA5/ACADVL/BBC3/TPP1/EDEM1/HYOU1/HDGF/TSPYL2/PPP2R5B/ERN1/TLN1/TATDN2/SYVN1/PDIA6/CTDSP2/DNAJB9/SEC31A/DDX11/ZBTB17/ADD1/ATP6V0D1/MYDGF/WFS1/YIF1A/SERP1/EXTL3/DCTN1/SSR1/KLHDC3/TMEM33/XBP1/ASNA1/GOSR2/BFAR/WIPI1/PARP16/GFPT1/SRPRB/CUL7/DNAJB11/SRPRA	41
BP	GO:1904589	regulation of protein import	41/6991	63/15166	0.00182737	0.0315956	ENSG00000196924/ENSG00000171720/ENSG00000096384/ENSG00000170312/ENSG00000184584/ENSG00000180353/ENSG00000104517/ENSG00000171033/ENSG00000065150/ENSG00000114346/ENSG00000136810/ENSG00000080815/ENSG00000105329/ENSG00000151929/ENSG00000105185/ENSG00000130726/ENSG00000166197/ENSG00000145675/ENSG00000166949/ENSG00000134242/ENSG00000196712/ENSG00000112062/ENSG00000173801/ENSG00000203965/ENSG00000213024…	FLNA/HDAC3/HSP90AB1/CDK1/TMEM173/HCLS1/UBR5/PKIA/IPO5/ECT2/TXN/PSEN1/TGFB1/BAG3/PDCD5/TRIM28/NOLC1/PIK3R1/SMAD3/PTPN22/NF1/MAPK14/JUP/EFCAB7/NUP62/TPR/MDFIC/ZC3H12A/RAB23/MED1/NUTF2/IGF1/CABP1/SUFU/GAS6/PRKCD/CDH1/NUP58/HYAL2/BMP4/SHH	41
BP	GO:0097237	cellular response to toxic substance	111/6991	196/15166	0.00185567	0.031993	ENSG00000176171/ENSG00000120738/ENSG00000118503/ENSG00000136997/ENSG00000132510/ENSG00000163516/ENSG00000197746/ENSG00000127528/ENSG00000132965/ENSG00000074706/ENSG00000167468/ENSG00000135046/ENSG00000164938/ENSG00000204628/ENSG00000132646/ENSG00000149273/ENSG00000130508/ENSG00000143878/ENSG00000185122/ENSG00000118513/ENSG00000134954/ENSG00000170312/ENSG00000130766/ENSG00000166888/ENSG00000171132…	BNIP3/EGR1/TNFAIP3/MYC/KDM6B/ANKZF1/PSAP/KLF2/ALOX5AP/IPCEF1/GPX4/ANXA1/TP53INP1/RACK1/PCNA/RPS3/PXDN/RHOB/HSF1/MYB/ETS1/CDK1/SESN2/STAT6/PRKCE/ADCY7/MAP3K5/ESD/ABTB2/SELENOW/PRDX3/FOXO3/EZH2/MDM2/CPS1/DNM2/GCH1/MAPK7/ECT2/ATP7A/AIFM1/TXN/FANCC/STK25/PINK1/FOXO1/KCNMB1/DHFR/DDX11/RELA/CBX8/GSTO1/ZNF277/HDAC6/GSTK1/TXNRD1/STK26/SELENOT/CYP1B1/NOS3/PPP5C/NNT/ITPR2/PCGF2/SOD2/CAT/SIRPA/XRN1/ADH5/TIM…	111
BP	GO:0031055	chromatin remodeling at centromere	32/6991	47/15166	0.00191264	0.0327874	ENSG00000119969/ENSG00000123219/ENSG00000100162/ENSG00000203760/ENSG00000169689/ENSG00000138092/ENSG00000148229/ENSG00000132475/ENSG00000162521/ENSG00000175792/ENSG00000166451/ENSG00000137812/ENSG00000151725/ENSG00000123485/ENSG00000031691/ENSG00000153044/ENSG00000115163/ENSG00000197837/ENSG00000048649/ENSG00000102054/ENSG00000120334/ENSG00000159055/ENSG00000102384/ENSG00000188312/ENSG00000132780…	HELLS/CENPK/CENPM/CENPW/CENPX/CENPO/POLE3/H3F3B/RBBP4/RUVBL1/CENPN/KNL1/CENPU/HJURP/CENPQ/CENPH/CENPA/HIST4H4/RSF1/RBBP7/CENPL/MIS18A/CENPI/CENPP/NASP/ITGB3BP/MIS18BP1/HIST1H4E/OIP5/HIST2H4B/CENPT/CENPS	32
BP	GO:0070265	necrotic cell death	32/6991	47/15166	0.00191264	0.0327874	ENSG00000198712/ENSG00000176171/ENSG00000167996/ENSG00000125826/ENSG00000140939/ENSG00000064012/ENSG00000152558/ENSG00000060138/ENSG00000197442/ENSG00000023445/ENSG00000092439/ENSG00000247077/ENSG00000100605/ENSG00000126456/ENSG00000083799/ENSG00000125652/ENSG00000105928/ENSG00000051620/ENSG00000003402/ENSG00000100504/ENSG00000197329/ENSG00000151729/ENSG00000163794/ENSG00000176720/ENSG00000105974…	MT-CO2/BNIP3/FTH1/RBCK1/NOL3/CASP8/TMEM123/YBX3/MAP3K5/BIRC3/TRPM7/PGAM5/ITPK1/IRF3/CYLD/ALKBH7/GSDME/HEBP2/CFLAR/PYGL/PELI1/SLC25A4/UCN/BOK/CAV1/MT3/PPIF/TICAM1/LY96/BIRC2/CD14/MLKL	32
BP	GO:0006732	coenzyme metabolic process	181/6991	335/15166	0.00195583	0.0334325	ENSG00000074800/ENSG00000105220/ENSG00000111674/ENSG00000170525/ENSG00000109107/ENSG00000117394/ENSG00000059804/ENSG00000114268/ENSG00000152256/ENSG00000156515/ENSG00000159399/ENSG00000134333/ENSG00000102144/ENSG00000067057/ENSG00000129993/ENSG00000168209/ENSG00000176715/ENSG00000136997/ENSG00000067225/ENSG00000111640/ENSG00000149925/ENSG00000171314/ENSG00000141959/ENSG00000198805/ENSG00000111669…	ENO1/GPI/ENO2/PFKFB3/ALDOC/SLC2A1/SLC2A3/PFKFB4/PDK1/HK1/HK2/LDHA/PGK1/PFKP/CBFA2T3/DDIT4/ACSF3/MYC/PKM/GAPDH/ALDOA/PGAM1/PFKL/PNP/TPI1/KCNAB2/PGM1/CD38/NADSYN1/SHMT2/ELOVL4/MAT2A/H6PD/STAT3/SLC19A1/PPARA/ZBTB7A/FASN/SPR/APIP/TYMS/QPRT/NAMPT/AMD1/PGD/PDSS1/HDAC4/HMGCL/GAMT/DBI/CROT/HMGCS1/OGT/OGDHL/GCH1/SLC25A1/ACSF2/TECR/FAR1/RPIA/ACSS2/ACOT7/MVK/GPAT4/G6PD/CYB5R3/DHFR/IDH3B/NAXD/ATIC/ARNT/GPHN/…	181
BP	GO:0009108	coenzyme biosynthetic process	117/6991	208/15166	0.00196787	0.0335431	ENSG00000074800/ENSG00000105220/ENSG00000111674/ENSG00000170525/ENSG00000109107/ENSG00000114268/ENSG00000152256/ENSG00000156515/ENSG00000159399/ENSG00000134333/ENSG00000102144/ENSG00000067057/ENSG00000129993/ENSG00000168209/ENSG00000176715/ENSG00000136997/ENSG00000067225/ENSG00000111640/ENSG00000149925/ENSG00000171314/ENSG00000141959/ENSG00000198805/ENSG00000111669/ENSG00000079739/ENSG00000172890…	ENO1/GPI/ENO2/PFKFB3/ALDOC/PFKFB4/PDK1/HK1/HK2/LDHA/PGK1/PFKP/CBFA2T3/DDIT4/ACSF3/MYC/PKM/GAPDH/ALDOA/PGAM1/PFKL/PNP/TPI1/PGM1/NADSYN1/ELOVL4/MAT2A/STAT3/PPARA/ZBTB7A/FASN/SPR/QPRT/NAMPT/PDSS1/HDAC4/OGT/OGDHL/GCH1/SLC25A1/TECR/ACSS2/ACOT7/DHFR/NAXD/ATIC/ARNT/GPHN/PPT1/MMADHC/INSR/PCBD1/PDPR/HIF1A/PRKAA2/MOCS1/IDH2/FPGS/SCD5/DLAT/ELOVL6/ZBTB20/MTHFD1/PDXK/ELOVL5/PNPO/COQ10A/COQ8A/NAPRT/GALK1/NAXE/…	117
BP	GO:0006091	generation of precursor metabolites and energy	237/6991	448/15166	0.00198674	0.033769	ENSG00000198804/ENSG00000198712/ENSG00000198938/ENSG00000074800/ENSG00000198886/ENSG00000198727/ENSG00000198899/ENSG00000198763/ENSG00000198786/ENSG00000198888/ENSG00000198840/ENSG00000105220/ENSG00000212907/ENSG00000111674/ENSG00000170525/ENSG00000109107/ENSG00000176171/ENSG00000114268/ENSG00000114480/ENSG00000156515/ENSG00000159399/ENSG00000134333/ENSG00000102144/ENSG00000067057/ENSG00000129993…	MT-CO1/MT-CO2/MT-CO3/ENO1/MT-ND4/MT-CYB/MT-ATP6/MT-ND2/MT-ND5/MT-ND1/MT-ND3/GPI/MT-ND4L/ENO2/PFKFB3/ALDOC/BNIP3/PFKFB4/GBE1/HK1/HK2/LDHA/PGK1/PFKP/CBFA2T3/DDIT4/MYC/PKM/GAPDH/ALDOA/PGAM1/PFKL/TPI1/GYS1/MT-ATP8/ACADVL/PPP1R3B/ENPP1/PGM1/BID/PPP1R3E/SHMT2/HMGB1/DEGS1/AKR7A2/PHGDH/NDUFA4/GLRX/CDK1/STAT3/GAA/PPARA/ZBTB7A/AACS/CYCS/FH/GYG1/PHKB/DHRS3/PNPT1/DYRK2/NOA1/NDUFA12/NOP53/NDUFB7/HDAC4/HMGCL/C…	237
BP	GO:0034340	response to type I interferon	48/6991	76/15166	0.00200609	0.0340018	ENSG00000120738/ENSG00000206503/ENSG00000182199/ENSG00000068745/ENSG00000204264/ENSG00000111679/ENSG00000096384/ENSG00000162434/ENSG00000126709/ENSG00000140853/ENSG00000130303/ENSG00000185507/ENSG00000183486/ENSG00000126456/ENSG00000172936/ENSG00000111335/ENSG00000170581/ENSG00000090432/ENSG00000164163/ENSG00000172183/ENSG00000111331/ENSG00000119917/ENSG00000204525/ENSG00000184979/ENSG00000234745…	EGR1/HLA-A/SHMT2/IP6K2/PSMB8/PTPN6/HSP90AB1/JAK1/IFI6/NLRC5/BST2/IRF7/MX2/IRF3/MYD88/OAS2/STAT2/MUL1/ABCE1/ISG20/OAS3/IFIT3/HLA-C/USP18/HLA-B/IFIT2/IFIT1/TRIM56/IRF8/IRF1/CDC37/RSAD2/OAS1/SETD2/CACTIN/STAT1/CNOT7/SCRIB/ISG15/IFI35/PTPN2/UBE2K/PTPN11/DCST1/IRF5/SAMHD1/IRF4/SP100	48
BP	GO:0007052	mitotic spindle organization	64/6991	106/15166	0.00211724	0.0357849	ENSG00000204388/ENSG00000255112/ENSG00000204389/ENSG00000112742/ENSG00000196924/ENSG00000080986/ENSG00000101057/ENSG00000008710/ENSG00000117632/ENSG00000047849/ENSG00000108424/ENSG00000152253/ENSG00000137497/ENSG00000090889/ENSG00000197102/ENSG00000117399/ENSG00000123473/ENSG00000160299/ENSG00000153187/ENSG00000101972/ENSG00000161800/ENSG00000107949/ENSG00000137807/ENSG00000118007/ENSG00000132341…	HSPA1B/CHMP1B/HSPA1A/TTK/FLNA/NDC80/MYBL2/PKD1/STMN1/MAP4/KPNB1/SPC25/NUMA1/KIF4A/DYNC1H1/CDC20/STIL/PCNT/HNRNPU/STAG2/RACGAP1/BCCIP/KIF23/STAG1/RAN/CCSAP/CEP97/RCC1/TNKS/CCNB1/SUN2/KIFC1/CLASP1/TUBGCP2/MZT1/KIF11/NUF2/AURKB/SMC3/AURKA/MECP2/INTS13/PARP3/WDR62/CENPE/DCTN2/TPX2/TUBGCP4/CEP192/SPAST/DCTN1/RAE1/KIF3B/NUP62/TPR/GOLGA2/CLASP2/TBCE/PSRC1/MAP10/SBDS/TUBGCP6/TUBG2/BORA	64
BP	GO:0042398	cellular modified amino acid biosynthetic process	25/6991	35/15166	0.0021329	0.0359486	ENSG00000083444/ENSG00000131067/ENSG00000006625/ENSG00000106397/ENSG00000100031/ENSG00000143942/ENSG00000130005/ENSG00000131979/ENSG00000172508/ENSG00000228716/ENSG00000130304/ENSG00000138363/ENSG00000136877/ENSG00000156471/ENSG00000100714/ENSG00000188313/ENSG00000128965/ENSG00000159131/ENSG00000174915/ENSG00000023909/ENSG00000178814/ENSG00000100983/ENSG00000178700/ENSG00000120254/ENSG00000116044	PLOD1/GGT7/GGCT/PLOD3/GGT1/CHAC2/GAMT/GCH1/CARNS1/DHFR/SLC27A1/ATIC/FPGS/PTDSS1/MTHFD1/PLSCR1/CHAC1/GART/PTDSS2/GCLM/OPLAH/GSS/DHFR2/MTHFD1L/NFE2L2	25
BP	GO:0000731	DNA synthesis involved in DNA repair	33/6991	49/15166	0.00216107	0.0363217	ENSG00000129355/ENSG00000132646/ENSG00000150991/ENSG00000111445/ENSG00000139618/ENSG00000166803/ENSG00000197299/ENSG00000177084/ENSG00000077514/ENSG00000100479/ENSG00000170315/ENSG00000156587/ENSG00000163918/ENSG00000133119/ENSG00000143476/ENSG00000124535/ENSG00000070010/ENSG00000106399/ENSG00000049541/ENSG00000117748/ENSG00000175482/ENSG00000126804/ENSG00000010072/ENSG00000182446/ENSG00000132383…	CDKN2D/PCNA/UBC/RFC5/BRCA2/PCLAF/BLM/POLE/POLD3/POLE2/UBB/UBE2L6/RFC4/RFC3/DTL/WRNIP1/UFD1/RPA3/RFC2/RPA2/POLD4/ZBTB1/SPRTN/NPLOC4/RPA1/POLH/WRN/ISG15/USP43/POLD1/TRIM25/REV3L/UBA52	33
BP	GO:0045005	DNA-dependent DNA replication maintenance of fidelity	29/6991	42/15166	0.00222228	0.0371429	ENSG00000132646/ENSG00000069275/ENSG00000146263/ENSG00000139618/ENSG00000197299/ENSG00000138346/ENSG00000177084/ENSG00000178295/ENSG00000169689/ENSG00000075131/ENSG00000170364/ENSG00000013573/ENSG00000197774/ENSG00000136807/ENSG00000160949/ENSG00000134452/ENSG00000198783/ENSG00000187790/ENSG00000165392/ENSG00000111602/ENSG00000159147/ENSG00000154920/ENSG00000172716/ENSG00000062822/ENSG00000111877…	PCNA/NUCKS1/MMS22L/BRCA2/BLM/DNA2/POLE/GEN1/CENPX/TIPIN/SETMAR/DDX11/EME2/CDK9/TONSL/FBH1/ZNF830/FANCM/WRN/TIMELESS/DONSON/EME1/SLFN11/POLD1/MCM9/MSH2/ZRANB3/SAMHD1/CENPS	29
BP	GO:1904591	positive regulation of protein import	29/6991	42/15166	0.00222228	0.0371429	ENSG00000196924/ENSG00000171720/ENSG00000096384/ENSG00000170312/ENSG00000184584/ENSG00000180353/ENSG00000104517/ENSG00000065150/ENSG00000114346/ENSG00000080815/ENSG00000105329/ENSG00000151929/ENSG00000105185/ENSG00000130726/ENSG00000145675/ENSG00000166949/ENSG00000134242/ENSG00000112062/ENSG00000173801/ENSG00000203965/ENSG00000047410/ENSG00000163874/ENSG00000125686/ENSG00000102898/ENSG00000017427…	FLNA/HDAC3/HSP90AB1/CDK1/TMEM173/HCLS1/UBR5/IPO5/ECT2/PSEN1/TGFB1/BAG3/PDCD5/TRIM28/PIK3R1/SMAD3/PTPN22/MAPK14/JUP/EFCAB7/TPR/ZC3H12A/MED1/NUTF2/IGF1/PRKCD/CDH1/HYAL2/SHH	29
BP	GO:0035023	regulation of Rho protein signal transduction	76/6991	129/15166	0.00224723	0.0374559	ENSG00000102606/ENSG00000154783/ENSG00000147138/ENSG00000125245/ENSG00000137312/ENSG00000090924/ENSG00000120278/ENSG00000154358/ENSG00000117632/ENSG00000126822/ENSG00000197622/ENSG00000275342/ENSG00000144230/ENSG00000154803/ENSG00000134215/ENSG00000038382/ENSG00000150093/ENSG00000156299/ENSG00000165801/ENSG00000136002/ENSG00000040608/ENSG00000142632/ENSG00000196914/ENSG00000111913/ENSG00000139679…	ARHGEF7/FGD5/GPR174/GPR18/FLOT1/PLEKHG2/PLEKHG1/OBSCN/STMN1/PLEKHG3/CDC42SE1/PRAG1/GPR17/FLCN/VAV3/TRIO/ITGB1/TIAM1/ARHGEF40/ARHGEF4/RTN4R/ARHGEF19/ARHGEF12/RIPOR2/LPAR6/ECT2/CDC42SE2/ARHGEF11/FGD6/MCF2/MCF2L/EPS8L2/ITSN2/KCTD13/VAV2/ARHGEF3/PLEKHG6/ARHGEF1/FGD1/F2RL2/F2R/CAVIN4/NRP1/ABCA1/FARP2/ARHGEF16/MCF2L2/ARHGEF37/AKAP13/P2RY8/ARHGEF17/ARHGEF39/FGD4/CUL3/ARHGEF25/GPR65/ARHGDIA/APOE/RASGRF2/…	76
BP	GO:0015980	energy derivation by oxidation of organic compounds	141/6991	256/15166	0.0022598	0.0375114	ENSG00000198804/ENSG00000198712/ENSG00000198938/ENSG00000198886/ENSG00000198727/ENSG00000198763/ENSG00000198786/ENSG00000198888/ENSG00000198840/ENSG00000212907/ENSG00000176171/ENSG00000114480/ENSG00000129993/ENSG00000136997/ENSG00000104812/ENSG00000072778/ENSG00000173281/ENSG00000197594/ENSG00000079739/ENSG00000015475/ENSG00000235194/ENSG00000182199/ENSG00000189403/ENSG00000189043/ENSG00000170312…	MT-CO1/MT-CO2/MT-CO3/MT-ND4/MT-CYB/MT-ND2/MT-ND5/MT-ND1/MT-ND3/MT-ND4L/BNIP3/GBE1/CBFA2T3/MYC/GYS1/ACADVL/PPP1R3B/ENPP1/PGM1/BID/PPP1R3E/SHMT2/HMGB1/NDUFA4/CDK1/GAA/CYCS/FH/GYG1/PHKB/PNPT1/DYRK2/NOA1/NDUFA12/NOP53/NDUFB7/UQCRC1/OGDHL/ACO2/INPP5K/MTFR1L/NDUFB8/NDUFAB1/SIRT3/NDUFS5/MTFR2/NDUFB9/PASK/NDUFS6/IRS2/PINK1/NDUFB5/IL6ST/CCNB1/NFATC4/IDH3B/STK40/UQCRH/PPP1CC/INSR/HIF1A/GNAS/CISD1/MYBBP1A/N…	141
BP	GO:0033045	regulation of sister chromatid segregation	50/6991	80/15166	0.00226303	0.0375114	ENSG00000156970/ENSG00000112742/ENSG00000040275/ENSG00000080986/ENSG00000071539/ENSG00000126787/ENSG00000168496/ENSG00000178295/ENSG00000137497/ENSG00000135476/ENSG00000154473/ENSG00000117399/ENSG00000094804/ENSG00000153187/ENSG00000136014/ENSG00000110200/ENSG00000149311/ENSG00000146670/ENSG00000120129/ENSG00000133302/ENSG00000168036/ENSG00000173273/ENSG00000117724/ENSG00000139687/ENSG00000134057…	BUB1B/TTK/SPDL1/NDC80/TRIP13/DLGAP5/FEN1/GEN1/NUMA1/ESPL1/BUB3/CDC20/CDC6/HNRNPU/USP44/ANAPC15/ATM/CDCA5/DUSP1/SLF1/CTNNB1/TNKS/CENPF/RB1/CCNB1/CDC23/DDX11/MAD2L1/FBXO5/AURKB/PCID2/CENPE/RAD21/SFPQ/NEK6/CDT1/TPR/CUL3/CDC27/MAD1L1/CTCF/SLF2/NSMCE2/RIOK2/LCMT1/BUB1/RMI2/HDAC8/ANAPC5/ANAPC11	50
BP	GO:0033077	T cell differentiation in thymus	44/6991	69/15166	0.00230937	0.0380698	ENSG00000152518/ENSG00000178562/ENSG00000185650/ENSG00000167286/ENSG00000160654/ENSG00000127152/ENSG00000135426/ENSG00000104853/ENSG00000184916/ENSG00000143772/ENSG00000137154/ENSG00000081237/ENSG00000167604/ENSG00000168036/ENSG00000155760/ENSG00000173757/ENSG00000179388/ENSG00000126804/ENSG00000070495/ENSG00000198851/ENSG00000107485/ENSG00000121210/ENSG00000174405/ENSG00000118046/ENSG00000125084…	ZFP36L2/CD28/ZFP36L1/CD3D/CD3G/BCL11B/TESPA1/CLPTM1/JAG2/ITPKB/RPS6/PTPRC/NFKBID/CTNNB1/FZD7/STAT5B/EGR3/ZBTB1/JMJD6/CD3E/GATA3/TMEM131L/LIG4/STK11/WNT1/DOCK2/CARD11/MAFB/RAG1/BCL2/CAMK4/SRF/PTPN2/SOS1/ADA/CCR6/ERBB2/ADAM8/BMP4/ATG5/SHH/NKAP/ADAM17/B2M	44
BP	GO:0042273	ribosomal large subunit biogenesis	44/6991	69/15166	0.00230937	0.0380698	ENSG00000100316/ENSG00000148303/ENSG00000122034/ENSG00000147403/ENSG00000048162/ENSG00000105373/ENSG00000131653/ENSG00000117395/ENSG00000089157/ENSG00000188846/ENSG00000037241/ENSG00000113460/ENSG00000053372/ENSG00000173545/ENSG00000138442/ENSG00000242485/ENSG00000107937/ENSG00000132603/ENSG00000148296/ENSG00000108592/ENSG00000197958/ENSG00000130810/ENSG00000122406/ENSG00000174547/ENSG00000147604…	RPL3/RPL7A/GTF3A/RPL10/NOP16/NOP53/TRAF7/EBNA1BP2/RPLP0/RPL14/RPL26L1/BRIX1/MRTO4/ZNF622/WDR12/MRPL20/GTPBP4/NIP7/SURF6/FTSJ3/RPL12/PPAN/RPL5/MRPL11/RPL7/PES1/RPL35A/NLE1/RPL10A/RPL38/NHP2/DDX28/RPL35/AAMP/RPL6/WDR18/RSL24D1/NWD2/LTO1/HEATR3/BOP1/RPL23A/RPL11/FASTKD2	44
BP	GO:0031124	mRNA 3'-end processing	58/6991	95/15166	0.00233468	0.0382919	ENSG00000185650/ENSG00000100650/ENSG00000070756/ENSG00000123136/ENSG00000185122/ENSG00000136450/ENSG00000165494/ENSG00000112081/ENSG00000138035/ENSG00000115875/ENSG00000142192/ENSG00000138376/ENSG00000168710/ENSG00000141543/ENSG00000196235/ENSG00000133226/ENSG00000124193/ENSG00000162385/ENSG00000101811/ENSG00000142528/ENSG00000134057/ENSG00000090060/ENSG00000101104/ENSG00000165934/ENSG00000125351…	ZFP36L1/SRSF5/PABPC1/DDX39A/HSF1/SRSF1/PCF11/SRSF3/PNPT1/SRSF7/APP/BARD1/AHCYL1/EIF4A3/SUPT5H/SRRM1/SRSF6/MAGOH/CSTF2/ZNF473/CCNB1/PAPOLA/PABPC1L/CPSF2/UPF3B/U2AF2/CASC3/CPSF1/CDK9/CPSF4/SLBP/CPSF6/SLU7/CPSF3/PAF1/CSTF3/DDX39B/SYMPK/RBM8A/SRSF9/TENT4A/ZC3H3/MAGOHB/RNF20/SNRPA/SSU72/SRSF11/CDC40/AP002990.1/NELFE/ZC3H14/THOC3/NUDT21/NCBP2/POLR2D/CTR9/THOC6/SCAF8	58
BP	GO:0019693	ribose phosphate metabolic process	234/6991	443/15166	0.00233557	0.0382919	ENSG00000198804/ENSG00000198712/ENSG00000198938/ENSG00000074800/ENSG00000198886/ENSG00000198727/ENSG00000198899/ENSG00000198763/ENSG00000198786/ENSG00000198888/ENSG00000198840/ENSG00000105220/ENSG00000212907/ENSG00000111674/ENSG00000170525/ENSG00000109107/ENSG00000114268/ENSG00000162433/ENSG00000156515/ENSG00000159399/ENSG00000134333/ENSG00000102144/ENSG00000067057/ENSG00000129993/ENSG00000168209…	MT-CO1/MT-CO2/MT-CO3/ENO1/MT-ND4/MT-CYB/MT-ATP6/MT-ND2/MT-ND5/MT-ND1/MT-ND3/GPI/MT-ND4L/ENO2/PFKFB3/ALDOC/PFKFB4/AK4/HK1/HK2/LDHA/PGK1/PFKP/CBFA2T3/DDIT4/MYC/PKM/GIMAP7/GAPDH/ALDOA/PGAM1/PFKL/HSPA1B/TPI1/MT-ATP8/ENPP1/PGM1/BID/RORA/AMPD3/GNG7/SHMT2/HSPA1A/CTPS1/ADM/H6PD/UCK2/NDUFA4/ATP5MC1/CDK1/STAT3/PALM/IMPDH2/NME1/GTPBP1/PPARA/ZBTB7A/CYCS/ADCY7/PDE7A/FLCN/SULT1B1/PGD/ADSS/NDUFA12/NDUFB7/HDAC4/…	234
BP	GO:0070482	response to oxygen levels	172/6991	318/15166	0.00234509	0.0383435	ENSG00000074800/ENSG00000198886/ENSG00000198727/ENSG00000198899/ENSG00000198786/ENSG00000117394/ENSG00000113739/ENSG00000104419/ENSG00000112715/ENSG00000176171/ENSG00000152256/ENSG00000120738/ENSG00000114023/ENSG00000159399/ENSG00000134333/ENSG00000135245/ENSG00000102144/ENSG00000135766/ENSG00000129993/ENSG00000168209/ENSG00000140521/ENSG00000136997/ENSG00000067225/ENSG00000104765/ENSG00000145730…	ENO1/MT-ND4/MT-CYB/MT-ATP6/MT-ND5/SLC2A1/STC2/NDRG1/VEGFA/BNIP3/PDK1/EGR1/FAM162A/HK2/LDHA/HILPDA/PGK1/EGLN1/CBFA2T3/DDIT4/POLG/MYC/PKM/BNIP3L/PAM/STC1/ALKBH5/P4HB/LONP1/NPEPPS/RBPJ/BBC3/CA9/ZFP36L1/CD38/RORA/ATF4/BRIP1/CDKN1B/HYOU1/NOL3/VEGFB/E2F1/UBC/PLOD1/ANGPTL4/ADM/UCP2/EGLN3/HSF1/MYB/SCAP/TGFBR2/ETS1/HSP90B1/CASP3/PRKCE/PPARA/TM9SF4/CXCR4/CITED2/SLC29A1/TMBIM6/UBB/HIGD1A/FOXO3/AQP3/ERO1A/NO…	172
BP	GO:0030902	hindbrain development	78/6991	133/15166	0.00235974	0.0384784	ENSG00000198804/ENSG00000198886/ENSG00000105426/ENSG00000044574/ENSG00000174938/ENSG00000090861/ENSG00000197594/ENSG00000128918/ENSG00000069667/ENSG00000196924/ENSG00000122877/ENSG00000114315/ENSG00000169136/ENSG00000095397/ENSG00000135919/ENSG00000150093/ENSG00000173898/ENSG00000100320/ENSG00000106462/ENSG00000204472/ENSG00000078808/ENSG00000133026/ENSG00000173406/ENSG00000118193/ENSG00000169379…	MT-CO1/MT-ND4/PTPRS/HSPA5/SEZ6L2/AARS/ENPP1/ALDH1A2/RORA/FLNA/EGR2/HES1/ATF5/WHRN/SERPINE2/ITGB1/SPTBN2/RBFOX2/EZH2/AIF1/SDF4/MYH10/DAB1/KIF14/ARL13B/ATP7A/CTNNB1/POU4F1/ATIC/PROX1/AHI1/HOXB3/PSMG1/MDK/RERE/WLS/CD3E/CEP290/MECP2/RPGRIP1L/AGTPBP1/B4GALT2/ABAT/GART/MTPN/LEF1/WNT1/SCRIB/DLL1/HERC1/MAFB/NOG/SEC24B/COQ8B/BCL2/OTX1/XRCC1/NEUROG3/MAP2K1/SEZ6/LRP6/PTPN11/SCN5A/HNRNPD/CEND1/SSTR3/ABL1/KAT…	78
BP	GO:0051306	mitotic sister chromatid separation	39/6991	60/15166	0.0024209	0.0393566	ENSG00000156970/ENSG00000112742/ENSG00000040275/ENSG00000080986/ENSG00000071539/ENSG00000126787/ENSG00000178295/ENSG00000135476/ENSG00000105568/ENSG00000154473/ENSG00000117399/ENSG00000094804/ENSG00000136014/ENSG00000110200/ENSG00000149311/ENSG00000120129/ENSG00000117724/ENSG00000139687/ENSG00000144535/ENSG00000134057/ENSG00000094880/ENSG00000164109/ENSG00000112029/ENSG00000178999/ENSG00000126226…	BUB1B/TTK/SPDL1/NDC80/TRIP13/DLGAP5/GEN1/ESPL1/PPP2R1A/BUB3/CDC20/CDC6/USP44/ANAPC15/ATM/DUSP1/CENPF/RB1/DIS3L2/CCNB1/CDC23/MAD2L1/FBXO5/AURKB/PCID2/CENPE/RAD21/NEK6/CDT1/TPR/CUL3/CDC27/MAD1L1/NSMCE2/RIOK2/LCMT1/BUB1/ANAPC5/ANAPC11	39
BP	GO:0045732	positive regulation of protein catabolic process	116/6991	207/15166	0.00244241	0.0393566	ENSG00000071575/ENSG00000129993/ENSG00000118503/ENSG00000204388/ENSG00000123384/ENSG00000135924/ENSG00000051108/ENSG00000134109/ENSG00000007944/ENSG00000145506/ENSG00000081479/ENSG00000111276/ENSG00000101255/ENSG00000204628/ENSG00000204389/ENSG00000169398/ENSG00000104904/ENSG00000108854/ENSG00000179262/ENSG00000049759/ENSG00000204463/ENSG00000178381/ENSG00000131507/ENSG00000147065/ENSG00000113712…	TRIB2/CBFA2T3/TNFAIP3/HSPA1B/LRP1/DNAJB2/HERPUD1/EDEM1/MYLIP/NKD2/LRP2/CDKN1B/TRIB3/RACK1/HSPA1A/PTK2/OAZ1/SMURF2/RAD23A/NEDD4L/BAG6/ZFAND2A/NDFIP1/MSN/CSNK1A1/PSMC3/NOP53/ATG4B/LDLR/CTSC/BARD1/MDM2/BCAP31/DTL/PSMC2/CSNK1D/LPCAT1/SEC22B/CLU/STUB1/TRIM32/HSPBP1/PSEN1/OAZ2/FOXO1/RNF19A/RAB7A/TIPARP/SUMO1/FBXO22/SNX1/FZR1/ARIH1/IDE/ATXN3/APC2/VPS28/RBX1/AURKA/SMURF1/SNX9/CD81/CUL4B/STX5/SIRT2/MAPK9/…	116
BP	GO:0000076	DNA replication checkpoint	14/6991	17/15166	0.00246769	0.0393566	ENSG00000093009/ENSG00000092853/ENSG00000138346/ENSG00000163781/ENSG00000094804/ENSG00000075131/ENSG00000159593/ENSG00000085840/ENSG00000140534/ENSG00000198783/ENSG00000111602/ENSG00000152942/ENSG00000167513/ENSG00000149716	CDC45/CLSPN/DNA2/TOPBP1/CDC6/TIPIN/NAE1/ORC1/TICRR/ZNF830/TIMELESS/RAD17/CDT1/LTO1	14
BP	GO:0009200	deoxyribonucleoside triphosphate metabolic process	14/6991	17/15166	0.00246769	0.0393566	ENSG00000106268/ENSG00000176890/ENSG00000128951/ENSG00000134326/ENSG00000179958/ENSG00000143774/ENSG00000136159/ENSG00000168393/ENSG00000125877/ENSG00000156110/ENSG00000114956/ENSG00000155085/ENSG00000196839/ENSG00000101347	NUDT1/TYMS/DUT/CMPK2/DCTPP1/GUK1/NUDT15/DTYMK/ITPA/ADK/DGUOK/AK9/ADA/SAMHD1	14
BP	GO:0034501	protein localization to kinetochore	14/6991	17/15166	0.00246769	0.0393566	ENSG00000112742/ENSG00000040275/ENSG00000080986/ENSG00000170312/ENSG00000154473/ENSG00000137812/ENSG00000172167/ENSG00000178999/ENSG00000031691/ENSG00000177602/ENSG00000167513/ENSG00000171853/ENSG00000198824/ENSG00000179051	TTK/SPDL1/NDC80/CDK1/BUB3/KNL1/MTBP/AURKB/CENPQ/HASPIN/CDT1/TRAPPC12/CHAMP1/RCC2	14
BP	GO:0001889	liver development	80/6991	137/15166	0.00246873	0.0393566	ENSG00000162433/ENSG00000118503/ENSG00000136997/ENSG00000067225/ENSG00000177606/ENSG00000130707/ENSG00000163235/ENSG00000197081/ENSG00000197594/ENSG00000128918/ENSG00000100650/ENSG00000135046/ENSG00000132646/ENSG00000129173/ENSG00000175567/ENSG00000008710/ENSG00000084073/ENSG00000136450/ENSG00000114315/ENSG00000105516/ENSG00000081760/ENSG00000176890/ENSG00000172216/ENSG00000164442/ENSG00000138035…	AK4/TNFAIP3/MYC/PKM/JUN/ASS1/TGFA/IGF2R/ENPP1/ALDH1A2/SRSF5/ANXA1/PCNA/E2F8/UCP2/PKD1/ZMPSTE24/SRSF1/HES1/DBP/AACS/TYMS/CEBPB/CITED2/PNPT1/PRKCSH/DUT/LIMS2/EZH2/RPS15/HMGCL/HMGCS1/CPS1/GNPNAT1/ACO2/ATP7A/TGFB1/RELA/ARF6/PROX1/PKD2/CCND1/RPS16/ACADM/AURKA/CFLAR/CEBPG/SMAD3/FPGS/RB1CC1/RPGRIP1L/RPL19/E2F7/DDX39B/JARID2/WNT1/NF1/LSR/ONECUT2/FBXW7/PHF2/NPHP3/QDPR/CSNK2B/ONECUT1/CUL3/MPST/ASNS/XBP1/ME…	80
BP	GO:0070585	protein localization to mitochondrion	80/6991	137/15166	0.00246873	0.0393566	ENSG00000156515/ENSG00000159399/ENSG00000104765/ENSG00000186868/ENSG00000104081/ENSG00000141279/ENSG00000105327/ENSG00000015475/ENSG00000101412/ENSG00000169100/ENSG00000128340/ENSG00000175197/ENSG00000165943/ENSG00000064012/ENSG00000116574/ENSG00000160014/ENSG00000158882/ENSG00000134308/ENSG00000163930/ENSG00000086758/ENSG00000198911/ENSG00000265354/ENSG00000134809/ENSG00000185651/ENSG00000150779…	HK1/HK2/BNIP3L/MAPT/BMF/NPEPPS/BBC3/BID/E2F1/SLC25A6/RAC2/DDIT3/MOAP1/CASP8/RHOU/CALM3/TOMM40L/YWHAQ/BAP1/HUWE1/SREBF2/TIMM23/TIMM10/UBE2L3/TIMM8B/TOMM34/BAG3/SREBF1/PINK1/HPS4/TOMM7/YWHAG/PDCD5/RNF31/HTRA2/MICALL2/DNAJA1/YWHAH/PMPCA/LEPROT/IMMP2L/ATG13/TFDP1/MARCH5/CHCHD4/AIP/ROMO1/TOMM40/USP36/DNAJC15/TIMM17A/TIMM50/SAE1/GDAP1/FBXW7/TIMM29/NMT1/PRKN/VPS11/TIMM17B/BCL2/MFN2/TIMM23B/TP53BP2/SH3GL…	80
BP	GO:0060337	type I interferon signaling pathway	45/6991	71/15166	0.00247265	0.0393566	ENSG00000120738/ENSG00000206503/ENSG00000068745/ENSG00000204264/ENSG00000111679/ENSG00000096384/ENSG00000162434/ENSG00000126709/ENSG00000140853/ENSG00000130303/ENSG00000185507/ENSG00000183486/ENSG00000126456/ENSG00000172936/ENSG00000111335/ENSG00000170581/ENSG00000090432/ENSG00000164163/ENSG00000172183/ENSG00000111331/ENSG00000119917/ENSG00000204525/ENSG00000184979/ENSG00000234745/ENSG00000119922…	EGR1/HLA-A/IP6K2/PSMB8/PTPN6/HSP90AB1/JAK1/IFI6/NLRC5/BST2/IRF7/MX2/IRF3/MYD88/OAS2/STAT2/MUL1/ABCE1/ISG20/OAS3/IFIT3/HLA-C/USP18/HLA-B/IFIT2/IFIT1/IRF8/IRF1/CDC37/RSAD2/OAS1/CACTIN/STAT1/CNOT7/SCRIB/ISG15/IFI35/PTPN2/UBE2K/PTPN11/DCST1/IRF5/SAMHD1/IRF4/SP100	45
BP	GO:0071357	cellular response to type I interferon	45/6991	71/15166	0.00247265	0.0393566	ENSG00000120738/ENSG00000206503/ENSG00000068745/ENSG00000204264/ENSG00000111679/ENSG00000096384/ENSG00000162434/ENSG00000126709/ENSG00000140853/ENSG00000130303/ENSG00000185507/ENSG00000183486/ENSG00000126456/ENSG00000172936/ENSG00000111335/ENSG00000170581/ENSG00000090432/ENSG00000164163/ENSG00000172183/ENSG00000111331/ENSG00000119917/ENSG00000204525/ENSG00000184979/ENSG00000234745/ENSG00000119922…	EGR1/HLA-A/IP6K2/PSMB8/PTPN6/HSP90AB1/JAK1/IFI6/NLRC5/BST2/IRF7/MX2/IRF3/MYD88/OAS2/STAT2/MUL1/ABCE1/ISG20/OAS3/IFIT3/HLA-C/USP18/HLA-B/IFIT2/IFIT1/IRF8/IRF1/CDC37/RSAD2/OAS1/CACTIN/STAT1/CNOT7/SCRIB/ISG15/IFI35/PTPN2/UBE2K/PTPN11/DCST1/IRF5/SAMHD1/IRF4/SP100	45
BP	GO:0046578	regulation of Ras protein signal transduction	118/6991	211/15166	0.002479	0.0393566	ENSG00000102606/ENSG00000154783/ENSG00000119522/ENSG00000125637/ENSG00000147138/ENSG00000125245/ENSG00000137312/ENSG00000090924/ENSG00000120278/ENSG00000164056/ENSG00000154358/ENSG00000117632/ENSG00000126822/ENSG00000197622/ENSG00000134250/ENSG00000059915/ENSG00000100055/ENSG00000275342/ENSG00000144230/ENSG00000105443/ENSG00000154803/ENSG00000134215/ENSG00000038382/ENSG00000150093/ENSG00000156299…	ARHGEF7/FGD5/DENND1A/PSD4/GPR174/GPR18/FLOT1/PLEKHG2/PLEKHG1/SPRY1/OBSCN/STMN1/PLEKHG3/CDC42SE1/NOTCH2/PSD/CYTH4/PRAG1/GPR17/CYTH2/FLCN/VAV3/TRIO/ITGB1/TIAM1/ITPKB/ARHGEF40/MAPRE2/RALGPS1/ARFGEF3/ARHGEF4/RTN4R/ARHGEF19/ARHGEF12/RIPOR2/OGT/DNM2/MADD/KIF14/LPAR6/ECT2/CDC42SE2/GBF1/ARHGEF11/HRAS/FGD6/MCF2/MCF2L/ARF6/SH2B2/EPS8L2/IQSEC3/ITSN2/SPRY2/KCTD13/VAV2/ARHGEF3/PLEKHG6/ARHGEF1/FGD1/F2RL2/RGL2/…	118
BP	GO:1904951	positive regulation of establishment of protein localization	215/6991	405/15166	0.00251478	0.0397985	ENSG00000105220/ENSG00000156515/ENSG00000111640/ENSG00000164850/ENSG00000123384/ENSG00000141279/ENSG00000010810/ENSG00000105327/ENSG00000111536/ENSG00000134109/ENSG00000015475/ENSG00000004468/ENSG00000198722/ENSG00000160255/ENSG00000204628/ENSG00000189403/ENSG00000101412/ENSG00000128340/ENSG00000170379/ENSG00000116824/ENSG00000104904/ENSG00000196924/ENSG00000171720/ENSG00000064012/ENSG00000096384…	GPI/HK1/GAPDH/GPER1/LRP1/NPEPPS/FYN/BBC3/IL26/EDEM1/BID/CD38/UNC13B/ITGB2/RACK1/HMGB1/E2F1/RAC2/TCAF2/CD2/OAZ1/FLNA/HDAC3/CASP8/HSP90AB1/DYNLL1/CDK1/TMEM173/PRKCE/RHOU/AACS/TM9SF4/HCLS1/PLA2G6/TENM1/YWHAQ/TARDBP/NLGN2/EMD/BAP1/CCT5/HUWE1/UBR5/SREBF2/HLA-DRB1/VAMP2/PTPN23/PTGER4/GLUL/MDM2/PCNT/BCAP31/UBE2L3/CCT4/MTCL1/SEC16A/GLUD1/IRF3/MYH10/IPO5/SYK/DKC1/ECT2/MYO18A/NR1H2/SIRT3/CDC42/PSEN1/TGFB1/…	215
BP	GO:0016575	histone deacetylation	52/6991	84/15166	0.00252007	0.0397985	ENSG00000112715/ENSG00000108840/ENSG00000179094/ENSG00000135365/ENSG00000164105/ENSG00000171720/ENSG00000011243/ENSG00000149480/ENSG00000071655/ENSG00000068024/ENSG00000162521/ENSG00000127511/ENSG00000123562/ENSG00000142082/ENSG00000163517/ENSG00000105329/ENSG00000072310/ENSG00000158828/ENSG00000101849/ENSG00000057935/ENSG00000004487/ENSG00000061273/ENSG00000106400/ENSG00000239306/ENSG00000066427…	VEGFA/HDAC5/PER1/PHF21A/SAP30/HDAC3/AKAP8L/MTA2/MBD3/HDAC4/RBBP4/SIN3B/MORF4L2/SIRT3/HDAC11/TGFB1/SREBF1/PINK1/TBL1X/MTA3/KDM1A/HDAC7/ZNHIT1/RBM14/ATXN3/REST/HDAC6/BAZ2A/KDM5A/SMARCAD1/C6orf89/HDAC9/UCN/ING2/RBBP7/RCOR1/SIRT2/MTA1/SUDS3/SFPQ/ARID4A/TADA2A/CHD3/SIN3A/ARID4B/MORF4L1/JDP2/BRMS1/CAMK2D/MIER2/HDAC8/HDAC1	52
BP	GO:0018023	peptidyl-lysine trimethylation	30/6991	44/15166	0.00254484	0.0400846	ENSG00000127663/ENSG00000005483/ENSG00000107077/ENSG00000104872/ENSG00000141867/ENSG00000147162/ENSG00000187837/ENSG00000168769/ENSG00000183576/ENSG00000137815/ENSG00000272333/ENSG00000152455/ENSG00000169057/ENSG00000118894/ENSG00000168298/ENSG00000181555/ENSG00000032219/ENSG00000124575/ENSG00000131845/ENSG00000066135/ENSG00000054267/ENSG00000136045/ENSG00000198026/ENSG00000101945/ENSG00000164091…	KDM4B/KMT2E/KDM4C/PIH1D1/BRD4/OGT/HIST1H1C/TET2/SETD3/RTF1/KMT2B/SUV39H2/MECP2/EEF2KMT/HIST1H1E/SETD2/ARID4A/HIST1H1D/ZNF304/KDM4A/ARID4B/PWP1/ZNF335/SUV39H1/WDR82/SETD4/SMARCB1/KMT5B/KMT5C/CTR9	30
BP	GO:0006164	purine nucleotide biosynthetic process	124/6991	223/15166	0.00257561	0.0404633	ENSG00000198712/ENSG00000074800/ENSG00000198899/ENSG00000105220/ENSG00000111674/ENSG00000170525/ENSG00000109107/ENSG00000114268/ENSG00000162433/ENSG00000156515/ENSG00000159399/ENSG00000134333/ENSG00000102144/ENSG00000067057/ENSG00000129993/ENSG00000168209/ENSG00000136997/ENSG00000067225/ENSG00000111640/ENSG00000149925/ENSG00000171314/ENSG00000141959/ENSG00000111669/ENSG00000228253/ENSG00000079739…	MT-CO2/ENO1/MT-ATP6/GPI/ENO2/PFKFB3/ALDOC/PFKFB4/AK4/HK1/HK2/LDHA/PGK1/PFKP/CBFA2T3/DDIT4/MYC/PKM/GAPDH/ALDOA/PGAM1/PFKL/TPI1/MT-ATP8/PGM1/AMPD3/GNG7/ADM/ATP5MC1/STAT3/PALM/IMPDH2/NME1/PPARA/ZBTB7A/ADCY7/FLCN/ADSS/HDAC4/NPPC/VPS9D1/OGT/OGDHL/GUK1/ACOT7/TGFB1/PINK1/GABBR2/ATP5S/ADCY3/GUCY2D/ATIC/ADCY1/ARNT/INSR/GMPR2/PRPS2/HIF1A/ATP5ME/PRKAA2/IMPDH1/GRM2/STOML2/ZBTB20/PPAT/GUCY1B1/MTHFD1/PRPSAP2/A…	124
BP	GO:1905818	regulation of chromosome separation	40/6991	62/15166	0.00262795	0.041178	ENSG00000156970/ENSG00000112742/ENSG00000040275/ENSG00000080986/ENSG00000071539/ENSG00000126787/ENSG00000178295/ENSG00000137497/ENSG00000135476/ENSG00000154473/ENSG00000117399/ENSG00000094804/ENSG00000136014/ENSG00000110200/ENSG00000149311/ENSG00000120129/ENSG00000117724/ENSG00000139687/ENSG00000134057/ENSG00000094880/ENSG00000164109/ENSG00000112029/ENSG00000178999/ENSG00000126226/ENSG00000138778…	BUB1B/TTK/SPDL1/NDC80/TRIP13/DLGAP5/GEN1/NUMA1/ESPL1/BUB3/CDC20/CDC6/USP44/ANAPC15/ATM/DUSP1/CENPF/RB1/CCNB1/CDC23/MAD2L1/FBXO5/AURKB/PCID2/CENPE/RAD21/NEK6/CDT1/TPR/CUL3/CDC27/MAD1L1/NSMCE2/RIOK2/LCMT1/CSNK2A2/BUB1/ANAPC5/CSNK2A1/ANAPC11	40
BP	GO:0070936	protein K48-linked ubiquitination	35/6991	53/15166	0.00267731	0.0418425	ENSG00000118503/ENSG00000168159/ENSG00000204308/ENSG00000077152/ENSG00000107341/ENSG00000049759/ENSG00000186591/ENSG00000104517/ENSG00000145495/ENSG00000159461/ENSG00000162298/ENSG00000119401/ENSG00000170035/ENSG00000127870/ENSG00000197329/ENSG00000119048/ENSG00000182670/ENSG00000063978/ENSG00000182247/ENSG00000170142/ENSG00000170633/ENSG00000175063/ENSG00000166326/ENSG00000185345/ENSG00000070423…	TNFAIP3/RNF187/RNF5/UBE2T/UBE2R2/NEDD4L/UBE2H/UBR5/MARCH6/AMFR/SYVN1/TRIM32/UBE2E3/RNF6/PELI1/UBE2B/TTC3/RNF4/UBE2E2/UBE2E1/RNF34/UBE2C/TRIM44/PRKN/RNF126/NMI/KLHL3/UBE2K/BFAR/BIRC2/UBE2G2/TRIM38/RFFL/UBE2D3/ARIH2	35
BP	GO:0021692	cerebellar Purkinje cell layer morphogenesis	12/6991	14/15166	0.00276317	0.0428505	ENSG00000069667/ENSG00000095397/ENSG00000173898/ENSG00000118193/ENSG00000165240/ENSG00000135049/ENSG00000198719/ENSG00000103657/ENSG00000123815/ENSG00000184524/ENSG00000141837/ENSG00000273706	RORA/WHRN/SPTBN2/KIF14/ATP7A/AGTPBP1/DLL1/HERC1/COQ8B/CEND1/CACNA1A/LHX1	12
BP	GO:0033169	histone H3-K9 demethylation	12/6991	14/15166	0.00276317	0.0428505	ENSG00000127663/ENSG00000115548/ENSG00000006459/ENSG00000107077/ENSG00000102878/ENSG00000168453/ENSG00000004487/ENSG00000171988/ENSG00000073614/ENSG00000197724/ENSG00000066135/ENSG00000172943	KDM4B/KDM3A/KDM7A/KDM4C/HSF4/HR/KDM1A/JMJD1C/KDM5A/PHF2/KDM4A/PHF8	12
BP	GO:1903019	negative regulation of glycoprotein metabolic process	12/6991	14/15166	0.00276317	0.0428505	ENSG00000182240/ENSG00000078596/ENSG00000116209/ENSG00000101473/ENSG00000064687/ENSG00000275700/ENSG00000101439/ENSG00000105639/ENSG00000136156/ENSG00000177076/ENSG00000163661/ENSG00000113070	BACE2/ITM2A/TMEM59/ACOT8/ABCA7/AATF/CST3/JAK3/ITM2B/ACER2/PTX3/HBEGF	12
BP	GO:0006163	purine nucleotide metabolic process	227/6991	430/15166	0.002791	0.0431708	ENSG00000198804/ENSG00000198712/ENSG00000198938/ENSG00000074800/ENSG00000198886/ENSG00000198727/ENSG00000198899/ENSG00000198763/ENSG00000198786/ENSG00000198888/ENSG00000198840/ENSG00000105220/ENSG00000212907/ENSG00000111674/ENSG00000170525/ENSG00000109107/ENSG00000114268/ENSG00000162433/ENSG00000156515/ENSG00000159399/ENSG00000134333/ENSG00000102144/ENSG00000067057/ENSG00000129993/ENSG00000168209…	MT-CO1/MT-CO2/MT-CO3/ENO1/MT-ND4/MT-CYB/MT-ATP6/MT-ND2/MT-ND5/MT-ND1/MT-ND3/GPI/MT-ND4L/ENO2/PFKFB3/ALDOC/PFKFB4/AK4/HK1/HK2/LDHA/PGK1/PFKP/CBFA2T3/DDIT4/MYC/PKM/GIMAP7/GAPDH/ALDOA/PGAM1/PFKL/PNP/HSPA1B/TPI1/MT-ATP8/ENPP1/PGM1/BID/RORA/AMPD3/GNG7/SHMT2/HSPA1A/ADM/NUDT1/NDUFA4/ATP5MC1/CDK1/STAT3/PALM/IMPDH2/NME1/GTPBP1/PPARA/ZBTB7A/CYCS/ADCY7/PDE7A/FLCN/SULT1B1/ADSS/NDUFA12/NDUFB7/HDAC4/NPPC/VPS9D…	227
BP	GO:0032435	negative regulation of proteasomal ubiquitin-dependent protein catabolic process	23/6991	32/15166	0.00281368	0.0432991	ENSG00000187555/ENSG00000096384/ENSG00000162191/ENSG00000079387/ENSG00000198168/ENSG00000168078/ENSG00000204463/ENSG00000105373/ENSG00000147162/ENSG00000163602/ENSG00000102921/ENSG00000274897/ENSG00000038532/ENSG00000158941/ENSG00000116750/ENSG00000171100/ENSG00000166963/ENSG00000173473/ENSG00000137575/ENSG00000101557/ENSG00000104969/ENSG00000164690/ENSG00000142676	USP7/HSP90AB1/UBXN1/SENP1/SVIP/PBK/BAG6/NOP53/OGT/RYBP/N4BP1/PANO1/CLEC16A/CCAR2/UCHL5/MTM1/MAP1A/SMARCC1/SDCBP/USP14/SGTA/SHH/RPL11	23
BP	GO:0042987	amyloid precursor protein catabolic process	23/6991	32/15166	0.00281368	0.0432991	ENSG00000143590/ENSG00000162736/ENSG00000088832/ENSG00000142192/ENSG00000120885/ENSG00000160179/ENSG00000080815/ENSG00000136717/ENSG00000134318/ENSG00000170348/ENSG00000064687/ENSG00000171867/ENSG00000132589/ENSG00000188603/ENSG00000116133/ENSG00000137642/ENSG00000130477/ENSG00000130203/ENSG00000073921/ENSG00000117362/ENSG00000169242/ENSG00000067900/ENSG00000186088	EFNA3/NCSTN/FKBP1A/APP/CLU/ABCG1/PSEN1/BIN1/ROCK2/TMED10/ABCA7/PRNP/FLOT2/CLN3/DHCR24/SORL1/UNC13A/APOE/PICALM/APH1A/EFNA1/ROCK1/GSAP	23
BP	GO:0030183	B cell differentiation	63/6991	105/15166	0.00282466	0.0433571	ENSG00000152518/ENSG00000168264/ENSG00000161405/ENSG00000108840/ENSG00000168214/ENSG00000185650/ENSG00000117322/ENSG00000111679/ENSG00000217128/ENSG00000078596/ENSG00000134250/ENSG00000067082/ENSG00000178951/ENSG00000149177/ENSG00000135905/ENSG00000150093/ENSG00000100097/ENSG00000068024/ENSG00000123338/ENSG00000149311/ENSG00000168918/ENSG00000165025/ENSG00000081237/ENSG00000083799/ENSG00000128590…	ZFP36L2/IRF2BP2/IKZF3/HDAC5/RBPJ/ZFP36L1/CR2/PTPN6/FNIP1/ITM2A/NOTCH2/KLF6/ZBTB7A/PTPRJ/DOCK10/ITGB1/LGALS1/HDAC4/NCKAP1L/ATM/INPP5D/SYK/PTPRC/CYLD/DNAJB9/EP300/STAT5B/PIK3R1/ZBTB1/PPP2R3C/CEBPG/PCID2/ITGA4/GPR183/HDAC9/PLCG2/CD40LG/PLCL2/GON4L/CARD11/DLL1/POU2F2/TPD52/KIT/RAG1/BCL2/BCL3/ONECUT1/MFNG/XBP1/POLM/NTRK1/DCLRE1C/JAK3/PTPN2/SP3/ADA/TSHR/ABL1/MSH2/BTK/FCRL3/ADAM17	63
BP	GO:0050684	regulation of mRNA processing	74/6991	126/15166	0.00285667	0.0437369	ENSG00000102317/ENSG00000185650/ENSG00000100650/ENSG00000122566/ENSG00000182872/ENSG00000076770/ENSG00000185122/ENSG00000136450/ENSG00000178951/ENSG00000112081/ENSG00000115875/ENSG00000100201/ENSG00000100320/ENSG00000138376/ENSG00000168710/ENSG00000153187/ENSG00000054118/ENSG00000131773/ENSG00000152601/ENSG00000196235/ENSG00000161082/ENSG00000162775/ENSG00000124193/ENSG00000162385/ENSG00000153914…	RBM3/ZFP36L1/SRSF5/HNRNPA2B1/RBM10/MBNL3/HSF1/SRSF1/ZBTB7A/SRSF3/SRSF7/DDX17/RBFOX2/BARD1/AHCYL1/HNRNPU/THRAP3/KHDRBS3/MBNL1/SUPT5H/CELF5/RBM15/SRSF6/MAGOH/SREK1/CCNB1/RBM5/PAPOLA/C1QBP/U2AF2/REST/JMJD6/SON/CDK9/CPSF4/RBM4/NSRP1/KHDRBS1/PAF1/SART3/DAZAP1/CELF2/RBFOX3/SRPK1/SRSF8/SLTM/SRSF10/RBM8A/SRSF9/RBMX/SNRNP70/SFSWAP/RNF20/SUPT6H/CIRBP/SNRPA/ZC3H10/NELFE/HNRNPA1/YTHDC1/RBM4B/PTCD2/RBM15B/ZC3…	74
BP	GO:0016574	histone ubiquitination	31/6991	46/15166	0.00287716	0.0439388	ENSG00000276043/ENSG00000086758/ENSG00000104517/ENSG00000124422/ENSG00000183337/ENSG00000111752/ENSG00000177889/ENSG00000163602/ENSG00000004487/ENSG00000141570/ENSG00000136807/ENSG00000006712/ENSG00000119048/ENSG00000158290/ENSG00000170142/ENSG00000277258/ENSG00000134574/ENSG00000167986/ENSG00000168283/ENSG00000108395/ENSG00000155827/ENSG00000166349/ENSG00000178691/ENSG00000180628/ENSG00000024048…	UHRF1/HUWE1/UBR5/USP22/BCOR/PHC1/UBE2N/RYBP/KDM1A/CBX8/CDK9/PAF1/UBE2B/CUL4B/UBE2E1/PCGF2/DDB2/DDB1/BMI1/TRIM37/RNF20/RAG1/SUZ12/PCGF5/UBR2/SKP1/RNF168/ATXN7L3/PCGF3/WDR70/CTR9	31
BP	GO:0045943	positive regulation of transcription by RNA polymerase I	17/6991	22/15166	0.00293557	0.0447065	ENSG00000128272/ENSG00000130935/ENSG00000108312/ENSG00000104872/ENSG00000166986/ENSG00000013573/ENSG00000005100/ENSG00000115368/ENSG00000164338/ENSG00000147133/ENSG00000119285/ENSG00000136045/ENSG00000141736/ENSG00000099956/ENSG00000198793/ENSG00000172943/ENSG00000122035	ATF4/NOL11/UBTF/PIH1D1/MARS/DDX11/DHX33/WDR75/UTP15/TAF1/HEATR1/PWP1/ERBB2/SMARCB1/MTOR/PHF8/RASL11A	17
BP	GO:0006998	nuclear envelope organization	36/6991	55/15166	0.00294229	0.0447065	ENSG00000164850/ENSG00000166501/ENSG00000084073/ENSG00000011243/ENSG00000170312/ENSG00000100749/ENSG00000120948/ENSG00000102119/ENSG00000168476/ENSG00000119638/ENSG00000164828/ENSG00000134324/ENSG00000091039/ENSG00000134057/ENSG00000116030/ENSG00000100242/ENSG00000113569/ENSG00000170876/ENSG00000064102/ENSG00000161904/ENSG00000136816/ENSG00000147457/ENSG00000088833/ENSG00000021574/ENSG00000204843…	GPER1/PRKCB/ZMPSTE24/AKAP8L/CDK1/VRK1/TARDBP/EMD/REEP4/NEK9/SUN1/LPIN1/OSBPL8/CCNB1/SUMO1/SUN2/NUP155/TMEM43/INTS13/LEMD2/TOR1B/CHMP7/NSFL1C/SPAST/DCTN1/VPS4A/NEK6/TOR1AIP1/PRKCA/UBXN2B/SPAG4/NUTF2/NUP93/UBXN2A/REEP3/LEMD3	36
BP	GO:1901998	toxin transport	27/6991	39/15166	0.00295597	0.0448012	ENSG00000176171/ENSG00000033627/ENSG00000044574/ENSG00000163297/ENSG00000106976/ENSG00000150753/ENSG00000115484/ENSG00000160179/ENSG00000169604/ENSG00000086061/ENSG00000132141/ENSG00000166226/ENSG00000120217/ENSG00000099250/ENSG00000104129/ENSG00000160741/ENSG00000103671/ENSG00000135624/ENSG00000156261/ENSG00000111481/ENSG00000160695/ENSG00000162337/ENSG00000117713/ENSG00000070018/ENSG00000141542…	BNIP3/ATP6V0A1/HSPA5/ANTXR2/DNM1/CCT5/CCT4/ABCG1/ANTXR1/DNAJA1/CCT6B/CCT2/CD274/NRP1/DNAJC17/CRTC2/TRIP4/CCT7/CCT8/COPZ1/VPS11/LRP5/ARID1A/LRP6/RAB40B/CCT3/MTMR12	27
BP	GO:0006607	NLS-bearing protein import into nucleus	20/6991	27/15166	0.00298757	0.0449405	ENSG00000182481/ENSG00000213672/ENSG00000185304/ENSG00000108424/ENSG00000187627/ENSG00000065150/ENSG00000183054/ENSG00000114423/ENSG00000082074/ENSG00000163002/ENSG00000142599/ENSG00000105576/ENSG00000137040/ENSG00000153201/ENSG00000102753/ENSG00000153165/ENSG00000083312/ENSG00000196911/ENSG00000104447/ENSG00000025800	KPNA2/NCKIPSD/RGPD2/KPNB1/RGPD1/IPO5/RGPD6/CBLB/FYB1/NUP35/RERE/TNPO2/RANBP6/RANBP2/KPNA3/RGPD3/TNPO1/KPNA5/TRPS1/KPNA6	20
BP	GO:0031935	regulation of chromatin silencing	20/6991	27/15166	0.00298757	0.0449405	ENSG00000189060/ENSG00000093009/ENSG00000184897/ENSG00000156802/ENSG00000130816/ENSG00000130726/ENSG00000187837/ENSG00000168298/ENSG00000124575/ENSG00000131845/ENSG00000197724/ENSG00000100084/ENSG00000138336/ENSG00000169375/ENSG00000143379/ENSG00000137309/ENSG00000111875/ENSG00000184357/ENSG00000172943/ENSG00000187166	H1F0/CDC45/H1FX/ATAD2/DNMT1/TRIM28/HIST1H1C/HIST1H1E/HIST1H1D/ZNF304/PHF2/HIRA/TET1/SIN3A/SETDB1/HMGA1/ASF1A/HIST1H1B/PHF8/H1FNT	20
BP	GO:0051569	regulation of histone H3-K4 methylation	20/6991	27/15166	0.00298757	0.0449405	ENSG00000005483/ENSG00000118513/ENSG00000104872/ENSG00000012048/ENSG00000204371/ENSG00000183337/ENSG00000185049/ENSG00000168036/ENSG00000130816/ENSG00000198890/ENSG00000137815/ENSG00000272333/ENSG00000107485/ENSG00000157212/ENSG00000141646/ENSG00000198026/ENSG00000204356/ENSG00000162676/ENSG00000163348/ENSG00000198730	KMT2E/MYB/PIH1D1/BRCA1/EHMT2/BCOR/NELFA/CTNNB1/DNMT1/PRMT6/RTF1/KMT2B/GATA3/PAXIP1/SMAD4/ZNF335/NELFE/GFI1/PYGO2/CTR9	20
BP	GO:0019886	antigen processing and presentation of exogenous peptide antigen via MHC class II	56/6991	92/15166	0.00302676	0.0454165	ENSG00000100600/ENSG00000115073/ENSG00000088986/ENSG00000174080/ENSG00000173898/ENSG00000090889/ENSG00000197102/ENSG00000196126/ENSG00000127022/ENSG00000196961/ENSG00000116489/ENSG00000163808/ENSG00000079805/ENSG00000161800/ENSG00000137807/ENSG00000152056/ENSG00000079616/ENSG00000075785/ENSG00000198502/ENSG00000072958/ENSG00000138674/ENSG00000006125/ENSG00000161203/ENSG00000138160/ENSG00000122705…	LGMN/ACTR1B/DYNLL1/CTSF/SPTBN2/KIF4A/DYNC1H1/HLA-DRB1/CANX/AP2A1/CAPZA1/KIF15/DNM2/RACGAP1/KIF23/AP1S3/KIF22/RAB7A/HLA-DRB5/AP1M1/SEC31A/AP2B1/AP2M1/KIF11/CLTA/HLA-DMA/TRAF6/KIF5A/DCTN6/DYNC1I2/ARF1/CENPE/DCTN2/AP2A2/CTSD/HLA-DOB/KIF2C/DCTN1/AP1S2/KIF3B/SEC24B/KLC2/SEC24C/CTSV/AP2S1/CTSS/KIF18A/SEC13/KIF3A/DYNLL2/SEC24A/HLA-DQA1/SAR1B/SEC24D/KLC1/HLA-DRA	56
BP	GO:0098732	macromolecule deacylation	66/6991	111/15166	0.00310519	0.0464775	ENSG00000112715/ENSG00000186868/ENSG00000108840/ENSG00000179094/ENSG00000135365/ENSG00000164105/ENSG00000171720/ENSG00000011243/ENSG00000149480/ENSG00000071655/ENSG00000068024/ENSG00000162521/ENSG00000127511/ENSG00000123562/ENSG00000102409/ENSG00000198369/ENSG00000142082/ENSG00000163517/ENSG00000105329/ENSG00000072310/ENSG00000158828/ENSG00000101849/ENSG00000057935/ENSG00000004487/ENSG00000100393…	VEGFA/MAPT/HDAC5/PER1/PHF21A/SAP30/HDAC3/AKAP8L/MTA2/MBD3/HDAC4/RBBP4/SIN3B/MORF4L2/BEX4/SPRED2/SIRT3/HDAC11/TGFB1/SREBF1/PINK1/TBL1X/MTA3/KDM1A/EP300/SPRED1/HDAC7/PPT1/ZNHIT1/RBM14/ATXN3/REST/HDAC6/BAZ2A/PRKAA2/FRY/KDM5A/SMARCAD1/C6orf89/CCAR2/HDAC9/UCN/ING2/RBBP7/RCOR1/SIRT2/MTA1/SUDS3/SFPQ/ARID4A/TADA2A/CHD3/ABHD17C/SIN3A/ARID4B/MORF4L1/JDP2/BRMS1/ABHD12/ABHD13/NEK3/LYPLAL1/CAMK2D/MIER2/HDAC8/…	66
BP	GO:0070301	cellular response to hydrogen peroxide	49/6991	79/15166	0.00312685	0.0465699	ENSG00000176171/ENSG00000118503/ENSG00000132510/ENSG00000163516/ENSG00000197746/ENSG00000127528/ENSG00000135046/ENSG00000204628/ENSG00000132646/ENSG00000149273/ENSG00000143878/ENSG00000185122/ENSG00000118513/ENSG00000134954/ENSG00000170312/ENSG00000166888/ENSG00000197442/ENSG00000118689/ENSG00000106462/ENSG00000135679/ENSG00000166484/ENSG00000114346/ENSG00000156709/ENSG00000136810/ENSG00000115694…	BNIP3/TNFAIP3/KDM6B/ANKZF1/PSAP/KLF2/ANXA1/RACK1/PCNA/RPS3/RHOB/HSF1/MYB/ETS1/CDK1/STAT6/MAP3K5/FOXO3/EZH2/MDM2/MAPK7/ECT2/AIFM1/TXN/STK25/PINK1/FOXO1/RELA/CBX8/ZNF277/HDAC6/STK26/CYP1B1/PPP5C/PCGF2/SIRPA/SIGMAR1/PPIF/MAPK13/PYCR1/NUP93/ABL1/PRKCD/FXN/TRAP1/PAX2/ZNF580/PDCD10/NFE2L2	49
BP	GO:1903533	regulation of protein targeting	49/6991	79/15166	0.00312685	0.0465699	ENSG00000104765/ENSG00000141279/ENSG00000010810/ENSG00000160255/ENSG00000128340/ENSG00000170379/ENSG00000104805/ENSG00000116574/ENSG00000163930/ENSG00000203879/ENSG00000086758/ENSG00000198911/ENSG00000185651/ENSG00000168502/ENSG00000132376/ENSG00000151929/ENSG00000072310/ENSG00000174775/ENSG00000158828/ENSG00000167535/ENSG00000100099/ENSG00000196683/ENSG00000119185/ENSG00000105185/ENSG00000092098…	BNIP3L/NPEPPS/FYN/ITGB2/RAC2/TCAF2/NUCB1/RHOU/BAP1/GDI1/HUWE1/SREBF2/UBE2L3/MTCL1/INPP5K/BAG3/SREBF1/HRAS/PINK1/CACNB3/HPS4/TOMM7/ITGB1BP1/PDCD5/RNF31/HTRA2/MICALL2/LEPROT/ATG13/USP36/PRNP/VAMP7/SAE1/MYO1C/FBXW7/PRKN/VPS11/STOM/MIEF2/SH3GLB1/HAX1/CSNK2A2/TCAF1/ERBB2/UBL5/C2CD5/UBE2D3/PAK1/ARIH2	49
BP	GO:0022037	metencephalon development	57/6991	94/15166	0.00315075	0.04681	ENSG00000198804/ENSG00000198886/ENSG00000105426/ENSG00000044574/ENSG00000174938/ENSG00000090861/ENSG00000197594/ENSG00000069667/ENSG00000095397/ENSG00000135919/ENSG00000173898/ENSG00000106462/ENSG00000204472/ENSG00000078808/ENSG00000133026/ENSG00000173406/ENSG00000118193/ENSG00000165240/ENSG00000138363/ENSG00000117707/ENSG00000110492/ENSG00000142599/ENSG00000198851/ENSG00000169057/ENSG00000103494…	MT-CO1/MT-ND4/PTPRS/HSPA5/SEZ6L2/AARS/ENPP1/RORA/WHRN/SERPINE2/SPTBN2/EZH2/AIF1/SDF4/MYH10/DAB1/KIF14/ATP7A/ATIC/PROX1/MDK/RERE/CD3E/MECP2/RPGRIP1L/AGTPBP1/B4GALT2/ABAT/GART/MTPN/WNT1/SCRIB/DLL1/HERC1/SEC24B/COQ8B/BCL2/OTX1/XRCC1/MAP2K1/SEZ6/LRP6/PTPN11/SCN5A/HNRNPD/CEND1/SSTR3/ABL1/KAT2A/CACNA1A/UQCRQ/PTBP2/GNPAT/KNDC1/LHX1/PAK1/GLI1	57
BP	GO:0045926	negative regulation of growth	126/6991	228/15166	0.00320271	0.0473419	ENSG00000074800/ENSG00000100600/ENSG00000113739/ENSG00000204388/ENSG00000105426/ENSG00000135924/ENSG00000197594/ENSG00000105327/ENSG00000125148/ENSG00000111276/ENSG00000116741/ENSG00000068745/ENSG00000204628/ENSG00000204389/ENSG00000129355/ENSG00000145287/ENSG00000120833/ENSG00000169398/ENSG00000080503/ENSG00000130827/ENSG00000135503/ENSG00000163513/ENSG00000130766/ENSG00000119866/ENSG00000134250…	ENO1/LGMN/STC2/HSPA1B/PTPRS/DNAJB2/ENPP1/BBC3/MT2A/CDKN1B/RGS2/IP6K2/RACK1/HSPA1A/CDKN2D/PLAC8/SOCS2/PTK2/SMARCA2/PLXNA3/ACVR1B/TGFBR2/SESN2/BCL11A/NOTCH2/TSPYL2/WNT3/PPARA/CTDP1/PTPRJ/SERPINE2/DUSP10/ING4/BST2/BTG1/FLCN/CITED2/FGFR3/PNPT1/IGFBP5/PPP2R1A/ING1/RTN4R/SERTAD2/ARHGAP4/MYD88/SERTAD3/RTN4/WWC2/BBS2/MUL1/TGFB1/SEMA6B/G6PD/LTA/SERTAD1/PPT1/RNF6/SEMA4A/DACT3/EI24/HIF1A/GNAS/GDF15/ADIPOR1/…	126
BP	GO:0010965	regulation of mitotic sister chromatid separation	37/6991	57/15166	0.00321015	0.0473419	ENSG00000156970/ENSG00000112742/ENSG00000040275/ENSG00000080986/ENSG00000071539/ENSG00000126787/ENSG00000178295/ENSG00000135476/ENSG00000154473/ENSG00000117399/ENSG00000094804/ENSG00000136014/ENSG00000110200/ENSG00000149311/ENSG00000120129/ENSG00000117724/ENSG00000139687/ENSG00000134057/ENSG00000094880/ENSG00000164109/ENSG00000112029/ENSG00000178999/ENSG00000126226/ENSG00000138778/ENSG00000164754…	BUB1B/TTK/SPDL1/NDC80/TRIP13/DLGAP5/GEN1/ESPL1/BUB3/CDC20/CDC6/USP44/ANAPC15/ATM/DUSP1/CENPF/RB1/CCNB1/CDC23/MAD2L1/FBXO5/AURKB/PCID2/CENPE/RAD21/NEK6/CDT1/TPR/CUL3/CDC27/MAD1L1/NSMCE2/RIOK2/LCMT1/BUB1/ANAPC5/ANAPC11	37
BP	GO:0044784	metaphase/anaphase transition of cell cycle	37/6991	57/15166	0.00321015	0.0473419	ENSG00000156970/ENSG00000112742/ENSG00000040275/ENSG00000080986/ENSG00000071539/ENSG00000126787/ENSG00000178295/ENSG00000135476/ENSG00000154473/ENSG00000117399/ENSG00000094804/ENSG00000136014/ENSG00000110200/ENSG00000149311/ENSG00000120129/ENSG00000117724/ENSG00000139687/ENSG00000134057/ENSG00000094880/ENSG00000164109/ENSG00000112029/ENSG00000178999/ENSG00000126226/ENSG00000138778/ENSG00000164754…	BUB1B/TTK/SPDL1/NDC80/TRIP13/DLGAP5/GEN1/ESPL1/BUB3/CDC20/CDC6/USP44/ANAPC15/ATM/DUSP1/CENPF/RB1/CCNB1/CDC23/MAD2L1/FBXO5/AURKB/PCID2/CENPE/RAD21/NEK6/CDT1/TPR/CUL3/CDC27/MAD1L1/NSMCE2/RIOK2/LCMT1/BUB1/ANAPC5/ANAPC11	37
BP	GO:0043687	post-translational protein modification	183/6991	342/15166	0.00324509	0.04774	ENSG00000113739/ENSG00000109046/ENSG00000185624/ENSG00000129103/ENSG00000171951/ENSG00000141965/ENSG00000120833/ENSG00000277791/ENSG00000108306/ENSG00000204264/ENSG00000126067/ENSG00000164054/ENSG00000104805/ENSG00000166598/ENSG00000177666/ENSG00000151876/ENSG00000089199/ENSG00000165501/ENSG00000115461/ENSG00000130175/ENSG00000071073/ENSG00000156804/ENSG00000165916/ENSG00000142192/ENSG00000184182…	STC2/WSB1/P4HB/SUMF2/SCG2/FEM1A/SOCS2/PSMB3/FBXL20/PSMB8/PSMB2/SHISA5/NUCB1/HSP90B1/PNPLA2/FBXO4/CHGB/LRR1/IGFBP5/PRKCSH/MGAT4A/FBXO32/PSMC3/APP/UBE2F/MBTPS1/LGALS1/ESCO2/DTL/NAE1/PSMC2/ICMT/APLP2/FBXO41/ELOC/PSMB7/MIA3/FBXL16/TIMP1/PDIA6/VWA1/FBXW4/ASB2/LMO7/PSMD4/FBXO44/PSMD11/SKP2/FEM1C/COPS3/PSME3/FBXO22/FBXW5/WIPI2/WDTC1/PSMF1/CCNF/LRRC41/HIF1A/DCAF16/KCTD7/SEM1/MFGE8/FBXW11/PSMD1/P3H1/KLHL2…	183
BP	GO:0031334	positive regulation of protein complex assembly	136/6991	248/15166	0.00330538	0.0484981	ENSG00000112715/ENSG00000204388/ENSG00000177606/ENSG00000186868/ENSG00000141293/ENSG00000104081/ENSG00000105327/ENSG00000015475/ENSG00000111276/ENSG00000198722/ENSG00000204628/ENSG00000204389/ENSG00000149273/ENSG00000075618/ENSG00000103335/ENSG00000169884/ENSG00000217128/ENSG00000104872/ENSG00000171132/ENSG00000068971/ENSG00000137497/ENSG00000009694/ENSG00000147065/ENSG00000138071/ENSG00000152409…	VEGFA/HSPA1B/JUN/MAPT/SKAP1/BMF/BBC3/BID/CDKN1B/UNC13B/RACK1/HSPA1A/RPS3/FSCN1/PIEZO1/WNT10B/FNIP1/PIH1D1/PRKCE/PPP2R5B/NUMA1/TENM1/MSN/ACTR2/JMY/CDC42EP4/PSMC3/EVL/CARMIL2/NCKAP1L/PSMC2/ATM/CLU/MAGEL2/GTF2H1/STUB1/WASF1/SLF1/CHD1L/CTTN/ICAM1/NR1H2/TGFB1/GBP5/TLR6/CTNNB1/PINK1/SUB1/RPA3/TRABD2A/ABI2/ACTR3/KIRREL1/SUMO1/RPA2/ARF6/TPPP/IDE/CLASP1/HRK/WIPF1/HDAC6/PFN2/DHX33/RBX1/WHAMM/HCK/PLEK/RHOBT…	136
BP	GO:0031647	regulation of protein stability	137/6991	250/15166	0.00331274	0.0484981	ENSG00000111640/ENSG00000204388/ENSG00000007944/ENSG00000204389/ENSG00000125968/ENSG00000137312/ENSG00000115977/ENSG00000204308/ENSG00000196924/ENSG00000187555/ENSG00000171720/ENSG00000169884/ENSG00000096384/ENSG00000179262/ENSG00000151876/ENSG00000049759/ENSG00000204463/ENSG00000015133/ENSG00000136854/ENSG00000125885/ENSG00000150753/ENSG00000124486/ENSG00000088992/ENSG00000179218/ENSG00000105373…	GAPDH/HSPA1B/MYLIP/HSPA1A/ID1/FLOT1/AAK1/RNF5/FLNA/USP7/HDAC3/WNT10B/HSP90AB1/RAD23A/FBXO4/NEDD4L/BAG6/CCDC88C/STXBP1/MCM8/CCT5/USP9X/TESC/CALR/NOP53/RASSF2/MDM2/RNF149/TBRG1/CCT4/SYVN1/CLU/STUB1/RTN4/GET4/GTPBP4/WIZ/MUL1/BAG3/SREBF1/TSC1/PINK1/TBL1X/SEL1L/HPS4/TOMM7/SUMO1/EP300/PTGES3/USP3/PIK3R1/USP18/HDAC6/PFN2/FBXW11/USP19/P3H1/CMTM6/CCT2/AURKA/SMAD3/GTSE1/RPL5/PANO1/NAA15/UBE2B/CCAR2/USP40/V…	137
BP	GO:0008608	attachment of spindle microtubules to kinetochore	24/6991	34/15166	0.00336453	0.0491369	ENSG00000139618/ENSG00000080986/ENSG00000085415/ENSG00000154473/ENSG00000153187/ENSG00000161800/ENSG00000114346/ENSG00000076382/ENSG00000070831/ENSG00000137812/ENSG00000139687/ENSG00000134057/ENSG00000129810/ENSG00000143228/ENSG00000178999/ENSG00000145919/ENSG00000138778/ENSG00000068903/ENSG00000142945/ENSG00000167513/ENSG00000128944/ENSG00000002822/ENSG00000198824/ENSG00000179051	BRCA2/NDC80/SEH1L/BUB3/HNRNPU/RACGAP1/ECT2/SPAG5/CDC42/KNL1/RB1/CCNB1/SGO1/NUF2/AURKB/BOD1/CENPE/SIRT2/KIF2C/CDT1/KNSTRN/MAD1L1/CHAMP1/RCC2	24
BP	GO:0042307	positive regulation of protein import into nucleus	28/6991	41/15166	0.00339092	0.0494023	ENSG00000196924/ENSG00000171720/ENSG00000096384/ENSG00000170312/ENSG00000184584/ENSG00000180353/ENSG00000104517/ENSG00000065150/ENSG00000114346/ENSG00000080815/ENSG00000105329/ENSG00000151929/ENSG00000130726/ENSG00000145675/ENSG00000166949/ENSG00000134242/ENSG00000112062/ENSG00000173801/ENSG00000203965/ENSG00000047410/ENSG00000163874/ENSG00000125686/ENSG00000102898/ENSG00000017427/ENSG00000163932…	FLNA/HDAC3/HSP90AB1/CDK1/TMEM173/HCLS1/UBR5/IPO5/ECT2/PSEN1/TGFB1/BAG3/TRIM28/PIK3R1/SMAD3/PTPN22/MAPK14/JUP/EFCAB7/TPR/ZC3H12A/MED1/NUTF2/IGF1/PRKCD/CDH1/HYAL2/SHH	28
CC	GO:0000775	chromosome, centromeric region	138/7324	190/16102	2.17797e-14	1.64654e-11	ENSG00000127663/ENSG00000119969/ENSG00000122952/ENSG00000123219/ENSG00000156970/ENSG00000112742/ENSG00000149636/ENSG00000182628/ENSG00000040275/ENSG00000080986/ENSG00000100162/ENSG00000185122/ENSG00000088986/ENSG00000107077/ENSG00000185811/ENSG00000154839/ENSG00000184900/ENSG00000165480/ENSG00000094916/ENSG00000172216/ENSG00000152253/ENSG00000085415/ENSG00000111581/ENSG00000089685/ENSG00000203760…	KDM4B/HELLS/ZWINT/CENPK/BUB1B/TTK/DSN1/SKA2/SPDL1/NDC80/CENPM/HSF1/DYNLL1/KDM4C/IKZF1/SKA1/SUMO3/SKA3/CBX5/CEBPB/SPC25/SEH1L/NUP107/BIRC5/CENPW/PPP2R1A/CSNK1A1/BUB3/CENPX/CENPO/ZWILCH/ESCO2/RASSF2/HNRNPU/STAG2/ZNF276/SMC1B/ANAPC16/CDCA5/CENPN/STAG1/NCAPG/SPAG5/KNL1/KIF22/PSEN1/CFDP1/NUP85/PMF1/DNMT1/PDS5B/TNKS/CENPF/NUP160/CCNB1/KNTC1/PPP1CC/SGO1/MAD2L1/CLASP1/CBX3/ZNFX1/PHF6/CENPU/NUF2/MTBP/GPAT…	138
CC	GO:0098687	chromosomal region	214/7324	335/16102	6.05883e-12	2.29024e-09	ENSG00000127663/ENSG00000119969/ENSG00000100297/ENSG00000122952/ENSG00000122566/ENSG00000166508/ENSG00000132646/ENSG00000104738/ENSG00000128708/ENSG00000123219/ENSG00000156970/ENSG00000112742/ENSG00000149636/ENSG00000182628/ENSG00000040275/ENSG00000076003/ENSG00000139618/ENSG00000080986/ENSG00000100162/ENSG00000185122/ENSG00000088986/ENSG00000197299/ENSG00000170312/ENSG00000107077/ENSG00000185811…	KDM4B/HELLS/MCM5/ZWINT/HNRNPA2B1/MCM7/PCNA/MCM4/HAT1/CENPK/BUB1B/TTK/DSN1/SKA2/SPDL1/MCM6/BRCA2/NDC80/CENPM/HSF1/DYNLL1/BLM/CDK1/KDM4C/IKZF1/SMG6/DNA2/SKA1/SUMO3/SKA3/CBX5/CHEK1/FEN1/CEBPB/SPC25/MCM3/SEH1L/NUP107/BIRC5/CENPW/XRCC5/NSMCE3/PPP2R1A/CSNK1A1/BUB3/CENPX/CENPO/ZWILCH/H3F3B/NABP2/ESCO2/RASSF2/HNRNPU/STAG2/ZNF276/DMC1/ATM/RAD51D/SMC1B/ANAPC16/CDCA5/CENPN/STAG1/WRNIP1/NCAPG/SPAG5/DCLRE1B/K…	214
CC	GO:0005925	focal adhesion	242/7324	398/16102	3.74724e-10	9.44303e-08	ENSG00000142798/ENSG00000204388/ENSG00000102606/ENSG00000126934/ENSG00000123384/ENSG00000136205/ENSG00000198910/ENSG00000044574/ENSG00000185624/ENSG00000197081/ENSG00000149428/ENSG00000135046/ENSG00000110031/ENSG00000160255/ENSG00000072110/ENSG00000070756/ENSG00000002586/ENSG00000204389/ENSG00000100316/ENSG00000171914/ENSG00000011028/ENSG00000050405/ENSG00000196526/ENSG00000137312/ENSG00000142541…	HSPG2/HSPA1B/ARHGEF7/MAP2K2/LRP1/TNS3/L1CAM/HSPA5/P4HB/IGF2R/HYOU1/ANXA1/LPXN/ITGB2/ACTN1/PABPC1/CD99/HSPA1A/RPL3/TLN2/MRC2/LIMA1/AFAP1/FLOT1/RPL13A/RPS3/PTK2/RAC2/RPL18/MME/FLNA/PLEC/TSPAN9/RHOB/JAK1/NCSTN/RPS9/HSP90B1/ACTG1/FLII/RPL8/RPL7A/PRAG1/RHOU/SENP1/ADGRB1/FLNB/RRAS/FAT1/RPLP1/YWHAQ/ITGB1/FGFR3/MARCKS/PI4KA/BSG/MSN/ACTR2/MAPRE2/TLN1/SCARB2/SNTB1/CALR/PPFIBP1/LIMS2/LIMD1/EVL/CD9/RPS15/YES…	242
CC	GO:0000776	kinetochore	93/7324	129/16102	7.22228e-10	9.9557e-08	ENSG00000122952/ENSG00000123219/ENSG00000156970/ENSG00000112742/ENSG00000149636/ENSG00000182628/ENSG00000040275/ENSG00000080986/ENSG00000100162/ENSG00000185122/ENSG00000088986/ENSG00000154839/ENSG00000184900/ENSG00000165480/ENSG00000094916/ENSG00000152253/ENSG00000085415/ENSG00000111581/ENSG00000089685/ENSG00000203760/ENSG00000113712/ENSG00000154473/ENSG00000169689/ENSG00000138092/ENSG00000174442…	ZWINT/CENPK/BUB1B/TTK/DSN1/SKA2/SPDL1/NDC80/CENPM/HSF1/DYNLL1/SKA1/SUMO3/SKA3/CBX5/SPC25/SEH1L/NUP107/BIRC5/CENPW/CSNK1A1/BUB3/CENPX/CENPO/ZWILCH/RASSF2/HNRNPU/ZNF276/ANAPC16/CENPN/SPAG5/KNL1/KIF22/PSEN1/CFDP1/NUP85/PMF1/CENPF/NUP160/CCNB1/KNTC1/PPP1CC/SGO1/MAD2L1/CLASP1/PHF6/CENPU/NUF2/MTBP/GPATCH11/AURKB/DCTN6/BOD1/HJURP/SEPT2/ERCC6L/RANGAP1/CENPH/CENPA/NUP37/CENPE/DCTN2/XPO1/CENPI/KIF2C/DCTN1/…	93
CC	GO:0005924	cell-substrate adherens junction	242/7324	400/16102	7.37013e-10	9.9557e-08	ENSG00000142798/ENSG00000204388/ENSG00000102606/ENSG00000126934/ENSG00000123384/ENSG00000136205/ENSG00000198910/ENSG00000044574/ENSG00000185624/ENSG00000197081/ENSG00000149428/ENSG00000135046/ENSG00000110031/ENSG00000160255/ENSG00000072110/ENSG00000070756/ENSG00000002586/ENSG00000204389/ENSG00000100316/ENSG00000171914/ENSG00000011028/ENSG00000050405/ENSG00000196526/ENSG00000137312/ENSG00000142541…	HSPG2/HSPA1B/ARHGEF7/MAP2K2/LRP1/TNS3/L1CAM/HSPA5/P4HB/IGF2R/HYOU1/ANXA1/LPXN/ITGB2/ACTN1/PABPC1/CD99/HSPA1A/RPL3/TLN2/MRC2/LIMA1/AFAP1/FLOT1/RPL13A/RPS3/PTK2/RAC2/RPL18/MME/FLNA/PLEC/TSPAN9/RHOB/JAK1/NCSTN/RPS9/HSP90B1/ACTG1/FLII/RPL8/RPL7A/PRAG1/RHOU/SENP1/ADGRB1/FLNB/RRAS/FAT1/RPLP1/YWHAQ/ITGB1/FGFR3/MARCKS/PI4KA/BSG/MSN/ACTR2/MAPRE2/TLN1/SCARB2/SNTB1/CALR/PPFIBP1/LIMS2/LIMD1/EVL/CD9/RPS15/YES…	242
CC	GO:0030055	cell-substrate junction	244/7324	404/16102	7.90135e-10	9.9557e-08	ENSG00000142798/ENSG00000204388/ENSG00000102606/ENSG00000126934/ENSG00000123384/ENSG00000136205/ENSG00000198910/ENSG00000044574/ENSG00000185624/ENSG00000197081/ENSG00000149428/ENSG00000135046/ENSG00000110031/ENSG00000160255/ENSG00000072110/ENSG00000070756/ENSG00000002586/ENSG00000204389/ENSG00000100316/ENSG00000171914/ENSG00000011028/ENSG00000050405/ENSG00000196526/ENSG00000137312/ENSG00000142541…	HSPG2/HSPA1B/ARHGEF7/MAP2K2/LRP1/TNS3/L1CAM/HSPA5/P4HB/IGF2R/HYOU1/ANXA1/LPXN/ITGB2/ACTN1/PABPC1/CD99/HSPA1A/RPL3/TLN2/MRC2/LIMA1/AFAP1/FLOT1/RPL13A/RPS3/PTK2/RAC2/RPL18/MME/FLNA/PLEC/TSPAN9/RHOB/JAK1/NCSTN/RPS9/HSP90B1/ACTG1/FLII/RPL8/RPL7A/PRAG1/RHOU/SENP1/ADGRB1/FLNB/RRAS/FAT1/RPLP1/YWHAQ/ITGB1/FGFR3/MARCKS/PI4KA/BSG/MSN/ACTR2/MAPRE2/TLN1/SCARB2/SNTB1/CALR/PPFIBP1/LIMS2/LIMD1/EVL/CD9/RPS15/YES…	244
CC	GO:0000779	condensed chromosome, centromeric region	82/7324	114/16102	8.65002e-09	9.34202e-07	ENSG00000122952/ENSG00000123219/ENSG00000156970/ENSG00000149636/ENSG00000182628/ENSG00000040275/ENSG00000080986/ENSG00000100162/ENSG00000185122/ENSG00000154839/ENSG00000165480/ENSG00000172216/ENSG00000152253/ENSG00000085415/ENSG00000111581/ENSG00000089685/ENSG00000203760/ENSG00000113712/ENSG00000154473/ENSG00000169689/ENSG00000138092/ENSG00000174442/ENSG00000101265/ENSG00000153187/ENSG00000158805…	ZWINT/CENPK/BUB1B/DSN1/SKA2/SPDL1/NDC80/CENPM/HSF1/SKA1/SKA3/CEBPB/SPC25/SEH1L/NUP107/BIRC5/CENPW/CSNK1A1/BUB3/CENPX/CENPO/ZWILCH/RASSF2/HNRNPU/ZNF276/ANAPC16/CENPN/NCAPG/SPAG5/KNL1/CFDP1/NUP85/PMF1/CENPF/CCNB1/KNTC1/PPP1CC/SGO1/MAD2L1/CLASP1/CBX3/PHF6/CENPU/NUF2/GPATCH11/AURKB/AURKA/DCTN6/BOD1/HJURP/SEPT2/ERCC6L/RANGAP1/CENPH/CENPA/NUP37/CENPE/KIF2C/CENPB/NCAPD2/PHF2/CDT1/SPC24/AHCTF1/KNSTRN/ITG…	82
CC	GO:0005819	spindle	200/7324	330/16102	1.79552e-08	1.69677e-06	ENSG00000163872/ENSG00000147874/ENSG00000149273/ENSG00000169220/ENSG00000156970/ENSG00000112742/ENSG00000149636/ENSG00000182628/ENSG00000040275/ENSG00000171720/ENSG00000071242/ENSG00000185122/ENSG00000088986/ENSG00000097046/ENSG00000170312/ENSG00000118308/ENSG00000047849/ENSG00000100749/ENSG00000122359/ENSG00000154839/ENSG00000060069/ENSG00000160014/ENSG00000163781/ENSG00000126787/ENSG00000165480…	YEATS2/HAUS6/RPS3/RGS14/BUB1B/TTK/DSN1/SKA2/SPDL1/HDAC3/RPS6KA2/HSF1/DYNLL1/CDC7/CDK1/LRMP/MAP4/VRK1/ANXA11/SKA1/CTDP1/CALM3/TOPBP1/DLGAP5/SKA3/LATS2/NUMA1/ESPL1/BIRC5/EMD/KIF4A/WDR60/SHCBP1/MAPRE2/CDC20/APP/CAPG/CDC6/HNRNPU/HAUS1/STAG2/HSPB1/MTCL1/KIF15/NEIL2/CSNK1D/NEDD1/KIF18B/RACGAP1/TPT1/MYH10/MAP1S/BCCIP/HAUS2/BEX4/KIF23/KIF14/CTTN/STAG1/EML2/ECT2/CDC25B/SPAG5/UNC119/CYLD/CCDC69/CDC42/KIF22…	200
CC	GO:0005635	nuclear envelope	256/7324	438/16102	2.33462e-08	1.96108e-06	ENSG00000141526/ENSG00000176171/ENSG00000136997/ENSG00000104765/ENSG00000111640/ENSG00000164850/ENSG00000132359/ENSG00000135924/ENSG00000197081/ENSG00000132965/ENSG00000167468/ENSG00000136492/ENSG00000099901/ENSG00000167325/ENSG00000101255/ENSG00000165802/ENSG00000164880/ENSG00000132507/ENSG00000113368/ENSG00000158050/ENSG00000128340/ENSG00000050628/ENSG00000106268/ENSG00000120802/ENSG00000165959…	SLC16A3/BNIP3/MYC/BNIP3L/GAPDH/GPER1/RAP1GAP2/DNAJB2/IGF2R/ALOX5AP/GPX4/BRIP1/RANBP1/RRM1/TRIB3/NSMF/INTS1/EIF5A/LMNB1/DUSP2/RAC2/PTGER3/NUDT1/TMPO/CLMN/SHISA5/ZMPSTE24/LRMP/SLC30A1/RGPD2/ANXA11/POM121C/KPNB1/STAT6/SENP1/CBX5/APEH/ERN1/RNF123/SEH1L/NUP107/EMD/TMEM109/SEPHS1/SMOX/NXT2/PNPLA7/APP/CALR/TMEM97/MX2/SLC29A2/INTS2/NR4A1/DTL/SUN1/LPIN1/GCH1/RGPD1/IPO5/PGRMC2/RTN4/MACO1/TBC1D20/DNAJB12/GT…	256
CC	GO:0000793	condensed chromosome	138/7324	216/16102	3.32151e-08	2.51107e-06	ENSG00000189403/ENSG00000122952/ENSG00000146918/ENSG00000123219/ENSG00000156970/ENSG00000149636/ENSG00000182628/ENSG00000040275/ENSG00000139618/ENSG00000080986/ENSG00000100162/ENSG00000185122/ENSG00000197299/ENSG00000154839/ENSG00000163781/ENSG00000136824/ENSG00000165480/ENSG00000149554/ENSG00000012048/ENSG00000144554/ENSG00000172216/ENSG00000152253/ENSG00000085415/ENSG00000111581/ENSG00000089685…	HMGB1/ZWINT/NCAPG2/CENPK/BUB1B/DSN1/SKA2/SPDL1/BRCA2/NDC80/CENPM/HSF1/BLM/SKA1/TOPBP1/SMC2/SKA3/CHEK1/BRCA1/FANCD2/CEBPB/SPC25/SEH1L/NUP107/BIRC5/CENPW/NSMCE3/TOP2A/MSH5/CSNK1A1/ADD3/MKI67/BUB3/CENPX/CENPO/ZWILCH/RASSF2/HNRNPU/BRD4/STAG2/ZNF276/DMC1/SMC1B/SETMAR/ANAPC16/CDCA5/CENPN/STAG1/SYN1/NCAPG/SPAG5/RAD1/KNL1/CFDP1/NUP85/PMF1/CDK2/RCC1/CENPF/CCNB1/SMC6/KNTC1/L3MBTL1/PPP1CC/RPA2/SUN2/SGO1/MAD…	138
CC	GO:0016607	nuclear speck	220/7324	373/16102	8.32652e-08	5.72259e-06	ENSG00000104765/ENSG00000204388/ENSG00000186868/ENSG00000091542/ENSG00000033627/ENSG00000108840/ENSG00000179335/ENSG00000100650/ENSG00000147874/ENSG00000163660/ENSG00000110031/ENSG00000204389/ENSG00000146918/ENSG00000101161/ENSG00000183684/ENSG00000005483/ENSG00000123136/ENSG00000141582/ENSG00000132274/ENSG00000198879/ENSG00000182872/ENSG00000124782/ENSG00000136450/ENSG00000011243/ENSG00000147140…	BNIP3L/HSPA1B/MAPT/ALKBH5/ATP6V0A1/HDAC5/CLK3/SRSF5/HAUS6/CCNL1/LPXN/HSPA1A/NCAPG2/PRPF6/ALYREF/KMT2E/DDX39A/CBX4/TRIM22/SFMBT2/RBM10/RREB1/SRSF1/AKAP8L/NONO/SMURF2/ATXN2L/AKAP17A/PPP1R16B/IFI16/DUSP10/SRSF3/HSF4/UNC45A/DDX42/TENM1/SRRM2/NAMPT/TARDBP/PHF5A/AFDN/CRY2/CSNK1A1/DDX17/GADD45A/USP22/LHPP/SYF2/BARD1/HNRNPU/THRAP3/DENND1B/EHMT2/TATDN2/EIF4A3/RBBP6/CCNL2/GATAD2B/SNRPB2/DDX46/SF3A1/HBP1/KA…	220
CC	GO:0000777	condensed chromosome kinetochore	72/7324	101/16102	1.25726e-07	7.87681e-06	ENSG00000122952/ENSG00000123219/ENSG00000156970/ENSG00000149636/ENSG00000182628/ENSG00000040275/ENSG00000080986/ENSG00000100162/ENSG00000185122/ENSG00000154839/ENSG00000165480/ENSG00000152253/ENSG00000085415/ENSG00000111581/ENSG00000089685/ENSG00000203760/ENSG00000113712/ENSG00000154473/ENSG00000169689/ENSG00000138092/ENSG00000174442/ENSG00000101265/ENSG00000153187/ENSG00000158805/ENSG00000166295…	ZWINT/CENPK/BUB1B/DSN1/SKA2/SPDL1/NDC80/CENPM/HSF1/SKA1/SKA3/SPC25/SEH1L/NUP107/BIRC5/CENPW/CSNK1A1/BUB3/CENPX/CENPO/ZWILCH/RASSF2/HNRNPU/ZNF276/ANAPC16/CENPN/SPAG5/KNL1/CFDP1/NUP85/PMF1/CENPF/CCNB1/KNTC1/PPP1CC/SGO1/MAD2L1/CLASP1/PHF6/CENPU/NUF2/GPATCH11/DCTN6/BOD1/HJURP/SEPT2/ERCC6L/RANGAP1/CENPH/CENPA/NUP37/CENPE/KIF2C/PHF2/CDT1/SPC24/AHCTF1/KNSTRN/ITGB3BP/NUP43/MIS18BP1/MAD1L1/NSL1/CLASP2/CHA…	72
CC	GO:0044391	ribosomal subunit	122/7324	190/16102	1.35448e-07	7.87681e-06	ENSG00000102317/ENSG00000204628/ENSG00000100316/ENSG00000142541/ENSG00000149273/ENSG00000108107/ENSG00000167526/ENSG00000105640/ENSG00000063177/ENSG00000233927/ENSG00000130255/ENSG00000170889/ENSG00000161016/ENSG00000198015/ENSG00000108826/ENSG00000148303/ENSG00000137818/ENSG00000183617/ENSG00000147403/ENSG00000115268/ENSG00000166441/ENSG00000140988/ENSG00000186468/ENSG00000089157/ENSG00000136522…	RBM3/RACK1/RPL3/RPL13A/RPS3/RPL28/RPL13/RPL18A/RPL18/RPS28/RPL36/RPS9/RPL8/MRPL42/MRPL27/RPL7A/RPLP1/MRPL54/RPL10/RPS15/RPL27A/RPS2/RPS23/RPLP0/MRPL47/RPL14/MRPL10/RPL26L1/RPS6/LARP4/RPLP2/ZNF622/MPV17L2/RPS11/MRPL20/MRPS7/NDUFAB1/MRPL3/RPS19/RPL15/RPS14/SURF6/MRPL50/RPL12/MRPL22/RPS5/MRPL15/RPS16/MRPS30/RPS8/MRPS21/RPL5/MRPS6/RPL4/MRPL41/MRPL43/MRPS2/MRPL11/DDX3X/RPL7/RPL19/RPL29/EIF2D/RPL35A/MR…	122
CC	GO:0005840	ribosome	148/7324	240/16102	2.84027e-07	1.45965e-05	ENSG00000167658/ENSG00000102317/ENSG00000204628/ENSG00000100316/ENSG00000142541/ENSG00000149273/ENSG00000108107/ENSG00000167526/ENSG00000105640/ENSG00000063177/ENSG00000233927/ENSG00000130255/ENSG00000071242/ENSG00000170889/ENSG00000161016/ENSG00000198015/ENSG00000108826/ENSG00000148303/ENSG00000147677/ENSG00000125844/ENSG00000137818/ENSG00000138035/ENSG00000183617/ENSG00000147403/ENSG00000115268…	EEF2/RBM3/RACK1/RPL3/RPL13A/RPS3/RPL28/RPL13/RPL18A/RPL18/RPS28/RPL36/RPS6KA2/RPS9/RPL8/MRPL42/MRPL27/RPL7A/EIF3H/RRBP1/RPLP1/PNPT1/MRPL54/RPL10/RPS15/RPL27A/CANX/RPS2/RPS23/RPLP0/MRPL47/RPL14/MRPL10/RPL26L1/RPS6/LARP4/RPLP2/ZNF622/MPV17L2/RPS11/MRPL20/MRPS7/NDUFAB1/MRPL3/PRMT3/RPS19/RPL15/RPS14/MRPS23/SURF6/MRPL50/RPL12/MRPL22/RPS5/NUFIP2/DMD/MRPL15/RPS16/MRPS30/COL11A2/RPS8/MRPS21/ABCF1/RPL5/MR…	148
CC	GO:0031965	nuclear membrane	175/7324	291/16102	2.89614e-07	1.45965e-05	ENSG00000141526/ENSG00000111640/ENSG00000132359/ENSG00000135924/ENSG00000132965/ENSG00000136492/ENSG00000101255/ENSG00000165802/ENSG00000164880/ENSG00000113368/ENSG00000158050/ENSG00000106268/ENSG00000120802/ENSG00000165959/ENSG00000164054/ENSG00000084073/ENSG00000170385/ENSG00000272391/ENSG00000108424/ENSG00000166888/ENSG00000079387/ENSG00000164062/ENSG00000178607/ENSG00000164068/ENSG00000111581…	SLC16A3/GAPDH/RAP1GAP2/DNAJB2/ALOX5AP/BRIP1/TRIB3/NSMF/INTS1/LMNB1/DUSP2/NUDT1/TMPO/CLMN/SHISA5/ZMPSTE24/SLC30A1/POM121C/KPNB1/STAT6/SENP1/APEH/ERN1/RNF123/NUP107/EMD/TMEM109/SEPHS1/SMOX/PNPLA7/TMEM97/SLC29A2/INTS2/NR4A1/DTL/SUN1/LPIN1/GCH1/IPO5/MACO1/TBC1D20/DNAJB12/GTPBP4/OSBPL8/TM7SF2/AEN/RBM15/PSEN1/NUP85/WDR3/ANXA4/WDFY3/RCC1/TNKS/CLIC1/MRPS23/P2RX4/JPT1/AKIRIN1/SUMO1/PHLPP1/NUP50/NDC1/DNAJC…	175
CC	GO:0043209	myelin sheath	105/7324	164/16102	1.21244e-06	5.72878e-05	ENSG00000105220/ENSG00000111674/ENSG00000166086/ENSG00000104419/ENSG00000067225/ENSG00000130707/ENSG00000044574/ENSG00000087258/ENSG00000164300/ENSG00000150991/ENSG00000075618/ENSG00000101210/ENSG00000106976/ENSG00000092621/ENSG00000178952/ENSG00000158887/ENSG00000184009/ENSG00000239672/ENSG00000160014/ENSG00000150093/ENSG00000182718/ENSG00000136854/ENSG00000203879/ENSG00000165672/ENSG00000170315…	GPI/ENO2/JAM3/NDRG1/PKM/ASS1/HSPA5/GNAO1/SERINC5/UBC/FSCN1/EEF1A2/DNM1/PHGDH/TUFM/MPZ/ACTG1/NME1/CALM3/ITGB1/ANXA2/STXBP1/GDI1/PRDX3/UBB/MSN/CCT5/GLUL/CANX/TUBA1B/UQCRC1/SYN1/ACO2/DPYSL2/MYO1D/PDIA3/VDAC2/YWHAG/STX4/PEBP1/ARF6/TPPP/CCT2/TKT/AKR1B1/NEFL/NDUFS3/CALM2/NAPA/DLAT/ATP6V1B2/TSPAN2/SLC25A4/GNB4/ATP5F1A/ATP5F1C/SIRT2/HSPA9/PRKCI/CA13/NDUFA10/DLD/SUCLA2/SCRIB/NSF/CLDN5/BCL2/DLST/ITPR3/PDHA…	105
CC	GO:0030496	midbody	108/7324	170/16102	1.4922e-06	6.63589e-05	ENSG00000117394/ENSG00000196358/ENSG00000044574/ENSG00000255112/ENSG00000204628/ENSG00000100632/ENSG00000170312/ENSG00000166598/ENSG00000122359/ENSG00000060069/ENSG00000154803/ENSG00000089685/ENSG00000182718/ENSG00000203879/ENSG00000011426/ENSG00000090889/ENSG00000007047/ENSG00000171241/ENSG00000042493/ENSG00000153187/ENSG00000168502/ENSG00000198561/ENSG00000079805/ENSG00000161800/ENSG00000133026…	SLC2A1/NTNG2/HSPA5/CHMP1B/RACK1/ERH/CDK1/HSP90B1/ANXA11/CTDP1/FLCN/BIRC5/ANXA2/GDI1/ANLN/KIF4A/MARK4/SHCBP1/CAPG/HNRNPU/MTCL1/CTNND1/DNM2/RACGAP1/MYH10/KIF23/PIK3C3/KIF14/ECT2/SPAG5/CYLD/CCDC69/WIZ/CDC42/SSH1/RAN/CENPF/DDX11/PPP1CC/MPLKIP/ARF6/EXOC1/TRIOBP/LZTS2/USP3/PITPNM1/APC2/YPEL5/AURKB/KLHDC8B/AURKA/MBD5/SEPT2/C6orf89/CLIC4/CRMP1/ASPM/ARL8A/IST1/EXOC3/CENPE/PKP4/SIRT2/KIF20B/TTC19/CEP55/NAT…	108
CC	GO:0000790	nuclear chromatin	202/7324	352/16102	3.91977e-06	0.00016463	ENSG00000127663/ENSG00000136997/ENSG00000189060/ENSG00000163508/ENSG00000177606/ENSG00000127528/ENSG00000276043/ENSG00000012822/ENSG00000165802/ENSG00000186350/ENSG00000171223/ENSG00000116604/ENSG00000101412/ENSG00000143401/ENSG00000130522/ENSG00000128708/ENSG00000196498/ENSG00000111247/ENSG00000069275/ENSG00000080503/ENSG00000107077/ENSG00000168610/ENSG00000167670/ENSG00000185811/ENSG00000166888…	KDM4B/MYC/H1F0/EOMES/JUN/KLF2/UHRF1/CALCOCO1/NSMF/RXRA/JUNB/MEF2D/E2F1/ANP32E/JUND/HAT1/NCOR2/RAD51AP1/NUCKS1/SMARCA2/KDM4C/STAT3/CHAF1A/IKZF1/STAT6/ZBTB7A/MXD1/MTA2/CBX5/ACTL6A/BAZ1A/CEBPB/CITED2/H2AFZ/TARDBP/SMAD2/RUNX3/H3F3B/MBD3/EZH2/TNKS1BP1/MBD2/TIPIN/SALL2/ESCO2/RBBP4/SIN3B/EHMT2/RUVBL1/ASF1B/GATAD2B/CDCA5/CECR2/CHRAC1/SMARCD2/DPF3/ZEB2/MCMBP/CTNNB1/CHAF1B/POU4F1/RCC1/RB1/NFATC1/MTA3/KDM1A…	202
CC	GO:0022626	cytosolic ribosome	77/7324	116/16102	4.30162e-06	0.000171159	ENSG00000204628/ENSG00000100316/ENSG00000142541/ENSG00000149273/ENSG00000108107/ENSG00000167526/ENSG00000105640/ENSG00000063177/ENSG00000233927/ENSG00000130255/ENSG00000170889/ENSG00000161016/ENSG00000148303/ENSG00000137818/ENSG00000147403/ENSG00000115268/ENSG00000166441/ENSG00000140988/ENSG00000186468/ENSG00000089157/ENSG00000188846/ENSG00000037241/ENSG00000137154/ENSG00000161813/ENSG00000177600…	RACK1/RPL3/RPL13A/RPS3/RPL28/RPL13/RPL18A/RPL18/RPS28/RPL36/RPS9/RPL8/RPL7A/RPLP1/RPL10/RPS15/RPL27A/RPS2/RPS23/RPLP0/RPL14/RPL26L1/RPS6/LARP4/RPLP2/ZNF622/RPS11/RPS19/RPL15/RPS14/SURF6/RPL12/RPS5/RPS16/RPS8/RPL5/RPL4/DDX3X/RPL7/RPL19/RPL29/EIF2D/EIF2AK4/RPL35A/RPL10A/RPL23/RPS25/RPL38/RPS12/MRPS18C/RPS4X/RPS17/RPL37A/RPS10/RPS27/RPL17/MRPS18A/RPSA/RPS15A/RPS13/RPL34/RPL22L1/RPS4Y1/RPL35/RPL27/RP…	77
CC	GO:0044445	cytosolic part	139/7324	232/16102	6.16161e-06	0.000232909	ENSG00000074800/ENSG00000111674/ENSG00000067057/ENSG00000141959/ENSG00000167325/ENSG00000204628/ENSG00000100316/ENSG00000142541/ENSG00000149273/ENSG00000108107/ENSG00000167526/ENSG00000105640/ENSG00000063177/ENSG00000233927/ENSG00000130255/ENSG00000064012/ENSG00000170889/ENSG00000161016/ENSG00000148303/ENSG00000204463/ENSG00000137818/ENSG00000147403/ENSG00000150753/ENSG00000115268/ENSG00000166441…	ENO1/ENO2/PFKP/PFKL/RRM1/RACK1/RPL3/RPL13A/RPS3/RPL28/RPL13/RPL18A/RPL18/RPS28/RPL36/CASP8/RPS9/RPL8/RPL7A/BAG6/RPLP1/RPL10/CCT5/RPS15/RPL27A/CCT4/HPS1/RPS2/RPS23/EIF4A3/RPLP0/RPL14/RPL26L1/RPS6/CASP9/LARP4/RPLP2/ZNF622/GET4/RPS11/NCS1/TSC1/RPS19/RPL15/RPS14/HPS4/SURF6/CYB5R3/RPL12/RPS5/IDE/MMS19/STXBP5/PRKCG/RPS16/DHX33/PSMD1/CCT6B/RPS8/CCT2/CFLAR/RPL5/CIAO3/RPL4/GUCY1B1/PSMD14/DDX3X/RPL7/RPL19/…	139
CC	GO:0090575	RNA polymerase II transcription factor complex	95/7324	150/16102	7.5572e-06	0.000272059	ENSG00000177606/ENSG00000007968/ENSG00000128272/ENSG00000170689/ENSG00000186350/ENSG00000119950/ENSG00000171223/ENSG00000101412/ENSG00000129173/ENSG00000130522/ENSG00000175197/ENSG00000196781/ENSG00000147140/ENSG00000168610/ENSG00000178913/ENSG00000186951/ENSG00000170345/ENSG00000067955/ENSG00000172216/ENSG00000175387/ENSG00000020633/ENSG00000213676/ENSG00000153187/ENSG00000116128/ENSG00000197451…	JUN/E2F2/ATF4/HOXB9/RXRA/MXI1/JUNB/E2F1/E2F8/JUND/DDIT3/TLE1/NONO/STAT3/TAF7/PPARA/FOS/CBFB/CEBPB/SMAD2/RUNX3/ATF6B/HNRNPU/BCL9/HNRNPAB/TLE3/YAP1/NFYB/TAF7L/GTF2H1/VDR/THRA/NR1H2/TEAD1/CTNNB1/RB1/PBX1/ARNT/TRIM28/MMS19/HIF1A/TCEA1/TAF6L/MAX/SMAD4/CARM1/TFDP1/E2F7/ING2/PPARD/MED17/SUPT3H/GTF2A1/GTF2H5/MED18/LEF1/SFPQ/BCL9L/E2F5/PRMT2/ASCL4/E2F3/TLE4/RARG/TAF2/WWOX/TAF1/TAF9B/ATF1/MED4/CREB1/GTF2A2…	95
CC	GO:0005874	microtubule	222/7324	396/16102	1.23341e-05	0.000411619	ENSG00000104419/ENSG00000126934/ENSG00000186868/ENSG00000069424/ENSG00000141293/ENSG00000184640/ENSG00000147874/ENSG00000139112/ENSG00000106665/ENSG00000169220/ENSG00000141556/ENSG00000111554/ENSG00000182628/ENSG00000106976/ENSG00000088986/ENSG00000117632/ENSG00000127603/ENSG00000124659/ENSG00000135525/ENSG00000170312/ENSG00000132563/ENSG00000047849/ENSG00000154839/ENSG00000151746/ENSG00000160014…	NDRG1/MAP2K2/MAPT/KCNAB2/SKAP1/SEPT9/HAUS6/GABARAPL1/CLIP2/RGS14/TBCD/MDM1/SKA2/DNM1/DYNLL1/STMN1/MACF1/TBCC/MAP7/CDK1/REEP2/MAP4/SKA1/BICD1/CALM3/SKA3/NUMA1/BIRC5/TIAM1/EMD/KIF4A/MARK4/CCT5/DYNC1H1/MAPRE2/REEP4/MAP1LC3B/FKBP4/TUBA1B/PCNT/HNRNPU/CCT4/HAUS1/ARHGAP4/KIF15/NEIL2/CSNK1D/DNM2/PBXIP1/KIF18B/RACGAP1/TPT1/MAP1S/HAUS2/BEX4/KIF23/KIF14/EML2/SPAG5/DPYSL2/CYLD/KIF22/DNAH1/CAMSAP3/KIF13B/CCSA…	222
CC	GO:0044798	nuclear transcription factor complex	112/7324	183/16102	1.25228e-05	0.000411619	ENSG00000177606/ENSG00000007968/ENSG00000128272/ENSG00000170689/ENSG00000186350/ENSG00000119950/ENSG00000171223/ENSG00000101412/ENSG00000129173/ENSG00000177732/ENSG00000130522/ENSG00000175197/ENSG00000155115/ENSG00000196781/ENSG00000147140/ENSG00000168610/ENSG00000178913/ENSG00000186951/ENSG00000170345/ENSG00000067955/ENSG00000172216/ENSG00000175387/ENSG00000020633/ENSG00000213676/ENSG00000153187…	JUN/E2F2/ATF4/HOXB9/RXRA/MXI1/JUNB/E2F1/E2F8/SOX12/JUND/DDIT3/GTF3C6/TLE1/NONO/STAT3/TAF7/PPARA/FOS/CBFB/CEBPB/SMAD2/RUNX3/ATF6B/HNRNPU/BCL9/HNRNPAB/TLE3/YAP1/NFYB/TAF7L/TAF1D/GTF2H1/VDR/THRA/NR1H2/TEAD1/CTNNB1/RB1/NFATC1/NFATC4/PBX1/ARNT/TRIM28/MMS19/HIF1A/TCEA1/SMAD3/TAF6L/GTF3C1/MAX/SMAD4/CARM1/TFDP1/E2F7/ING2/PPARD/MED17/SUPT3H/GTF2A1/GTF2H5/MED18/LEF1/SFPQ/BCL9L/TAF1B/E2F5/NFAT5/PRMT2/ASCL4/…	112
CC	GO:0000792	heterochromatin	52/7324	74/16102	1.36178e-05	0.000428962	ENSG00000127663/ENSG00000119969/ENSG00000276043/ENSG00000092470/ENSG00000185122/ENSG00000107077/ENSG00000185811/ENSG00000130985/ENSG00000094916/ENSG00000164032/ENSG00000105373/ENSG00000071655/ENSG00000149115/ENSG00000134046/ENSG00000171320/ENSG00000130816/ENSG00000116030/ENSG00000141570/ENSG00000130726/ENSG00000122565/ENSG00000196199/ENSG00000076108/ENSG00000182568/ENSG00000009954/ENSG00000169057…	KDM4B/HELLS/UHRF1/WDR76/HSF1/KDM4C/IKZF1/UBA1/CBX5/H2AFZ/NOP53/MBD3/TNKS1BP1/MBD2/ESCO2/DNMT1/SUMO1/CBX8/TRIM28/CBX3/MPHOSPH8/BAZ2A/SATB1/BAZ1B/MECP2/SMARCAD1/UBE2B/CENPA/HIST1H1E/SIRT2/PCGF2/CENPB/PHC2/EED/CBX6/RNF20/SUZ12/KDM4A/RRP1B/EME1/RRP8/UHRF2/HMGA1/SUV39H1/CBX1/LRWD1/CBX2/PML/HIST1H1B/NCAPD3/HDAC1/KMT5C	52
CC	GO:0061695	transferase complex, transferring phosphorus-containing groups	165/7324	285/16102	1.48541e-05	0.000449189	ENSG00000067057/ENSG00000140521/ENSG00000067225/ENSG00000141959/ENSG00000131374/ENSG00000101082/ENSG00000163660/ENSG00000129355/ENSG00000164880/ENSG00000120833/ENSG00000118816/ENSG00000276231/ENSG00000138764/ENSG00000168002/ENSG00000135503/ENSG00000163513/ENSG00000170312/ENSG00000130766/ENSG00000140443/ENSG00000178913/ENSG00000125630/ENSG00000138346/ENSG00000177084/ENSG00000178951/ENSG00000060069…	PFKP/POLG/PKM/PFKL/TBC1D5/SLA2/CCNL1/CDKN2D/INTS1/SOCS2/CCNI/PIK3R6/CCNG2/POLR2G/ACVR1B/TGFBR2/CDK1/SESN2/IGF1R/TAF7/POLR1B/DNA2/POLE/ZBTB7A/CTDP1/POLD3/ZNF609/ERN1/MCM3/SMCR8/PHKB/MAP3K5/POLE2/CCNG1/CCND3/ATG14/POLR3H/POLE3/INTS3/POLR2K/INTS2/ACVR2B/PIK3CD/CCNL2/PRIM1/TAF7L/BCCIP/POLR3K/GTF2H1/PIK3C3/NEK10/CHRAC1/CCNE2/PRKAB1/CDK2/RB1/PIK3R3/CHD6/CCNB1/ENG/POLD4/INSR/PIK3C2A/INTS6L/POLA2/PIK3R1/…	165
CC	GO:0015934	large ribosomal subunit	77/7324	119/16102	1.76624e-05	0.000513568	ENSG00000102317/ENSG00000100316/ENSG00000142541/ENSG00000108107/ENSG00000167526/ENSG00000105640/ENSG00000063177/ENSG00000130255/ENSG00000161016/ENSG00000198015/ENSG00000108826/ENSG00000148303/ENSG00000137818/ENSG00000183617/ENSG00000147403/ENSG00000166441/ENSG00000089157/ENSG00000136522/ENSG00000188846/ENSG00000159111/ENSG00000037241/ENSG00000177600/ENSG00000173545/ENSG00000254858/ENSG00000242485…	RBM3/RPL3/RPL13A/RPL28/RPL13/RPL18A/RPL18/RPL36/RPL8/MRPL42/MRPL27/RPL7A/RPLP1/MRPL54/RPL10/RPL27A/RPLP0/MRPL47/RPL14/MRPL10/RPL26L1/RPLP2/ZNF622/MPV17L2/MRPL20/NDUFAB1/MRPL3/RPL15/SURF6/MRPL50/RPL12/MRPL22/MRPL15/MRPS30/RPL5/RPL4/MRPL41/MRPL43/MRPL11/RPL7/RPL19/RPL29/RPL35A/RPL10A/MRPL18/MRPL35/RPL23/RPL38/MRPL36/MRPL13/RPL37A/MRPL12/NSUN3/MRPL14/C12orf65/MRPL39/RPL17/MRPS18A/MRPL28/RPL34/RPL22L…	77
CC	GO:0034399	nuclear periphery	84/7324	132/16102	1.91864e-05	0.000537219	ENSG00000186868/ENSG00000276043/ENSG00000141562/ENSG00000124788/ENSG00000128272/ENSG00000165802/ENSG00000122566/ENSG00000113368/ENSG00000128708/ENSG00000196498/ENSG00000118513/ENSG00000197299/ENSG00000011243/ENSG00000147140/ENSG00000108424/ENSG00000172216/ENSG00000137497/ENSG00000009694/ENSG00000111581/ENSG00000203760/ENSG00000100410/ENSG00000090889/ENSG00000117395/ENSG00000153187/ENSG00000101972…	MAPT/UHRF1/NARF/ATXN1/ATF4/NSMF/HNRNPA2B1/LMNB1/HAT1/NCOR2/MYB/BLM/AKAP8L/NONO/KPNB1/CEBPB/NUMA1/TENM1/NUP107/CENPW/PHF5A/KIF4A/EBNA1BP2/HNRNPU/STAG2/RUVBL1/ZNF703/IPO5/STAG1/SRRM1/VIM/HNRNPM/CENPF/DGKQ/NUP35/ATXN3/SATB1/DCAF7/SMC3/PAXIP1/SMARCAD1/CLIC4/TNPO2/RANBP6/PPIG/CFL1/DDX39B/YEATS4/NUP205/SRPK1/TELO2/RAD21/SFPQ/MATR3/OGG1/TPR/AHCTF1/LRIF1/MBD1/CSNK2B/SPARC/YY1/ENC1/PHACTR3/NUP153/SUV39H1/…	84
CC	GO:0072686	mitotic spindle	65/7324	98/16102	2.44648e-05	0.00066055	ENSG00000163872/ENSG00000149273/ENSG00000171720/ENSG00000185122/ENSG00000088986/ENSG00000097046/ENSG00000170312/ENSG00000047849/ENSG00000137497/ENSG00000135476/ENSG00000042493/ENSG00000153187/ENSG00000101972/ENSG00000186185/ENSG00000161800/ENSG00000107949/ENSG00000137807/ENSG00000085733/ENSG00000118007/ENSG00000125746/ENSG00000114346/ENSG00000076382/ENSG00000070831/ENSG00000079616/ENSG00000154429…	YEATS2/RPS3/HDAC3/HSF1/DYNLL1/CDC7/CDK1/MAP4/NUMA1/ESPL1/CAPG/HNRNPU/STAG2/KIF18B/RACGAP1/BCCIP/KIF23/CTTN/STAG1/EML2/ECT2/SPAG5/CDC42/KIF22/CCSAP/TBL1X/TNKS/HAUS3/KIFC1/RTRAF/MAD2L1/PKD2/YPEL5/KIF11/AURKB/SMC3/AURKA/NUSAP1/RANGAP1/ASPM/CKAP2L/CENPE/PKP4/TPX2/SIRT2/KIF20B/MAPKBP1/MAK/TADA2A/NIN/RAE1/NUP62/KATNA1/TPR/KNSTRN/GOLGA2/TBCK/MAD1L1/KIF18A/CLASP2/ATAT1/TTC28/RCC2/KAT2A/MAP10	65
CC	GO:0016234	inclusion body	53/7324	77/16102	2.86677e-05	0.000747337	ENSG00000204388/ENSG00000186868/ENSG00000167658/ENSG00000104812/ENSG00000051108/ENSG00000134109/ENSG00000124788/ENSG00000128272/ENSG00000099991/ENSG00000204389/ENSG00000198879/ENSG00000096384/ENSG00000120885/ENSG00000103266/ENSG00000133302/ENSG00000004975/ENSG00000080815/ENSG00000158828/ENSG00000163625/ENSG00000166233/ENSG00000066427/ENSG00000094631/ENSG00000054654/ENSG00000161692/ENSG00000100401…	HSPA1B/MAPT/EEF2/GYS1/HERPUD1/EDEM1/ATXN1/ATF4/CABIN1/HSPA1A/SFMBT2/HSP90AB1/CLU/STUB1/SLF1/DVL2/PSEN1/PINK1/WDFY3/ARIH1/ATXN3/HDAC6/SYNE2/DBF4B/RANGAP1/NEFM/SQSTM1/RANBP2/CCZ1B/PRNP/TRIM37/MT3/CCZ1/PRKN/TPR/ZBTB14/NXF1/TDP2/SLFN11/POLD1/URB2/SNCB/NUP153/XRN2/PICALM/NEFH/AGL/NUP98/SNCA/GPX1/STRADB/RAD18/NBN	53
CC	GO:0022625	cytosolic large ribosomal subunit	44/7324	62/16102	4.22618e-05	0.001065	ENSG00000100316/ENSG00000142541/ENSG00000108107/ENSG00000167526/ENSG00000105640/ENSG00000063177/ENSG00000130255/ENSG00000161016/ENSG00000148303/ENSG00000137818/ENSG00000147403/ENSG00000166441/ENSG00000089157/ENSG00000188846/ENSG00000037241/ENSG00000177600/ENSG00000173545/ENSG00000174748/ENSG00000148296/ENSG00000197958/ENSG00000122406/ENSG00000174444/ENSG00000147604/ENSG00000108298/ENSG00000162244…	RPL3/RPL13A/RPL28/RPL13/RPL18A/RPL18/RPL36/RPL8/RPL7A/RPLP1/RPL10/RPL27A/RPLP0/RPL14/RPL26L1/RPLP2/ZNF622/RPL15/SURF6/RPL12/RPL5/RPL4/RPL7/RPL19/RPL29/RPL35A/RPL10A/RPL23/RPL38/RPL37A/RPL17/RPL34/RPL22L1/RPL35/RPL27/RPL6/RPL30/RSL24D1/UBA52/FXR2/RPL32/RPL23A/RPL11/RPL9	44
CC	GO:0071013	catalytic step 2 spliceosome	57/7324	85/16102	4.73438e-05	0.00115458	ENSG00000070756/ENSG00000122566/ENSG00000101161/ENSG00000136450/ENSG00000167088/ENSG00000137168/ENSG00000139343/ENSG00000143977/ENSG00000125944/ENSG00000167978/ENSG00000125835/ENSG00000117614/ENSG00000076924/ENSG00000183258/ENSG00000153187/ENSG00000182004/ENSG00000141543/ENSG00000125870/ENSG00000099995/ENSG00000175467/ENSG00000133226/ENSG00000099783/ENSG00000162385/ENSG00000183431/ENSG00000174231…	PABPC1/HNRNPA2B1/PRPF6/SRSF1/SNRPD1/PPIL1/SNRPF/SNRPG/HNRNPR/SRRM2/SNRPB/SYF2/XAB2/DDX41/HNRNPU/SNRPE/EIF4A3/SNRPB2/SF3A1/SART1/SRRM1/HNRNPM/MAGOH/SF3A3/PRPF8/SYNCRIP/PPIE/SLU7/SF3B3/ESS2/ZCCHC8/SF3B1/LSM3/RBM8A/CACTIN/GPATCH1/HNRNPA3/RBMX/SNRNP200/DHX8/MAGOHB/HNRNPC/SF3B2/BCAS2/SNRPN/PNN/RALY/CDC40/HNRNPA1/PRPF4B/LSM2/SNRPD3/LSM7/SNRPA1/TFIP11/PPIL3/PPWD1	57
CC	GO:0005844	polysome	49/7324	71/16102	5.11573e-05	0.0011783	ENSG00000167658/ENSG00000063046/ENSG00000149273/ENSG00000105640/ENSG00000063177/ENSG00000233927/ENSG00000130255/ENSG00000161016/ENSG00000148303/ENSG00000147677/ENSG00000138035/ENSG00000183011/ENSG00000179218/ENSG00000186468/ENSG00000133026/ENSG00000137154/ENSG00000161813/ENSG00000026025/ENSG00000144535/ENSG00000114416/ENSG00000108256/ENSG00000155959/ENSG00000134001/ENSG00000112425/ENSG00000147604…	EEF2/EIF4B/RPS3/RPL18A/RPL18/RPS28/RPL36/RPL8/RPL7A/EIF3H/PNPT1/NAA38/CALR/RPS23/MYH10/RPS6/LARP4/VIM/DIS3L2/FXR1/NUFIP2/VBP1/EIF2S1/EPM2A/RPL7/RPL19/EIF2AK4/RPL10A/HSPA14/RPL38/EIF4H/GCN1/RPS4X/DRG1/MCRS1/LARP1/RPS4Y1/AGO1/PSMA6/RPL6/NAA35/RWDD1/RPL30/RPS29/FXR2/RPL32/FMR1/LARP4B/RPL11	49
CC	GO:0005681	spliceosomal complex	104/7324	172/16102	5.14337e-05	0.0011783	ENSG00000102241/ENSG00000102317/ENSG00000070756/ENSG00000122566/ENSG00000101161/ENSG00000136450/ENSG00000167088/ENSG00000137168/ENSG00000139343/ENSG00000197976/ENSG00000143977/ENSG00000125944/ENSG00000167978/ENSG00000100410/ENSG00000125835/ENSG00000117614/ENSG00000076924/ENSG00000105705/ENSG00000183258/ENSG00000153187/ENSG00000182004/ENSG00000141543/ENSG00000116830/ENSG00000125352/ENSG00000125870…	HTATSF1/RBM3/PABPC1/HNRNPA2B1/PRPF6/SRSF1/SNRPD1/PPIL1/SNRPF/AKAP17A/SNRPG/HNRNPR/SRRM2/PHF5A/SNRPB/SYF2/XAB2/SUGP1/DDX41/HNRNPU/SNRPE/EIF4A3/TTF2/RNF113A/SNRPB2/SF3A1/SART1/SRRM1/HNRNPM/MAGOH/SF3A3/SREK1/IVNS1ABP/PRPF8/RBM5/MYEF2/U2AF2/DHX15/PPIH/SYNCRIP/SNRNP25/LSM5/PPIE/USP39/SLU7/SF3B3/SF1/SNRPC/DDX39B/ESS2/ZCCHC8/SF3B1/PRPF38B/MFAP1/LSM3/RBM8A/CACTIN/PRPF4/GPATCH1/DHX16/RHEB/ZNF830/HNRNPA3/R…	104
CC	GO:1904813	ficolin-1-rich granule lumen	75/7324	118/16102	5.57863e-05	0.00124042	ENSG00000105220/ENSG00000109107/ENSG00000173110/ENSG00000067225/ENSG00000149925/ENSG00000171314/ENSG00000167996/ENSG00000141959/ENSG00000198805/ENSG00000204388/ENSG00000167658/ENSG00000167768/ENSG00000079739/ENSG00000164733/ENSG00000133805/ENSG00000204389/ENSG00000189403/ENSG00000115073/ENSG00000096384/ENSG00000135677/ENSG00000178035/ENSG00000108424/ENSG00000164062/ENSG00000163754/ENSG00000086758…	GPI/ALDOC/HSPA6/PKM/ALDOA/PGAM1/FTH1/PFKL/PNP/HSPA1B/EEF2/KRT1/PGM1/CTSB/AMPD3/HSPA1A/HMGB1/ACTR1B/HSP90AB1/GNS/IMPDH2/KPNB1/APEH/GYG1/HUWE1/ACTR2/PSMC3/EEF1A1/OSTF1/DBNL/CANT1/PSMC2/PSMB7/LTA4H/PSMD11/PPIA/CFD/GLB1/ILF2/YPEL5/IMPDH1/PPIE/PYGL/XRCC6/PSMA5/PSMD14/COMMD9/DDX3X/ARPC5/ALAD/GUSB/CTSD/ARSB/SRP14/PSMD7/CSTB/CAT/MAPK14/JUP/CCT8/DYNLT1/GMFG/CST3/CSNK2B/PSMB1/CTSS/MMP9/GSDMD/PSMD12/CDK13/A…	75
CC	GO:0005766	primary lysosome	88/7324	143/16102	7.72187e-05	0.00162159	ENSG00000087086/ENSG00000197746/ENSG00000104918/ENSG00000030582/ENSG00000196743/ENSG00000100284/ENSG00000145287/ENSG00000149636/ENSG00000026297/ENSG00000166900/ENSG00000100321/ENSG00000162736/ENSG00000127314/ENSG00000118308/ENSG00000164687/ENSG00000171298/ENSG00000108828/ENSG00000122359/ENSG00000135677/ENSG00000049860/ENSG00000130303/ENSG00000182718/ENSG00000119655/ENSG00000197102/ENSG00000138071…	FTL/PSAP/RETN/GRN/GM2A/TOM1/PLAC8/DSN1/RNASET2/STX3/SYNGR1/NCSTN/RAP1B/LRMP/FABP5/GAA/VAT1/ANXA11/GNS/HEXB/BST2/ANXA2/NPC2/DYNC1H1/ACTR2/DPP7/CTSC/MANBA/LPCAT1/MAN2B1/PSEN1/BRI3/CYB5R3/HEXA/GLIPR1/ARHGAP45/GLB1/PRCP/UNC13D/RAB44/RAB37/CPNE1/HEBP2/IMPDH1/PSMD1/CMTM6/CCT2/ARSA/TOLLIP/STXBP2/CTSA/ARL8A/IST1/NAPRT/AGA/GUSB/ADA2/GLA/FUCA1/LAMP1/CPPED1/ARSB/SNAP29/LAMP2/DNAJC5/RAB3D/VAMP7/NHLRC3/TRAPPC…	88
CC	GO:0042582	azurophil granule	88/7324	143/16102	7.72187e-05	0.00162159	ENSG00000087086/ENSG00000197746/ENSG00000104918/ENSG00000030582/ENSG00000196743/ENSG00000100284/ENSG00000145287/ENSG00000149636/ENSG00000026297/ENSG00000166900/ENSG00000100321/ENSG00000162736/ENSG00000127314/ENSG00000118308/ENSG00000164687/ENSG00000171298/ENSG00000108828/ENSG00000122359/ENSG00000135677/ENSG00000049860/ENSG00000130303/ENSG00000182718/ENSG00000119655/ENSG00000197102/ENSG00000138071…	FTL/PSAP/RETN/GRN/GM2A/TOM1/PLAC8/DSN1/RNASET2/STX3/SYNGR1/NCSTN/RAP1B/LRMP/FABP5/GAA/VAT1/ANXA11/GNS/HEXB/BST2/ANXA2/NPC2/DYNC1H1/ACTR2/DPP7/CTSC/MANBA/LPCAT1/MAN2B1/PSEN1/BRI3/CYB5R3/HEXA/GLIPR1/ARHGAP45/GLB1/PRCP/UNC13D/RAB44/RAB37/CPNE1/HEBP2/IMPDH1/PSMD1/CMTM6/CCT2/ARSA/TOLLIP/STXBP2/CTSA/ARL8A/IST1/NAPRT/AGA/GUSB/ADA2/GLA/FUCA1/LAMP1/CPPED1/ARSB/SNAP29/LAMP2/DNAJC5/RAB3D/VAMP7/NHLRC3/TRAPPC…	88
CC	GO:0098798	mitochondrial protein complex	153/7324	269/16102	0.000102178	0.00208775	ENSG00000198804/ENSG00000198712/ENSG00000198938/ENSG00000198886/ENSG00000198727/ENSG00000198899/ENSG00000198763/ENSG00000198786/ENSG00000198888/ENSG00000198840/ENSG00000212907/ENSG00000152256/ENSG00000140521/ENSG00000163516/ENSG00000228253/ENSG00000169100/ENSG00000189043/ENSG00000159199/ENSG00000198015/ENSG00000108826/ENSG00000138346/ENSG00000158882/ENSG00000103507/ENSG00000138035/ENSG00000183617…	MT-CO1/MT-CO2/MT-CO3/MT-ND4/MT-CYB/MT-ATP6/MT-ND2/MT-ND5/MT-ND1/MT-ND3/MT-ND4L/PDK1/POLG/ANKZF1/MT-ATP8/SLC25A6/NDUFA4/ATP5MC1/MRPL42/MRPL27/DNA2/TOMM40L/BCKDK/PNPT1/MRPL54/NDUFA12/TIMM23/KIAA0391/NDUFB7/TIMM10/MRPL47/MRPL10/UQCRC1/TIMM8B/MPV17L2/MRPL20/MRPS7/NDUFB8/NDUFAB1/NDUFS5/MCUB/MRPL3/NDUFB9/COX7A2L/NDUFS6/PINK1/NDUFB5/TOMM7/MRPL50/DMAC1/MRPL22/UQCRH/ATP5MD/MRPL15/MRPS30/ATP5ME/NDUFA1/NDUF…	153
CC	GO:1905369	endopeptidase complex	46/7324	67/16102	0.000105257	0.00209405	ENSG00000277791/ENSG00000204264/ENSG00000126067/ENSG00000179262/ENSG00000178381/ENSG00000165916/ENSG00000106211/ENSG00000161057/ENSG00000136930/ENSG00000159352/ENSG00000108671/ENSG00000131467/ENSG00000119912/ENSG00000115317/ENSG00000125818/ENSG00000127922/ENSG00000009335/ENSG00000173692/ENSG00000100567/ENSG00000143106/ENSG00000115233/ENSG00000116750/ENSG00000109501/ENSG00000100764/ENSG00000103035…	PSMB3/PSMB8/PSMB2/RAD23A/ZFAND2A/PSMC3/HSPB1/PSMC2/PSMB7/PSMD4/PSMD11/PSME3/IDE/HTRA2/PSMF1/SEM1/UBE3C/PSMD1/PSMA3/PSMA5/PSMD14/UCHL5/WFS1/PSMC1/PSMD7/PSMA4/TXNL1/PSMB5/RAD23B/PSMB6/USP14/PSMB4/PSMB1/PSME2/PSMA8/PSME4/PSMD12/PSMA6/PSMD5/PSME1/PSMD9/ZFAND2B/PSMB9/AC040162.1/PAAF1/PSMD2	46
CC	GO:0005643	nuclear pore	56/7324	85/16102	0.000115859	0.00214287	ENSG00000099901/ENSG00000132507/ENSG00000185304/ENSG00000272391/ENSG00000108424/ENSG00000085415/ENSG00000111581/ENSG00000101888/ENSG00000183486/ENSG00000187627/ENSG00000065150/ENSG00000183054/ENSG00000125450/ENSG00000132341/ENSG00000173273/ENSG00000030066/ENSG00000116030/ENSG00000093000/ENSG00000058804/ENSG00000163002/ENSG00000164109/ENSG00000113569/ENSG00000196313/ENSG00000185963/ENSG00000100401…	RANBP1/EIF5A/RGPD2/POM121C/KPNB1/SEH1L/NUP107/NXT2/MX2/RGPD1/IPO5/RGPD6/NUP85/RAN/TNKS/NUP160/SUMO1/NUP50/NDC1/NUP35/MAD2L1/NUP155/POM121/BICD2/RANGAP1/NUP37/NUP205/RANBP2/KPNA3/RGPD3/MYO1C/RAE1/NUP62/TPR/AHCTF1/NUP43/EIF5AL1/NXF1/NUP210L/DDX19A/MAD1L1/ENY2/NUTF2/SEC13/NUP153/NUP93/NUP214/AAAS/NUP98/KPNA5/NUP58/XPOT/IPO7/MCM3AP/SNUPN/KPNA6	56
CC	GO:0031983	vesicle lumen	170/7324	303/16102	0.000116214	0.00214287	ENSG00000105220/ENSG00000109107/ENSG00000112715/ENSG00000087086/ENSG00000173110/ENSG00000067225/ENSG00000149925/ENSG00000171314/ENSG00000141959/ENSG00000198805/ENSG00000167658/ENSG00000104918/ENSG00000122862/ENSG00000030582/ENSG00000149428/ENSG00000133805/ENSG00000072110/ENSG00000196743/ENSG00000189403/ENSG00000173511/ENSG00000145287/ENSG00000149636/ENSG00000026297/ENSG00000115073/ENSG00000111679…	GPI/ALDOC/VEGFA/FTL/HSPA6/PKM/ALDOA/PGAM1/PFKL/PNP/EEF2/RETN/SRGN/GRN/HYOU1/AMPD3/ACTN1/GM2A/HMGB1/VEGFB/PLAC8/DSN1/RNASET2/ACTR1B/PTPN6/HSP90AB1/FABP5/HSP90B1/VAT1/SPTAN1/GNS/IMPDH2/HEXB/KPNB1/FAM49B/NEU1/RAB27A/GYG1/ARHGAP9/ANXA2/XRCC5/NPC2/HUWE1/DYNC1H1/ACTR2/DPP7/PSMC3/APP/EEF1A1/CALR/FERMT3/CTSC/OSTF1/DBNL/CANT1/PSMC2/MAN2B1/MAGED2/CLU/DBH/PSMB7/LGALS3BP/VTI1B/TIMP1/TGFB1/PSMD11/CYB5R3/PPIA/…	170
CC	GO:0060205	cytoplasmic vesicle lumen	170/7324	303/16102	0.000116214	0.00214287	ENSG00000105220/ENSG00000109107/ENSG00000112715/ENSG00000087086/ENSG00000173110/ENSG00000067225/ENSG00000149925/ENSG00000171314/ENSG00000141959/ENSG00000198805/ENSG00000167658/ENSG00000104918/ENSG00000122862/ENSG00000030582/ENSG00000149428/ENSG00000133805/ENSG00000072110/ENSG00000196743/ENSG00000189403/ENSG00000173511/ENSG00000145287/ENSG00000149636/ENSG00000026297/ENSG00000115073/ENSG00000111679…	GPI/ALDOC/VEGFA/FTL/HSPA6/PKM/ALDOA/PGAM1/PFKL/PNP/EEF2/RETN/SRGN/GRN/HYOU1/AMPD3/ACTN1/GM2A/HMGB1/VEGFB/PLAC8/DSN1/RNASET2/ACTR1B/PTPN6/HSP90AB1/FABP5/HSP90B1/VAT1/SPTAN1/GNS/IMPDH2/HEXB/KPNB1/FAM49B/NEU1/RAB27A/GYG1/ARHGAP9/ANXA2/XRCC5/NPC2/HUWE1/DYNC1H1/ACTR2/DPP7/PSMC3/APP/EEF1A1/CALR/FERMT3/CTSC/OSTF1/DBNL/CANT1/PSMC2/MAN2B1/MAGED2/CLU/DBH/PSMB7/LGALS3BP/VTI1B/TIMP1/TGFB1/PSMD11/CYB5R3/PPIA/…	170
CC	GO:0034774	secretory granule lumen	162/7324	288/16102	0.000139772	0.0025159	ENSG00000105220/ENSG00000109107/ENSG00000112715/ENSG00000087086/ENSG00000173110/ENSG00000067225/ENSG00000149925/ENSG00000171314/ENSG00000141959/ENSG00000198805/ENSG00000167658/ENSG00000104918/ENSG00000122862/ENSG00000030582/ENSG00000133805/ENSG00000072110/ENSG00000196743/ENSG00000189403/ENSG00000173511/ENSG00000145287/ENSG00000149636/ENSG00000026297/ENSG00000115073/ENSG00000111679/ENSG00000096384…	GPI/ALDOC/VEGFA/FTL/HSPA6/PKM/ALDOA/PGAM1/PFKL/PNP/EEF2/RETN/SRGN/GRN/AMPD3/ACTN1/GM2A/HMGB1/VEGFB/PLAC8/DSN1/RNASET2/ACTR1B/PTPN6/HSP90AB1/FABP5/VAT1/SPTAN1/GNS/IMPDH2/HEXB/KPNB1/FAM49B/NEU1/RAB27A/GYG1/ARHGAP9/ANXA2/XRCC5/NPC2/HUWE1/DYNC1H1/ACTR2/DPP7/PSMC3/APP/EEF1A1/FERMT3/CTSC/OSTF1/DBNL/CANT1/PSMC2/MAN2B1/MAGED2/CLU/DBH/PSMB7/LGALS3BP/VTI1B/TIMP1/TGFB1/PSMD11/CYB5R3/PPIA/CFD/ARHGAP45/GLB1/I…	162
CC	GO:0000502	proteasome complex	45/7324	66/16102	0.000161053	0.00283153	ENSG00000277791/ENSG00000204264/ENSG00000126067/ENSG00000179262/ENSG00000178381/ENSG00000165916/ENSG00000106211/ENSG00000161057/ENSG00000136930/ENSG00000159352/ENSG00000108671/ENSG00000131467/ENSG00000119912/ENSG00000125818/ENSG00000127922/ENSG00000009335/ENSG00000173692/ENSG00000100567/ENSG00000143106/ENSG00000115233/ENSG00000116750/ENSG00000109501/ENSG00000100764/ENSG00000103035/ENSG00000041357…	PSMB3/PSMB8/PSMB2/RAD23A/ZFAND2A/PSMC3/HSPB1/PSMC2/PSMB7/PSMD4/PSMD11/PSME3/IDE/PSMF1/SEM1/UBE3C/PSMD1/PSMA3/PSMA5/PSMD14/UCHL5/WFS1/PSMC1/PSMD7/PSMA4/TXNL1/PSMB5/RAD23B/PSMB6/USP14/PSMB4/PSMB1/PSME2/PSMA8/PSME4/PSMD12/PSMA6/PSMD5/PSME1/PSMD9/ZFAND2B/PSMB9/AC040162.1/PAAF1/PSMD2	45
CC	GO:0042555	MCM complex	11/7324	11/16102	0.000171702	0.00289693	ENSG00000100297/ENSG00000166508/ENSG00000104738/ENSG00000146263/ENSG00000076003/ENSG00000112118/ENSG00000125885/ENSG00000197771/ENSG00000073111/ENSG00000160949/ENSG00000111877	MCM5/MCM7/MCM4/MMS22L/MCM6/MCM3/MCM8/MCMBP/MCM2/TONSL/MCM9	11
CC	GO:0030117	membrane coat	61/7324	95/16102	0.000176268	0.00289693	ENSG00000075826/ENSG00000131374/ENSG00000197081/ENSG00000255112/ENSG00000106976/ENSG00000103365/ENSG00000196961/ENSG00000166887/ENSG00000089818/ENSG00000152056/ENSG00000065000/ENSG00000166557/ENSG00000122218/ENSG00000072958/ENSG00000138674/ENSG00000006125/ENSG00000175416/ENSG00000161203/ENSG00000006715/ENSG00000072134/ENSG00000132842/ENSG00000122705/ENSG00000185760/ENSG00000242802/ENSG00000070371…	SEC31B/TBC1D5/IGF2R/CHMP1B/DNM1/GGA2/AP2A1/VPS39/NECAP1/AP1S3/AP3D1/TMED3/COPA/AP1M1/SEC31A/AP2B1/CLTB/AP2M1/VPS41/EPN2/AP3B1/CLTA/KCNQ5/AP5Z1/CLTCL1/NECAP2/HIP1/COPG2/AP2A2/AFTPH/BAIAP2L2/SCYL1/AP3S2/GGA3/AP5S1/VPS18/AP4M1/AP1S2/COPZ1/AP5B1/SEC24B/COPG1/NCALD/VPS11/FCHO1/SEC24C/AP3M1/KLHL12/TMED7/AP2S1/C3orf58/SEC13/AP3M2/AP1G2/SEC24A/PDCD6/PICALM/FCHO2/SAR1B/SEC24D/VPS33A	61
CC	GO:0048475	coated membrane	61/7324	95/16102	0.000176268	0.00289693	ENSG00000075826/ENSG00000131374/ENSG00000197081/ENSG00000255112/ENSG00000106976/ENSG00000103365/ENSG00000196961/ENSG00000166887/ENSG00000089818/ENSG00000152056/ENSG00000065000/ENSG00000166557/ENSG00000122218/ENSG00000072958/ENSG00000138674/ENSG00000006125/ENSG00000175416/ENSG00000161203/ENSG00000006715/ENSG00000072134/ENSG00000132842/ENSG00000122705/ENSG00000185760/ENSG00000242802/ENSG00000070371…	SEC31B/TBC1D5/IGF2R/CHMP1B/DNM1/GGA2/AP2A1/VPS39/NECAP1/AP1S3/AP3D1/TMED3/COPA/AP1M1/SEC31A/AP2B1/CLTB/AP2M1/VPS41/EPN2/AP3B1/CLTA/KCNQ5/AP5Z1/CLTCL1/NECAP2/HIP1/COPG2/AP2A2/AFTPH/BAIAP2L2/SCYL1/AP3S2/GGA3/AP5S1/VPS18/AP4M1/AP1S2/COPZ1/AP5B1/SEC24B/COPG1/NCALD/VPS11/FCHO1/SEC24C/AP3M1/KLHL12/TMED7/AP2S1/C3orf58/SEC13/AP3M2/AP1G2/SEC24A/PDCD6/PICALM/FCHO2/SAR1B/SEC24D/VPS33A	61
CC	GO:0098589	membrane region	162/7324	290/16102	0.000221397	0.00356119	ENSG00000117394/ENSG00000156515/ENSG00000102144/ENSG00000186868/ENSG00000167658/ENSG00000141293/ENSG00000197747/ENSG00000010810/ENSG00000080644/ENSG00000157193/ENSG00000160255/ENSG00000170989/ENSG00000132507/ENSG00000137312/ENSG00000172005/ENSG00000010610/ENSG00000102871/ENSG00000064012/ENSG00000163513/ENSG00000149257/ENSG00000108854/ENSG00000164305/ENSG00000166888/ENSG00000130303/ENSG00000150637…	SLC2A1/HK1/PGK1/MAPT/EEF2/SKAP1/S100A10/FYN/CHRNA3/LRP8/ITGB2/S1PR1/EIF5A/FLOT1/MAL/CD4/TRADD/CASP8/TGFBR2/SERPINH1/SMURF2/CASP3/STAT6/BST2/CD226/ITGB1/ANXA2/BSG/MLC1/ADD3/PECAM1/APP/SLC9A3R1/BIRC3/TUBA1B/RTN4R/RFTN1/RTN4RL2/INPP5D/PTPRC/ICAM1/ATP7A/MYO1D/PSEN1/CBLB/SELPLG/TLR6/CTNNB1/PACSIN2/KIRREL1/CD8A/LDHB/SPRED1/RGS19/CSK/ADCY1/PPT1/ADD1/DMD/INSR/MYADM/HDAC6/PODXL/CTNNA1/BICD2/CFLAR/KCNA3/HC…	162
CC	GO:0051233	spindle midzone	26/7324	34/16102	0.000232702	0.00366505	ENSG00000060069/ENSG00000137497/ENSG00000166974/ENSG00000142192/ENSG00000094804/ENSG00000153187/ENSG00000186185/ENSG00000161800/ENSG00000118193/ENSG00000085733/ENSG00000109103/ENSG00000198624/ENSG00000070831/ENSG00000178999/ENSG00000087586/ENSG00000101367/ENSG00000143862/ENSG00000138778/ENSG00000144283/ENSG00000138182/ENSG00000080345/ENSG00000134108/ENSG00000121621/ENSG00000179051/ENSG00000212916…	CTDP1/NUMA1/MAPRE2/APP/CDC6/HNRNPU/KIF18B/RACGAP1/KIF14/CTTN/UNC119/CCDC69/CDC42/AURKB/AURKA/MAPRE1/ARL8A/CENPE/PKP4/KIF20B/RIF1/ARL8B/KIF18A/RCC2/MAP10/MAPRE3	26
CC	GO:0045335	phagocytic vesicle	73/7324	118/16102	0.000241509	0.00372613	ENSG00000033627/ENSG00000139832/ENSG00000206503/ENSG00000198722/ENSG00000128340/ENSG00000184009/ENSG00000122359/ENSG00000151502/ENSG00000136068/ENSG00000132718/ENSG00000136854/ENSG00000126775/ENSG00000179604/ENSG00000179218/ENSG00000196405/ENSG00000265808/ENSG00000079805/ENSG00000156675/ENSG00000078142/ENSG00000165025/ENSG00000165240/ENSG00000026025/ENSG00000174130/ENSG00000113732/ENSG00000110497…	ATP6V0A1/RAB20/HLA-A/UNC13B/RAC2/ACTG1/ANXA11/VPS26B/FLNB/SYT11/STXBP1/ATG14/CDC42EP4/CALR/EVL/SEC22B/DNM2/RAB11FIP1/PIK3C3/SYK/ATP7A/VIM/TLR6/ATP6V0E1/AMBRA1/RAB7A/PDIA3/STX4/SRGAP2/HLA-C/STX6/HLA-B/GNLY/ATP6V0D1/STXBP2/TAP2/RAB5A/RAB11B/ATG12/LAMP1/UNC93B1/FMNL1/LAMP2/ABCA1/VAMP7/RAB9B/WAS/SLC11A1/RAB38/TAP1/PLD4/MYO1C/TAPBP/RAB22A/ATP6V0B/RAB23/SNX3/ATP6V0A2/VAMP3/ATP6V0C/CYBA/ANXA3/ZYX/RAPGEF…	73
CC	GO:0030120	vesicle coat	37/7324	53/16102	0.000292706	0.00442572	ENSG00000075826/ENSG00000131374/ENSG00000196961/ENSG00000089818/ENSG00000166557/ENSG00000122218/ENSG00000138674/ENSG00000006125/ENSG00000175416/ENSG00000161203/ENSG00000072134/ENSG00000122705/ENSG00000070371/ENSG00000157191/ENSG00000127946/ENSG00000158623/ENSG00000183020/ENSG00000119844/ENSG00000142186/ENSG00000111481/ENSG00000138802/ENSG00000181789/ENSG00000104490/ENSG00000130475/ENSG00000176986…	SEC31B/TBC1D5/AP2A1/NECAP1/TMED3/COPA/SEC31A/AP2B1/CLTB/AP2M1/EPN2/CLTA/CLTCL1/NECAP2/HIP1/COPG2/AP2A2/AFTPH/SCYL1/COPZ1/SEC24B/COPG1/NCALD/FCHO1/SEC24C/KLHL12/TMED7/AP2S1/C3orf58/SEC13/AP1G2/SEC24A/PDCD6/PICALM/FCHO2/SAR1B/SEC24D	37
CC	GO:0019867	outer membrane	114/7324	197/16102	0.000299106	0.0044338	ENSG00000176171/ENSG00000156515/ENSG00000159399/ENSG00000104765/ENSG00000087074/ENSG00000163516/ENSG00000130707/ENSG00000104081/ENSG00000105327/ENSG00000015475/ENSG00000184992/ENSG00000150991/ENSG00000165959/ENSG00000165943/ENSG00000064012/ENSG00000108828/ENSG00000184584/ENSG00000239672/ENSG00000102401/ENSG00000110090/ENSG00000158882/ENSG00000196329/ENSG00000106785/ENSG00000102119/ENSG00000170315…	BNIP3/HK1/HK2/BNIP3L/PPP1R15A/ANKZF1/ASS1/BMF/BBC3/BID/BRI3BP/UBC/CLMN/MOAP1/CASP8/VAT1/TMEM173/NME1/ARMCX3/CPT1A/TOMM40L/GIMAP5/TRIM14/EMD/UBB/TMEM109/FOXO3/SNN/PGAM5/FAM210B/LPIN1/WASF1/SLC44A1/TOMM34/RAB11FIP5/PSEN1/MUL1/PINK1/AMBRA1/CYB5R3/TOMM7/VDAC2/PEBP1/GUCY2D/CYB5B/PPP1CC/DMD/MYO19/CISD1/SYNE2/SYNJ2BP/BPHL/PI4KB/ANKH/DDX3X/MARCH5/MTX1/QTRT2/BOK/RSAD2/VPS13C/VDAC3/FUNDC1/SYNE1/TOMM40/SYNJ…	114
CC	GO:0031519	PcG protein complex	34/7324	48/16102	0.000332162	0.00482912	ENSG00000119403/ENSG00000141582/ENSG00000163930/ENSG00000106462/ENSG00000162521/ENSG00000273604/ENSG00000183337/ENSG00000111752/ENSG00000163602/ENSG00000141570/ENSG00000112511/ENSG00000102098/ENSG00000102054/ENSG00000008083/ENSG00000277258/ENSG00000100307/ENSG00000134686/ENSG00000074266/ENSG00000183741/ENSG00000168283/ENSG00000108395/ENSG00000178691/ENSG00000180628/ENSG00000204435/ENSG00000100811…	PHF19/CBX4/BAP1/EZH2/RBBP4/EPOP/BCOR/PHC1/RYBP/CBX8/PHF1/SCML2/RBBP7/JARID2/PCGF2/CBX7/PHC2/EED/CBX6/BMI1/TRIM37/SUZ12/PCGF5/CSNK2B/YY1/MTF2/ASXL1/EZH1/SKP1/CSNK2A2/CBX2/UBAP2L/PCGF3/CSNK2A1	34
CC	GO:0005741	mitochondrial outer membrane	101/7324	173/16102	0.000417059	0.00594899	ENSG00000176171/ENSG00000156515/ENSG00000159399/ENSG00000104765/ENSG00000087074/ENSG00000163516/ENSG00000130707/ENSG00000104081/ENSG00000105327/ENSG00000015475/ENSG00000184992/ENSG00000150991/ENSG00000165943/ENSG00000064012/ENSG00000108828/ENSG00000184584/ENSG00000239672/ENSG00000102401/ENSG00000110090/ENSG00000158882/ENSG00000196329/ENSG00000106785/ENSG00000170315/ENSG00000118689/ENSG00000184602…	BNIP3/HK1/HK2/BNIP3L/PPP1R15A/ANKZF1/ASS1/BMF/BBC3/BID/BRI3BP/UBC/MOAP1/CASP8/VAT1/TMEM173/NME1/ARMCX3/CPT1A/TOMM40L/GIMAP5/TRIM14/UBB/FOXO3/SNN/PGAM5/FAM210B/LPIN1/WASF1/SLC44A1/TOMM34/RAB11FIP5/MUL1/PINK1/AMBRA1/CYB5R3/TOMM7/VDAC2/PEBP1/CYB5B/PPP1CC/DMD/MYO19/CISD1/SYNJ2BP/BPHL/PI4KB/DDX3X/MARCH5/MTX1/QTRT2/BOK/RSAD2/VPS13C/VDAC3/FUNDC1/TOMM40/SYNJ2/AGPAT5/USP30/ULK1/PPP2R2B/RMDN3/RHOT2/MCL1/ST…	101
CC	GO:0005657	replication fork	45/7324	68/16102	0.000456722	0.00639411	ENSG00000276043/ENSG00000132646/ENSG00000093009/ENSG00000196584/ENSG00000065328/ENSG00000111445/ENSG00000146263/ENSG00000131153/ENSG00000197299/ENSG00000077514/ENSG00000149554/ENSG00000112118/ENSG00000108384/ENSG00000163918/ENSG00000198554/ENSG00000133119/ENSG00000075131/ENSG00000185379/ENSG00000198056/ENSG00000124535/ENSG00000130816/ENSG00000106399/ENSG00000147536/ENSG00000049541/ENSG00000117748…	UHRF1/PCNA/CDC45/XRCC2/MCM10/RFC5/MMS22L/GINS2/BLM/POLD3/CHEK1/MCM3/RAD51C/RFC4/WDHD1/RFC3/TIPIN/RAD51D/PRIM1/WRNIP1/DNMT1/RPA3/GINS4/RFC2/RPA2/POLD4/POLA2/BAZ1B/SMARCAD1/UBE2B/TONSL/ZMIZ2/PRIM2/RPA1/POLH/PIF1/WRN/TIMELESS/BCAS2/DONSON/POLD1/ZRANB3/RAD18/NBN/XPA	45
CC	GO:0030662	coated vesicle membrane	94/7324	160/16102	0.000483275	0.00660686	ENSG00000075826/ENSG00000131374/ENSG00000163235/ENSG00000197081/ENSG00000119522/ENSG00000072274/ENSG00000206503/ENSG00000081479/ENSG00000167286/ENSG00000010610/ENSG00000160654/ENSG00000114650/ENSG00000138760/ENSG00000198911/ENSG00000126895/ENSG00000196126/ENSG00000130164/ENSG00000220205/ENSG00000010278/ENSG00000105438/ENSG00000196961/ENSG00000136279/ENSG00000148396/ENSG00000265808/ENSG00000089818…	SEC31B/TBC1D5/TGFA/IGF2R/DENND1A/TFRC/HLA-A/LRP2/CD3D/CD4/CD3G/SCAP/SCARB2/SREBF2/AVPR2/HLA-DRB1/LDLR/VAMP2/CD9/KDELR1/AP2A1/DBNL/SEC16A/SEC22B/NECAP1/CD59/VTI1B/GAD1/SREBF1/TMED3/COPA/HLA-DRB5/AP1M1/SEC31A/HLA-C/AP2B1/CLTB/STX17/AP2M1/HLA-B/EPN2/AP3B1/CLTA/CLTCL1/NECAP2/HIP1/RAB5A/STX5/COPG2/FZD2/M6PR/AP2A2/TMED10/TMED2/AFTPH/DNAJC5/RAB3A/SCYL1/VAMP7/COPZ1/SEC24B/COPG1/NCALD/FCHO1/CFTR/SEC24C/KL…	94
CC	GO:0031968	organelle outer membrane	112/7324	195/16102	0.000497107	0.00660686	ENSG00000176171/ENSG00000156515/ENSG00000159399/ENSG00000104765/ENSG00000087074/ENSG00000163516/ENSG00000130707/ENSG00000104081/ENSG00000105327/ENSG00000015475/ENSG00000184992/ENSG00000150991/ENSG00000165959/ENSG00000165943/ENSG00000064012/ENSG00000108828/ENSG00000184584/ENSG00000239672/ENSG00000102401/ENSG00000110090/ENSG00000158882/ENSG00000196329/ENSG00000106785/ENSG00000102119/ENSG00000170315…	BNIP3/HK1/HK2/BNIP3L/PPP1R15A/ANKZF1/ASS1/BMF/BBC3/BID/BRI3BP/UBC/CLMN/MOAP1/CASP8/VAT1/TMEM173/NME1/ARMCX3/CPT1A/TOMM40L/GIMAP5/TRIM14/EMD/UBB/TMEM109/FOXO3/SNN/PGAM5/FAM210B/LPIN1/WASF1/SLC44A1/TOMM34/RAB11FIP5/PSEN1/MUL1/PINK1/AMBRA1/CYB5R3/TOMM7/VDAC2/PEBP1/GUCY2D/CYB5B/PPP1CC/DMD/MYO19/CISD1/SYNE2/SYNJ2BP/BPHL/PI4KB/DDX3X/MARCH5/MTX1/QTRT2/BOK/RSAD2/VPS13C/VDAC3/FUNDC1/SYNE1/TOMM40/SYNJ2/AGP…	112
CC	GO:0031252	cell leading edge	204/7324	378/16102	0.000498136	0.00660686	ENSG00000068831/ENSG00000164850/ENSG00000102606/ENSG00000186868/ENSG00000141293/ENSG00000154783/ENSG00000128272/ENSG00000099204/ENSG00000139112/ENSG00000125637/ENSG00000072110/ENSG00000171914/ENSG00000050405/ENSG00000137312/ENSG00000149273/ENSG00000169398/ENSG00000128340/ENSG00000115977/ENSG00000108798/ENSG00000075618/ENSG00000103335/ENSG00000166900/ENSG00000127603/ENSG00000099864/ENSG00000059915…	RASGRP2/GPER1/ARHGEF7/MAPT/SKAP1/FGD5/ATF4/ABLIM1/GABARAPL1/PSD4/ACTN1/TLN2/LIMA1/FLOT1/RPS3/PTK2/RAC2/AAK1/ABI3/FSCN1/PIEZO1/STX3/MACF1/PALM/PSD/NME1/PTPRJ/CXCR4/FAT1/ITGB1/ANXA2/TIAM1/DUSP22/PTPRK/SH3RF1/ACTR2/JMY/TESC/TLN1/APP/EEF1A1/SLC9A3R1/EVL/ARHGEF4/TRPM7/KCNC4/CARMIL2/RIPOR2/AIF1/DBNL/KSR1/CTNND1/DNM2/CDC42BPB/MYH10/PIP5K1C/WASF1/CTTN/MCC/KCNA2/FERMT2/ATP7A/INPP5K/GBF1/MYO1D/VIM/TNFRSF12…	204
CC	GO:0098857	membrane microdomain	156/7324	282/16102	0.000523522	0.00672529	ENSG00000117394/ENSG00000156515/ENSG00000102144/ENSG00000186868/ENSG00000167658/ENSG00000141293/ENSG00000197747/ENSG00000010810/ENSG00000080644/ENSG00000157193/ENSG00000160255/ENSG00000170989/ENSG00000137312/ENSG00000172005/ENSG00000010610/ENSG00000102871/ENSG00000064012/ENSG00000163513/ENSG00000149257/ENSG00000108854/ENSG00000164305/ENSG00000166888/ENSG00000130303/ENSG00000150637/ENSG00000150093…	SLC2A1/HK1/PGK1/MAPT/EEF2/SKAP1/S100A10/FYN/CHRNA3/LRP8/ITGB2/S1PR1/FLOT1/MAL/CD4/TRADD/CASP8/TGFBR2/SERPINH1/SMURF2/CASP3/STAT6/BST2/CD226/ITGB1/ANXA2/BSG/MLC1/ADD3/PECAM1/APP/SLC9A3R1/BIRC3/TUBA1B/RTN4R/RFTN1/RTN4RL2/INPP5D/PTPRC/ICAM1/ATP7A/MYO1D/PSEN1/CBLB/SELPLG/TLR6/CTNNB1/PACSIN2/KIRREL1/CD8A/LDHB/SPRED1/RGS19/CSK/ADCY1/PPT1/ADD1/DMD/INSR/MYADM/HDAC6/PODXL/CTNNA1/CFLAR/KCNA3/HCK/STOML2/DAP…	156
CC	GO:0022627	cytosolic small ribosomal subunit	33/7324	47/16102	0.000524857	0.00672529	ENSG00000204628/ENSG00000149273/ENSG00000233927/ENSG00000170889/ENSG00000115268/ENSG00000140988/ENSG00000186468/ENSG00000137154/ENSG00000161813/ENSG00000142534/ENSG00000105372/ENSG00000164587/ENSG00000083845/ENSG00000105193/ENSG00000142937/ENSG00000215301/ENSG00000143486/ENSG00000118181/ENSG00000112306/ENSG00000163319/ENSG00000198034/ENSG00000182774/ENSG00000124614/ENSG00000177954/ENSG00000096080…	RACK1/RPS3/RPS28/RPS9/RPS15/RPS2/RPS23/RPS6/LARP4/RPS11/RPS19/RPS14/RPS5/RPS16/RPS8/DDX3X/EIF2D/RPS25/RPS12/MRPS18C/RPS4X/RPS17/RPS10/RPS27/MRPS18A/RPSA/RPS15A/RPS13/RPS4Y1/RPS3A/RPS18/RPS29/UBA52	33
CC	GO:0030688	preribosome, small subunit precursor	12/7324	13/16102	0.000588902	0.00728659	ENSG00000112578/ENSG00000108592/ENSG00000141101/ENSG00000087269/ENSG00000135521/ENSG00000120800/ENSG00000167721/ENSG00000160208/ENSG00000058729/ENSG00000160214/ENSG00000184967/ENSG00000124784	BYSL/FTSJ3/NOB1/NOP14/LTV1/UTP20/TSR1/RRP1B/RIOK2/RRP1/NOC4L/RIOK1	12
CC	GO:0005743	mitochondrial inner membrane	240/7324	452/16102	0.000595106	0.00728659	ENSG00000198804/ENSG00000198712/ENSG00000198938/ENSG00000198886/ENSG00000198727/ENSG00000198899/ENSG00000198763/ENSG00000198786/ENSG00000198888/ENSG00000198840/ENSG00000212907/ENSG00000198695/ENSG00000228253/ENSG00000072778/ENSG00000182199/ENSG00000169100/ENSG00000149273/ENSG00000175567/ENSG00000189043/ENSG00000159199/ENSG00000168610/ENSG00000198015/ENSG00000108826/ENSG00000172115/ENSG00000114120…	MT-CO1/MT-CO2/MT-CO3/MT-ND4/MT-CYB/MT-ATP6/MT-ND2/MT-ND5/MT-ND1/MT-ND3/MT-ND4L/MT-ND6/MT-ATP8/ACADVL/SHMT2/SLC25A6/RPS3/UCP2/NDUFA4/ATP5MC1/STAT3/MRPL42/MRPL27/CYCS/SLC25A36/TMEM14C/TYMS/MRPL54/SLC25A35/HIGD1A/NOA1/NDUFA12/TIMM23/NDUFB7/TIMM10/SLC25A39/MRPL47/MRPL10/UQCRC1/CPS1/TIMM8B/MTCH1/SLC25A1/MPV17L2/SLC25A27/MRPL20/COX6C/MRPS7/NDUFB8/AIFM1/NDUFAB1/SLC25A19/NDUFS5/UCP3/MCUB/MRPL3/ACAD9/NDUF…	240
CC	GO:0015935	small ribosomal subunit	48/7324	74/16102	0.000597578	0.00728659	ENSG00000204628/ENSG00000149273/ENSG00000233927/ENSG00000170889/ENSG00000198015/ENSG00000115268/ENSG00000140988/ENSG00000186468/ENSG00000137154/ENSG00000161813/ENSG00000142534/ENSG00000125445/ENSG00000105372/ENSG00000164587/ENSG00000083845/ENSG00000105193/ENSG00000142937/ENSG00000266472/ENSG00000243927/ENSG00000122140/ENSG00000215301/ENSG00000143486/ENSG00000147586/ENSG00000135972/ENSG00000118181…	RACK1/RPS3/RPS28/RPS9/MRPL42/RPS15/RPS2/RPS23/RPS6/LARP4/RPS11/MRPS7/RPS19/RPS14/RPS5/RPS16/RPS8/MRPS21/MRPS6/MRPS2/DDX3X/EIF2D/MRPS28/MRPS9/RPS25/RPS12/MRPS12/MRPS18C/RPS4X/MRPS15/RPS17/RPS10/MRPS16/MRPS5/RPS27/MRPS18A/RPSA/RPS15A/MRPS27/RPS13/MRPS35/RPS4Y1/RPS3A/MRPS11/MRPS33/RPS18/RPS29/UBA52	48
CC	GO:0045121	membrane raft	155/7324	281/16102	0.000646385	0.00775662	ENSG00000117394/ENSG00000156515/ENSG00000102144/ENSG00000186868/ENSG00000167658/ENSG00000141293/ENSG00000197747/ENSG00000010810/ENSG00000080644/ENSG00000157193/ENSG00000160255/ENSG00000170989/ENSG00000137312/ENSG00000172005/ENSG00000010610/ENSG00000102871/ENSG00000064012/ENSG00000163513/ENSG00000149257/ENSG00000108854/ENSG00000164305/ENSG00000166888/ENSG00000130303/ENSG00000150637/ENSG00000150093…	SLC2A1/HK1/PGK1/MAPT/EEF2/SKAP1/S100A10/FYN/CHRNA3/LRP8/ITGB2/S1PR1/FLOT1/MAL/CD4/TRADD/CASP8/TGFBR2/SERPINH1/SMURF2/CASP3/STAT6/BST2/CD226/ITGB1/ANXA2/BSG/MLC1/ADD3/PECAM1/APP/SLC9A3R1/BIRC3/TUBA1B/RTN4R/RFTN1/RTN4RL2/INPP5D/PTPRC/ICAM1/ATP7A/MYO1D/PSEN1/CBLB/SELPLG/TLR6/CTNNB1/PACSIN2/KIRREL1/CD8A/LDHB/SPRED1/RGS19/CSK/ADCY1/PPT1/ADD1/DMD/INSR/MYADM/HDAC6/PODXL/CTNNA1/CFLAR/KCNA3/HCK/STOML2/DAP…	155
CC	GO:0030670	phagocytic vesicle membrane	44/7324	67/16102	0.000675046	0.00788214	ENSG00000033627/ENSG00000139832/ENSG00000206503/ENSG00000128340/ENSG00000179218/ENSG00000265808/ENSG00000079805/ENSG00000156675/ENSG00000078142/ENSG00000165240/ENSG00000174130/ENSG00000113732/ENSG00000075785/ENSG00000103496/ENSG00000204525/ENSG00000234745/ENSG00000159720/ENSG00000204267/ENSG00000144566/ENSG00000185236/ENSG00000145782/ENSG00000185896/ENSG00000005893/ENSG00000124333/ENSG00000123570…	ATP6V0A1/RAB20/HLA-A/RAC2/CALR/SEC22B/DNM2/RAB11FIP1/PIK3C3/ATP7A/TLR6/ATP6V0E1/RAB7A/STX4/HLA-C/HLA-B/ATP6V0D1/TAP2/RAB5A/RAB11B/ATG12/LAMP1/LAMP2/VAMP7/RAB9B/SLC11A1/RAB38/TAP1/TAPBP/RAB22A/ATP6V0B/RAB23/ATP6V0A2/VAMP3/ATP6V0C/CYBA/ANXA3/RAPGEF1/RAB10/RAB8B/ATG5/ATP6V0A4/MCOLN1/B2M	44
CC	GO:1905368	peptidase complex	56/7324	89/16102	0.000677697	0.00788214	ENSG00000277791/ENSG00000204264/ENSG00000126067/ENSG00000179262/ENSG00000178381/ENSG00000124422/ENSG00000165916/ENSG00000106211/ENSG00000161057/ENSG00000136930/ENSG00000159352/ENSG00000108671/ENSG00000131467/ENSG00000119912/ENSG00000115317/ENSG00000125818/ENSG00000127922/ENSG00000009335/ENSG00000173692/ENSG00000100567/ENSG00000162227/ENSG00000143106/ENSG00000115233/ENSG00000116750/ENSG00000109501…	PSMB3/PSMB8/PSMB2/RAD23A/ZFAND2A/USP22/PSMC3/HSPB1/PSMC2/PSMB7/PSMD4/PSMD11/PSME3/IDE/HTRA2/PSMF1/SEM1/UBE3C/PSMD1/PSMA3/TAF6L/PSMA5/PSMD14/UCHL5/WFS1/PSMC1/PSMD7/PSMA4/TXNL1/PSMB5/SUPT20H/RAD23B/TAF9B/PSMB6/USP14/PSMB4/PSMB1/SEC11A/PSME2/ENY2/SEC11C/PSMA8/TAF6/PSME4/PSMD12/PSMA6/PSMD5/ATXN7L3/PSME1/PSMD9/ZFAND2B/PSMB9/AC040162.1/SPCS1/PAAF1/PSMD2	56
CC	GO:0070603	SWI/SNF superfamily-type complex	51/7324	80/16102	0.000747092	0.0085576	ENSG00000143401/ENSG00000080503/ENSG00000178951/ENSG00000149480/ENSG00000136518/ENSG00000198604/ENSG00000071655/ENSG00000165821/ENSG00000162521/ENSG00000175792/ENSG00000143614/ENSG00000099954/ENSG00000104472/ENSG00000108604/ENSG00000205683/ENSG00000139687/ENSG00000057935/ENSG00000100281/ENSG00000106400/ENSG00000133884/ENSG00000082014/ENSG00000102038/ENSG00000127337/ENSG00000116750/ENSG00000048649…	ANP32E/SMARCA2/ZBTB7A/MTA2/ACTL6A/BAZ1A/MBD3/SALL2/RBBP4/RUVBL1/GATAD2B/CECR2/CHRAC1/SMARCD2/DPF3/RB1/MTA3/HMGXB4/ZNHIT1/DPF2/SMARCD3/SMARCA1/YEATS4/UCHL5/RSF1/RBBP7/BICRAL/MTA1/SS18/APPL2/SMARCC1/BRD8/CHD3/MCRS1/ARID1B/DPF1/BICRA/SUZ12/PBRM1/NFRKB/TFPT/GATAD2A/YY1/ARID1A/EP400/BPTF/INO80C/SMARCC2/SMARCB1/CSNK2A1/HDAC1	51
CC	GO:0000118	histone deacetylase complex	41/7324	62/16102	0.000826113	0.00932151	ENSG00000108840/ENSG00000135365/ENSG00000164105/ENSG00000196498/ENSG00000171720/ENSG00000178951/ENSG00000149480/ENSG00000156030/ENSG00000094916/ENSG00000071655/ENSG00000134046/ENSG00000165821/ENSG00000068024/ENSG00000162521/ENSG00000127511/ENSG00000143614/ENSG00000163517/ENSG00000101849/ENSG00000057935/ENSG00000061273/ENSG00000142599/ENSG00000094631/ENSG00000162227/ENSG00000109118/ENSG00000048052…	HDAC5/PHF21A/SAP30/NCOR2/HDAC3/ZBTB7A/MTA2/ELMSAN1/CBX5/MBD3/MBD2/SALL2/HDAC4/RBBP4/SIN3B/GATAD2B/HDAC11/TBL1X/MTA3/HDAC7/RERE/HDAC6/TAF6L/PHF12/HDAC9/ING2/RBBP7/MTA1/SUDS3/APPL2/CHD3/SIN3A/HINT1/MORF4L1/GATAD2A/BRMS1/SAP130/HDAC8/TAL1/CSNK2A1/HDAC1	41
CC	GO:0044322	endoplasmic reticulum quality control compartment	17/7324	21/16102	0.000971639	0.0108023	ENSG00000134109/ENSG00000204308/ENSG00000135506/ENSG00000239305/ENSG00000179218/ENSG00000145495/ENSG00000127022/ENSG00000116406/ENSG00000159461/ENSG00000162298/ENSG00000071537/ENSG00000170881/ENSG00000138942/ENSG00000088298/ENSG00000116663/ENSG00000068912/ENSG00000144468	EDEM1/RNF5/OS9/RNF103/CALR/MARCH6/CANX/EDEM3/AMFR/SYVN1/SEL1L/RNF139/RNF185/EDEM2/FBXO6/ERLEC1/RHBDD1	17
CC	GO:0008287	protein serine/threonine phosphatase complex	30/7324	43/16102	0.0011065	0.0116425	ENSG00000087074/ENSG00000173281/ENSG00000172115/ENSG00000138814/ENSG00000068971/ENSG00000105568/ENSG00000158615/ENSG00000186298/ENSG00000162783/ENSG00000150995/ENSG00000154845/ENSG00000149923/ENSG00000074211/ENSG00000137713/ENSG00000156475/ENSG00000113575/ENSG00000175470/ENSG00000066027/ENSG00000221823/ENSG00000073711/ENSG00000112640/ENSG00000167393/ENSG00000119698/ENSG00000164091/ENSG00000107758…	PPP1R15A/PPP1R3B/CYCS/PPP3CA/PPP2R5B/PPP2R1A/PPP1R15B/PPP1CC/IER5/ITPR1/PPP4R1/PPP4C/PPP2R2C/PPP2R1B/PPP2R2B/PPP2CA/PPP2R2D/PPP2R5A/PPP3R1/PPP2R3A/PPP2R5D/PPP2R3B/PPP4R4/WDR82/PPP3CB/SHOC2/PPP4R2/PPP4R3B/PPP2R2A/PPP2CB	30
CC	GO:1903293	phosphatase complex	30/7324	43/16102	0.0011065	0.0116425	ENSG00000087074/ENSG00000173281/ENSG00000172115/ENSG00000138814/ENSG00000068971/ENSG00000105568/ENSG00000158615/ENSG00000186298/ENSG00000162783/ENSG00000150995/ENSG00000154845/ENSG00000149923/ENSG00000074211/ENSG00000137713/ENSG00000156475/ENSG00000113575/ENSG00000175470/ENSG00000066027/ENSG00000221823/ENSG00000073711/ENSG00000112640/ENSG00000167393/ENSG00000119698/ENSG00000164091/ENSG00000107758…	PPP1R15A/PPP1R3B/CYCS/PPP3CA/PPP2R5B/PPP2R1A/PPP1R15B/PPP1CC/IER5/ITPR1/PPP4R1/PPP4C/PPP2R2C/PPP2R1B/PPP2R2B/PPP2CA/PPP2R2D/PPP2R5A/PPP3R1/PPP2R3A/PPP2R5D/PPP2R3B/PPP4R4/WDR82/PPP3CB/SHOC2/PPP4R2/PPP4R3B/PPP2R2A/PPP2CB	30
[truncated: 117 more rows]
