# Supplementary material for: Transcriptome Profiling and Cytological Assessments for Identifying Regulatory Pathways Associated With Diorcinol N-Induced Autophagy in A3 Cells
Source: Front Pharmacol. 2020 Oct 15;11:570450. doi: 10.3389/fphar.2020.570450 (PMC7593552; doi:10.3389/fphar.2020.570450)
Supplement: Supplementary file 3 [file Table_3.xlsx]

## Sheet: HCAT_18vsCn_KEGGenrich_signific
Table S9 KEGG analysis of regulated genes by 25 μM DN in A3 cells
KEGGID	Description	GeneRatio	BgRatio	pvalue	padj	geneID	geneName	keggID	Count
hsa03010	Ribosome	93/3022	129/6225	3.50479e-08	1.097e-05	ENSG00000100316/ENSG00000142541/ENSG00000149273/ENSG00000108107/ENSG00000167526/ENSG00000105640/ENSG00000063177/ENSG00000233927/ENSG00000130255/ENSG00000161016/ENSG00000108826/ENSG00000148303/ENSG00000137818/ENSG00000147403/ENSG00000115268/ENSG00000166441/ENSG00000140988/ENSG00000186468/ENSG00000089157/ENSG00000188846/ENSG00000159111/ENSG00000037241/ENSG00000137154/ENSG00000177600/ENSG00000142534…	RPL3/RPL13A/RPS3/RPL28/RPL13/RPL18A/RPL18/RPS28/RPL36/RPL8/MRPL27/RPL7A/RPLP1/RPL10/RPS15/RPL27A/RPS2/RPS23/RPLP0/RPL14/MRPL10/RPL26L1/RPS6/RPLP2/RPS11/MRPL20/MRPS7/MRPL3/RPS19/RPL15/RPS14/RPL12/MRPL22/RPS5/MRPL15/RPS16/RPS8/MRPS21/RPL5/MRPS6/RPL4/MRPS2/MRPL11/RPL7/RPL19/RPL29/RPL35A/RPL10A/MRPL18/MRPL35/MRPS9/RPL23/RPS25/RPL38/RPS12/MRPS12/MRPS18C/MRPL36/RPS4X/MRPL13/MRPS15/RPL37A/MRPL12/RPS10/M…	hsa:6122/hsa:23521/hsa:6188/hsa:6158/hsa:6137/hsa:6142/hsa:6141/hsa:6234/hsa:25873/hsa:6132/hsa:51264/hsa:6130/hsa:6176/hsa:6134/hsa:6209/hsa:6157/hsa:6187/hsa:6228/hsa:6175/hsa:9045/hsa:124995/hsa:51121/hsa:6194/hsa:6181/hsa:6205/hsa:55052/hsa:51081/hsa:11222/hsa:6223/hsa:6138/hsa:6208/hsa:6136/hsa:29093/hsa:6193/hsa:29088/hsa:6217/hsa:6202/hsa:54460/hsa:6125/hsa:64968/hsa:6124/hsa:51116/hsa:650…	93
hsa04110	Cell cycle	85/3022	119/6225	2.68525e-07	4.20241e-05	ENSG00000136997/ENSG00000007968/ENSG00000111276/ENSG00000100297/ENSG00000129355/ENSG00000166508/ENSG00000132646/ENSG00000101412/ENSG00000104738/ENSG00000093009/ENSG00000156970/ENSG00000112742/ENSG00000164045/ENSG00000076003/ENSG00000097046/ENSG00000170312/ENSG00000149554/ENSG00000112118/ENSG00000135476/ENSG00000134308/ENSG00000099860/ENSG00000112576/ENSG00000175387/ENSG00000154473/ENSG00000116717…	MYC/E2F2/CDKN1B/MCM5/CDKN2D/MCM7/PCNA/E2F1/MCM4/CDC45/BUB1B/TTK/CDC25A/MCM6/CDC7/CDK1/CHEK1/MCM3/ESPL1/YWHAQ/GADD45B/CCND3/SMAD2/BUB3/GADD45A/CDC20/CDC6/MDM2/STAG2/PKMYT1/ATM/DBF4/SMC1B/STAG1/CCNE2/CDC25B/TGFB1/SKP2/CDK2/WEE1/RB1/CCNB1/ORC6/CDC23/YWHAG/EP300/CDC16/FZR1/ZBTB17/MAD2L1/CCND1/CDK6/ORC3/YWHAH/RBX1/SMC3/SMAD3/CDK4/MCM2/SMAD4/RBL1/TFDP1/ORC1/CCNE1/RAD21/GADD45G/E2F5/E2F3/ANAPC7/TGFB3/CD…	hsa:4609/hsa:1870/hsa:1027/hsa:4174/hsa:1032/hsa:4176/hsa:5111/hsa:1869/hsa:4173/hsa:8318/hsa:701/hsa:7272/hsa:993/hsa:4175/hsa:8317/hsa:983/hsa:1111/hsa:4172/hsa:9700/hsa:10971/hsa:4616/hsa:896/hsa:4087/hsa:9184/hsa:1647/hsa:991/hsa:990/hsa:4193/hsa:10735/hsa:9088/hsa:472/hsa:10926/hsa:27127/hsa:10274/hsa:9134/hsa:994/hsa:7040/hsa:6502/hsa:1017/hsa:7465/hsa:5925/hsa:891/hsa:23594/hsa:8697/hsa:75…	85
hsa04141	Protein processing in endoplasmic reticulum	101/3022	154/6225	1.18616e-05	0.00093896	ENSG00000173110/ENSG00000087074/ENSG00000132002/ENSG00000075826/ENSG00000044574/ENSG00000185624/ENSG00000135924/ENSG00000051108/ENSG00000089248/ENSG00000134109/ENSG00000128272/ENSG00000149428/ENSG00000089597/ENSG00000175197/ENSG00000135506/ENSG00000096384/ENSG00000111885/ENSG00000166598/ENSG00000179262/ENSG00000198168/ENSG00000178607/ENSG00000125844/ENSG00000197442/ENSG00000130175/ENSG00000120725…	HSPA6/PPP1R15A/DNAJB1/SEC31B/HSPA5/P4HB/DNAJB2/HERPUD1/ERP29/EDEM1/ATF4/HYOU1/GANAB/DDIT3/OS9/HSP90AB1/MAN1A1/HSP90B1/RAD23A/SVIP/ERN1/RRBP1/MAP3K5/PRKCSH/SIL1/ERO1A/CALR/MARCH6/CANX/MBTPS1/BCAP31/EDEM3/AMFR/TUSC3/UBXN6/SYVN1/STUB1/PDIA6/LMAN2/DNAJB12/MOGS/HSPBP1/SEL1L/UFD1/PDIA3/SEC31A/SSR2/DNAJC1/NGLY1/DNAJA1/ATXN3/RBX1/STT3A/EIF2S1/SSR4/NPLOC4/EIF2AK4/WFS1/UBE4B/SEC61A2/MAPK9/DNAJC5/PDIA4/SEC6…	hsa:3310/hsa:23645/hsa:3337/hsa:25956/hsa:3309/hsa:5034/hsa:3300/hsa:9709/hsa:10961/hsa:9695/hsa:468/hsa:10525/hsa:23193/hsa:1649/hsa:10956/hsa:3326/hsa:4121/hsa:7184/hsa:5886/hsa:258010/hsa:2081/hsa:6238/hsa:4217/hsa:5589/hsa:64374/hsa:30001/hsa:811/hsa:10299/hsa:821/hsa:8720/hsa:10134/hsa:80267/hsa:267/hsa:7991/hsa:80700/hsa:84447/hsa:10273/hsa:10130/hsa:10960/hsa:54788/hsa:7841/hsa:23640/hsa:6…	101
hsa04218	Cellular senescence	93/3022	140/6225	1.19995e-05	0.00093896	ENSG00000136997/ENSG00000152518/ENSG00000126934/ENSG00000007968/ENSG00000185650/ENSG00000101412/ENSG00000169100/ENSG00000164045/ENSG00000101057/ENSG00000163513/ENSG00000134954/ENSG00000170312/ENSG00000160014/ENSG00000149554/ENSG00000138814/ENSG00000126458/ENSG00000099860/ENSG00000112576/ENSG00000118689/ENSG00000175387/ENSG00000116717/ENSG00000092439/ENSG00000135679/ENSG00000162521/ENSG00000171608…	MYC/ZFP36L2/MAP2K2/E2F2/ZFP36L1/E2F1/SLC25A6/CDC25A/MYBL2/TGFBR2/ETS1/CDK1/CALM3/CHEK1/PPP3CA/RRAS/GADD45B/CCND3/FOXO3/SMAD2/GADD45A/TRPM7/MDM2/RBBP4/PIK3CD/ATM/MAPKAPK2/LIN54/CCNE2/LIN52/RAD1/TGFB1/HRAS/TSC1/CDK2/FOXO1/RB1/NFATC1/CCNB1/NFATC4/VDAC2/RELA/RASSF5/PPP1CC/EIF4EBP1/PIK3R1/CCND1/CDK6/FBXW11/MAP2K6/SMAD3/ITPR1/LIN9/CALM2/CDK4/RBL1/SLC25A4/SQSTM1/FOXM1/CCNE1/TGFBR1/VDAC3/ITPR2/MAPK12/TSC…	hsa:4609/hsa:678/hsa:5605/hsa:1870/hsa:677/hsa:1869/hsa:293/hsa:993/hsa:4605/hsa:7048/hsa:2113/hsa:983/hsa:808/hsa:1111/hsa:5530/hsa:6237/hsa:4616/hsa:896/hsa:2309/hsa:4087/hsa:1647/hsa:54822/hsa:4193/hsa:5928/hsa:5293/hsa:472/hsa:9261/hsa:132660/hsa:9134/hsa:91750/hsa:5810/hsa:7040/hsa:3265/hsa:7248/hsa:1017/hsa:2308/hsa:5925/hsa:4772/hsa:891/hsa:4776/hsa:7417/hsa:5970/hsa:83593/hsa:5501/hsa:197…	93
hsa03030	DNA replication	29/3022	35/6225	2.78224e-05	0.0014427	ENSG00000100297/ENSG00000166508/ENSG00000132646/ENSG00000104738/ENSG00000111445/ENSG00000076003/ENSG00000138346/ENSG00000177084/ENSG00000077514/ENSG00000168496/ENSG00000105486/ENSG00000112118/ENSG00000100479/ENSG00000163918/ENSG00000148229/ENSG00000133119/ENSG00000198056/ENSG00000136104/ENSG00000106399/ENSG00000049541/ENSG00000117748/ENSG00000175482/ENSG00000014138/ENSG00000073111/ENSG00000146143…	MCM5/MCM7/PCNA/MCM4/RFC5/MCM6/DNA2/POLE/POLD3/FEN1/LIG1/MCM3/POLE2/RFC4/POLE3/RFC3/PRIM1/RNASEH2B/RPA3/RFC2/RPA2/POLD4/POLA2/MCM2/PRIM2/RPA1/POLD1/RNASEH2A/RNASEH1	hsa:4174/hsa:4176/hsa:5111/hsa:4173/hsa:5985/hsa:4175/hsa:1763/hsa:5426/hsa:10714/hsa:2237/hsa:3978/hsa:4172/hsa:5427/hsa:5984/hsa:54107/hsa:5983/hsa:5557/hsa:79621/hsa:6119/hsa:5982/hsa:6118/hsa:57804/hsa:23649/hsa:4171/hsa:5558/hsa:6117/hsa:5424/hsa:10535/hsa:246243	29
hsa05161	Hepatitis B	82/3022	123/6225	3.20848e-05	0.0014427	ENSG00000136997/ENSG00000142798/ENSG00000126934/ENSG00000177606/ENSG00000060566/ENSG00000007968/ENSG00000126561/ENSG00000128272/ENSG00000111276/ENSG00000132646/ENSG00000101412/ENSG00000107175/ENSG00000166501/ENSG00000064012/ENSG00000162434/ENSG00000168610/ENSG00000122877/ENSG00000164305/ENSG00000166888/ENSG00000170345/ENSG00000172115/ENSG00000185507/ENSG00000089685/ENSG00000134308/ENSG00000071553…	MYC/HSPG2/MAP2K2/JUN/CREB3L3/E2F2/STAT5A/ATF4/CDKN1B/PCNA/E2F1/CREB3/PRKCB/CASP8/JAK1/STAT3/EGR2/CASP3/STAT6/FOS/CYCS/IRF7/BIRC5/YWHAQ/ATP6AP1/PIK3CD/IRF3/ELK1/MYD88/CASP9/CREB5/CCNE2/STAT2/TGFB1/HRAS/CDK2/RB1/NFATC1/NFATC4/MAP3K1/EP300/CREB3L2/RELA/STAT5B/NFKBIA/PIK3R1/PRKCG/CCND1/CDK6/EGR3/STAT4/SMAD3/IFIH1/CDK4/SMAD4/DDX3X/CASP10/CCNE1/TGFBR1/VDAC3/MAPK9/CREB3L1/STAT1/DDB2/E2F3/DDB1/CHUK/NRAS/…	hsa:4609/hsa:3339/hsa:5605/hsa:3725/hsa:84699/hsa:1870/hsa:6776/hsa:468/hsa:1027/hsa:5111/hsa:1869/hsa:10488/hsa:5579/hsa:841/hsa:3716/hsa:6774/hsa:1959/hsa:836/hsa:6778/hsa:2353/hsa:54205/hsa:3665/hsa:332/hsa:10971/hsa:537/hsa:5293/hsa:3661/hsa:2002/hsa:4615/hsa:842/hsa:9586/hsa:9134/hsa:6773/hsa:7040/hsa:3265/hsa:1017/hsa:5925/hsa:4772/hsa:4776/hsa:4214/hsa:2033/hsa:64764/hsa:5970/hsa:6777/hsa:…	82
hsa04120	Ubiquitin mediated proteolysis	86/3022	130/6225	3.2265e-05	0.0014427	ENSG00000107341/ENSG00000108854/ENSG00000130985/ENSG00000012048/ENSG00000151876/ENSG00000049759/ENSG00000186591/ENSG00000156587/ENSG00000086758/ENSG00000104517/ENSG00000117399/ENSG00000023445/ENSG00000184182/ENSG00000135679/ENSG00000185651/ENSG00000162298/ENSG00000154582/ENSG00000177889/ENSG00000103266/ENSG00000175931/ENSG00000119401/ENSG00000114423/ENSG00000145604/ENSG00000170035/ENSG00000159202…	UBE2R2/SMURF2/UBA1/BRCA1/FBXO4/NEDD4L/UBE2H/UBE2L6/HUWE1/UBR5/CDC20/BIRC3/UBE2F/MDM2/UBE2L3/SYVN1/ELOC/UBE2N/STUB1/UBE2O/TRIM32/CBLB/SKP2/UBE2E3/UBE2Z/MAP3K1/CDC23/CDC16/FZR1/UBE2I/UBOX5/FBXW11/UBE3C/RBX1/UBE2S/TRAF6/RHOBTB2/MGRN1/SMURF1/UBE2B/VHL/UBE4B/CUL4B/CUL4A/UBA2/UBE2E2/UBE2E1/UBA3/UBE2C/SAE1/DDB2/DDB1/HERC1/HERC4/UBA7/FBXW7/TRIM37/ANAPC7/PIAS3/PRKN/PIAS1/UBA6/CUL3/CDC27/PPIL2/SKP1/UBE2K/B…	hsa:54926/hsa:64750/hsa:7317/hsa:672/hsa:26272/hsa:23327/hsa:7328/hsa:9246/hsa:10075/hsa:51366/hsa:991/hsa:330/hsa:140739/hsa:4193/hsa:7332/hsa:84447/hsa:6921/hsa:7334/hsa:10273/hsa:63893/hsa:22954/hsa:868/hsa:6502/hsa:10477/hsa:65264/hsa:4214/hsa:8697/hsa:8881/hsa:51343/hsa:7329/hsa:22888/hsa:23291/hsa:9690/hsa:9978/hsa:27338/hsa:7189/hsa:23221/hsa:23295/hsa:57154/hsa:7320/hsa:7428/hsa:10277/hsa…	86
hsa04714	Thermogenesis	136/3022	220/6225	3.85813e-05	0.00150949	ENSG00000198804/ENSG00000198712/ENSG00000198938/ENSG00000198886/ENSG00000198727/ENSG00000198899/ENSG00000198763/ENSG00000198786/ENSG00000198888/ENSG00000198840/ENSG00000212907/ENSG00000198695/ENSG00000115548/ENSG00000240230/ENSG00000228253/ENSG00000060566/ENSG00000107175/ENSG00000080503/ENSG00000071242/ENSG00000189043/ENSG00000159199/ENSG00000184009/ENSG00000184983/ENSG00000101493/ENSG00000177666…	MT-CO1/MT-CO2/MT-CO3/MT-ND4/MT-CYB/MT-ATP6/MT-ND2/MT-ND5/MT-ND1/MT-ND3/MT-ND4L/MT-ND6/KDM3A/COX19/MT-ATP8/CREB3L3/CREB3/SMARCA2/RPS6KA2/NDUFA4/ATP5MC1/ACTG1/NDUFA6/ZNF516/PNPLA2/ADCY7/ACTL6A/CPT1A/RPS6KB2/MAP3K5/COA7/NDUFA12/PRKACB/NDUFB7/UQCRC1/RPTOR/RPS6/CREB5/COX6C/SMARCD2/NDUFB8/NDUFAB1/NDUFS5/PRKAB1/NDUFB9/DPF3/COX7A2L/HRAS/TSC1/NDUFS6/NDUFB5/NDUFAF4/KDM1A/SLC25A29/ADCY3/CREB3L2/UQCRH/ADCY1/…	hsa:4512/hsa:4513/hsa:4514/hsa:4538/hsa:4519/hsa:4508/hsa:4536/hsa:4540/hsa:4535/hsa:4537/hsa:4539/hsa:4541/hsa:55818/hsa:90639/hsa:4509/hsa:84699/hsa:10488/hsa:6595/hsa:6196/hsa:4697/hsa:516/hsa:71/hsa:4700/hsa:9658/hsa:57104/hsa:113/hsa:86/hsa:1374/hsa:6199/hsa:4217/hsa:65260/hsa:55967/hsa:5567/hsa:4713/hsa:7384/hsa:57521/hsa:6194/hsa:9586/hsa:1345/hsa:6603/hsa:4714/hsa:4706/hsa:4725/hsa:5564/h…	136
hsa05012	Parkinson disease	88/3022	135/6225	6.0466e-05	0.00184383	ENSG00000198804/ENSG00000198712/ENSG00000198938/ENSG00000198886/ENSG00000198727/ENSG00000198899/ENSG00000198763/ENSG00000198786/ENSG00000198888/ENSG00000198840/ENSG00000212907/ENSG00000198695/ENSG00000228253/ENSG00000169100/ENSG00000189043/ENSG00000159199/ENSG00000164305/ENSG00000184983/ENSG00000172115/ENSG00000130985/ENSG00000170315/ENSG00000156587/ENSG00000184752/ENSG00000142875/ENSG00000099795…	MT-CO1/MT-CO2/MT-CO3/MT-ND4/MT-CYB/MT-ATP6/MT-ND2/MT-ND5/MT-ND1/MT-ND3/MT-ND4L/MT-ND6/MT-ATP8/SLC25A6/NDUFA4/ATP5MC1/CASP3/NDUFA6/CYCS/UBA1/UBB/UBE2L6/NDUFA12/PRKACB/NDUFB7/UBE2L3/UQCRC1/CASP9/COX6C/NDUFB8/NDUFAB1/NDUFS5/NDUFB9/COX7A2L/NDUFS6/PINK1/NDUFB5/VDAC2/UQCRH/HTRA2/NDUFA1/NDUFB2/NDUFA4L2/COX6A1/NDUFS3/NDUFB3/SLC25A4/COX8A/VDAC3/ATP5F1A/ATP5F1C/COX7A2/NDUFB4/NDUFA10/GNAI2/UQCR11/UBA7/ATP5P…	hsa:4512/hsa:4513/hsa:4514/hsa:4538/hsa:4519/hsa:4508/hsa:4536/hsa:4540/hsa:4535/hsa:4537/hsa:4539/hsa:4541/hsa:4509/hsa:293/hsa:4697/hsa:516/hsa:836/hsa:4700/hsa:54205/hsa:7317/hsa:7314/hsa:9246/hsa:55967/hsa:5567/hsa:4713/hsa:7332/hsa:7384/hsa:842/hsa:1345/hsa:4714/hsa:4706/hsa:4725/hsa:4715/hsa:9167/hsa:4726/hsa:65018/hsa:4711/hsa:7417/hsa:7388/hsa:27429/hsa:4694/hsa:4708/hsa:56901/hsa:1337/hs…	88
hsa03420	Nucleotide excision repair	33/3022	42/6225	6.1965e-05	0.00184383	ENSG00000132646/ENSG00000111445/ENSG00000177084/ENSG00000077514/ENSG00000179262/ENSG00000105486/ENSG00000100479/ENSG00000163918/ENSG00000148229/ENSG00000133119/ENSG00000110768/ENSG00000106399/ENSG00000225830/ENSG00000049541/ENSG00000117748/ENSG00000175482/ENSG00000100387/ENSG00000154767/ENSG00000147400/ENSG00000158290/ENSG00000139842/ENSG00000272047/ENSG00000132383/ENSG00000134574/ENSG00000167986…	PCNA/RFC5/POLE/POLD3/RAD23A/LIG1/POLE2/RFC4/POLE3/RFC3/GTF2H1/RPA3/ERCC6/RFC2/RPA2/POLD4/RBX1/XPC/CETN2/CUL4B/CUL4A/GTF2H5/RPA1/DDB2/DDB1/RAD23B/POLD1/ERCC2/ERCC3/GTF2H2C/MNAT1/XPA/ERCC1	hsa:5111/hsa:5985/hsa:5426/hsa:10714/hsa:5886/hsa:3978/hsa:5427/hsa:5984/hsa:54107/hsa:5983/hsa:2965/hsa:6119/hsa:2074/hsa:5982/hsa:6118/hsa:57804/hsa:9978/hsa:7508/hsa:1069/hsa:8450/hsa:8451/hsa:404672/hsa:6117/hsa:1643/hsa:1642/hsa:5887/hsa:5424/hsa:2068/hsa:2071/hsa:730394/hsa:4331/hsa:7507/hsa:2067	33
hsa05166	Human T-cell leukemia virus 1 infection	134/3022	218/6225	6.4799e-05	0.00184383	ENSG00000117394/ENSG00000120738/ENSG00000136997/ENSG00000177606/ENSG00000147168/ENSG00000007968/ENSG00000104856/ENSG00000126561/ENSG00000128272/ENSG00000135925/ENSG00000099901/ENSG00000077150/ENSG00000160255/ENSG00000164938/ENSG00000167286/ENSG00000132646/ENSG00000101412/ENSG00000171914/ENSG00000169100/ENSG00000075290/ENSG00000128016/ENSG00000156970/ENSG00000159958/ENSG00000160654/ENSG00000101057…	SLC2A1/EGR1/MYC/JUN/IL2RG/E2F2/RELB/STAT5A/ATF4/WNT10A/RANBP1/NFKB2/ITGB2/TP53INP1/CD3D/PCNA/E2F1/TLN2/SLC25A6/WNT8B/ZFP36/BUB1B/TNFRSF13C/CD3G/MYBL2/WNT10B/ATF3/MYB/JAK1/TGFBR2/ETS1/EGR2/POLE/FOS/POLD3/ADCY7/CHEK1/PPP3CA/RRAS/MAP3K3/POLE2/CCND3/SMAD2/BUB3/TLN1/POLE3/CDC20/CALR/PRKACB/IL2RB/CANX/PIK3CD/ATM/ELK1/NFYB/ICAM1/DVL2/TGFB1/HRAS/RAN/CTNNB1/FZD7/RB1/HLA-DRB5/NFATC1/NFATC4/MAP3K1/VDAC2/CDC…	hsa:6513/hsa:1958/hsa:4609/hsa:3725/hsa:3561/hsa:1870/hsa:5971/hsa:6776/hsa:468/hsa:80326/hsa:5902/hsa:4791/hsa:3689/hsa:94241/hsa:915/hsa:5111/hsa:1869/hsa:83660/hsa:293/hsa:7479/hsa:7538/hsa:701/hsa:115650/hsa:917/hsa:4605/hsa:7480/hsa:467/hsa:4602/hsa:3716/hsa:7048/hsa:2113/hsa:1959/hsa:5426/hsa:2353/hsa:10714/hsa:113/hsa:1111/hsa:5530/hsa:6237/hsa:4215/hsa:5427/hsa:896/hsa:4087/hsa:9184/hsa:7…	134
hsa03013	RNA transport	101/3022	160/6225	0.000120531	0.00307598	ENSG00000173812/ENSG00000063046/ENSG00000070756/ENSG00000104356/ENSG00000175390/ENSG00000183684/ENSG00000101210/ENSG00000263934/ENSG00000185304/ENSG00000272391/ENSG00000108424/ENSG00000184900/ENSG00000147206/ENSG00000147677/ENSG00000125977/ENSG00000085415/ENSG00000111581/ENSG00000084623/ENSG00000101888/ENSG00000156976/ENSG00000156508/ENSG00000170473/ENSG00000130811/ENSG00000141543/ENSG00000110321…	EIF1/EIF4B/PABPC1/POP1/EIF3F/ALYREF/EEF1A2/SNORD3A/RGPD2/POM121C/KPNB1/SUMO3/NXF3/EIF3H/EIF2S2/SEH1L/NUP107/EIF3I/NXT2/EIF4A2/EEF1A1/PYM1/EIF3G/EIF4A3/EIF4G2/RGPD1/EIF5B/EIF5/EIF3E/SRRM1/NUP85/RAN/MAGOH/NUP160/SUMO1/EIF2B4/FXR1/NUP50/NDC1/PABPC1L/PABPC4/EIF4EBP1/NUP35/UPF3B/NUP155/UBE2I/CASC3/POM121/UPF3A/EIF2S1/RANGAP1/NUP37/NUP205/RANBP2/EIF4E/XPO1/RBM8A/RPP40/EIF3D/EIF2S3/EIF1AY/RGPD3/SUMO2/MA…	hsa:10209/hsa:1975/hsa:26986/hsa:10940/hsa:8665/hsa:10189/hsa:1917/hsa:780851/hsa:729857/hsa:100101267/hsa:3837/hsa:6612/hsa:56000/hsa:8667/hsa:8894/hsa:81929/hsa:57122/hsa:8668/hsa:55916/hsa:1974/hsa:1915/hsa:84305/hsa:8666/hsa:9775/hsa:1982/hsa:400966/hsa:9669/hsa:1983/hsa:3646/hsa:10250/hsa:79902/hsa:5901/hsa:4116/hsa:23279/hsa:7341/hsa:8890/hsa:8087/hsa:10762/hsa:55706/hsa:80336/hsa:8761/hsa:…	101
hsa00190	Oxidative phosphorylation	83/3022	128/6225	0.000127756	0.00307598	ENSG00000198804/ENSG00000198712/ENSG00000198938/ENSG00000198886/ENSG00000198727/ENSG00000198899/ENSG00000198763/ENSG00000198786/ENSG00000198888/ENSG00000198840/ENSG00000212907/ENSG00000198695/ENSG00000033627/ENSG00000228253/ENSG00000189043/ENSG00000159199/ENSG00000184983/ENSG00000184752/ENSG00000107902/ENSG00000071553/ENSG00000099795/ENSG00000010256/ENSG00000164919/ENSG00000166136/ENSG00000004779…	MT-CO1/MT-CO2/MT-CO3/MT-ND4/MT-CYB/MT-ATP6/MT-ND2/MT-ND5/MT-ND1/MT-ND3/MT-ND4L/MT-ND6/ATP6V0A1/MT-ATP8/NDUFA4/ATP5MC1/NDUFA6/NDUFA12/LHPP/ATP6AP1/NDUFB7/UQCRC1/COX6C/NDUFB8/NDUFAB1/NDUFS5/NDUFB9/COX7A2L/NDUFS6/NDUFB5/ATP6V0E1/UQCRH/ATP5ME/NDUFA1/NDUFB2/ATP4A/NDUFA4L2/ATP6V0D1/COX6A1/NDUFS3/ATP6V1G1/NDUFB3/ATP6V1B2/PPA1/COX8A/ATP5F1A/ATP5F1C/COX7A2/NDUFB4/NDUFA10/UQCR11/COX17/ATP5PO/NDUFA9/NDUFC1/…	hsa:4512/hsa:4513/hsa:4514/hsa:4538/hsa:4519/hsa:4508/hsa:4536/hsa:4540/hsa:4535/hsa:4537/hsa:4539/hsa:4541/hsa:535/hsa:4509/hsa:4697/hsa:516/hsa:4700/hsa:55967/hsa:64077/hsa:537/hsa:4713/hsa:7384/hsa:1345/hsa:4714/hsa:4706/hsa:4725/hsa:4715/hsa:9167/hsa:4726/hsa:4711/hsa:8992/hsa:7388/hsa:521/hsa:4694/hsa:4708/hsa:495/hsa:56901/hsa:9114/hsa:1337/hsa:4722/hsa:9550/hsa:4709/hsa:526/hsa:5464/hsa:13…	83
hsa03015	mRNA surveillance pathway	56/3022	84/6225	0.000564493	0.0126205	ENSG00000101654/ENSG00000070756/ENSG00000183684/ENSG00000165494/ENSG00000070366/ENSG00000147206/ENSG00000068971/ENSG00000105568/ENSG00000101888/ENSG00000189369/ENSG00000170473/ENSG00000141543/ENSG00000133226/ENSG00000162385/ENSG00000101811/ENSG00000090060/ENSG00000101104/ENSG00000165934/ENSG00000186298/ENSG00000090621/ENSG00000152684/ENSG00000125351/ENSG00000108349/ENSG00000092020/ENSG00000071894…	RNMT/PABPC1/ALYREF/PCF11/SMG6/NXF3/PPP2R5B/PPP2R1A/NXT2/GSPT2/PYM1/EIF4A3/SRRM1/MAGOH/CSTF2/PAPOLA/PABPC1L/CPSF2/PPP1CC/PABPC4/PELO/UPF3B/CASC3/PPP2R3C/CPSF1/UPF3A/CPSF4/CPSF6/CPSF3/PPP2R2C/PPP2R1B/DAZAP1/CSTF3/SYMPK/RBM8A/PABPN1L/PPP2R2B/SMG5/PPP2CA/MAGOHB/PPP2R2D/ETF1/SSU72/PPP2R5A/NXF1/PNN/PPP2R3A/PPP2R5D/PPP2R3B/SMG7/WDR82/HBS1L/NUDT21/NCBP2/PPP2R2A/PPP2CB	hsa:8731/hsa:26986/hsa:10189/hsa:51585/hsa:23293/hsa:56000/hsa:5526/hsa:5518/hsa:55916/hsa:23708/hsa:84305/hsa:9775/hsa:10250/hsa:4116/hsa:1478/hsa:10914/hsa:80336/hsa:53981/hsa:5501/hsa:8761/hsa:53918/hsa:65109/hsa:22794/hsa:55012/hsa:29894/hsa:65110/hsa:10898/hsa:11052/hsa:51692/hsa:5522/hsa:5519/hsa:26528/hsa:1479/hsa:8189/hsa:9939/hsa:390748/hsa:5521/hsa:23381/hsa:5515/hsa:55110/hsa:55844/hsa…	56
hsa05170	Human immunodeficiency virus 1 infection	106/3022	176/6225	0.00105362	0.0219856	ENSG00000126934/ENSG00000177606/ENSG00000087258/ENSG00000198821/ENSG00000015475/ENSG00000088256/ENSG00000176533/ENSG00000167286/ENSG00000169398/ENSG00000128340/ENSG00000010610/ENSG00000166501/ENSG00000160654/ENSG00000102871/ENSG00000064012/ENSG00000170312/ENSG00000164305/ENSG00000184584/ENSG00000170345/ENSG00000172115/ENSG00000160014/ENSG00000099942/ENSG00000149554/ENSG00000138814/ENSG00000130303…	MAP2K2/JUN/GNAO1/CD247/BID/GNA11/GNG7/CD3D/PTK2/RAC2/CD4/PRKCB/CD3G/TRADD/CASP8/CDK1/CASP3/TMEM173/FOS/CYCS/CALM3/CRKL/CHEK1/PPP3CA/BST2/CXCR4/RPS6KB2/CALR/GNG2/PIK3CD/ATM/IRF3/ELOC/MYD88/CASP9/AP1S3/HRAS/WEE1/PDIA3/NFATC1/AP1M1/GNGT2/CCNB1/NFATC4/RELA/NFKBIA/PIK3R1/PRKCG/FBXW11/MAP2K6/RBX1/CD3E/ITPR1/TRAF6/CALM2/GNG13/GNB4/CFL1/TAB1/PLCG2/CUL4B/CUL4A/TAB2/ITPR2/MAPK12/MAPK9/GNAI2/LIMK2/DDB1/CCR5…	hsa:5605/hsa:3725/hsa:2775/hsa:919/hsa:637/hsa:2767/hsa:2788/hsa:915/hsa:5747/hsa:5880/hsa:920/hsa:5579/hsa:917/hsa:8717/hsa:841/hsa:983/hsa:836/hsa:340061/hsa:2353/hsa:54205/hsa:808/hsa:1399/hsa:1111/hsa:5530/hsa:684/hsa:7852/hsa:6199/hsa:811/hsa:54331/hsa:5293/hsa:472/hsa:3661/hsa:6921/hsa:4615/hsa:842/hsa:130340/hsa:3265/hsa:7465/hsa:2923/hsa:4772/hsa:8907/hsa:2793/hsa:891/hsa:4776/hsa:5970/hs…	106
hsa04142	Lysosome	75/3022	120/6225	0.00132608	0.0259415	ENSG00000100600/ENSG00000197746/ENSG00000033627/ENSG00000197081/ENSG00000166340/ENSG00000164733/ENSG00000196743/ENSG00000010404/ENSG00000107331/ENSG00000171298/ENSG00000174080/ENSG00000135677/ENSG00000049860/ENSG00000119655/ENSG00000162511/ENSG00000103365/ENSG00000138760/ENSG00000109861/ENSG00000071553/ENSG00000109323/ENSG00000104774/ENSG00000152056/ENSG00000065000/ENSG00000072958/ENSG00000111670…	LGMN/PSAP/ATP6V0A1/IGF2R/TPP1/CTSB/GM2A/IDS/ABCA2/GAA/CTSF/GNS/HEXB/NPC2/LAPTM5/GGA2/SCARB2/CTSC/ATP6AP1/MANBA/MAN2B1/AP1S3/AP3D1/AP1M1/GNPTAB/HEXA/CD164/GLB1/PPT1/CLTB/MFSD8/ATP6V0D1/AP3B1/CLTA/ARSA/CTSA/SMPD1/CLTCL1/AGA/GUSB/GLA/FUCA1/LAMP1/M6PR/CTSD/ARSB/LAMP2/AP3S2/SLC11A1/GGA3/AP4M1/CLN3/GNPTG/AP1S2/SGSH/PLA2G15/ENTPD4/AP3M1/GALNS/CD63/ATP6V0B/CTSV/ATP6V0A2/ATP6V1H/CTSS/ATP6V0C/AP3M2/AP1G2/S…	hsa:5641/hsa:5660/hsa:535/hsa:3482/hsa:1200/hsa:1508/hsa:2760/hsa:3423/hsa:20/hsa:2548/hsa:8722/hsa:2799/hsa:3074/hsa:10577/hsa:7805/hsa:23062/hsa:950/hsa:1075/hsa:537/hsa:4126/hsa:4125/hsa:130340/hsa:8943/hsa:8907/hsa:79158/hsa:3073/hsa:8763/hsa:2720/hsa:5538/hsa:1212/hsa:256471/hsa:9114/hsa:8546/hsa:1211/hsa:410/hsa:5476/hsa:6609/hsa:8218/hsa:175/hsa:2990/hsa:2717/hsa:2517/hsa:3916/hsa:4074/hsa…	75
hsa04211	Longevity regulating pathway	53/3022	81/6225	0.0015187	0.0265022	ENSG00000060566/ENSG00000128272/ENSG00000107175/ENSG00000130766/ENSG00000140443/ENSG00000121281/ENSG00000175634/ENSG00000118689/ENSG00000142875/ENSG00000171608/ENSG00000149212/ENSG00000141564/ENSG00000146592/ENSG00000111725/ENSG00000174775/ENSG00000165699/ENSG00000185950/ENSG00000150907/ENSG00000138031/ENSG00000182158/ENSG00000173039/ENSG00000164742/ENSG00000187840/ENSG00000171105/ENSG00000145675…	CREB3L3/ATF4/CREB3/SESN2/IGF1R/ADCY7/RPS6KB2/FOXO3/PRKACB/PIK3CD/SESN3/RPTOR/CREB5/PRKAB1/HRAS/TSC1/IRS2/FOXO1/ADCY3/CREB3L2/RELA/ADCY1/EIF4EBP1/INSR/PIK3R1/PRKAB2/PRKAA2/ADIPOR1/RB1CC1/ATG13/EIF4E/STK11/CREB3L1/TSC2/RHEB/ULK1/SOD2/CAT/NRAS/PRKACA/CAMK4/EHMT1/CREB1/NFKB1/ATG101/IGF1/SESN1/ADCY5/CAMKK2/MTOR/ATG5/PRKAG1/ADCY6	hsa:84699/hsa:468/hsa:10488/hsa:83667/hsa:3480/hsa:113/hsa:6199/hsa:2309/hsa:5567/hsa:5293/hsa:143686/hsa:57521/hsa:9586/hsa:5564/hsa:3265/hsa:7248/hsa:8660/hsa:2308/hsa:109/hsa:64764/hsa:5970/hsa:107/hsa:1978/hsa:3643/hsa:5295/hsa:5565/hsa:5563/hsa:51094/hsa:9821/hsa:9776/hsa:1977/hsa:6794/hsa:90993/hsa:7249/hsa:6009/hsa:8408/hsa:6648/hsa:847/hsa:4893/hsa:5566/hsa:814/hsa:79813/hsa:1385/hsa:4790…	53
hsa05169	Epstein-Barr virus infection	95/3022	157/6225	0.00152409	0.0265022	ENSG00000118503/ENSG00000136997/ENSG00000177606/ENSG00000007968/ENSG00000168214/ENSG00000104856/ENSG00000198821/ENSG00000015475/ENSG00000111276/ENSG00000077150/ENSG00000167286/ENSG00000101412/ENSG00000117322/ENSG00000164105/ENSG00000196498/ENSG00000160654/ENSG00000187555/ENSG00000102871/ENSG00000064012/ENSG00000162434/ENSG00000168610/ENSG00000164305/ENSG00000114315/ENSG00000172115/ENSG00000185507…	TNFAIP3/MYC/JUN/E2F2/RBPJ/RELB/CD247/BID/CDKN1B/NFKB2/CD3D/E2F1/CR2/SAP30/NCOR2/CD3G/USP7/TRADD/CASP8/JAK1/STAT3/CASP3/HES1/CYCS/IRF7/GADD45B/CCND3/RUNX3/GADD45A/PSMC3/CALR/MDM2/PIK3CD/PSMC2/IRF3/MYD88/CASP9/SYK/CCNE2/OAS2/STAT2/ICAM1/VIM/PSMD4/PSMD11/SKP2/CDK2/RB1/PDIA3/OAS3/HLA-DRB5/RELA/NFKBIA/PIK3R1/CCND1/CDK6/SEM1/PSMD1/MAP2K6/CD3E/TRAF6/CDK4/PSMD14/TAB1/CCNE1/PLCG2/OAS1/TAB2/MAPK12/MAPK9/ST…	hsa:7128/hsa:4609/hsa:3725/hsa:1870/hsa:3516/hsa:5971/hsa:919/hsa:637/hsa:1027/hsa:4791/hsa:915/hsa:1869/hsa:1380/hsa:8819/hsa:9612/hsa:917/hsa:7874/hsa:8717/hsa:841/hsa:3716/hsa:6774/hsa:836/hsa:3280/hsa:54205/hsa:3665/hsa:4616/hsa:896/hsa:864/hsa:1647/hsa:5702/hsa:811/hsa:4193/hsa:5293/hsa:5701/hsa:3661/hsa:4615/hsa:842/hsa:6850/hsa:9134/hsa:4939/hsa:6773/hsa:3383/hsa:7431/hsa:5710/hsa:5717/hsa…	95
hsa00600	Sphingolipid metabolism	30/3022	42/6225	0.00217077	0.0351478	ENSG00000143753/ENSG00000063176/ENSG00000078124/ENSG00000168350/ENSG00000170266/ENSG00000118276/ENSG00000172296/ENSG00000100299/ENSG00000090661/ENSG00000100596/ENSG00000119537/ENSG00000166311/ENSG00000135587/ENSG00000128242/ENSG00000100422/ENSG00000102393/ENSG00000103056/ENSG00000167769/ENSG00000067113/ENSG00000198964/ENSG00000162139/ENSG00000154227/ENSG00000166224/ENSG00000148154/ENSG00000070610…	DEGS1/SPHK2/ACER3/DEGS2/GLB1/B4GALT6/SPTLC3/ARSA/CERS4/SPTLC2/KDSR/SMPD1/SMPD2/GAL3ST1/CERK/GLA/SMPD3/ACER1/PLPP1/SGMS1/NEU3/CERS3/SGPL1/UGCG/GBA2/ACER2/CERS1/SPTLC1/CERS2/SPHK1	hsa:8560/hsa:56848/hsa:55331/hsa:123099/hsa:2720/hsa:9331/hsa:55304/hsa:410/hsa:79603/hsa:9517/hsa:2531/hsa:6609/hsa:6610/hsa:9514/hsa:64781/hsa:2717/hsa:55512/hsa:125981/hsa:8611/hsa:259230/hsa:10825/hsa:204219/hsa:8879/hsa:7357/hsa:57704/hsa:340485/hsa:10715/hsa:10558/hsa:29956/hsa:8877	30
hsa05163	Human cytomegalovirus infection	106/3022	179/6225	0.00235139	0.0351478	ENSG00000112715/ENSG00000136997/ENSG00000126934/ENSG00000060566/ENSG00000007968/ENSG00000087258/ENSG00000015475/ENSG00000128272/ENSG00000088256/ENSG00000176533/ENSG00000101412/ENSG00000169398/ENSG00000128340/ENSG00000107175/ENSG00000050628/ENSG00000166501/ENSG00000102871/ENSG00000064012/ENSG00000162434/ENSG00000168610/ENSG00000164305/ENSG00000184584/ENSG00000172115/ENSG00000160014/ENSG00000121281…	VEGFA/MYC/MAP2K2/CREB3L3/E2F2/GNAO1/BID/ATF4/GNA11/GNG7/E2F1/PTK2/RAC2/CREB3/PTGER3/PRKCB/TRADD/CASP8/JAK1/STAT3/CASP3/TMEM173/CYCS/CALM3/ADCY7/CRKL/PPP3CA/CXCR4/RPS6KB2/CALR/PRKACB/PTGER4/MDM2/GNG2/ARHGEF12/PIK3CD/IRF3/ELK1/CASP9/CREB5/ARHGEF11/HRAS/TSC1/CTNNB1/RB1/PDIA3/NFATC1/GNGT2/NFATC4/ADCY3/CREB3L2/RELA/ADCY1/EIF4EBP1/NFKBIA/PIK3R1/IL10RA/PRKCG/CCND1/CDK6/GNAS/MAP2K6/ITPR1/CALM2/CDK4/GNG13…	hsa:7422/hsa:4609/hsa:5605/hsa:84699/hsa:1870/hsa:2775/hsa:637/hsa:468/hsa:2767/hsa:2788/hsa:1869/hsa:5747/hsa:5880/hsa:10488/hsa:5733/hsa:5579/hsa:8717/hsa:841/hsa:3716/hsa:6774/hsa:836/hsa:340061/hsa:54205/hsa:808/hsa:113/hsa:1399/hsa:5530/hsa:7852/hsa:6199/hsa:811/hsa:5567/hsa:5734/hsa:4193/hsa:54331/hsa:23365/hsa:5293/hsa:3661/hsa:2002/hsa:842/hsa:9586/hsa:9826/hsa:3265/hsa:7248/hsa:1499/hsa:…	106
hsa04066	HIF-1 signaling pathway	58/3022	91/6225	0.00235816	0.0351478	ENSG00000074800/ENSG00000099875/ENSG00000111674/ENSG00000170525/ENSG00000117394/ENSG00000112715/ENSG00000152256/ENSG00000156515/ENSG00000159399/ENSG00000134333/ENSG00000102144/ENSG00000135766/ENSG00000111640/ENSG00000141959/ENSG00000126934/ENSG00000072274/ENSG00000111276/ENSG00000166501/ENSG00000129521/ENSG00000140443/ENSG00000168610/ENSG00000175634/ENSG00000171608/ENSG00000154582/ENSG00000137154…	ENO1/MKNK2/ENO2/PFKFB3/SLC2A1/VEGFA/PDK1/HK1/HK2/LDHA/PGK1/EGLN1/GAPDH/PFKL/MAP2K2/TFRC/CDKN1B/PRKCB/EGLN3/IGF1R/STAT3/RPS6KB2/PIK3CD/ELOC/RPS6/TIMP1/IFNGR1/EP300/RELA/ARNT/EIF4EBP1/INSR/PIK3R1/PRKCG/HIF1A/MKNK1/RBX1/VHL/PLCG2/EIF4E/NOS3/FLT1/SERPINE1/BCL2/PDHA1/NFKB1/PRKCA/ANGPT2/MAP2K1/IGF1/CAMK2D/ERBB2/CUL2/MAPK3/MTOR/CDKN1A/CAMK2G/PLCG1	hsa:2023/hsa:2872/hsa:2026/hsa:5209/hsa:6513/hsa:7422/hsa:5163/hsa:3098/hsa:3099/hsa:3939/hsa:5230/hsa:54583/hsa:2597/hsa:5211/hsa:5605/hsa:7037/hsa:1027/hsa:5579/hsa:112399/hsa:3480/hsa:6774/hsa:6199/hsa:5293/hsa:6921/hsa:6194/hsa:7076/hsa:3459/hsa:2033/hsa:5970/hsa:405/hsa:1978/hsa:3643/hsa:5295/hsa:5582/hsa:3091/hsa:8569/hsa:9978/hsa:7428/hsa:5336/hsa:1977/hsa:4846/hsa:2321/hsa:5054/hsa:596/hs…	58
hsa04115	p53 signaling pathway	46/3022	70/6225	0.00268141	0.0381492	ENSG00000171848/ENSG00000105327/ENSG00000015475/ENSG00000120889/ENSG00000064012/ENSG00000138764/ENSG00000164054/ENSG00000170312/ENSG00000130766/ENSG00000164305/ENSG00000172115/ENSG00000181790/ENSG00000149554/ENSG00000113328/ENSG00000099860/ENSG00000112576/ENSG00000116717/ENSG00000135679/ENSG00000149212/ENSG00000149311/ENSG00000132906/ENSG00000175305/ENSG00000123374/ENSG00000134057/ENSG00000110092…	RRM2/BBC3/BID/TNFRSF10B/CASP8/CCNG2/SHISA5/CDK1/SESN2/CASP3/CYCS/ADGRB1/CHEK1/CCNG1/GADD45B/CCND3/GADD45A/MDM2/SESN3/ATM/CASP9/CCNE2/CDK2/CCNB1/CCND1/CDK6/EI24/SIVA1/GTSE1/CDK4/CCNE1/TSC2/GADD45G/SERPINE1/DDB2/BCL2/CCND2/BCL2L1/PTEN/ZMAT3/IGF1/SESN1/THBS1/PIDD1/CDKN1A/SIAH1	hsa:6241/hsa:27113/hsa:637/hsa:8795/hsa:841/hsa:901/hsa:51246/hsa:983/hsa:83667/hsa:836/hsa:54205/hsa:575/hsa:1111/hsa:900/hsa:4616/hsa:896/hsa:1647/hsa:4193/hsa:143686/hsa:472/hsa:842/hsa:9134/hsa:1017/hsa:891/hsa:595/hsa:1021/hsa:9538/hsa:10572/hsa:51512/hsa:1019/hsa:898/hsa:7249/hsa:10912/hsa:5054/hsa:1643/hsa:596/hsa:894/hsa:598/hsa:5728/hsa:64393/hsa:3479/hsa:27244/hsa:7057/hsa:55367/hsa:102…	46
hsa05110	Vibrio cholerae infection	32/3022	46/6225	0.003092	0.0420781	ENSG00000033627/ENSG00000184009/ENSG00000197930/ENSG00000142875/ENSG00000105438/ENSG00000071553/ENSG00000113732/ENSG00000138031/ENSG00000087460/ENSG00000159720/ENSG00000136888/ENSG00000147416/ENSG00000143761/ENSG00000197943/ENSG00000065665/ENSG00000155660/ENSG00000058262/ENSG00000106803/ENSG00000075624/ENSG00000001626/ENSG00000072062/ENSG00000114573/ENSG00000100554/ENSG00000117410/ENSG00000185344…	ATP6V0A1/ACTG1/ERO1A/PRKACB/KDELR1/ATP6AP1/ATP6V0E1/ADCY3/GNAS/ATP6V0D1/ATP6V1G1/ATP6V1B2/ARF1/PLCG2/SEC61A2/PDIA4/SEC61A1/SEC61B/ACTB/CFTR/PRKACA/ATP6V1A/ATP6V1D/ATP6V0B/ATP6V0A2/ATP6V1H/PRKCA/ATP6V0C/ATP6V1E1/SLC12A2/ATP6V0A4/PLCG1	hsa:535/hsa:71/hsa:30001/hsa:5567/hsa:10945/hsa:537/hsa:8992/hsa:109/hsa:2778/hsa:9114/hsa:9550/hsa:526/hsa:375/hsa:5336/hsa:55176/hsa:9601/hsa:29927/hsa:10952/hsa:60/hsa:1080/hsa:5566/hsa:523/hsa:51382/hsa:533/hsa:23545/hsa:51606/hsa:5578/hsa:527/hsa:529/hsa:6558/hsa:50617/hsa:5335	32
hsa05010	Alzheimer disease	96/3022	162/6225	0.00358921	0.0468092	ENSG00000198804/ENSG00000198712/ENSG00000198938/ENSG00000198727/ENSG00000198899/ENSG00000111640/ENSG00000186868/ENSG00000182240/ENSG00000123384/ENSG00000228253/ENSG00000015475/ENSG00000196549/ENSG00000064012/ENSG00000189043/ENSG00000162736/ENSG00000159199/ENSG00000133318/ENSG00000164305/ENSG00000184983/ENSG00000172115/ENSG00000160014/ENSG00000138814/ENSG00000178607/ENSG00000142192/ENSG00000184752…	MT-CO1/MT-CO2/MT-CO3/MT-CYB/MT-ATP6/GAPDH/MAPT/BACE2/LRP1/MT-ATP8/BID/MME/CASP8/NDUFA4/NCSTN/ATP5MC1/RTN3/CASP3/NDUFA6/CYCS/CALM3/PPP3CA/ERN1/APP/NDUFA12/NDUFB7/NAE1/UQCRC1/CASP9/RTN4/COX6C/NDUFB8/NDUFAB1/NDUFS5/NDUFB9/PSEN1/COX7A2L/NDUFS6/NDUFB5/CASP7/UQCRH/IDE/NDUFA1/NDUFB2/NDUFA4L2/ITPR1/COX6A1/HSD17B10/NDUFS3/CALM2/NDUFB3/RYR3/COX8A/ATP5F1A/ATP5F1C/COX7A2/NDUFB4/ITPR2/NDUFA10/CACNA1D/UQCR11/A…	hsa:4512/hsa:4513/hsa:4514/hsa:4519/hsa:4508/hsa:2597/hsa:4137/hsa:25825/hsa:4035/hsa:4509/hsa:637/hsa:4311/hsa:841/hsa:4697/hsa:23385/hsa:516/hsa:10313/hsa:836/hsa:4700/hsa:54205/hsa:808/hsa:5530/hsa:2081/hsa:351/hsa:55967/hsa:4713/hsa:8883/hsa:7384/hsa:842/hsa:57142/hsa:1345/hsa:4714/hsa:4706/hsa:4725/hsa:4715/hsa:5663/hsa:9167/hsa:4726/hsa:4711/hsa:840/hsa:7388/hsa:3416/hsa:4694/hsa:4708/hsa:5…	96
hsa01200	Carbon metabolism	66/3022	107/6225	0.00400748	0.0488472	ENSG00000074800/ENSG00000111674/ENSG00000109107/ENSG00000156515/ENSG00000159399/ENSG00000102144/ENSG00000067057/ENSG00000067225/ENSG00000111640/ENSG00000171314/ENSG00000141959/ENSG00000111669/ENSG00000182199/ENSG00000120437/ENSG00000049239/ENSG00000092621/ENSG00000091483/ENSG00000139684/ENSG00000142657/ENSG00000127884/ENSG00000021826/ENSG00000197444/ENSG00000148672/ENSG00000178445/ENSG00000153574…	ENO1/ENO2/ALDOC/HK1/HK2/PGK1/PFKP/PKM/GAPDH/PGAM1/PFKL/TPI1/SHMT2/ACAT2/H6PD/PHGDH/FH/ESD/PGD/ECHS1/CPS1/OGDHL/GLUD1/GLDC/RPIA/ACSS2/ACO2/TKFC/G6PD/IDH3B/GPT2/PC/PRPS2/ACADM/IDH2/TKT/DLAT/PSAT1/PGAM4/ACADS/DLD/ACSS1/SUCLA2/CAT/ACO1/CS/ADH5/TALDO1/MTHFR/DLST/GLYCTK/ADPGK/PRPS1/PCCA/MCEE/PDHA1/HADHA/PCCB/SHMT1/PSPH/RGN/HIBCH/SDHD/TKTL1/GCSH/RPE	hsa:2023/hsa:2026/hsa:230/hsa:3098/hsa:3099/hsa:5230/hsa:5214/hsa:5315/hsa:2597/hsa:5223/hsa:5211/hsa:7167/hsa:6472/hsa:39/hsa:9563/hsa:26227/hsa:2271/hsa:2098/hsa:5226/hsa:1892/hsa:1373/hsa:55753/hsa:2746/hsa:2731/hsa:22934/hsa:55902/hsa:50/hsa:26007/hsa:2539/hsa:3420/hsa:84706/hsa:5091/hsa:5634/hsa:34/hsa:3418/hsa:7086/hsa:1737/hsa:29968/hsa:441531/hsa:35/hsa:1738/hsa:84532/hsa:8803/hsa:847/hsa…	66
hsa05219	Bladder cancer	27/3022	38/6225	0.00405759	0.0488472	ENSG00000112715/ENSG00000136997/ENSG00000126934/ENSG00000007968/ENSG00000101412/ENSG00000068078/ENSG00000135679/ENSG00000174775/ENSG00000139687/ENSG00000110092/ENSG00000135446/ENSG00000167657/ENSG00000100784/ENSG00000112242/ENSG00000213281/ENSG00000035664/ENSG00000068028/ENSG00000100985/ENSG00000169032/ENSG00000078061/ENSG00000025708/ENSG00000141736/ENSG00000137801/ENSG00000102882/ENSG00000113070…	VEGFA/MYC/MAP2K2/E2F2/E2F1/FGFR3/MDM2/HRAS/RB1/CCND1/CDK4/DAPK3/RPS6KA5/E2F3/NRAS/DAPK2/RASSF1/MMP9/MAP2K1/ARAF/TYMP/ERBB2/THBS1/MAPK3/HBEGF/CDH1/CDKN1A	hsa:7422/hsa:4609/hsa:5605/hsa:1870/hsa:1869/hsa:2261/hsa:4193/hsa:3265/hsa:5925/hsa:595/hsa:1019/hsa:1613/hsa:9252/hsa:1871/hsa:4893/hsa:23604/hsa:11186/hsa:4318/hsa:5604/hsa:369/hsa:1890/hsa:2064/hsa:7057/hsa:5595/hsa:1839/hsa:999/hsa:1026	27
