# Supplementary material for: Transcriptome Profiling and Cytological Assessments for Identifying Regulatory Pathways Associated With Diorcinol N-Induced Autophagy in A3 Cells
Source: Front Pharmacol. 2020 Oct 15;11:570450. doi: 10.3389/fphar.2020.570450 (PMC7593552; doi:10.3389/fphar.2020.570450)
Supplement: Supplementary file 4 [file Table_4.xls]

## Sheet: Table1
Table 2. Primer sequences for the quantification of genes by quantitative reverse transcription-polymerase chain reaction (qRT-PCR).
Gene	Type	Sequence	Start	Length	Tm
MAPK	Forward Primer	CAGGTCATCAGTACACCATCTG	274	22	61.979
	Reverse Primer	TCATCCAGCCTTCCATTCTTAC	371	22	62.045
BECN1	Forward Primer	CCCGTGGAATGGAATGAGATTA	889	22	62.087
Assay Set 1 (becn)	Reverse Primer	CCGTAAGGAACAAGTCGGTATC	1001	22	62.142
ATG13	Forward Primer	CAAGCTCTCGCCTTTCCTATC	794	21	62.27
Batch Item 2 (ATG13), Assay Set 1	Reverse Primer	GGTGAGGGTGTGTAGCATTTA	898	21	61.904
ATG7	Forward Primer	GGGATCCTGGACTCTCTAAACT	17	22	62.51
Batch Item 3 (ATG7), Assay Set 1	Reverse Primer	CCGATACTCGTTCAGCTTCTTC	117	22	62.351
VPS34	Forward Primer	CTCAGCAGAGAGATCCAAAGAC	1517	22	61.947
Batch Item 4 (PIK3C3), Assay Set 1	Reverse Primer	GCCAGCAAAGAACGCATAAC	1628	20	62.196
ATG12	Forward Primer	AACAAAGAAGTGGGCAGTAGAG	207	22	62.351
Batch Item 5 (ATG12), Assay Set 1	Reverse Primer	GGAAGGAGCAAAGGACTGATT	333	21	62.227
PI3K	Forward Primer	CTACTCTACTACTGCCGCTTTG	1975	22	61.88
Batch Item 6 (PIK3R5), Assay Set 1	Reverse Primer	CAAGGAGTGGATGAAGATCTCTG	2085	23	62.042
mTOR	Forward Primer	GGGACTACAGGGAGAAGAAGAA	6752	22	62.667
Batch Item 7 (MTOR), Assay Set 1	Reverse Primer	GCATCAGAGTCAAGTGGTCATAG	6844	23	62.477
CYCD	Forward Primer	GCGGAGGAGAACAAACAGAT	511	20	62.113
Batch Item 8 (CCND1), Assay Set 1	Reverse Primer	GAGGGCGGATTGGAAATGA	602	19	62.029
CYCE	Forward Primer	CTGGATGTTGACTGCCTTGA	859	20	62.125
Batch Item 9 (CCNE1), Assay Set 1	Reverse Primer	CTCTATGTCGCACCACTGATAC	975	22	61.945
CDK2	Forward Primer	AGATGGACGGAGCTTGTTATC	771	21	61.685
Batch Item 10 (CDK2), Assay Set 1	Reverse Primer	CTTGGTCACATCCTGGAAGAA	873	21	61.88
CDK4	Forward Primer	ATGTGGAGTGTTGGCTGTATC	589	21	62.202
Batch Item 11 (CDK4), Assay Set 1	Reverse Primer	CAGCCCAATCAGGTCAAAGA	696	20	62.197
MCM2	Forward Primer	CTGAGAAGGACTTGGTGGATAAG	2582	23	62.016
Batch Item 12 (MCM2), Assay Set 1	Reverse Primer	CCTGAAGAGCTCACTGTCATAAA	2661	23	62.147
TGFβ	Forward Primer	CGTGGAGCTGTACCAGAAATAC	501	22	62.411
Batch Item 13 (TGFB1), Assay Set 1	Reverse Primer	CACAACTCCGGTGACATCAA	612	20	62.275
P21	Forward Primer	GTCACTGTCTTGTACCCTTGTG	339	22	62.543
Batch Item 14 (CDKN1A), Assay Set 1	Reverse Primer	GGCGTTTGGAGTGGTAGAAA	466	20	62.325
P27	Forward Primer	CCAGAACCGCTGGGATTAC	171	19	62.06
Batch Item 15 (CDKN1C), Assay Set 1	Reverse Primer	ACCGTCTCGCGGTAGAA	284	17	62.225

## Sheet: Sheet1
Table S10 Primer sequences for RT-qPCR.
Primer sequences for the quantification of genes by quantitative reverse transcription-polymerase chain reaction (qRT-PCR)
Genes	Forward Primer Sequence (5'–3' )	Reverse Primer Sequence (5'–3')	Product Length (bp)
MAPK	CAGGTCATCAGTACACCATCTG	TCATCCAGCCTTCCATTCTTAC	98
BECN1	CCCGTGGAATGGAATGAGATTA	CCGTAAGGAACAAGTCGGTATC	113
ATG13	CAAGCTCTCGCCTTTCCTATC	GGTGAGGGTGTGTAGCATTTA	82
ATG7	GGGATCCTGGACTCTCTAAACT	CCGATACTCGTTCAGCTTCTTC	111
VPS34	CTCAGCAGAGAGATCCAAAGAC	GCCAGCAAAGAACGCATAAC	96
ATG12	AACAAAGAAGTGGGCAGTAGAG	GGAAGGAGCAAAGGACTGATT	123
PI3K	CTACTCTACTACTGCCGCTTTG	CAAGGAGTGGATGAAGATCTCTG	105
mTOR	GGGACTACAGGGAGAAGAAGAA	GCATCAGAGTCAAGTGGTCATAG	109
CYCD	GCGGAGGAGAACAAACAGAT	GAGGGCGGATTGGAAATGA	129
CYCE	CTGGATGTTGACTGCCTTGA	CTCTATGTCGCACCACTGATAC	103
CDK2	AGATGGACGGAGCTTGTTATC	CTTGGTCACATCCTGGAAGAA	112
CDK4	ATGTGGAGTGTTGGCTGTATC	CAGCCCAATCAGGTCAAAGA	101
MCM2	CTGAGAAGGACTTGGTGGATAAG	CCTGAAGAGCTCACTGTCATAAA	100
TGFβ	CGTGGAGCTGTACCAGAAATAC	CACAACTCCGGTGACATCAA	99
P21	GTCACTGTCTTGTACCCTTGTG	GGCGTTTGGAGTGGTAGAAA	92
P27	CCAGAACCGCTGGGATTAC	ACCGTCTCGCGGTAGAA	105
