# Supplementary material for: Transcriptome Profiling and Cytological Assessments for Identifying Regulatory Pathways Associated With Diorcinol N-Induced Autophagy in A3 Cells
Source: Front Pharmacol. 2020 Oct 15;11:570450. doi: 10.3389/fphar.2020.570450 (PMC7593552; doi:10.3389/fphar.2020.570450)
Supplement: Supplementary file 5 [file Table_5.xlsx]

## Sheet: gene_count
gene_id	C_1	C_2	C_3	HCAT18_1	HCAT18_2	HCAT18_3	LCAT18_1	LCAT18_2	LCAT18_3	gene_name	gene_chr	gene_start	gene_end	gene_strand	gene_length	gene_biotype	gene_description	tf_family
ENSG00000075624	165035	181484	198875	109155	110911	92543	243445	285827	270566	ACTB	7	5527147	5563784	-	3519	protein_coding	actin beta [Source:HGNC Symbol;Acc:HGNC:132]	-
ENSG00000198804	242244	248256	273899	10230	10825	8413	270307	271326	298883	MT-CO1	MT	5904	7445	+	1542	protein_coding	mitochondrially encoded cytochrome c oxidase I [Source:HGNC Symbol;Acc:HGNC:7419]	-
ENSG00000156508	105091	119425	119517	115677	112899	90413	119101	162104	150936	EEF1A1	6	73515750	73523797	-	5948	protein_coding	eukaryotic translation elongation factor 1 alpha 1 [Source:HGNC Symbol;Acc:HGNC:3189]	-
ENSG00000210082	103154	115264	116476	65650	68042	51989	65854	91808	78229	MT-RNR2	MT	1671	3229	+	1559	Mt_rRNA	mitochondrially encoded 16S RNA [Source:HGNC Symbol;Acc:HGNC:7471]	-
ENSG00000198712	104818	116231	121671	2683	2849	2120	104651	124956	122823	MT-CO2	MT	7586	8269	+	684	protein_coding	mitochondrially encoded cytochrome c oxidase II [Source:HGNC Symbol;Acc:HGNC:7421]	-
ENSG00000205542	72016	79826	84148	64744	64335	52301	75686	104882	94054	TMSB4X	X	12975108	12977227	+	1705	protein_coding	thymosin beta 4 X-linked [Source:HGNC Symbol;Acc:HGNC:11881]	-
ENSG00000198938	77194	85243	89675	3422	3608	2760	72686	92054	85250	MT-CO3	MT	9207	9990	+	784	protein_coding	mitochondrially encoded cytochrome c oxidase III [Source:HGNC Symbol;Acc:HGNC:7422]	-
ENSG00000111640	43236	46775	48009	82952	83485	68472	43066	46949	48835	GAPDH	12	6533927	6538374	+	2981	protein_coding	glyceraldehyde-3-phosphate dehydrogenase [Source:HGNC Symbol;Acc:HGNC:4141]	-
ENSG00000074800	25334	26912	28680	102565	106744	84247	30435	30386	34360	ENO1	1	8861000	8879250	-	5276	protein_coding	enolase 1 [Source:HGNC Symbol;Acc:HGNC:3350]	-
ENSG00000198886	61191	60632	68845	7710	8352	6502	80519	73626	88176	MT-ND4	MT	10760	12137	+	1378	protein_coding	mitochondrially encoded NADH:ubiquinone oxidoreductase core subunit 4 [Source:HGNC Symbol;Acc:HGNC:7459]	-
ENSG00000142541	41896	45244	49096	53362	52427	43732	45489	45320	57153	RPL13A	19	49487554	49492308	+	2369	protein_coding	ribosomal protein L13a [Source:HGNC Symbol;Acc:HGNC:10304]	-
ENSG00000184009	38247	42298	45913	45129	44810	37190	54150	57497	60247	ACTG1	17	81509971	81523847	-	2993	protein_coding	actin gamma 1 [Source:HGNC Symbol;Acc:HGNC:144]	-
ENSG00000274012	95839	76587	100738	18296	19816	13417	21966	41773	28781	RN7SL2	14	49862550	49862849	-	300	misc_RNA	RNA, 7SL, cytoplasmic 2 [Source:HGNC Symbol;Acc:HGNC:23134]	-
ENSG00000167658	30528	33867	36171	56884	56134	45087	49468	53449	54891	EEF2	19	3976056	3985469	-	4027	protein_coding	eukaryotic translation elongation factor 2 [Source:HGNC Symbol;Acc:HGNC:3214]	-
ENSG00000136167	47742	55650	52819	31133	30584	23570	49959	63264	59083	LCP1	13	46125920	46211871	-	5061	protein_coding	lymphocyte cytosolic protein 1 [Source:HGNC Symbol;Acc:HGNC:6528]	-
ENSG00000067225	31446	34110	36802	66607	69033	56098	36056	37446	41405	PKM	15	72199029	72231822	-	8571	protein_coding	pyruvate kinase M1/2 [Source:HGNC Symbol;Acc:HGNC:9021]	-
ENSG00000135486	34597	36534	36930	27803	28444	23183	48461	62150	56802	HNRNPA1	12	54280193	54287088	+	5093	protein_coding	heterogeneous nuclear ribonucleoprotein A1 [Source:HGNC Symbol;Acc:HGNC:5031]	-
ENSG00000198727	47691	48673	55264	2874	3090	2469	59568	56255	68122	MT-CYB	MT	14747	15887	+	1141	protein_coding	mitochondrially encoded cytochrome b [Source:HGNC Symbol;Acc:HGNC:7427]	-
ENSG00000198899	55058	54688	61583	2060	2337	1776	51476	46700	57519	MT-ATP6	MT	8527	9207	+	681	protein_coding	mitochondrially encoded ATP synthase membrane subunit 6 [Source:HGNC Symbol;Acc:HGNC:7414]	-
ENSG00000149273	31393	33320	35006	36321	36549	30458	37506	43974	42844	RPS3	11	75399486	75422280	+	5894	protein_coding	ribosomal protein S3 [Source:HGNC Symbol;Acc:HGNC:10420]	-
ENSG00000122566	38431	41504	40968	18175	19148	16195	42852	49669	48406	HNRNPA2B1	7	26173057	26201529	-	9267	protein_coding	heterogeneous nuclear ribonucleoprotein A2/B1 [Source:HGNC Symbol;Acc:HGNC:5033]	-
ENSG00000100345	32298	36079	37335	28978	29068	24607	40176	39919	46859	MYH9	22	36281277	36388067	-	9012	protein_coding	myosin heavy chain 9 [Source:HGNC Symbol;Acc:HGNC:7579]	-
ENSG00000187514	26483	28497	29868	33483	32954	28298	40415	48709	43146	PTMA	2	231706895	231713541	+	3378	protein_coding	prothymosin alpha [Source:HGNC Symbol;Acc:HGNC:9623]	-
ENSG00000198763	42183	43221	47824	3784	3759	2995	53238	52784	57708	MT-ND2	MT	4470	5511	+	1042	protein_coding	mitochondrially encoded NADH:ubiquinone oxidoreductase core subunit 2 [Source:HGNC Symbol;Acc:HGNC:7456]	-
ENSG00000174444	31562	35388	36336	30070	30437	23952	33256	41093	39857	RPL4	15	66498015	66524532	-	5637	protein_coding	ribosomal protein L4 [Source:HGNC Symbol;Acc:HGNC:10353]	-
ENSG00000089157	31067	33177	35828	32234	31979	25864	32260	39992	39293	RPLP0	12	120196686	120201235	-	4001	protein_coding	ribosomal protein lateral stalk subunit P0 [Source:HGNC Symbol;Acc:HGNC:10371]	-
ENSG00000142534	32091	33810	36936	31401	31880	26133	30983	29760	38526	RPS11	19	49496365	49499689	+	1390	protein_coding	ribosomal protein S11 [Source:HGNC Symbol;Acc:HGNC:10384]	-
ENSG00000198786	45520	43664	56212	1744	1916	1478	46290	45059	49615	MT-ND5	MT	12337	14148	+	1812	protein_coding	mitochondrially encoded NADH:ubiquinone oxidoreductase core subunit 5 [Source:HGNC Symbol;Acc:HGNC:7461]	-
ENSG00000166710	34885	39437	40220	24856	24929	18925	29700	37634	38836	B2M	15	44711487	44718877	+	6079	protein_coding	beta-2-microglobulin [Source:HGNC Symbol;Acc:HGNC:914]	-
ENSG00000100316	25592	26887	28852	33614	33245	26444	33492	34171	37880	RPL3	22	39312882	39320389	-	4787	protein_coding	ribosomal protein L3 [Source:HGNC Symbol;Acc:HGNC:10332]	-
ENSG00000196924	22896	25786	26276	26105	26406	21987	37230	38592	45519	FLNA	X	154348524	154374638	-	10585	protein_coding	filamin A [Source:HGNC Symbol;Acc:HGNC:3754]	-
ENSG00000140988	25862	26477	30024	26565	26573	22228	30724	35291	34654	RPS2	16	1962052	1964860	-	2413	protein_coding	ribosomal protein S2 [Source:HGNC Symbol;Acc:HGNC:10404]	-
ENSG00000081237	28764	34960	31399	16846	16177	13098	31593	39109	36887	PTPRC	1	198638457	198757476	+	9168	protein_coding	protein tyrosine phosphatase, receptor type C [Source:HGNC Symbol;Acc:HGNC:9666]	-
ENSG00000080824	28498	33383	31241	22853	21035	16655	26184	34201	34568	HSP90AA1	14	102080738	102139699	-	5248	protein_coding	heat shock protein 90 alpha family class A member 1 [Source:HGNC Symbol;Acc:HGNC:5253]	-
ENSG00000111348	26250	27879	30093	17639	17999	14182	36162	38217	40095	ARHGDIB	12	14942017	14961728	-	2102	protein_coding	Rho GDP dissociation inhibitor beta [Source:HGNC Symbol;Acc:HGNC:679]	-
ENSG00000109971	27450	33147	30646	22440	21731	16815	24962	32135	34132	HSPA8	11	123057489	123063230	-	4849	protein_coding	heat shock protein family A (Hsp70) member 8 [Source:HGNC Symbol;Acc:HGNC:5241]	-
ENSG00000184640	20987	22167	23874	30330	31101	25412	27928	26472	32439	2020-09-09	17	77280569	77500596	+	12844	protein_coding	septin 9 [Source:HGNC Symbol;Acc:HGNC:7323]	-
ENSG00000147065	26572	30454	31225	14650	13828	11224	33077	37531	38825	MSN	X	65588377	65741931	+	5971	protein_coding	moesin [Source:HGNC Symbol;Acc:HGNC:7373]	-
ENSG00000089009	25803	27480	28811	21204	21309	17535	27576	33659	31475	RPL6	12	112405190	112418838	-	4447	protein_coding	ribosomal protein L6 [Source:HGNC Symbol;Acc:HGNC:10362]	-
ENSG00000102879	27046	28231	31794	18720	19142	16097	27351	30649	32768	CORO1A	16	30182827	30189076	+	4871	protein_coding	coronin 1A [Source:HGNC Symbol;Acc:HGNC:2252]	-
ENSG00000196230	24604	27420	28781	16870	17161	13809	31319	37021	34361	TUBB	6	30720201	30725426	+	3359	protein_coding	tubulin beta class I [Source:HGNC Symbol;Acc:HGNC:20778]	-
ENSG00000108518	25504	27499	29618	17705	18660	15127	31581	24769	36425	PFN1	17	4945652	4949061	-	1987	protein_coding	profilin 1 [Source:HGNC Symbol;Acc:HGNC:8881]	-
ENSG00000204628	21297	22472	23265	24612	26197	20842	27343	26065	30513	RACK1	5	181236909	181248096	-	5990	protein_coding	receptor for activated C kinase 1 [Source:HGNC Symbol;Acc:HGNC:4399]	-
ENSG00000096384	18104	20616	20508	22293	21527	17516	29870	30485	32514	HSP90AB1	6	44246166	44253888	+	2980	protein_coding	heat shock protein 90 alpha family class B member 1 [Source:HGNC Symbol;Acc:HGNC:5258]	-
ENSG00000231500	22898	25808	26815	19532	20279	15779	20782	30756	26759	RPS18	6	33272010	33276510	+	1898	protein_coding	ribosomal protein S18 [Source:HGNC Symbol;Acc:HGNC:10401]	-
ENSG00000167526	19834	20656	23112	23646	24702	20452	23653	25906	26901	RPL13	16	89560657	89566828	+	6172	protein_coding	ribosomal protein L13 [Source:HGNC Symbol;Acc:HGNC:10303]	-
ENSG00000137154	21882	22686	24223	20958	21502	17403	23742	29212	26677	RPS6	9	19375715	19380254	-	2714	protein_coding	ribosomal protein S6 [Source:HGNC Symbol;Acc:HGNC:10429]	-
ENSG00000164587	22633	25127	25637	21329	21870	17823	22271	22914	28245	RPS14	5	150442635	150449756	-	5099	protein_coding	ribosomal protein S14 [Source:HGNC Symbol;Acc:HGNC:10387]	-
ENSG00000137818	19880	22734	24224	21409	22798	18844	22443	27959	25787	RPLP1	15	69452784	69456194	+	3271	protein_coding	ribosomal protein lateral stalk subunit P1 [Source:HGNC Symbol;Acc:HGNC:10372]	-
ENSG00000115457	3829	4174	4399	59789	64543	52284	4695	5230	5199	IGFBP2	2	216632828	216664436	+	4767	protein_coding	insulin like growth factor binding protein 2 [Source:HGNC Symbol;Acc:HGNC:5471]	-
ENSG00000134333	13619	16078	15490	42130	40425	33165	12524	15828	14744	LDHA	11	18394388	18408425	+	6210	protein_coding	lactate dehydrogenase A [Source:HGNC Symbol;Acc:HGNC:6535]	-
ENSG00000110321	22436	25898	24912	13045	13046	10633	27493	34606	31333	EIF4G2	11	10797050	10809110	-	8655	protein_coding	eukaryotic translation initiation factor 4 gamma 2 [Source:HGNC Symbol;Acc:HGNC:3297]	-
ENSG00000100201	22282	26171	23029	21619	23452	19818	19358	23803	22426	DDX17	22	38483440	38507660	-	9995	protein_coding	DEAD-box helicase 17 [Source:HGNC Symbol;Acc:HGNC:2740]	-
ENSG00000147403	20116	22008	23269	20950	20855	17767	20863	29262	25091	RPL10	X	154389955	154409168	+	4825	protein_coding	ribosomal protein L10 [Source:HGNC Symbol;Acc:HGNC:10298]	-
ENSG00000198034	21864	24603	24666	20576	21277	15279	20573	23410	26141	RPS4X	X	72255679	72277300	-	2982	protein_coding	ribosomal protein S4 X-linked [Source:HGNC Symbol;Acc:HGNC:10424]	-
ENSG00000108654	20712	22754	22353	15491	15781	13337	23142	33825	27021	DDX5	17	64499616	64508199	-	7388	protein_coding	DEAD-box helicase 5 [Source:HGNC Symbol;Acc:HGNC:2746]	-
ENSG00000071082	21847	24828	25846	18884	19348	14359	20390	22159	26658	RPL31	2	101001715	101024032	+	5791	protein_coding	ribosomal protein L31 [Source:HGNC Symbol;Acc:HGNC:10334]	-
ENSG00000161016	17178	19366	20181	19759	20346	16210	23067	30322	26068	RPL8	8	144789765	144792587	-	2159	protein_coding	ribosomal protein L8 [Source:HGNC Symbol;Acc:HGNC:10368]	-
ENSG00000071127	19752	22944	22833	15651	15526	12860	25440	27526	29306	WDR1	4	10074339	10116949	-	7827	protein_coding	WD repeat domain 1 [Source:HGNC Symbol;Acc:HGNC:12754]	-
ENSG00000148303	17774	18960	21081	20063	20306	16979	23063	27972	25581	RPL7A	9	133348214	133351426	+	2242	protein_coding	ribosomal protein L7a [Source:HGNC Symbol;Acc:HGNC:10364]	-
ENSG00000034510	21865	22519	25428	15555	16301	13749	24325	23750	27370	TMSB10	2	84905625	84906675	+	496	protein_coding	thymosin beta 10 [Source:HGNC Symbol;Acc:HGNC:11879]	-
ENSG00000174748	18993	21011	22034	19815	19243	15326	20029	28955	24772	RPL15	3	23916545	23924374	+	7222	protein_coding	ribosomal protein L15 [Source:HGNC Symbol;Acc:HGNC:10306]	-
ENSG00000147604	20586	22866	23507	19574	19022	15526	21099	20236	27644	RPL7	8	73290267	73295789	-	2907	protein_coding	ribosomal protein L7 [Source:HGNC Symbol;Acc:HGNC:10363]	-
ENSG00000087460	21702	22773	24886	19686	21301	16704	20368	18828	22065	GNAS	20	58839718	58911192	+	13320	protein_coding	GNAS complex locus [Source:HGNC Symbol;Acc:HGNC:4392]	-
ENSG00000065978	18261	19672	21264	15935	15563	12712	25376	26268	27570	YBX1	1	42682427	42702349	+	1930	protein_coding	Y-box binding protein 1 [Source:HGNC Symbol;Acc:HGNC:8014]	CSD
ENSG00000142676	21497	24344	23482	17329	18930	14207	18318	21909	20806	RPL11	1	23691742	23696835	+	2659	protein_coding	ribosomal protein L11 [Source:HGNC Symbol;Acc:HGNC:10301]	-
ENSG00000102144	11756	13576	13566	33481	33156	26745	13543	17116	17175	PGK1	X	77910739	78129296	+	5512	protein_coding	phosphoglycerate kinase 1 [Source:HGNC Symbol;Acc:HGNC:8896]	-
ENSG00000115306	15922	19009	16736	13621	13440	10487	27112	30140	32232	SPTBN1	2	54456285	54671445	+	18504	protein_coding	spectrin beta, non-erythrocytic 1 [Source:HGNC Symbol;Acc:HGNC:11275]	-
ENSG00000170889	17280	18539	20181	20029	20621	16471	19618	20680	23806	RPS9	19	54200742	54249003	+	4371	protein_coding	ribosomal protein S9 [Source:HGNC Symbol;Acc:HGNC:10442]	-
ENSG00000142937	18164	19886	20933	17030	17567	13884	19897	26960	22594	RPS8	1	44775251	44778779	+	2847	protein_coding	ribosomal protein S8 [Source:HGNC Symbol;Acc:HGNC:10441]	-
ENSG00000127603	20275	25895	21380	9510	9192	7599	21710	26297	26911	MACF1	1	39081316	39487177	+	40739	protein_coding	microtubule-actin crosslinking factor 1 [Source:HGNC Symbol;Acc:HGNC:13664]	-
ENSG00000108107	15892	17861	19506	19460	21048	17956	18399	15561	22225	RPL28	19	55385345	55403250	+	6933	protein_coding	ribosomal protein L28 [Source:HGNC Symbol;Acc:HGNC:10330]	-
ENSG00000189403	20485	23182	23034	9423	9033	7484	22234	25974	26771	HMGB1	13	30456704	30617597	-	7723	protein_coding	high mobility group box 1 [Source:HGNC Symbol;Acc:HGNC:4983]	HMG
ENSG00000131504	17159	19952	19633	13113	13453	11011	22129	24870	25907	DIAPH1	5	141515016	141619055	-	7375	protein_coding	diaphanous related formin 1 [Source:HGNC Symbol;Acc:HGNC:2876]	-
ENSG00000196262	19830	22710	22485	12033	12435	10172	19353	24563	22874	PPIA	7	44796680	44824564	+	4432	protein_coding	peptidylprolyl isomerase A [Source:HGNC Symbol;Acc:HGNC:9253]	-
ENSG00000164924	17921	21024	20413	12702	11991	9835	20494	26246	23750	YWHAZ	8	100916525	100953388	-	8555	protein_coding	tyrosine 3-monooxygenase/tryptophan 5-monooxygenase activation protein zeta [Source:HGNC Symbol;Acc:HGNC:12855]	-
ENSG00000145425	17072	19892	20241	15626	15313	12051	16331	24007	22515	RPS3A	4	151099573	151104652	+	2341	protein_coding	ribosomal protein S3A [Source:HGNC Symbol;Acc:HGNC:10421]	-
ENSG00000122406	17013	18516	19352	16203	16333	12784	18519	22643	21563	RPL5	1	92831983	92841924	+	3717	protein_coding	ribosomal protein L5 [Source:HGNC Symbol;Acc:HGNC:10360]	-
ENSG00000108298	17073	18111	19546	15108	15661	12868	18885	24261	20637	RPL19	17	39200283	39204732	+	1761	protein_coding	ribosomal protein L19 [Source:HGNC Symbol;Acc:HGNC:10312]	-
ENSG00000150991	15722	17693	17833	20453	20360	16173	15787	18221	19831	UBC	12	124911604	124917368	-	3898	protein_coding	ubiquitin C [Source:HGNC Symbol;Acc:HGNC:12468]	-
ENSG00000198888	23813	24549	26975	2200	2507	2052	25843	25018	28177	MT-ND1	MT	3307	4262	+	956	protein_coding	mitochondrially encoded NADH:ubiquinone oxidoreductase core subunit 1 [Source:HGNC Symbol;Acc:HGNC:7455]	-
ENSG00000179218	13707	15204	15686	13448	14114	11721	24591	25083	26879	CALR	19	12938578	12944489	+	2714	protein_coding	calreticulin [Source:HGNC Symbol;Acc:HGNC:1455]	-
ENSG00000133112	16358	17983	18409	17116	17846	13282	16821	21186	21098	TPT1	13	45333471	45341370	-	7269	protein_coding	tumor protein, translationally-controlled 1 [Source:HGNC Symbol;Acc:HGNC:12022]	-
ENSG00000177954	17040	20540	20806	15826	15912	12876	15480	20629	20174	RPS27	1	153990755	153992155	+	1035	protein_coding	ribosomal protein S27 [Source:HGNC Symbol;Acc:HGNC:10416]	-
ENSG00000187239	16798	17784	18205	13664	13755	11346	20964	22287	24182	FNBP1	9	129887187	130043194	-	6600	protein_coding	formin binding protein 1 [Source:HGNC Symbol;Acc:HGNC:17069]	-
ENSG00000105372	17233	18256	19727	16244	16772	13755	16833	19646	19705	RPS19	19	41859918	41872926	+	3799	protein_coding	ribosomal protein S19 [Source:HGNC Symbol;Acc:HGNC:10402]	-
ENSG00000134954	19619	23567	21541	9620	8945	7140	20295	23402	23853	ETS1	11	128458761	128587558	-	7149	protein_coding	ETS proto-oncogene 1, transcription factor [Source:HGNC Symbol;Acc:HGNC:3488]	ETS
ENSG00000172757	17483	18094	20548	10695	10549	9069	22689	23557	24880	CFL1	11	65823022	65862026	-	5863	protein_coding	cofilin 1 [Source:HGNC Symbol;Acc:HGNC:1874]	-
ENSG00000229117	17169	19418	20369	12511	12495	10405	17302	22915	22515	RPL41	12	56116586	56117943	+	1088	protein_coding	ribosomal protein L41 [Source:HGNC Symbol;Acc:HGNC:10354]	-
ENSG00000168028	17367	18979	19929	14977	15394	12081	16263	18682	21082	RPSA	3	39406689	39412542	+	3936	protein_coding	ribosomal protein SA [Source:HGNC Symbol;Acc:HGNC:6502]	-
ENSG00000008988	18894	20622	20728	15131	16052	12295	15205	15746	19161	RPS20	8	56067295	56074581	-	3002	protein_coding	ribosomal protein S20 [Source:HGNC Symbol;Acc:HGNC:10405]	-
ENSG00000211459	19393	21552	21686	16140	16997	12908	12190	16973	14037	MT-RNR1	MT	648	1601	+	954	Mt_rRNA	mitochondrially encoded 12S RNA [Source:HGNC Symbol;Acc:HGNC:7470]	-
ENSG00000069424	14340	14439	15819	20715	21648	18903	14145	14951	16338	KCNAB2	1	5991466	6101193	+	9534	protein_coding	potassium voltage-gated channel subfamily A regulatory beta subunit 2 [Source:HGNC Symbol;Acc:HGNC:6229]	-
ENSG00000206503	14194	14531	15695	18040	18770	15381	17262	17143	19639	HLA-A	6	29941260	29945884	+	2710	protein_coding	major histocompatibility complex, class I, A [Source:HGNC Symbol;Acc:HGNC:4931]	-
ENSG00000167460	16994	19011	19168	10654	10746	8557	19775	23389	22234	TPM4	19	16067021	16103005	+	8632	protein_coding	tropomyosin 4 [Source:HGNC Symbol;Acc:HGNC:12013]	-
ENSG00000182866	17509	18191	20138	12026	12268	10173	18341	19980	21054	LCK	1	32251239	32286165	+	3339	protein_coding	LCK proto-oncogene, Src family tyrosine kinase [Source:HGNC Symbol;Acc:HGNC:6524]	-
ENSG00000125354	16736	17821	18012	13200	13588	11319	18289	19674	20572	2020-09-06	X	119615724	119693370	-	6245	protein_coding	septin 6 [Source:HGNC Symbol;Acc:HGNC:15848]	-
ENSG00000070756	12836	13830	14561	15205	15663	13113	19065	21999	21733	PABPC1	8	100685816	100722809	-	4752	protein_coding	poly(A) binding protein cytoplasmic 1 [Source:HGNC Symbol;Acc:HGNC:8554]	-
ENSG00000153187	14215	16204	15445	13854	13872	11897	18002	23314	20534	HNRNPU	1	244840638	244864560	-	22512	protein_coding	heterogeneous nuclear ribonucleoprotein U [Source:HGNC Symbol;Acc:HGNC:5048]	-
ENSG00000136942	16468	17874	19110	13553	14335	11623	15762	18038	19914	RPL35	9	124857880	124861981	-	1535	protein_coding	ribosomal protein L35 [Source:HGNC Symbol;Acc:HGNC:10344]	-
ENSG00000103187	17183	18223	20074	13487	14126	11741	16446	15688	18407	COTL1	16	84565594	84618077	-	6762	protein_coding	coactosin like F-actin binding protein 1 [Source:HGNC Symbol;Acc:HGNC:18304]	-
ENSG00000115053	12700	14300	14765	10174	9444	8425	22911	26220	26169	NCL	2	231453531	231483641	-	6929	protein_coding	nucleolin [Source:HGNC Symbol;Acc:HGNC:7667]	-
ENSG00000074370	15520	16137	16811	12217	12881	10807	19471	18514	21961	ATP2A3	17	3923870	3964464	-	6893	protein_coding	ATPase sarcoplasmic/endoplasmic reticulum Ca2+ transporting 3 [Source:HGNC Symbol;Acc:HGNC:813]	-
ENSG00000169994	20754	20138	22837	10354	10968	9630	16195	15635	17751	MYO7B	2	127535802	127637729	+	8800	protein_coding	myosin VIIB [Source:HGNC Symbol;Acc:HGNC:7607]	-
ENSG00000117632	17644	20049	19993	8955	9495	7780	17981	22292	19986	STMN1	1	25884181	25906991	-	6261	protein_coding	stathmin 1 [Source:HGNC Symbol;Acc:HGNC:6510]	-
ENSG00000165119	13592	15977	15290	11317	11094	8898	19009	25038	21677	HNRNPK	9	83968083	83980616	-	5114	protein_coding	heterogeneous nuclear ribonucleoprotein K [Source:HGNC Symbol;Acc:HGNC:5044]	-
ENSG00000198830	15232	17416	18631	9440	9535	8086	18120	23811	19958	HMGN2	1	26472450	26475972	+	2509	protein_coding	high mobility group nucleosomal binding domain 2 [Source:HGNC Symbol;Acc:HGNC:4986]	-
ENSG00000105373	15121	15272	16977	14900	15501	12923	16196	15247	17554	NOP53	19	47745522	47757058	+	5341	protein_coding	NOP53 ribosome biogenesis factor [Source:HGNC Symbol;Acc:HGNC:4333]	-
ENSG00000166441	14024	15345	16161	14487	14797	11911	15369	19178	18000	RPL27A	11	8682411	8714759	+	7193	protein_coding	ribosomal protein L27a [Source:HGNC Symbol;Acc:HGNC:10329]	-
ENSG00000129351	13936	15249	15601	10251	10628	8934	18796	21109	21659	ILF3	19	10654261	10692417	+	11022	protein_coding	interleukin enhancer binding factor 3 [Source:HGNC Symbol;Acc:HGNC:6038]	-
ENSG00000171863	14612	16585	17511	11957	12500	9762	14046	20590	17994	RPS7	2	3575205	3580920	+	5584	protein_coding	ribosomal protein S7 [Source:HGNC Symbol;Acc:HGNC:10440]	-
ENSG00000099875	6625	6590	7344	33168	33524	27994	6286	5970	7174	MKNK2	19	2037465	2051244	-	5221	protein_coding	MAP kinase interacting serine/threonine kinase 2 [Source:HGNC Symbol;Acc:HGNC:7111]	-
ENSG00000139644	12775	13803	14141	13446	13645	10940	16983	19439	18634	TMBIM6	12	49707725	49764934	+	6186	protein_coding	transmembrane BAX inhibitor motif containing 6 [Source:HGNC Symbol;Acc:HGNC:11723]	-
ENSG00000124766	13449	15447	14342	10792	10569	8416	17850	21825	20413	SOX4	6	21592768	21598619	+	5852	protein_coding	SRY-box 4 [Source:HGNC Symbol;Acc:HGNC:11200]	HMG
ENSG00000138071	15921	19333	17764	8700	8331	6613	16159	20194	19858	ACTR2	2	65227753	65271253	+	4347	protein_coding	ARP2 actin related protein 2 homolog [Source:HGNC Symbol;Acc:HGNC:169]	-
ENSG00000169045	14603	15815	15199	9347	9982	9144	17244	21575	19565	HNRNPH1	5	179614178	179634784	-	9480	protein_coding	heterogeneous nuclear ribonucleoprotein H1 [Source:HGNC Symbol;Acc:HGNC:5041]	-
ENSG00000197756	14120	15516	16622	12016	13054	10323	14119	18555	17310	RPL37A	2	216498189	216579180	+	6841	protein_coding	ribosomal protein L37a [Source:HGNC Symbol;Acc:HGNC:10348]	-
ENSG00000089280	12355	12952	13774	7975	8813	7923	20756	23351	23272	FUS	16	31180110	31194871	+	10283	protein_coding	FUS RNA binding protein [Source:HGNC Symbol;Acc:HGNC:4010]	-
ENSG00000145592	14328	16899	17206	11893	13119	10087	13311	17840	15981	RPL37	5	40825262	40835335	-	8153	protein_coding	ribosomal protein L37 [Source:HGNC Symbol;Acc:HGNC:10347]	-
ENSG00000198840	19714	22012	22287	674	754	527	19503	22223	22642	MT-ND3	MT	10059	10404	+	346	protein_coding	mitochondrially encoded NADH:ubiquinone oxidoreductase core subunit 3 [Source:HGNC Symbol;Acc:HGNC:7458]	-
ENSG00000103257	12003	12415	13441	12310	12704	10540	18261	17779	20061	SLC7A5	16	87830023	87869488	-	4745	protein_coding	solute carrier family 7 member 5 [Source:HGNC Symbol;Acc:HGNC:11063]	-
ENSG00000105220	4630	5016	5456	32267	33336	28560	6484	6415	6983	GPI	19	34359480	34402413	+	10680	protein_coding	glucose-6-phosphate isomerase [Source:HGNC Symbol;Acc:HGNC:4458]	-
ENSG00000115268	11892	13040	14609	12571	12933	11135	16263	18421	17943	RPS15	19	1438358	1440494	+	2137	protein_coding	ribosomal protein S15 [Source:HGNC Symbol;Acc:HGNC:10388]	-
ENSG00000063177	12139	12399	14059	14989	14895	12614	14556	16345	16640	RPL18	19	48615328	48619536	-	4209	protein_coding	ribosomal protein L18 [Source:HGNC Symbol;Acc:HGNC:10310]	-
ENSG00000125691	12841	14874	14966	11933	12176	9625	13059	20024	17912	RPL23	17	38847865	38853843	-	5979	protein_coding	ribosomal protein L23 [Source:HGNC Symbol;Acc:HGNC:10316]	-
ENSG00000167286	16667	18687	18916	7630	7675	6167	15610	16178	19281	CD3D	11	118338954	118342744	-	929	protein_coding	CD3d molecule [Source:HGNC Symbol;Acc:HGNC:1673]	-
ENSG00000143549	14671	17193	16694	8366	8288	6711	17121	17967	19605	TPM3	1	154155304	154194648	-	8389	protein_coding	tropomyosin 3 [Source:HGNC Symbol;Acc:HGNC:12012]	-
ENSG00000110955	13930	15312	15680	9944	9742	8183	15775	19089	18344	ATP5F1B	12	56638175	56646068	-	2322	protein_coding	ATP synthase F1 subunit beta [Source:HGNC Symbol;Acc:HGNC:830]	-
ENSG00000167978	12161	12396	13081	11372	12366	11023	16918	16673	19752	SRRM2	16	2752329	2772538	+	13266	protein_coding	serine/arginine repetitive matrix 2 [Source:HGNC Symbol;Acc:HGNC:16639]	-
ENSG00000105640	11900	12376	13566	13595	14033	11881	14779	15513	17001	RPL18A	19	17859876	17864153	+	3527	protein_coding	ribosomal protein L18a [Source:HGNC Symbol;Acc:HGNC:10311]	-
ENSG00000105193	13418	13948	14786	11943	12129	10227	14214	17202	16676	RPS16	19	39433207	39435948	-	2603	protein_coding	ribosomal protein S16 [Source:HGNC Symbol;Acc:HGNC:10396]	-
ENSG00000131469	14623	16230	15943	12155	12358	9934	12513	13757	16927	RPL27	17	42998273	43002959	+	2026	protein_coding	ribosomal protein L27 [Source:HGNC Symbol;Acc:HGNC:10328]	-
ENSG00000132475	11794	12366	13037	12279	12258	9897	15896	17934	17668	H3F3B	17	75776434	75785893	-	6134	protein_coding	H3 histone family member 3B [Source:HGNC Symbol;Acc:HGNC:4765]	-
ENSG00000221983	14738	14416	15999	9971	13592	10797	13405	12059	15881	UBA52	19	18571730	18577550	+	4306	protein_coding	ubiquitin A-52 residue ribosomal protein fusion product 1 [Source:HGNC Symbol;Acc:HGNC:12458]	-
ENSG00000162244	12720	13272	14774	11391	11337	9988	13409	17530	16247	RPL29	3	51993522	51995942	-	2058	protein_coding	ribosomal protein L29 [Source:HGNC Symbol;Acc:HGNC:10331]	-
ENSG00000105323	13612	14621	15625	9093	9200	7715	16446	15490	18814	HNRNPUL1	19	41262496	41307598	+	6543	protein_coding	heterogeneous nuclear ribonucleoprotein U like 1 [Source:HGNC Symbol;Acc:HGNC:17011]	-
ENSG00000138326	13020	14688	15515	10267	10432	8497	12762	19321	16090	RPS24	10	78033732	78056813	+	7857	protein_coding	ribosomal protein S24 [Source:HGNC Symbol;Acc:HGNC:10411]	-
ENSG00000092199	12470	14006	14101	11259	10842	9092	14772	16283	17240	HNRNPC	14	21209136	21269494	-	7309	protein_coding	heterogeneous nuclear ribonucleoprotein C (C1/C2) [Source:HGNC Symbol;Acc:HGNC:5035]	-
ENSG00000170144	12226	12984	13251	7643	7825	6614	17244	21548	19576	HNRNPA3	2	177212563	177223958	+	6033	protein_coding	heterogeneous nuclear ribonucleoprotein A3 [Source:HGNC Symbol;Acc:HGNC:24941]	-
ENSG00000211751	9553	9553	10248	14151	15112	12317	14432	15556	16650	TRBC1	7	142791694	142793368	+	760	TR_C_gene	T cell receptor beta constant 1 [Source:HGNC Symbol;Acc:HGNC:12156]	-
ENSG00000240342	11627	11999	13222	13273	12909	11123	13687	13511	15450	RPS2P5	12	118246084	118246962	+	879	processed_pseudogene	ribosomal protein S2 pseudogene 5 [Source:HGNC Symbol;Acc:HGNC:31386]	-
ENSG00000009307	11763	14181	13218	9835	9544	7483	14791	18099	17621	CSDE1	1	114716913	114758676	-	5778	protein_coding	cold shock domain containing E1 [Source:HGNC Symbol;Acc:HGNC:29905]	CSD
ENSG00000118181	12053	13675	13781	11126	11277	8852	12331	17193	15708	RPS25	11	119015712	119018691	-	1477	protein_coding	ribosomal protein S25 [Source:HGNC Symbol;Acc:HGNC:10413]	-
ENSG00000144713	12548	14107	14993	10619	11387	8654	11838	16459	15388	RPL32	3	12834485	12841588	-	3720	protein_coding	ribosomal protein L32 [Source:HGNC Symbol;Acc:HGNC:10336]	-
ENSG00000143947	13096	14902	15161	10676	10723	8654	11342	16324	14973	RPS27A	2	55231903	55235853	+	3130	protein_coding	ribosomal protein S27a [Source:HGNC Symbol;Acc:HGNC:10417]	-
ENSG00000083845	12142	13048	14099	11830	12086	9527	12289	15342	15356	RPS5	19	58386400	58394806	+	3617	protein_coding	ribosomal protein S5 [Source:HGNC Symbol;Acc:HGNC:10426]	-
ENSG00000136286	13865	13969	14661	11086	11219	9913	12898	11975	15701	MYO1G	7	44962662	44979098	-	8727	protein_coding	myosin IG [Source:HGNC Symbol;Acc:HGNC:13880]	-
ENSG00000164754	12670	15822	14751	8438	8333	6507	14713	17199	16164	RAD21	8	116845935	116874866	-	6192	protein_coding	RAD21 cohesin complex component [Source:HGNC Symbol;Acc:HGNC:9811]	-
ENSG00000182899	12429	14163	14436	11425	12009	9387	11944	13259	15466	RPL35A	3	197949980	197956610	+	3109	protein_coding	ribosomal protein L35a [Source:HGNC Symbol;Acc:HGNC:10345]	-
ENSG00000197746	8531	9806	9838	14739	14947	11999	13741	15067	15623	PSAP	10	71816298	71851375	-	3239	protein_coding	prosaposin [Source:HGNC Symbol;Acc:HGNC:9498]	-
ENSG00000181163	10862	12279	12371	9435	8910	7428	14878	18865	18713	NPM1	5	171387116	171411137	+	3828	protein_coding	nucleophosmin 1 [Source:HGNC Symbol;Acc:HGNC:7910]	-
ENSG00000171314	8734	9666	9692	18268	17897	14661	10270	11896	11536	PGAM1	10	97426160	97433441	+	2568	protein_coding	phosphoglycerate mutase 1 [Source:HGNC Symbol;Acc:HGNC:8888]	-
ENSG00000138795	10801	12002	11844	9198	9365	7935	15978	17984	17459	LEF1	4	108047545	108168956	-	5361	protein_coding	lymphoid enhancer binding factor 1 [Source:HGNC Symbol;Acc:HGNC:6551]	HMG
ENSG00000116478	12363	13449	13930	9944	10221	8485	14154	14196	15630	HDAC1	1	32292086	32333635	+	3963	protein_coding	histone deacetylase 1 [Source:HGNC Symbol;Acc:HGNC:4852]	-
ENSG00000188846	11405	12230	13075	11618	11266	9692	12714	15514	14762	RPL14	3	40457292	40468587	+	8626	protein_coding	ribosomal protein L14 [Source:HGNC Symbol;Acc:HGNC:10305]	-
ENSG00000116560	13679	14990	14676	8119	8934	7761	13998	15332	14673	SFPQ	1	35176378	35193148	-	7426	protein_coding	splicing factor proline and glutamine rich [Source:HGNC Symbol;Acc:HGNC:10774]	-
ENSG00000112306	11766	13466	13686	10971	11157	8698	11073	16646	14212	RPS12	6	132814441	132817564	+	767	protein_coding	ribosomal protein S12 [Source:HGNC Symbol;Acc:HGNC:10385]	-
ENSG00000012660	12680	14507	14016	7944	8193	6432	14341	17118	16427	ELOVL5	6	53267398	53349179	-	3813	protein_coding	ELOVL fatty acid elongase 5 [Source:HGNC Symbol;Acc:HGNC:21308]	-
ENSG00000177600	11279	12573	12707	10225	11111	9424	11865	17213	13490	RPLP2	11	809647	812880	+	1955	protein_coding	ribosomal protein lateral stalk subunit P2 [Source:HGNC Symbol;Acc:HGNC:10377]	-
ENSG00000204469	10412	11400	11880	11438	11741	9981	13660	13260	15816	PRRC2A	6	31620720	31637771	+	9115	protein_coding	proline rich coiled-coil 2A [Source:HGNC Symbol;Acc:HGNC:13918]	-
ENSG00000162704	12391	14170	13871	7901	7747	6093	14472	16692	16117	ARPC5	1	183620846	183635757	-	10624	protein_coding	actin related protein 2/3 complex subunit 5 [Source:HGNC Symbol;Acc:HGNC:708]	-
ENSG00000212907	12946	14524	15193	1216	1303	958	18466	24352	20281	MT-ND4L	MT	10470	10766	+	297	protein_coding	mitochondrially encoded NADH:ubiquinone oxidoreductase core subunit 4L [Source:HGNC Symbol;Acc:HGNC:7460]	-
ENSG00000122565	12842	14403	14445	7788	7780	6019	14001	15593	15987	CBX3	7	26201162	26213356	+	4641	protein_coding	chromobox 3 [Source:HGNC Symbol;Acc:HGNC:1553]	-
ENSG00000156482	11475	12943	13748	10425	10022	8023	10946	16113	15087	RPL30	8	98024851	98046469	-	4027	protein_coding	ribosomal protein L30 [Source:HGNC Symbol;Acc:HGNC:10333]	-
ENSG00000119335	12152	13572	13616	7478	7310	6160	14272	17879	16225	SET	9	128683424	128696400	+	4355	protein_coding	SET nuclear proto-oncogene [Source:HGNC Symbol;Acc:HGNC:10760]	-
ENSG00000198851	11691	12133	12211	9445	10324	8917	15591	13031	15314	CD3E	11	118304545	118316175	+	2844	protein_coding	CD3e molecule [Source:HGNC Symbol;Acc:HGNC:1674]	-
ENSG00000105810	11608	14839	12587	7094	6736	5492	14223	19183	16612	CDK6	7	92604921	92836594	-	12260	protein_coding	cyclin dependent kinase 6 [Source:HGNC Symbol;Acc:HGNC:1777]	-
ENSG00000162511	11026	12332	12583	11243	11580	9581	12459	13262	14293	LAPTM5	1	30732469	30757820	-	3274	protein_coding	lysosomal protein transmembrane 5 [Source:HGNC Symbol;Acc:HGNC:29612]	-
ENSG00000128272	9179	9865	10224	11830	12224	9853	13472	14646	15462	ATF4	22	39519695	39522685	+	2514	protein_coding	activating transcription factor 4 [Source:HGNC Symbol;Acc:HGNC:786]	TF_bZIP
ENSG00000011304	11475	12758	12978	8109	7934	6814	14904	15310	16272	PTBP1	19	797075	812327	+	6883	protein_coding	polypyrimidine tract binding protein 1 [Source:HGNC Symbol;Acc:HGNC:9583]	-
ENSG00000114391	11786	13058	14313	9612	9853	7922	11452	13655	14822	RPL24	3	101681091	101686782	-	2682	protein_coding	ribosomal protein L24 [Source:HGNC Symbol;Acc:HGNC:10325]	-
ENSG00000094916	13657	16934	15322	7135	7208	5874	11582	14590	13812	CBX5	12	54230940	54280133	-	15040	protein_coding	chromobox 5 [Source:HGNC Symbol;Acc:HGNC:1555]	-
ENSG00000123416	12194	13501	13815	6848	6400	5405	15365	14194	17470	TUBA1B	12	49127782	49131397	-	3574	protein_coding	tubulin alpha 1b [Source:HGNC Symbol;Acc:HGNC:18809]	-
ENSG00000180448	13894	13662	15553	7164	7948	6878	12765	12500	14584	ARHGAP45	19	1065923	1086628	+	6238	protein_coding	Rho GTPase activating protein 45 [Source:HGNC Symbol;Acc:HGNC:17102]	-
ENSG00000234745	11477	11492	12747	10393	10798	8725	12277	12291	14259	HLA-B	6	31269491	31357188	-	3051	protein_coding	major histocompatibility complex, class I, B [Source:HGNC Symbol;Acc:HGNC:4932]	-
ENSG00000197958	10906	11827	11991	10311	10681	8281	12106	13536	14574	RPL12	9	127447674	127451405	-	2452	protein_coding	ribosomal protein L12 [Source:HGNC Symbol;Acc:HGNC:10302]	-
ENSG00000132507	11396	12090	13183	5063	5175	4433	16162	18217	18357	EIF5A	17	7306999	7312463	+	2815	protein_coding	eukaryotic translation initiation factor 5A [Source:HGNC Symbol;Acc:HGNC:3300]	-
ENSG00000164032	13205	14507	15543	6968	6778	5649	12471	13272	14925	H2AFZ	4	99948086	99950388	-	2303	protein_coding	H2A histone family member Z [Source:HGNC Symbol;Acc:HGNC:4741]	-
ENSG00000164104	11772	13056	13474	8603	8577	7082	11719	15094	13275	HMGB2	4	173331695	173335125	-	2775	protein_coding	high mobility group box 2 [Source:HGNC Symbol;Acc:HGNC:5000]	HMG
ENSG00000204525	11254	11817	12902	10640	10928	8807	11453	11791	13027	HLA-C	6	31268749	31272130	-	2507	protein_coding	major histocompatibility complex, class I, C [Source:HGNC Symbol;Acc:HGNC:4933]	-
ENSG00000163466	11529	13106	12907	8935	8679	6974	11573	14123	14333	ARPC2	2	218217094	218254356	+	6562	protein_coding	actin related protein 2/3 complex subunit 2 [Source:HGNC Symbol;Acc:HGNC:705]	-
ENSG00000177733	8636	9557	10179	8983	8695	7354	14374	17482	16326	HNRNPA0	5	137745651	137754376	-	8726	protein_coding	heterogeneous nuclear ribonucleoprotein A0 [Source:HGNC Symbol;Acc:HGNC:5030]	-
ENSG00000076928	13983	12898	14949	6874	7531	7117	12548	11064	14111	ARHGEF1	19	41883161	41930150	+	8636	protein_coding	Rho guanine nucleotide exchange factor 1 [Source:HGNC Symbol;Acc:HGNC:681]	-
ENSG00000138668	10974	11576	12723	7178	7307	6368	13714	15898	15152	HNRNPD	4	82352498	82374503	-	6981	protein_coding	heterogeneous nuclear ribonucleoprotein D [Source:HGNC Symbol;Acc:HGNC:5036]	-
ENSG00000197694	9670	10709	10600	9769	10262	8597	12688	13152	14703	SPTAN1	9	128552558	128633662	+	16236	protein_coding	spectrin alpha, non-erythrocytic 1 [Source:HGNC Symbol;Acc:HGNC:11273]	-
ENSG00000167548	11841	13551	12261	7689	7181	6378	12565	12715	15642	KMT2D	12	49018975	49059774	-	20485	protein_coding	lysine methyltransferase 2D [Source:HGNC Symbol;Acc:HGNC:7133]	-
ENSG00000163527	11102	12928	12197	7579	7512	6102	12024	15625	14261	STT3B	3	31532638	31637622	+	5012	protein_coding	STT3B, catalytic subunit of the oligosaccharyltransferase complex [Source:HGNC Symbol;Acc:HGNC:30611]	-
ENSG00000144028	9958	12065	10996	9173	9289	7489	12398	13149	14515	SNRNP200	2	96274336	96305515	-	10926	protein_coding	small nuclear ribonucleoprotein U5 subunit 200 [Source:HGNC Symbol;Acc:HGNC:30859]	-
ENSG00000112576	11443	12397	13700	5995	6088	5036	13666	14520	15783	CCND3	6	41934933	42050357	-	5802	protein_coding	cyclin D3 [Source:HGNC Symbol;Acc:HGNC:1585]	-
ENSG00000197471	12765	13276	14053	6346	6836	5694	12314	13566	13583	SPN	16	29662979	29670876	+	7382	protein_coding	sialophorin [Source:HGNC Symbol;Acc:HGNC:11249]	-
ENSG00000002834	11561	12805	13172	9287	9448	7941	10610	10989	12281	LASP1	17	38869859	38921770	+	7061	protein_coding	LIM and SH3 protein 1 [Source:HGNC Symbol;Acc:HGNC:6513]	-
ENSG00000160710	10810	12410	11651	8303	8504	6887	11660	13722	14041	ADAR	1	154582057	154628013	-	9691	protein_coding	adenosine deaminase, RNA specific [Source:HGNC Symbol;Acc:HGNC:225]	-
ENSG00000187109	9319	10719	10804	10566	10979	8866	10883	13366	12482	NAP1L1	12	76036587	76085033	-	17355	protein_coding	nucleosome assembly protein 1 like 1 [Source:HGNC Symbol;Acc:HGNC:7637]	-
ENSG00000198695	15324	14120	17055	436	460	362	17331	13502	18722	MT-ND6	MT	14149	14673	-	525	protein_coding	mitochondrially encoded NADH:ubiquinone oxidoreductase core subunit 6 [Source:HGNC Symbol;Acc:HGNC:7462]	-
ENSG00000147140	8749	9839	10042	9800	10174	8202	12380	14090	13820	NONO	X	71283192	71301168	+	5292	protein_coding	non-POU domain containing octamer binding [Source:HGNC Symbol;Acc:HGNC:7871]	-
ENSG00000196839	10046	10453	11257	6597	6578	5667	14341	16010	16117	ADA	20	44619522	44652233	-	2852	protein_coding	adenosine deaminase [Source:HGNC Symbol;Acc:HGNC:186]	-
ENSG00000105063	10186	10379	11733	8544	8685	7752	12999	12086	14689	PPP6R1	19	55229780	55258995	-	6583	protein_coding	protein phosphatase 6 regulatory subunit 1 [Source:HGNC Symbol;Acc:HGNC:29195]	-
ENSG00000275023	11305	11920	12063	8865	8941	7556	10984	12031	13140	MLLT6	17	38705542	38729803	+	13315	protein_coding	MLLT6, PHD finger containing [Source:HGNC Symbol;Acc:HGNC:7138]	-
ENSG00000160014	9745	10470	11060	10441	10728	8757	11673	10225	13277	CALM3	19	46601074	46610793	+	3667	protein_coding	calmodulin 3 [Source:HGNC Symbol;Acc:HGNC:1449]	-
ENSG00000071054	8760	10401	9776	7981	7873	6262	13788	15410	15964	MAP4K4	2	101696850	101894689	+	11961	protein_coding	mitogen-activated protein kinase kinase kinase kinase 4 [Source:HGNC Symbol;Acc:HGNC:6866]	-
ENSG00000135916	11074	12325	12908	8830	9276	7430	10461	11521	12324	ITM2C	2	230864639	230879248	+	2611	protein_coding	integral membrane protein 2C [Source:HGNC Symbol;Acc:HGNC:6175]	-
ENSG00000127022	8528	9945	9105	9542	9110	7392	12091	15019	14832	CANX	5	179678628	179730925	+	6235	protein_coding	calnexin [Source:HGNC Symbol;Acc:HGNC:1473]	-
ENSG00000184007	9587	10378	10219	8663	8762	7044	11538	15519	12917	PTP4A2	1	31906421	31944856	-	6719	protein_coding	protein tyrosine phosphatase type IVA, member 2 [Source:HGNC Symbol;Acc:HGNC:9635]	-
ENSG00000198755	9473	11183	10547	8753	9701	7043	10607	14172	12955	RPL10A	6	35468408	35470785	+	1501	protein_coding	ribosomal protein L10a [Source:HGNC Symbol;Acc:HGNC:10299]	-
ENSG00000166508	11683	12681	13384	5190	5297	4271	12809	13133	15447	MCM7	7	100092728	100101940	-	4386	protein_coding	minichromosome maintenance complex component 7 [Source:HGNC Symbol;Acc:HGNC:6950]	-
ENSG00000113504	11582	11178	11501	9746	10596	9123	9483	9021	11298	SLC12A7	5	1050376	1112035	-	5984	protein_coding	solute carrier family 12 member 7 [Source:HGNC Symbol;Acc:HGNC:10915]	-
ENSG00000069275	10640	13178	11977	5033	4903	3910	12545	16116	14606	NUCKS1	1	205712819	205750276	-	6546	protein_coding	nuclear casein kinase and cyclin dependent kinase substrate 1 [Source:HGNC Symbol;Acc:HGNC:29923]	-
ENSG00000196405	11194	10698	11800	10249	11391	10153	8731	8579	9959	EVL	14	99971449	100144236	+	10621	protein_coding	Enah/Vasp-like [Source:HGNC Symbol;Acc:HGNC:20234]	-
ENSG00000116852	10691	12352	11643	7893	8099	6556	11338	10874	13250	KIF21B	1	200969390	201023700	-	12150	protein_coding	kinesin family member 21B [Source:HGNC Symbol;Acc:HGNC:29442]	-
ENSG00000058668	11679	13713	11776	8107	7868	6259	9879	11476	11770	ATP2B4	1	203626561	203744081	+	9721	protein_coding	ATPase plasma membrane Ca2+ transporting 4 [Source:HGNC Symbol;Acc:HGNC:817]	-
ENSG00000092841	10699	11924	13006	7205	7411	6247	9352	13893	12780	MYL6	12	56158161	56163496	+	4609	protein_coding	myosin light chain 6 [Source:HGNC Symbol;Acc:HGNC:7587]	-
ENSG00000131747	11953	15690	13432	6269	6029	4665	9832	12702	11882	TOP2A	17	40388516	40417950	-	6437	protein_coding	DNA topoisomerase II alpha [Source:HGNC Symbol;Acc:HGNC:11989]	-
ENSG00000117868	9420	10860	9779	8406	8736	7145	11140	13613	13151	ESYT2	7	158730995	158830253	-	7098	protein_coding	extended synaptotagmin 2 [Source:HGNC Symbol;Acc:HGNC:22211]	-
ENSG00000078596	11813	13704	13244	5614	5477	4040	10206	14105	13706	ITM2A	X	79360384	79367667	-	2051	protein_coding	integral membrane protein 2A [Source:HGNC Symbol;Acc:HGNC:6173]	-
ENSG00000186517	11425	13063	13168	6650	6719	5544	10383	12133	12623	ARHGAP30	1	161046946	161069970	-	5064	protein_coding	Rho GTPase activating protein 30 [Source:HGNC Symbol;Acc:HGNC:27414]	-
ENSG00000188042	10473	12074	12034	2209	2288	1728	15130	17734	17965	ARL4C	2	234493041	234497053	-	4013	protein_coding	ADP ribosylation factor like GTPase 4C [Source:HGNC Symbol;Acc:HGNC:698]	-
ENSG00000064666	10411	10920	12086	6351	6898	5554	12225	13362	13527	CNN2	19	1026581	1039068	+	3645	protein_coding	calponin 2 [Source:HGNC Symbol;Acc:HGNC:2156]	-
ENSG00000048740	8827	10552	9977	8233	8155	7029	11270	14199	13017	CELF2	10	10798397	11336675	+	10978	protein_coding	CUGBP Elav-like family member 2 [Source:HGNC Symbol;Acc:HGNC:2550]	-
ENSG00000109475	9962	11355	10338	8457	8848	6679	9117	14573	11927	RPL34	4	108620566	108630412	+	3393	protein_coding	ribosomal protein L34 [Source:HGNC Symbol;Acc:HGNC:10340]	-
ENSG00000173821	11232	13363	11014	7150	7149	6111	10114	11745	13168	RNF213	17	80260866	80398786	+	28570	protein_coding	ring finger protein 213 [Source:HGNC Symbol;Acc:HGNC:14539]	-
ENSG00000063046	7146	8271	8054	11449	10540	8622	10938	12808	13206	EIF4B	12	53006158	53042209	+	6146	protein_coding	eukaryotic translation initiation factor 4B [Source:HGNC Symbol;Acc:HGNC:3285]	-
ENSG00000071564	9860	10167	11305	7042	7386	6259	12823	11209	14314	TCF3	19	1609290	1652605	-	6080	protein_coding	transcription factor 3 [Source:HGNC Symbol;Acc:HGNC:11633]	bHLH
ENSG00000127616	9804	10525	11218	6719	6837	5847	12335	12525	14223	SMARCA4	19	10960825	11079426	+	15778	protein_coding	SWI/SNF related, matrix associated, actin dependent regulator of chromatin, subfamily a, member 4 [Source:HGNC Symbol;Acc:HGNC:11100]	-
ENSG00000106682	9130	10156	10482	8550	8039	6831	10973	13102	12758	EIF4H	7	74174245	74197101	+	3191	protein_coding	eukaryotic translation initiation factor 4H [Source:HGNC Symbol;Acc:HGNC:12741]	-
ENSG00000186468	9443	10378	10313	8599	9211	7861	9819	11568	12406	RPS23	5	82273358	82278577	-	4204	protein_coding	ribosomal protein S23 [Source:HGNC Symbol;Acc:HGNC:10410]	-
ENSG00000155506	8367	9850	9432	7403	7295	5981	12751	13256	14983	LARP1	5	154712902	154817607	+	8492	protein_coding	La ribonucleoprotein domain family member 1 [Source:HGNC Symbol;Acc:HGNC:29531]	-
ENSG00000205581	9633	10366	10396	7135	7713	6496	11287	13437	12588	HMGN1	21	39342315	39349647	-	5102	protein_coding	high mobility group nucleosome binding domain 1 [Source:HGNC Symbol;Acc:HGNC:4984]	-
ENSG00000102317	10401	11627	11501	4019	3888	3184	12627	16455	14534	RBM3	X	48574449	48579066	+	3731	protein_coding	RNA binding motif protein 3 [Source:HGNC Symbol;Acc:HGNC:9900]	-
ENSG00000197728	9404	10420	10621	7426	7869	6191	10357	13898	12013	RPS26	12	56041351	56044697	+	2053	protein_coding	ribosomal protein S26 [Source:HGNC Symbol;Acc:HGNC:10414]	-
ENSG00000107581	8864	10313	9924	7538	7282	6054	12033	12422	13767	EIF3A	10	119033670	119080823	-	7101	protein_coding	eukaryotic translation initiation factor 3 subunit A [Source:HGNC Symbol;Acc:HGNC:3271]	-
ENSG00000104964	10480	10376	11971	6766	7080	6084	10724	11614	12325	AES	19	3052910	3063107	-	5298	protein_coding	amino-terminal enhancer of split [Source:HGNC Symbol;Acc:HGNC:307]	-
ENSG00000117713	8902	10328	9874	7578	7405	6615	11472	11296	13776	ARID1A	1	26693236	26782110	+	15928	protein_coding	AT-rich interaction domain 1A [Source:HGNC Symbol;Acc:HGNC:11110]	ARID
ENSG00000130175	8570	8690	10235	8952	9642	8185	10843	10162	11915	PRKCSH	19	11435288	11450968	+	5166	protein_coding	protein kinase C substrate 80K-H [Source:HGNC Symbol;Acc:HGNC:9411]	-
ENSG00000274752	5900	6854	6586	11758	11138	8411	11351	12297	12654	TRBV12-3	7	142560423	142560931	+	409	TR_V_gene	T cell receptor beta variable 12-3 [Source:HGNC Symbol;Acc:HGNC:12185]	-
ENSG00000176715	7475	7750	7912	13262	14106	12255	7533	7687	8745	ACSF3	16	89088375	89164121	+	14618	protein_coding	acyl-CoA synthetase family member 3 [Source:HGNC Symbol;Acc:HGNC:27288]	-
ENSG00000167996	6055	6617	6828	10757	11735	10508	10900	10932	12370	FTH1	11	61959718	61967660	-	2030	protein_coding	ferritin heavy chain 1 [Source:HGNC Symbol;Acc:HGNC:3976]	-
ENSG00000077549	9344	10277	11101	6916	6892	5783	11718	11680	12942	CAPZB	1	19338776	19485539	-	3238	protein_coding	capping actin protein of muscle Z-line subunit beta [Source:HGNC Symbol;Acc:HGNC:1491]	-
ENSG00000173812	7429	8156	8781	10803	11259	9641	9080	11392	10072	EIF1	17	41688885	41692668	+	3623	protein_coding	eukaryotic translation initiation factor 1 [Source:HGNC Symbol;Acc:HGNC:3249]	-
ENSG00000227097	8883	9722	10661	8666	8613	7423	9462	11863	10895	RPS28P7	11	82689559	82689768	+	210	processed_pseudogene	ribosomal protein S28 pseudogene 7 [Source:HGNC Symbol;Acc:HGNC:35787]	-
ENSG00000100241	8964	9424	9813	7509	7485	6457	11844	10775	13793	SBF1	22	50445000	50475024	-	9441	protein_coding	SET binding factor 1 [Source:HGNC Symbol;Acc:HGNC:10542]	-
ENSG00000168003	6772	6953	7578	11287	11734	10249	9873	10834	10697	SLC3A2	11	62856102	62888875	+	5178	protein_coding	solute carrier family 3 member 2 [Source:HGNC Symbol;Acc:HGNC:11026]	-
ENSG00000115524	8492	10457	9323	8116	8210	6633	9801	12812	11999	SF3B1	2	197389784	197435091	-	9164	protein_coding	splicing factor 3b subunit 1 [Source:HGNC Symbol;Acc:HGNC:10768]	-
ENSG00000114353	9673	10107	11217	8533	8421	7245	9472	9970	11040	GNAI2	3	50226292	50259355	+	7650	protein_coding	G protein subunit alpha i2 [Source:HGNC Symbol;Acc:HGNC:4385]	-
ENSG00000143321	10234	10888	11799	4672	4836	4054	12462	13049	13519	HDGF	1	156742107	156766925	-	3745	protein_coding	heparin binding growth factor [Source:HGNC Symbol;Acc:HGNC:4856]	-
ENSG00000106948	11142	11639	11926	7245	7406	6447	9481	8973	11185	AKNA	9	114334156	114394405	-	10601	protein_coding	AT-hook transcription factor [Source:HGNC Symbol;Acc:HGNC:24108]	-
ENSG00000070081	9259	10718	10390	7763	7491	6142	9714	12233	11648	NUCB2	11	17208153	17349980	+	9025	protein_coding	nucleobindin 2 [Source:HGNC Symbol;Acc:HGNC:8044]	-
ENSG00000260032	8782	10480	9921	8742	8622	6773	9260	12324	10389	NORAD	20	36045622	36050960	-	5339	lincRNA	non-coding RNA activated by DNA damage [Source:HGNC Symbol;Acc:HGNC:44311]	-
ENSG00000179051	8235	9261	9455	6643	7147	5922	11733	13765	13057	RCC2	1	17406760	17439724	-	4126	protein_coding	regulator of chromosome condensation 2 [Source:HGNC Symbol;Acc:HGNC:30297]	-
ENSG00000110700	9124	10278	10213	7697	7978	6356	9104	13002	11204	RPS13	11	17074389	17077787	-	2186	protein_coding	ribosomal protein S13 [Source:HGNC Symbol;Acc:HGNC:10386]	-
ENSG00000159216	7926	9650	9008	6293	6381	5268	11994	14191	13815	RUNX1	21	34787801	36004667	-	15574	protein_coding	runt related transcription factor 1 [Source:HGNC Symbol;Acc:HGNC:10471]	Runt
ENSG00000112081	9628	10586	11186	5019	5015	4372	11207	13510	13584	SRSF3	6	36594353	36605600	+	7118	protein_coding	serine and arginine rich splicing factor 3 [Source:HGNC Symbol;Acc:HGNC:10785]	-
ENSG00000196419	9263	10081	9993	5582	5758	4486	11399	13844	13462	XRCC6	22	41621119	41664048	+	3288	protein_coding	X-ray repair cross complementing 6 [Source:HGNC Symbol;Acc:HGNC:4055]	-
ENSG00000078369	8792	9663	9588	6352	6661	5486	11017	13388	12916	GNB1	1	1785285	1891117	-	6417	protein_coding	G protein subunit beta 1 [Source:HGNC Symbol;Acc:HGNC:4396]	-
ENSG00000198963	11306	14379	12499	4266	3977	3282	9606	12501	11161	RORB	9	74497365	74693177	+	9591	protein_coding	RAR related orphan receptor B [Source:HGNC Symbol;Acc:HGNC:10259]	THR-like
ENSG00000142864	8721	10309	9711	5617	5359	4290	11250	13786	13845	SERBP1	1	67407810	67430415	-	7676	protein_coding	SERPINE1 mRNA binding protein 1 [Source:HGNC Symbol;Acc:HGNC:17860]	-
ENSG00000185811	10187	12232	11162	5186	5005	4224	10612	11876	12199	IKZF1	7	50304068	50405101	+	10930	protein_coding	IKAROS family zinc finger 1 [Source:HGNC Symbol;Acc:HGNC:13176]	zf-C2H2
ENSG00000182944	8919	9292	10099	5612	6177	5424	11154	13138	12337	EWSR1	22	29268009	29300525	+	10326	protein_coding	EWS RNA binding protein 1 [Source:HGNC Symbol;Acc:HGNC:3508]	-
ENSG00000160796	13359	12459	14209	3967	4306	3937	9164	9086	11191	NBEAL2	3	46979683	47009703	+	9819	protein_coding	neurobeachin like 2 [Source:HGNC Symbol;Acc:HGNC:31928]	-
ENSG00000148773	9183	11869	10177	4741	4977	3864	11591	12446	12709	MKI67	10	128096659	128126385	-	12807	protein_coding	marker of proliferation Ki-67 [Source:HGNC Symbol;Acc:HGNC:7107]	-
ENSG00000108953	7984	9551	9343	6243	6366	5238	11225	12705	12889	YWHAE	17	1344272	1400378	-	3847	protein_coding	tyrosine 3-monooxygenase/tryptophan 5-monooxygenase activation protein epsilon [Source:HGNC Symbol;Acc:HGNC:12851]	-
ENSG00000148248	8775	9189	9661	6823	6622	5354	10514	12411	12129	SURF4	9	133361449	133376166	-	3446	protein_coding	surfeit 4 [Source:HGNC Symbol;Acc:HGNC:11476]	-
ENSG00000172270	7944	7714	9368	8375	9168	7826	10337	9449	11276	BSG	19	571277	583493	+	3797	protein_coding	basigin (Ok blood group) [Source:HGNC Symbol;Acc:HGNC:1116]	-
ENSG00000167895	10069	9637	10945	5812	6331	5789	10602	9803	12399	TMC8	17	78130770	78142968	+	5459	protein_coding	transmembrane channel like 8 [Source:HGNC Symbol;Acc:HGNC:20474]	-
ENSG00000204592	9471	10170	10776	7863	8185	6731	8460	9254	10317	HLA-E	6	30489467	30494205	+	2975	protein_coding	major histocompatibility complex, class I, E [Source:HGNC Symbol;Acc:HGNC:4962]	-
ENSG00000172809	8908	9648	9782	7415	8138	6438	9161	10388	10677	RPL38	17	74203582	74210655	+	3829	protein_coding	ribosomal protein L38 [Source:HGNC Symbol;Acc:HGNC:10349]	-
ENSG00000099622	8157	8327	9160	6437	6996	6099	10678	12342	11987	CIRBP	19	1259384	1274880	+	6368	protein_coding	cold inducible RNA binding protein [Source:HGNC Symbol;Acc:HGNC:1982]	-
ENSG00000181222	8278	9351	9245	7797	7565	6385	10305	9309	11595	POLR2A	17	7484366	7514616	+	8355	protein_coding	RNA polymerase II subunit A [Source:HGNC Symbol;Acc:HGNC:9187]	-
ENSG00000173020	10311	10369	11422	6259	6371	5473	9469	8984	11111	GRK2	11	67266410	67286556	+	6665	protein_coding	G protein-coupled receptor kinase 2 [Source:HGNC Symbol;Acc:HGNC:289]	-
ENSG00000109332	8466	9420	9452	7379	7098	5699	9455	11525	11170	UBE2D3	4	102794383	102868896	-	10069	protein_coding	ubiquitin conjugating enzyme E2 D3 [Source:HGNC Symbol;Acc:HGNC:12476]	-
ENSG00000079246	9215	10976	10464	4857	4360	3436	10327	13125	12649	XRCC5	2	216107464	216206303	+	5463	protein_coding	X-ray repair cross complementing 5 [Source:HGNC Symbol;Acc:HGNC:12833]	-
ENSG00000171310	7525	8326	8301	7903	7974	6158	10365	10681	12156	CHST11	12	104455295	104762014	+	6492	protein_coding	carbohydrate sulfotransferase 11 [Source:HGNC Symbol;Acc:HGNC:17422]	-
ENSG00000125944	8495	10363	9862	4497	4472	3597	11051	14050	12874	HNRNPR	1	23303771	23344336	-	8676	protein_coding	heterogeneous nuclear ribonucleoprotein R [Source:HGNC Symbol;Acc:HGNC:5047]	-
ENSG00000144381	8039	9301	8957	6804	6592	5304	9994	12666	11269	HSPD1	2	197486581	197516737	-	4245	protein_coding	heat shock protein family D (Hsp60) member 1 [Source:HGNC Symbol;Acc:HGNC:5261]	-
ENSG00000123143	9735	9857	11445	7150	7318	6036	8973	7921	10334	PKN1	19	14433053	14471867	+	4606	protein_coding	protein kinase N1 [Source:HGNC Symbol;Acc:HGNC:9405]	-
ENSG00000130726	7331	8088	8973	6870	7617	6362	10862	10580	11845	TRIM28	19	58544091	58550722	+	4034	protein_coding	tripartite motif containing 28 [Source:HGNC Symbol;Acc:HGNC:16384]	-
ENSG00000237550	8824	9869	10712	7669	7596	6031	7795	9045	10934	RPL9P9	15	82372196	82372912	-	717	transcribed_processed_pseudogene	ribosomal protein L9 pseudogene 9 [Source:HGNC Symbol;Acc:HGNC:17251]	-
ENSG00000132341	8853	9837	9685	5181	5022	4024	10539	12494	12592	RAN	12	130871879	130877678	+	4825	protein_coding	RAN, member RAS oncogene family [Source:HGNC Symbol;Acc:HGNC:9846]	-
ENSG00000167522	7713	8334	8271	7748	8090	6974	9902	10103	10967	ANKRD11	16	89267619	89490561	-	19538	protein_coding	ankyrin repeat domain 11 [Source:HGNC Symbol;Acc:HGNC:21316]	-
ENSG00000102241	10612	11679	12193	1908	1913	1627	11482	13576	13107	HTATSF1	X	136497079	136512346	+	3136	protein_coding	HIV-1 Tat specific factor 1 [Source:HGNC Symbol;Acc:HGNC:5276]	-
ENSG00000101608	10141	11454	11659	4055	4100	3280	9699	11230	12280	MYL12A	18	3247481	3256236	+	3245	protein_coding	myosin light chain 12A [Source:HGNC Symbol;Acc:HGNC:16701]	-
ENSG00000149806	8725	9825	10309	6698	6699	5628	8524	11658	9748	FAU	11	65120628	65122473	-	1846	protein_coding	FAU, ubiquitin like and ribosomal protein S30 fusion [Source:HGNC Symbol;Acc:HGNC:3597]	-
ENSG00000140350	8615	9550	9329	5919	5775	4785	10109	11916	11764	ANP32A	15	68778535	68820897	-	7544	protein_coding	acidic nuclear phosphoprotein 32 family member A [Source:HGNC Symbol;Acc:HGNC:13233]	-
ENSG00000099783	8253	9276	9550	4862	4875	4067	11469	12505	12842	HNRNPM	19	8444767	8489114	+	5614	protein_coding	heterogeneous nuclear ribonucleoprotein M [Source:HGNC Symbol;Acc:HGNC:5046]	-
ENSG00000151414	9574	11150	10853	6598	6045	4818	7788	11134	9368	NEK7	1	198156963	198322420	+	5485	protein_coding	NIMA related kinase 7 [Source:HGNC Symbol;Acc:HGNC:13386]	-
ENSG00000131051	8345	9073	8905	7604	7930	6386	8548	10342	9873	RBM39	20	35701347	35742312	-	11936	protein_coding	RNA binding motif protein 39 [Source:HGNC Symbol;Acc:HGNC:15923]	-
ENSG00000109685	9578	10821	10228	5354	5633	4625	9231	10933	10054	NSD2	4	1871424	1982207	+	19776	protein_coding	nuclear receptor binding SET domain protein 2 [Source:HGNC Symbol;Acc:HGNC:12766]	HMG
ENSG00000152234	9085	9951	10127	5762	5702	4629	9011	11362	10494	ATP5F1A	18	46080248	46104334	-	10908	protein_coding	ATP synthase F1 subunit alpha [Source:HGNC Symbol;Acc:HGNC:823]	-
ENSG00000162521	8786	10381	9692	4974	4818	3972	9573	12499	10939	RBBP4	1	32651142	32686211	+	9470	protein_coding	RB binding protein 4, chromatin remodeling factor [Source:HGNC Symbol;Acc:HGNC:9887]	-
ENSG00000111669	6483	7124	7518	11112	11263	9203	6343	8967	7411	TPI1	12	6867119	6870948	+	2700	protein_coding	triosephosphate isomerase 1 [Source:HGNC Symbol;Acc:HGNC:12009]	-
ENSG00000163041	8140	9331	9552	6117	5993	4899	9062	11302	10907	H3F3A	1	226061851	226072001	+	3146	protein_coding	H3 histone family member 3A [Source:HGNC Symbol;Acc:HGNC:4764]	-
ENSG00000196531	8371	9217	9729	7005	7065	5790	8217	9782	9935	NACA	12	56712428	56731628	-	10008	protein_coding	nascent polypeptide associated complex subunit alpha [Source:HGNC Symbol;Acc:HGNC:7629]	-
ENSG00000104852	9051	8578	9725	6975	7870	7312	8392	7721	9454	SNRNP70	19	49085419	49108605	+	4684	protein_coding	small nuclear ribonucleoprotein U1 subunit 70 [Source:HGNC Symbol;Acc:HGNC:11150]	-
ENSG00000105887	8223	10039	8967	5399	5011	3935	9390	12480	11551	MTPN	7	135926761	135977353	-	3775	protein_coding	myotrophin [Source:HGNC Symbol;Acc:HGNC:15667]	-
ENSG00000174231	6725	8112	7437	6808	6691	5614	10102	11360	12083	PRPF8	17	1650629	1684882	-	11355	protein_coding	pre-mRNA processing factor 8 [Source:HGNC Symbol;Acc:HGNC:17340]	-
ENSG00000108312	8116	9401	9487	3927	4071	3359	11167	12324	12889	UBTF	17	44205033	44221626	-	6993	protein_coding	upstream binding transcription factor [Source:HGNC Symbol;Acc:HGNC:12511]	HMG
ENSG00000213741	9381	11201	10334	5963	7174	4970	7107	8566	9868	RPS29	14	49570984	49599164	-	9845	protein_coding	ribosomal protein S29 [Source:HGNC Symbol;Acc:HGNC:10419]	-
ENSG00000145741	7310	8460	8680	6777	6844	5724	9087	11266	10347	BTF3	5	73498408	73505635	+	2467	protein_coding	basic transcription factor 3 [Source:HGNC Symbol;Acc:HGNC:1125]	-
ENSG00000170004	9836	9909	10534	7913	8185	6968	6704	6736	7694	CHD3	17	7884806	7912760	+	9758	protein_coding	chromodomain helicase DNA binding protein 3 [Source:HGNC Symbol;Acc:HGNC:1918]	-
ENSG00000067560	8375	9196	9321	6083	6170	5041	9217	10587	10463	RHOA	3	49359145	49412998	-	2582	protein_coding	ras homolog family member A [Source:HGNC Symbol;Acc:HGNC:667]	-
ENSG00000143851	8763	9029	9865	6481	6640	5811	8815	8951	10061	PTPN7	1	202147013	202161588	-	5906	protein_coding	protein tyrosine phosphatase, non-receptor type 7 [Source:HGNC Symbol;Acc:HGNC:9659]	-
ENSG00000245532	7740	6955	7945	9179	11560	12214	5905	6179	6591	NEAT1	11	65422774	65445540	+	22767	lincRNA	nuclear paraspeckle assembly transcript 1 [Source:HGNC Symbol;Acc:HGNC:30815]	-
ENSG00000198918	8390	10199	10281	6418	6422	5163	7474	10263	9601	RPL39	X	119786504	119791643	-	2141	protein_coding	ribosomal protein L39 [Source:HGNC Symbol;Acc:HGNC:10350]	-
ENSG00000163930	8858	9427	10000	4636	4768	3972	9983	10780	11606	BAP1	3	52401013	52410350	-	5055	protein_coding	BRCA1 associated protein 1 [Source:HGNC Symbol;Acc:HGNC:950]	-
ENSG00000168209	6463	6436	7229	15256	14881	13167	3086	3254	3800	DDIT4	10	72273920	72276036	+	2058	protein_coding	DNA damage inducible transcript 4 [Source:HGNC Symbol;Acc:HGNC:24944]	-
ENSG00000134308	8013	9889	9106	4271	3979	3307	9869	13352	11750	YWHAQ	2	9583972	9631014	-	2713	protein_coding	tyrosine 3-monooxygenase/tryptophan 5-monooxygenase activation protein theta [Source:HGNC Symbol;Acc:HGNC:12854]	-
ENSG00000071575	11449	12391	12369	2656	2651	2197	9078	9912	10571	TRIB2	2	12716889	12742734	+	4588	protein_coding	tribbles pseudokinase 2 [Source:HGNC Symbol;Acc:HGNC:30809]	-
ENSG00000143774	7958	8312	8787	7160	7956	6648	8060	8212	9932	GUK1	1	228139962	228148984	+	4725	protein_coding	guanylate kinase 1 [Source:HGNC Symbol;Acc:HGNC:4693]	-
ENSG00000055163	8051	8963	8918	6137	6145	5117	8614	10406	10649	CYFIP2	5	157266079	157395595	+	10498	protein_coding	cytoplasmic FMR1 interacting protein 2 [Source:HGNC Symbol;Acc:HGNC:13760]	-
ENSG00000084207	8161	8907	9492	6132	6295	5319	8756	9795	10109	GSTP1	11	67583595	67586656	+	1911	protein_coding	glutathione S-transferase pi 1 [Source:HGNC Symbol;Acc:HGNC:4638]	-
ENSG00000100813	8333	8581	9333	5927	6468	5679	8733	9885	9916	ACIN1	14	23058564	23095614	-	9110	protein_coding	apoptotic chromatin condensation inducer 1 [Source:HGNC Symbol;Acc:HGNC:17066]	-
ENSG00000015133	7410	7887	7810	7094	7332	6362	9042	9336	10529	CCDC88C	14	91271323	91417844	-	12426	protein_coding	coiled-coil domain containing 88C [Source:HGNC Symbol;Acc:HGNC:19967]	-
ENSG00000198242	7615	8578	8812	6659	6295	5313	7973	11339	9973	RPL23A	17	28719393	28724359	+	2824	protein_coding	ribosomal protein L23a [Source:HGNC Symbol;Acc:HGNC:10317]	-
ENSG00000147274	8378	9182	8864	5244	5400	4438	9438	10947	10547	RBMX	X	136848004	136880764	-	5882	protein_coding	RNA binding motif protein X-linked [Source:HGNC Symbol;Acc:HGNC:9910]	-
ENSG00000166598	5934	6782	6841	7236	7067	5764	9687	11843	11129	HSP90B1	12	103930107	103953645	+	4695	protein_coding	heat shock protein 90 beta family member 1 [Source:HGNC Symbol;Acc:HGNC:12028]	-
ENSG00000108848	8384	8967	9197	6596	7241	5887	8262	8482	9255	LUC7L3	17	50719544	50756213	+	8151	protein_coding	LUC7 like 3 pre-mRNA splicing factor [Source:HGNC Symbol;Acc:HGNC:24309]	-
ENSG00000253729	6787	9649	7337	4710	4539	3905	10422	12477	12426	PRKDC	8	47773108	47960183	-	15417	protein_coding	protein kinase, DNA-activated, catalytic subunit [Source:HGNC Symbol;Acc:HGNC:9413]	-
ENSG00000120438	7586	8715	8442	5830	5825	4638	9209	11178	10681	TCP1	6	159778498	159789749	-	4929	protein_coding	t-complex 1 [Source:HGNC Symbol;Acc:HGNC:11655]	-
ENSG00000113758	7696	8120	9191	5410	5824	4891	9865	9530	11051	DBN1	5	177456608	177474401	-	5119	protein_coding	drebrin 1 [Source:HGNC Symbol;Acc:HGNC:2695]	-
ENSG00000204256	7591	7980	8545	6625	6935	5944	8841	9356	9717	BRD2	6	32968660	32981505	+	7337	protein_coding	bromodomain containing 2 [Source:HGNC Symbol;Acc:HGNC:1103]	-
ENSG00000145495	6653	8066	7019	7041	7511	5981	8814	10284	10084	2020-03-06	5	10353703	10440388	+	11336	protein_coding	membrane associated ring-CH-type finger 6 [Source:HGNC Symbol;Acc:HGNC:30550]	-
ENSG00000135387	7498	8968	8047	5801	5806	4674	8946	11037	10354	CAPRIN1	11	34051683	34101156	+	7689	protein_coding	cell cycle associated protein 1 [Source:HGNC Symbol;Acc:HGNC:6743]	-
ENSG00000099194	8809	9970	9449	5706	5559	4709	8253	9117	9220	SCD	10	100347124	100364834	+	5362	protein_coding	stearoyl-CoA desaturase [Source:HGNC Symbol;Acc:HGNC:10571]	-
ENSG00000090863	6319	7160	6738	6918	7245	5902	9442	10128	10792	GLG1	16	74447427	74607144	-	14111	protein_coding	golgi glycoprotein 1 [Source:HGNC Symbol;Acc:HGNC:4316]	-
ENSG00000088247	7190	7338	8292	6007	6140	5565	10013	9041	10960	KHSRP	19	6413348	6424794	-	4563	protein_coding	KH-type splicing regulatory protein [Source:HGNC Symbol;Acc:HGNC:6316]	-
ENSG00000143761	7104	7531	8186	6544	6590	5377	9268	9459	10199	ARF1	1	228082660	228099212	+	3281	protein_coding	ADP ribosylation factor 1 [Source:HGNC Symbol;Acc:HGNC:652]	-
ENSG00000136938	7061	7989	8065	5107	5314	4522	9919	11227	10903	ANP32B	9	97983361	98015943	+	1850	protein_coding	acidic nuclear phosphoprotein 32 family member B [Source:HGNC Symbol;Acc:HGNC:16677]	-
ENSG00000103335	7921	7538	7969	8343	9360	7733	6877	6178	8022	PIEZO1	16	88715338	88785220	-	11292	protein_coding	piezo type mechanosensitive ion channel component 1 [Source:HGNC Symbol;Acc:HGNC:28993]	-
ENSG00000169813	7936	8906	9016	5639	5609	4539	8440	10302	9194	HNRNPF	10	43385617	43409166	-	3253	protein_coding	heterogeneous nuclear ribonucleoprotein F [Source:HGNC Symbol;Acc:HGNC:5039]	-
ENSG00000160255	6631	7137	7612	8123	8609	7073	7283	7955	8801	ITGB2	21	44885953	44931989	-	6797	protein_coding	integrin subunit beta 2 [Source:HGNC Symbol;Acc:HGNC:6155]	-
ENSG00000154473	7564	8246	8353	8414	8226	6499	6598	7758	7481	BUB3	10	123154277	123170467	+	8300	protein_coding	BUB3, mitotic checkpoint protein [Source:HGNC Symbol;Acc:HGNC:1151]	-
ENSG00000130255	6381	7387	7510	7139	7724	6517	7662	10172	8431	RPL36	19	5674947	5691876	+	2272	protein_coding	ribosomal protein L36 [Source:HGNC Symbol;Acc:HGNC:13631]	-
ENSG00000172531	7173	7403	8588	5765	5897	4877	9114	9577	10126	PPP1CA	11	67398183	67421183	-	2711	protein_coding	protein phosphatase 1 catalytic subunit alpha [Source:HGNC Symbol;Acc:HGNC:9281]	-
ENSG00000113648	7581	8465	8392	5243	5198	4506	8849	9905	10027	H2AFY	5	135333900	135399914	-	17730	protein_coding	H2A histone family member Y [Source:HGNC Symbol;Acc:HGNC:4740]	-
ENSG00000124181	7912	8159	8485	4985	5307	4628	8682	9612	10366	PLCG1	20	41136960	41196801	+	9648	protein_coding	phospholipase C gamma 1 [Source:HGNC Symbol;Acc:HGNC:9065]	-
ENSG00000079805	7761	7935	8231	6996	7675	6243	7582	7258	8423	DNM2	19	10718079	10833488	+	13443	protein_coding	dynamin 2 [Source:HGNC Symbol;Acc:HGNC:2974]	-
ENSG00000105968	7660	8706	8750	4590	4681	3974	8811	10945	9946	H2AFV	7	44826791	44848083	-	4749	protein_coding	H2A histone family member V [Source:HGNC Symbol;Acc:HGNC:20664]	-
ENSG00000089597	6089	6606	6892	7368	7373	6193	8418	9447	9643	GANAB	11	62624826	62646726	-	5030	protein_coding	glucosidase II alpha subunit [Source:HGNC Symbol;Acc:HGNC:4138]	-
ENSG00000178209	9239	9467	9495	4007	4060	3816	8581	8989	10306	PLEC	8	143915147	143976734	-	16991	protein_coding	plectin [Source:HGNC Symbol;Acc:HGNC:9069]	-
ENSG00000215301	5803	7151	6310	5939	5650	4620	9234	11737	11490	DDX3X	X	41333284	41364472	+	15892	protein_coding	DEAD-box helicase 3 X-linked [Source:HGNC Symbol;Acc:HGNC:2745]	-
ENSG00000152558	6405	7729	7316	8589	8205	6483	6832	8157	8167	TMEM123	11	102396332	102470384	-	4647	protein_coding	transmembrane protein 123 [Source:HGNC Symbol;Acc:HGNC:30138]	-
ENSG00000175130	6720	7272	8150	5770	5924	5063	8970	10280	9732	MARCKSL1	1	32333832	32336379	-	1699	protein_coding	MARCKS like 1 [Source:HGNC Symbol;Acc:HGNC:7142]	-
ENSG00000165280	6970	7776	7716	5666	5656	4607	8916	10048	10453	VCP	9	35056064	35073249	-	5438	protein_coding	valosin containing protein [Source:HGNC Symbol;Acc:HGNC:12666]	-
ENSG00000127483	6429	7666	7279	6482	6415	5407	8304	10473	9210	HP1BP3	1	20742661	20787323	-	7442	protein_coding	heterochromatin protein 1 binding protein 3 [Source:HGNC Symbol;Acc:HGNC:24973]	-
ENSG00000150753	7459	8267	8321	3992	3822	3095	9575	11844	11255	CCT5	5	10249921	10266412	+	5839	protein_coding	chaperonin containing TCP1 subunit 5 [Source:HGNC Symbol;Acc:HGNC:1618]	-
ENSG00000251562	6809	7539	7028	7624	9328	8383	6018	7652	7055	MALAT1	11	65497688	65506516	+	8829	lincRNA	metastasis associated lung adenocarcinoma transcript 1 [Source:HGNC Symbol;Acc:HGNC:29665]	-
ENSG00000115085	7956	7430	8629	4896	5314	4906	8982	8579	10479	ZAP70	2	97713560	97739862	+	5111	protein_coding	zeta chain of T cell receptor associated protein kinase 70 [Source:HGNC Symbol;Acc:HGNC:12858]	-
ENSG00000264364	9039	9928	10394	6194	6080	5121	6350	6877	7160	DYNLL2	17	58083415	58095536	+	6805	protein_coding	dynein light chain LC8-type 2 [Source:HGNC Symbol;Acc:HGNC:24596]	-
ENSG00000106153	6905	7734	8046	5697	5820	4671	8177	10406	9664	CHCHD2	7	56101569	56106576	-	1132	protein_coding	coiled-coil-helix-coiled-coil-helix domain containing 2 [Source:HGNC Symbol;Acc:HGNC:21645]	-
ENSG00000072274	5339	6422	5367	9654	9285	7152	6752	8813	8302	TFRC	3	196027183	196082189	-	7887	protein_coding	transferrin receptor [Source:HGNC Symbol;Acc:HGNC:11763]	-
ENSG00000063244	6889	7458	7929	4080	4199	3447	10257	11074	11548	U2AF2	19	55654146	55674715	+	4115	protein_coding	U2 small nuclear RNA auxiliary factor 2 [Source:HGNC Symbol;Acc:HGNC:23156]	-
ENSG00000105701	7778	8352	9367	7348	7717	6413	6163	6174	7386	FKBP8	19	18531751	18544077	-	2902	protein_coding	FK506 binding protein 8 [Source:HGNC Symbol;Acc:HGNC:3724]	-
ENSG00000111371	6291	7814	6821	5510	5145	4160	8931	11439	10499	SLC38A1	12	46183063	46270017	-	10015	protein_coding	solute carrier family 38 member 1 [Source:HGNC Symbol;Acc:HGNC:13447]	-
ENSG00000111679	8700	9028	10085	4003	4021	3415	8930	8292	9871	PTPN6	12	6946468	6961316	+	5009	protein_coding	protein tyrosine phosphatase, non-receptor type 6 [Source:HGNC Symbol;Acc:HGNC:9658]	-
ENSG00000100650	5521	5647	6018	6768	7116	6114	8516	10359	10164	SRSF5	14	69726900	69772005	+	5357	protein_coding	serine and arginine rich splicing factor 5 [Source:HGNC Symbol;Acc:HGNC:10787]	-
ENSG00000115091	7356	8628	8485	4459	4312	3529	8222	11554	9552	ACTR3	2	113889960	113962596	+	12049	protein_coding	ARP3 actin related protein 3 homolog [Source:HGNC Symbol;Acc:HGNC:170]	-
ENSG00000044574	4969	5297	5514	7853	7782	6373	8802	9562	9609	HSPA5	9	125234853	125241330	-	3908	protein_coding	heat shock protein family A (Hsp70) member 5 [Source:HGNC Symbol;Acc:HGNC:5238]	-
ENSG00000104904	5848	6367	7260	7447	7707	6684	7684	8482	8114	OAZ1	19	2269509	2273490	+	3436	protein_coding	ornithine decarboxylase antizyme 1 [Source:HGNC Symbol;Acc:HGNC:8095]	-
ENSG00000198668	7505	8295	8237	5129	5168	4374	8205	9071	9604	CALM1	14	90396502	90408261	+	7705	protein_coding	calmodulin 1 [Source:HGNC Symbol;Acc:HGNC:1442]	-
ENSG00000100941	7540	7534	8204	5749	6318	5591	7641	8216	8525	PNN	14	39175183	39183218	+	4201	protein_coding	pinin, desmosome associated protein [Source:HGNC Symbol;Acc:HGNC:9162]	-
ENSG00000116754	7315	8249	8076	5798	6354	5460	7490	8535	7924	SRSF11	1	70205682	70253052	+	8473	protein_coding	serine and arginine rich splicing factor 11 [Source:HGNC Symbol;Acc:HGNC:10782]	-
ENSG00000113013	7030	8112	7742	4561	4380	3578	8465	11129	9777	HSPA9	5	138553756	138575724	-	8254	protein_coding	heat shock protein family A (Hsp70) member 9 [Source:HGNC Symbol;Acc:HGNC:5244]	-
ENSG00000161203	6613	6903	7661	6391	6227	5306	8435	7945	9263	AP2M1	3	184174689	184184091	+	4756	protein_coding	adaptor related protein complex 2 subunit mu 1 [Source:HGNC Symbol;Acc:HGNC:564]	-
ENSG00000127481	6729	8427	7214	6503	6455	5531	7084	8001	8755	UBR4	1	19074506	19210276	-	24675	protein_coding	ubiquitin protein ligase E3 component n-recognin 4 [Source:HGNC Symbol;Acc:HGNC:30313]	-
ENSG00000072778	6274	5845	7175	10025	10907	9749	4467	4368	5544	ACADVL	17	7217125	7225273	+	4865	protein_coding	acyl-CoA dehydrogenase very long chain [Source:HGNC Symbol;Acc:HGNC:92]	-
ENSG00000143742	8399	9332	9265	3935	3621	2991	7772	9379	9452	SRP9	1	225777813	225790466	+	1728	protein_coding	signal recognition particle 9 [Source:HGNC Symbol;Acc:HGNC:11304]	-
ENSG00000182095	8814	8991	9313	5124	5584	4936	7067	6319	7920	TNRC18	7	5306790	5425414	-	12572	protein_coding	trinucleotide repeat containing 18 [Source:HGNC Symbol;Acc:HGNC:11962]	-
ENSG00000130985	6324	6904	7422	6753	6933	6062	7269	8134	8243	UBA1	X	47190861	47215128	+	6437	protein_coding	ubiquitin like modifier activating enzyme 1 [Source:HGNC Symbol;Acc:HGNC:12469]	-
ENSG00000088832	7721	8461	8514	3869	3930	3364	8462	9890	9765	FKBP1A	20	1368978	1393172	-	2577	protein_coding	FK506 binding protein 1A [Source:HGNC Symbol;Acc:HGNC:3711]	-
ENSG00000114942	7095	7831	7729	5087	5176	4098	7715	9626	9572	EEF1B2	2	206159585	206162928	+	1915	protein_coding	eukaryotic translation elongation factor 1 beta 2 [Source:HGNC Symbol;Acc:HGNC:3208]	-
ENSG00000171858	7438	9231	8635	5386	6164	4265	6722	7987	8069	RPS21	20	62387116	62388520	+	1023	protein_coding	ribosomal protein S21 [Source:HGNC Symbol;Acc:HGNC:10409]	-
ENSG00000137078	7388	7853	8778	6177	6131	5106	6506	7649	8175	SIT1	9	35649295	35650950	-	1327	protein_coding	signaling threshold regulating transmembrane adaptor 1 [Source:HGNC Symbol;Acc:HGNC:17710]	-
ENSG00000087086	3785	4073	4352	9878	10192	8560	6740	8667	7463	FTL	19	48965301	48966878	+	878	protein_coding	ferritin light chain [Source:HGNC Symbol;Acc:HGNC:3999]	-
ENSG00000125637	6454	6990	7145	7872	7846	6927	6306	6758	7332	PSD4	2	113157325	113209396	+	13442	protein_coding	pleckstrin and Sec7 domain containing 4 [Source:HGNC Symbol;Acc:HGNC:19096]	-
ENSG00000108424	7575	8685	8311	3878	3853	3151	8475	9946	9689	KPNB1	17	47649476	47685505	+	7678	protein_coding	karyopherin subunit beta 1 [Source:HGNC Symbol;Acc:HGNC:6400]	-
ENSG00000169714	6325	7393	7186	4173	4129	3291	8543	12251	10240	CNBP	3	129169484	129183922	-	1927	protein_coding	CCHC-type zinc finger nucleic acid binding protein [Source:HGNC Symbol;Acc:HGNC:13164]	Others
ENSG00000213719	8256	8855	9762	4697	4897	4054	6854	8016	8074	CLIC1	6	31730581	31739763	-	1942	protein_coding	chloride intracellular channel 1 [Source:HGNC Symbol;Acc:HGNC:2062]	-
ENSG00000072818	9342	8935	10415	4379	4847	4191	6534	6783	7942	ACAP1	17	7336529	7351478	+	7421	protein_coding	ArfGAP with coiled-coil, ankyrin repeat and PH domains 1 [Source:HGNC Symbol;Acc:HGNC:16467]	-
ENSG00000188612	7274	8254	8305	4827	4705	3806	8063	8711	9293	SUMO2	17	75165586	75182983	-	3372	protein_coding	small ubiquitin-like modifier 2 [Source:HGNC Symbol;Acc:HGNC:11125]	-
ENSG00000126457	7300	7691	8330	4592	4600	3783	8532	8224	10143	PRMT1	19	49675786	49689029	+	4796	protein_coding	protein arginine methyltransferase 1 [Source:HGNC Symbol;Acc:HGNC:5187]	-
ENSG00000124422	5881	6601	6557	6036	6214	5047	7995	9517	9327	USP22	17	20999593	21043760	-	6808	protein_coding	ubiquitin specific peptidase 22 [Source:HGNC Symbol;Acc:HGNC:12621]	-
ENSG00000176619	7357	7848	8276	4952	5136	4113	8044	8110	9219	LMNB2	19	2427638	2456996	-	5432	protein_coding	lamin B2 [Source:HGNC Symbol;Acc:HGNC:6638]	-
ENSG00000051523	7963	7647	8778	6201	6573	5649	6466	6137	7505	CYBA	16	88643283	88651152	-	3357	protein_coding	cytochrome b-245 alpha chain [Source:HGNC Symbol;Acc:HGNC:2577]	-
ENSG00000112308	6751	7698	7293	6110	6339	5032	7009	8866	7697	C6orf62	6	24704861	24720836	-	4134	protein_coding	chromosome 6 open reading frame 62 [Source:HGNC Symbol;Acc:HGNC:20998]	-
ENSG00000110917	6651	7497	7217	6262	6238	4973	7122	8511	8277	MLEC	12	120686869	120701864	+	6723	protein_coding	malectin [Source:HGNC Symbol;Acc:HGNC:28973]	-
ENSG00000152332	6725	8602	7295	6738	6333	4963	6199	8203	7581	UHMK1	1	162497251	162529629	+	9246	protein_coding	U2AF homology motif kinase 1 [Source:HGNC Symbol;Acc:HGNC:19683]	-
ENSG00000164880	6061	6104	6650	7037	7492	6831	7358	6444	8654	INTS1	7	1470277	1504367	-	9062	protein_coding	integrator complex subunit 1 [Source:HGNC Symbol;Acc:HGNC:24555]	-
ENSG00000187764	6883	7507	7702	5207	5569	4571	7914	8300	8913	SEMA4D	9	89360787	89498130	-	14160	protein_coding	semaphorin 4D [Source:HGNC Symbol;Acc:HGNC:10732]	-
ENSG00000114867	5726	6320	6335	4550	4513	3985	9627	10674	10819	EIF4G1	3	184314495	184335358	+	8257	protein_coding	eukaryotic translation initiation factor 4 gamma 1 [Source:HGNC Symbol;Acc:HGNC:3296]	-
ENSG00000149480	7652	8372	9000	3907	3852	3264	7774	9541	9164	MTA2	11	62593214	62601840	-	4236	protein_coding	metastasis associated 1 family member 2 [Source:HGNC Symbol;Acc:HGNC:7411]	zf-GATA
ENSG00000002586	5399	5896	6519	7084	7348	6254	7783	7702	8413	CD99	X	2691133	2741309	+	4912	protein_coding	CD99 molecule (Xg blood group) [Source:HGNC Symbol;Acc:HGNC:7082]	-
ENSG00000077097	6891	8567	7962	5464	5340	4379	7002	8701	8070	TOP2B	3	25597905	25664907	-	6044	protein_coding	DNA topoisomerase II beta [Source:HGNC Symbol;Acc:HGNC:11990]	-
ENSG00000143401	8109	9438	8940	3503	3343	2610	7906	9230	9187	ANP32E	1	150218417	150236156	-	3605	protein_coding	acidic nuclear phosphoprotein 32 family member E [Source:HGNC Symbol;Acc:HGNC:16673]	-
ENSG00000085117	6610	7386	7551	4754	4902	4143	7900	9647	9266	CD82	11	44564427	44620363	+	4054	protein_coding	CD82 molecule [Source:HGNC Symbol;Acc:HGNC:6210]	-
ENSG00000081320	7445	9064	7896	3729	3687	2835	7496	10308	9571	STK17B	2	196133566	196176503	-	6580	protein_coding	serine/threonine kinase 17b [Source:HGNC Symbol;Acc:HGNC:11396]	-
ENSG00000123338	6335	7466	6602	6425	6488	5470	6921	7758	8565	NCKAP1L	12	54497711	54548238	+	10596	protein_coding	NCK associated protein 1 like [Source:HGNC Symbol;Acc:HGNC:4862]	-
ENSG00000266094	7124	8228	7975	4339	4218	3475	7955	9257	9431	RASSF5	1	206507530	206589448	+	6976	protein_coding	Ras association domain family member 5 [Source:HGNC Symbol;Acc:HGNC:17609]	-
ENSG00000122026	6329	6884	8436	6069	4095	4797	6932	9251	8946	RPL21	13	27251309	27256691	+	2249	protein_coding	ribosomal protein L21 [Source:HGNC Symbol;Acc:HGNC:10313]	-
ENSG00000180096	7538	6857	8045	5053	5400	5091	7604	7206	8822	2020-09-01	16	30378133	30395991	-	4217	protein_coding	septin 1 [Source:HGNC Symbol;Acc:HGNC:2879]	-
ENSG00000092201	7179	8450	8048	4378	4436	3404	7776	8776	9128	SUPT16H	14	21351472	21384266	-	7151	protein_coding	SPT16 homolog, facilitates chromatin remodeling subunit [Source:HGNC Symbol;Acc:HGNC:11465]	-
ENSG00000168439	7025	7588	7870	5367	5433	4353	7168	8246	8401	STIP1	11	64185272	64204543	+	4657	protein_coding	stress induced phosphoprotein 1 [Source:HGNC Symbol;Acc:HGNC:11387]	-
ENSG00000086758	6081	7152	6461	6773	6490	5518	6929	7716	8212	HUWE1	X	53532096	53686729	-	17380	protein_coding	HECT, UBA and WWE domain containing 1, E3 ubiquitin protein ligase [Source:HGNC Symbol;Acc:HGNC:30892]	-
ENSG00000120802	7329	9108	8302	3478	3503	2841	7497	10284	8902	TMPO	12	98515512	98550379	+	8593	protein_coding	thymopoietin [Source:HGNC Symbol;Acc:HGNC:11875]	-
ENSG00000168906	7906	8817	8429	3700	3940	3470	7425	8646	8810	MAT2A	2	85539165	85545280	+	4487	protein_coding	methionine adenosyltransferase 2A [Source:HGNC Symbol;Acc:HGNC:6904]	-
ENSG00000135624	5874	6582	6574	5630	5372	4174	8320	9089	9493	CCT7	2	73233420	73253021	+	3591	protein_coding	chaperonin containing TCP1 subunit 7 [Source:HGNC Symbol;Acc:HGNC:1622]	-
ENSG00000083857	4669	5876	4986	6451	6197	4651	8614	9346	10318	FAT1	4	186587783	186726722	-	16177	protein_coding	FAT atypical cadherin 1 [Source:HGNC Symbol;Acc:HGNC:3595]	-
ENSG00000075415	6683	7823	7830	4664	4527	3797	7264	10089	8408	SLC25A3	12	98593591	98606379	+	8896	protein_coding	solute carrier family 25 member 3 [Source:HGNC Symbol;Acc:HGNC:10989]	-
ENSG00000130402	7107	7660	8074	5107	5225	4152	7308	7772	8422	ACTN4	19	38647649	38731583	+	6098	protein_coding	actinin alpha 4 [Source:HGNC Symbol;Acc:HGNC:166]	-
ENSG00000152102	6377	7270	7212	5416	5182	4239	7424	8753	8674	FAM168B	2	131047876	131093460	-	5435	protein_coding	family with sequence similarity 168 member B [Source:HGNC Symbol;Acc:HGNC:27016]	-
ENSG00000162367	7520	7951	8265	4938	4997	4427	6737	7885	7784	TAL1	1	47216290	47232220	-	5700	protein_coding	TAL bHLH transcription factor 1, erythroid differentiation factor [Source:HGNC Symbol;Acc:HGNC:11556]	bHLH
ENSG00000153827	6853	8312	7337	5048	4675	3705	7195	8868	8493	TRIP12	2	229763838	229923239	-	12594	protein_coding	thyroid hormone receptor interactor 12 [Source:HGNC Symbol;Acc:HGNC:12306]	-
ENSG00000152291	6266	7251	6856	4832	5062	4202	7472	9445	8920	TGOLN2	2	85318020	85328425	-	7081	protein_coding	trans-golgi network protein 2 [Source:HGNC Symbol;Acc:HGNC:15450]	-
ENSG00000090861	6106	6815	6818	8543	8698	7166	5098	5037	5932	AARS	16	70252295	70289543	-	4498	protein_coding	alanyl-tRNA synthetase [Source:HGNC Symbol;Acc:HGNC:20]	-
ENSG00000167986	5484	6570	6589	5244	5266	4235	7925	9258	9519	DDB1	11	61299451	61342596	-	13950	protein_coding	damage specific DNA binding protein 1 [Source:HGNC Symbol;Acc:HGNC:2717]	-
ENSG00000155926	8166	8826	8985	3307	3278	2765	7663	8376	8717	SLA	8	133036724	133103054	-	7637	protein_coding	Src like adaptor [Source:HGNC Symbol;Acc:HGNC:10902]	-
ENSG00000149781	7568	7763	8557	3939	3944	3328	8141	7413	9219	FERMT3	11	64206678	64223886	+	3066	protein_coding	fermitin family member 3 [Source:HGNC Symbol;Acc:HGNC:23151]	-
ENSG00000133030	6498	7666	6992	5697	5705	4727	6748	7876	7951	MPRIP	17	17042545	17217679	+	18153	protein_coding	myosin phosphatase Rho interacting protein [Source:HGNC Symbol;Acc:HGNC:30321]	-
ENSG00000117523	5767	7355	6554	5222	4923	4229	7735	9194	8859	PRRC2C	1	171485551	171593511	+	14173	protein_coding	proline rich coiled-coil 2C [Source:HGNC Symbol;Acc:HGNC:24903]	-
ENSG00000082153	6957	8058	7792	4838	4424	3562	6872	9158	8116	BZW1	2	200810594	200827338	+	8085	protein_coding	basic leucine zipper and W2 domains 1 [Source:HGNC Symbol;Acc:HGNC:18380]	-
ENSG00000173575	6191	6861	6494	6370	6880	5926	6201	7428	7392	CHD2	15	92900189	93028005	+	16960	protein_coding	chromodomain helicase DNA binding protein 2 [Source:HGNC Symbol;Acc:HGNC:1917]	-
ENSG00000184922	7265	7020	8426	3998	4216	3872	8314	7412	9140	FMNL1	17	45221444	45247320	+	7576	protein_coding	formin like 1 [Source:HGNC Symbol;Acc:HGNC:1212]	-
ENSG00000137076	5541	6622	6236	5973	6069	5004	7259	8294	8659	TLN1	9	35696948	35732395	-	10076	protein_coding	talin 1 [Source:HGNC Symbol;Acc:HGNC:11845]	-
ENSG00000147162	5914	7436	6269	6784	6417	5479	6233	7696	7332	OGT	X	71533083	71575897	+	9812	protein_coding	O-linked N-acetylglucosamine (GlcNAc) transferase [Source:HGNC Symbol;Acc:HGNC:8127]	-
ENSG00000067057	4185	4474	4407	9571	10085	8164	5940	6203	6456	PFKP	10	3066333	3137712	+	4836	protein_coding	phosphofructokinase, platelet [Source:HGNC Symbol;Acc:HGNC:8878]	-
ENSG00000131149	6691	7675	7370	5954	6051	5391	6375	6530	7442	GSE1	16	85169525	85676204	+	13387	protein_coding	Gse1 coiled-coil protein [Source:HGNC Symbol;Acc:HGNC:28979]	-
ENSG00000140319	7406	7840	8503	4684	4648	3699	7032	6721	8877	SRP14	15	40035739	40039188	-	2005	protein_coding	signal recognition particle 14 [Source:HGNC Symbol;Acc:HGNC:11299]	-
ENSG00000166913	6247	7197	7222	4727	4586	3836	7553	9341	8658	YWHAB	20	44885676	44908532	+	7933	protein_coding	tyrosine 3-monooxygenase/tryptophan 5-monooxygenase activation protein beta [Source:HGNC Symbol;Acc:HGNC:12849]	-
ENSG00000145907	5966	7272	6518	4300	3991	3190	7963	10351	9574	G3BP1	5	151771045	151812785	+	12406	protein_coding	G3BP stress granule assembly factor 1 [Source:HGNC Symbol;Acc:HGNC:30292]	-
ENSG00000188529	7079	8360	7737	4436	4598	3855	6960	8092	7610	SRSF10	1	23964804	23980927	-	10277	protein_coding	serine and arginine rich splicing factor 10 [Source:HGNC Symbol;Acc:HGNC:16713]	-
ENSG00000182054	6897	7534	8295	4201	4130	3505	7409	8251	8467	IDH2	15	90083045	90102504	-	2814	protein_coding	isocitrate dehydrogenase (NADP(+)) 2, mitochondrial [Source:HGNC Symbol;Acc:HGNC:5383]	-
ENSG00000049656	5655	5719	6175	5233	5407	4470	7961	8664	9235	CLPTM1L	5	1317744	1345099	-	6557	protein_coding	CLPTM1 like [Source:HGNC Symbol;Acc:HGNC:24308]	-
ENSG00000058262	5650	6141	6350	4831	5007	4190	7668	9614	8864	SEC61A1	3	128051641	128071683	+	4697	protein_coding	Sec61 translocon alpha 1 subunit [Source:HGNC Symbol;Acc:HGNC:18276]	-
ENSG00000109606	6821	8120	7302	4112	4050	3328	7147	8888	8461	DHX15	4	24517441	24584550	-	8162	protein_coding	DEAH-box helicase 15 [Source:HGNC Symbol;Acc:HGNC:2738]	-
ENSG00000156976	6173	6961	6709	6799	6558	5364	5907	6602	7143	EIF4A2	3	186783205	186789900	+	6133	protein_coding	eukaryotic translation initiation factor 4A2 [Source:HGNC Symbol;Acc:HGNC:3284]	-
ENSG00000100823	6048	6405	7007	4513	4563	3817	7870	8704	9214	APEX1	14	20455191	20457772	+	1886	protein_coding	apurinic/apyrimidinic endodeoxyribonuclease 1 [Source:HGNC Symbol;Acc:HGNC:587]	-
ENSG00000186716	6090	6714	6531	4203	4320	3593	8218	8458	9771	BCR	22	23179704	23318037	+	12389	protein_coding	BCR, RhoGEF and GTPase activating protein [Source:HGNC Symbol;Acc:HGNC:1014]	-
ENSG00000109111	6358	7080	7191	5447	5537	4645	6566	7046	7951	SUPT6H	17	28662091	28702684	+	10620	protein_coding	SPT6 homolog, histone chaperone [Source:HGNC Symbol;Acc:HGNC:11470]	-
ENSG00000108256	6072	7594	6472	6058	6088	5216	6027	7824	6432	NUFIP2	17	29255836	29294118	-	10850	protein_coding	NUFIP2, FMR1 interacting protein 2 [Source:HGNC Symbol;Acc:HGNC:17634]	-
ENSG00000168488	6094	5885	6872	6603	6934	6206	6401	5493	7241	ATXN2L	16	28823035	28837237	+	6508	protein_coding	ataxin 2 like [Source:HGNC Symbol;Acc:HGNC:31326]	-
ENSG00000196205	5209	6199	6195	6469	6623	5257	5657	8419	7653	EEF1A1P5	9	133019486	133020874	+	1389	processed_pseudogene	eukaryotic translation elongation factor 1 alpha 1 pseudogene 5 [Source:HGNC Symbol;Acc:HGNC:3200]	-
ENSG00000082898	5979	7305	6715	5453	5643	4778	6319	8235	7245	XPO1	2	61477849	61538626	-	11708	protein_coding	exportin 1 [Source:HGNC Symbol;Acc:HGNC:12825]	-
ENSG00000178562	7783	9081	8741	2316	2294	1903	7668	8734	9145	CD28	2	203706475	203738912	+	4885	protein_coding	CD28 molecule [Source:HGNC Symbol;Acc:HGNC:1653]	-
ENSG00000110090	6062	6576	6666	6081	6221	5446	6097	7443	7058	CPT1A	11	68754620	68844410	-	6565	protein_coding	carnitine palmitoyltransferase 1A [Source:HGNC Symbol;Acc:HGNC:2328]	-
ENSG00000110367	6166	7277	6824	4782	4668	3845	6824	9258	7980	DDX6	11	118747766	118791149	-	11444	protein_coding	DEAD-box helicase 6 [Source:HGNC Symbol;Acc:HGNC:2747]	-
ENSG00000100077	4984	6043	5409	7053	6997	5558	6295	7840	7289	GRK3	22	25564849	25729294	+	9303	protein_coding	G protein-coupled receptor kinase 3 [Source:HGNC Symbol;Acc:HGNC:290]	-
ENSG00000122122	7253	7890	8326	4301	4389	3638	6468	7083	8039	SASH3	X	129779979	129795201	+	2711	protein_coding	SAM and SH3 domain containing 3 [Source:HGNC Symbol;Acc:HGNC:15975]	-
ENSG00000008083	5753	6488	6100	5058	5272	4200	7297	8184	8678	JARID2	6	15246296	15522040	+	6015	protein_coding	jumonji and AT-rich interaction domain containing 2 [Source:HGNC Symbol;Acc:HGNC:6196]	ARID
ENSG00000119314	6703	8616	7356	4325	4252	3406	6309	8337	7691	PTBP3	9	112217716	112333667	-	8239	protein_coding	polypyrimidine tract binding protein 3 [Source:HGNC Symbol;Acc:HGNC:10253]	-
ENSG00000106263	5457	5599	6080	4326	4654	3851	8491	8863	9672	EIF3B	7	2354086	2380745	+	8998	protein_coding	eukaryotic translation initiation factor 3 subunit B [Source:HGNC Symbol;Acc:HGNC:3280]	-
ENSG00000163682	6400	7157	7388	5132	5734	4389	5388	8083	7319	RPL9	4	39452521	39458949	-	5022	protein_coding	ribosomal protein L9 [Source:HGNC Symbol;Acc:HGNC:10369]	-
ENSG00000128340	5384	5795	6434	6605	6995	5814	6479	6345	7093	RAC2	22	37225261	37244448	-	2532	protein_coding	Rac family small GTPase 2 [Source:HGNC Symbol;Acc:HGNC:9802]	-
ENSG00000115762	6216	7463	6781	4731	4286	3583	6727	8694	8363	PLEKHB2	2	131104847	131353709	+	6728	protein_coding	pleckstrin homology domain containing B2 [Source:HGNC Symbol;Acc:HGNC:19236]	-
ENSG00000146112	6859	7335	8050	4540	4425	3843	6851	7360	7508	PPP1R18	6	30676389	30687895	-	4599	protein_coding	protein phosphatase 1 regulatory subunit 18 [Source:HGNC Symbol;Acc:HGNC:29413]	-
ENSG00000169567	6480	7511	7799	4417	4432	3521	6130	8714	7714	HINT1	5	131159027	131171735	-	1936	protein_coding	histidine triad nucleotide binding protein 1 [Source:HGNC Symbol;Acc:HGNC:4912]	-
ENSG00000101199	6355	6366	7316	4634	5035	4319	7151	7232	8211	ARFGAP1	20	63272785	63289793	+	6613	protein_coding	ADP ribosylation factor GTPase activating protein 1 [Source:HGNC Symbol;Acc:HGNC:15852]	-
ENSG00000169926	6343	7551	7136	4532	4546	3719	6669	8136	7879	KLF13	15	31326855	31435665	+	9409	protein_coding	Kruppel like factor 13 [Source:HGNC Symbol;Acc:HGNC:13672]	zf-C2H2
ENSG00000163468	6039	6854	6888	4231	4145	3530	7309	8959	8432	CCT3	1	156308968	156367873	-	4018	protein_coding	chaperonin containing TCP1 subunit 3 [Source:HGNC Symbol;Acc:HGNC:1616]	-
ENSG00000134884	6152	6843	6666	6254	6525	5535	5616	6379	6405	ARGLU1	13	106541673	106568164	-	5810	protein_coding	arginine and glutamate rich 1 [Source:HGNC Symbol;Acc:HGNC:25482]	-
ENSG00000131143	6483	6792	7246	5033	5136	4140	6298	8172	7073	COX4I1	16	85798633	85807044	+	4792	protein_coding	cytochrome c oxidase subunit 4I1 [Source:HGNC Symbol;Acc:HGNC:2265]	-
ENSG00000188322	6112	6327	6840	5630	5797	4870	6742	6171	7835	SBK1	16	28292519	28323849	+	4992	protein_coding	SH3 domain binding kinase 1 [Source:HGNC Symbol;Acc:HGNC:17699]	-
ENSG00000101367	6536	7285	7181	4103	3846	3244	7077	8571	8344	MAPRE1	20	32819893	32850405	+	2623	protein_coding	microtubule associated protein RP/EB family member 1 [Source:HGNC Symbol;Acc:HGNC:6890]	-
ENSG00000114857	7014	8048	7249	4505	5134	4561	6283	6739	6615	NKTR	3	42600614	42648741	+	17356	protein_coding	natural killer cell triggering receptor [Source:HGNC Symbol;Acc:HGNC:7833]	-
ENSG00000149100	6807	7567	7616	4615	4499	3815	6158	7570	7437	EIF3M	11	32583798	32606262	+	7428	protein_coding	eukaryotic translation initiation factor 3 subunit M [Source:HGNC Symbol;Acc:HGNC:24460]	-
ENSG00000146731	6259	7015	6877	4052	3789	3120	7180	9012	8713	CCT6A	7	56051630	56063989	+	3901	protein_coding	chaperonin containing TCP1 subunit 6A [Source:HGNC Symbol;Acc:HGNC:1620]	-
ENSG00000198728	7664	7143	8020	4933	5360	4807	6053	4866	7041	LDB1	10	102107560	102120453	-	2790	protein_coding	LIM domain binding 1 [Source:HGNC Symbol;Acc:HGNC:6532]	-
ENSG00000087365	5563	6224	6488	4734	5097	4192	7398	8148	7961	SF3B2	11	66050729	66069308	+	9795	protein_coding	splicing factor 3b subunit 2 [Source:HGNC Symbol;Acc:HGNC:10769]	-
ENSG00000163399	6064	6740	6884	4889	4741	3747	7216	7271	8237	ATP1A1	1	116372668	116410261	+	7261	protein_coding	ATPase Na+/K+ transporting subunit alpha 1 [Source:HGNC Symbol;Acc:HGNC:799]	-
ENSG00000138757	5625	6916	6309	4902	4654	3643	6614	8810	8258	G3BP2	4	75642782	75724525	-	7183	protein_coding	G3BP stress granule assembly factor 2 [Source:HGNC Symbol;Acc:HGNC:30291]	-
ENSG00000159140	4724	6085	5274	5263	4868	4029	7367	9276	8808	SON	21	33542618	33577481	+	13172	protein_coding	SON DNA binding protein [Source:HGNC Symbol;Acc:HGNC:11183]	-
ENSG00000130723	5791	6699	6218	5945	6018	5250	6014	6450	7291	PRRC2B	9	131373636	131500197	+	12390	protein_coding	proline rich coiled-coil 2B [Source:HGNC Symbol;Acc:HGNC:28121]	-
ENSG00000071626	6105	5838	6480	5024	5316	4823	7241	6872	7823	DAZAP1	19	1407569	1435687	+	9201	protein_coding	DAZ associated protein 1 [Source:HGNC Symbol;Acc:HGNC:2683]	-
ENSG00000197451	6044	6296	6706	3200	3339	2815	8139	9859	9080	HNRNPAB	5	178204507	178211163	+	2144	protein_coding	heterogeneous nuclear ribonucleoprotein A/B [Source:HGNC Symbol;Acc:HGNC:5034]	-
ENSG00000168385	5932	7005	6640	5568	5711	4618	6054	7142	6779	2020-09-02	2	241315100	241354027	+	7378	protein_coding	septin 2 [Source:HGNC Symbol;Acc:HGNC:7729]	-
ENSG00000149136	5988	6243	6788	4217	4235	3625	7764	7881	8545	SSRP1	11	57325985	57335877	-	6323	protein_coding	structure specific recognition protein 1 [Source:HGNC Symbol;Acc:HGNC:11327]	HMG
ENSG00000175550	6868	6949	8098	4840	5187	4414	6293	5660	6911	DRAP1	11	65919257	65921561	+	1737	protein_coding	DR1 associated protein 1 [Source:HGNC Symbol;Acc:HGNC:3019]	-
ENSG00000125970	6015	6239	6923	5058	5156	4346	6481	7654	7304	RALY	20	33993646	34108308	+	7513	protein_coding	RALY heterogeneous nuclear ribonucleoprotein [Source:HGNC Symbol;Acc:HGNC:15921]	-
ENSG00000172081	6383	6430	7170	6454	6799	5761	5181	5014	5877	MOB3A	19	2071038	2096673	-	4149	protein_coding	MOB kinase activator 3A [Source:HGNC Symbol;Acc:HGNC:29802]	-
ENSG00000156261	6498	7193	7055	4257	4091	3272	6283	8536	7850	CCT8	21	29055805	29073797	-	3341	protein_coding	chaperonin containing TCP1 subunit 8 [Source:HGNC Symbol;Acc:HGNC:1623]	-
ENSG00000134109	4689	5411	5005	6569	6567	5497	6031	8024	7165	EDEM1	3	5187646	5219957	+	6758	protein_coding	ER degradation enhancing alpha-mannosidase like protein 1 [Source:HGNC Symbol;Acc:HGNC:18967]	-
ENSG00000167615	7896	6771	8122	4799	5492	5578	5293	4638	6358	LENG8	19	54448887	54462037	+	6469	protein_coding	leukocyte receptor cluster member 8 [Source:HGNC Symbol;Acc:HGNC:15500]	-
ENSG00000093000	6121	7030	6494	3596	3504	2798	7549	9283	8534	NUP50	22	45163841	45188015	+	8318	protein_coding	nucleoporin 50 [Source:HGNC Symbol;Acc:HGNC:8065]	-
ENSG00000136527	6173	7378	6977	4461	4339	3594	6418	7951	7575	TRA2B	3	185915906	185938136	-	11769	protein_coding	transformer 2 beta homolog [Source:HGNC Symbol;Acc:HGNC:10781]	-
ENSG00000198055	6144	6454	6950	3153	3405	2772	8308	8474	9186	GRK6	5	177403204	177442901	+	4355	protein_coding	G protein-coupled receptor kinase 6 [Source:HGNC Symbol;Acc:HGNC:4545]	-
ENSG00000087087	6099	6314	6929	3354	3607	3122	8188	8166	9062	SRRT	7	100875111	100888664	+	4850	protein_coding	serrate, RNA effector molecule [Source:HGNC Symbol;Acc:HGNC:24101]	-
ENSG00000156052	5925	7265	6508	3939	4009	3120	6919	8861	8110	GNAQ	9	77716087	78031458	-	6629	protein_coding	G protein subunit alpha q [Source:HGNC Symbol;Acc:HGNC:4390]	-
ENSG00000152795	4116	4626	4664	4161	4451	3660	8414	10966	9587	HNRNPDL	4	82422564	82430408	-	5476	protein_coding	heterogeneous nuclear ribonucleoprotein D like [Source:HGNC Symbol;Acc:HGNC:5037]	-
ENSG00000198431	6186	7299	6593	3875	3521	2964	6689	9059	8398	TXNRD1	12	104215779	104350305	+	6708	protein_coding	thioredoxin reductase 1 [Source:HGNC Symbol;Acc:HGNC:12437]	-
ENSG00000114978	6224	7510	7013	4623	4369	3642	6097	8039	7057	MOB1A	2	74152528	74178898	-	6440	protein_coding	MOB kinase activator 1A [Source:HGNC Symbol;Acc:HGNC:16015]	-
ENSG00000131473	5381	6263	6284	4338	4216	3401	7672	7925	8992	ACLY	17	41866908	41930542	-	5217	protein_coding	ATP citrate lyase [Source:HGNC Symbol;Acc:HGNC:115]	-
ENSG00000175166	5468	6564	6552	4861	4696	4023	6622	7618	7996	PSMD2	3	184298709	184309054	+	5453	protein_coding	proteasome 26S subunit, non-ATPase 2 [Source:HGNC Symbol;Acc:HGNC:9559]	-
ENSG00000197043	5840	6472	6883	4960	4991	4046	6271	7421	7494	ANXA6	5	151100712	151157882	-	5427	protein_coding	annexin A6 [Source:HGNC Symbol;Acc:HGNC:544]	-
ENSG00000136490	7305	7524	8663	3287	3504	3140	6700	6515	7710	LIMD2	17	63695902	63701172	-	4745	protein_coding	LIM domain containing 2 [Source:HGNC Symbol;Acc:HGNC:28142]	-
ENSG00000111605	6491	7120	7253	3893	3988	3487	6821	7385	7898	CPSF6	12	69239537	69274358	+	8082	protein_coding	cleavage and polyadenylation specific factor 6 [Source:HGNC Symbol;Acc:HGNC:13871]	-
ENSG00000064012	7523	8089	8277	3507	3757	3298	5936	6963	6882	CASP8	2	201233443	201287711	+	7243	protein_coding	caspase 8 [Source:HGNC Symbol;Acc:HGNC:1509]	-
ENSG00000198771	6436	7306	7249	4111	3928	3180	6454	7965	7541	RCSD1	1	167630093	167706249	+	5718	protein_coding	RCSD domain containing 1 [Source:HGNC Symbol;Acc:HGNC:28310]	-
ENSG00000164091	5995	6644	6653	4083	4093	3332	6791	8451	7997	WDR82	3	52254421	52288020	-	5726	protein_coding	WD repeat domain 82 [Source:HGNC Symbol;Acc:HGNC:28826]	-
ENSG00000106105	5038	5922	5740	5026	5157	4298	6898	8333	7487	GARS	7	30594681	30634033	+	4152	protein_coding	glycyl-tRNA synthetase [Source:HGNC Symbol;Acc:HGNC:4162]	-
ENSG00000138834	7040	6485	7280	5528	6142	5507	5157	4841	5784	MAPK8IP3	16	1706183	1770317	+	10285	protein_coding	mitogen-activated protein kinase 8 interacting protein 3 [Source:HGNC Symbol;Acc:HGNC:6884]	-
ENSG00000172534	4723	5564	5447	3971	3909	3300	8755	7614	10451	HCFC1	X	153947553	153971807	-	9004	protein_coding	host cell factor C1 [Source:HGNC Symbol;Acc:HGNC:4839]	-
ENSG00000121774	4678	5337	5473	4403	4366	3805	7735	9245	8601	KHDRBS1	1	32013829	32060850	+	3588	protein_coding	KH RNA binding domain containing, signal transduction associated 1 [Source:HGNC Symbol;Acc:HGNC:18116]	-
ENSG00000196776	6273	7206	6729	4520	4382	3690	6260	7443	7140	CD47	3	108043094	108091862	-	8225	protein_coding	CD47 molecule [Source:HGNC Symbol;Acc:HGNC:1682]	-
ENSG00000132424	5945	6386	6233	5380	5485	4799	5963	6803	6643	PNISR	6	99398051	99425331	-	10870	protein_coding	PNN interacting serine and arginine rich protein [Source:HGNC Symbol;Acc:HGNC:21222]	-
ENSG00000100422	6217	7175	6901	3931	4015	3288	6582	7861	7659	CERK	22	46684411	46738261	-	4938	protein_coding	ceramide kinase [Source:HGNC Symbol;Acc:HGNC:19256]	-
ENSG00000143420	6136	6766	7056	3847	3903	3218	6394	8598	7630	ENSA	1	150600851	150629612	-	5493	protein_coding	endosulfine alpha [Source:HGNC Symbol;Acc:HGNC:3360]	-
ENSG00000124831	6376	7487	6983	3602	3608	2949	6815	7908	7819	LRRFIP1	2	237627576	237813682	+	11901	protein_coding	LRR binding FLII interacting protein 1 [Source:HGNC Symbol;Acc:HGNC:6702]	-
ENSG00000137309	6352	6634	7558	4108	4165	3526	6902	6882	7347	HMGA1	6	34236873	34246231	+	2327	protein_coding	high mobility group AT-hook 1 [Source:HGNC Symbol;Acc:HGNC:5010]	HMGI/HMGY
ENSG00000113368	6723	8159	7579	3013	3001	2426	7083	7663	7729	LMNB1	5	126776623	126837020	+	3633	protein_coding	lamin B1 [Source:HGNC Symbol;Acc:HGNC:6637]	-
ENSG00000148730	6295	7084	7050	5220	4898	4091	5906	5920	6826	EIF4EBP2	10	70404379	70428618	+	7257	protein_coding	eukaryotic translation initiation factor 4E binding protein 2 [Source:HGNC Symbol;Acc:HGNC:3289]	-
ENSG00000103653	6074	6456	6909	3395	3599	3152	7622	7610	8431	CSK	15	74782057	74803198	+	4570	protein_coding	C-terminal Src kinase [Source:HGNC Symbol;Acc:HGNC:2444]	-
ENSG00000005022	5954	6686	6601	4354	4502	3677	6335	7503	7629	SLC25A5	X	119468400	119471319	+	1500	protein_coding	solute carrier family 25 member 5 [Source:HGNC Symbol;Acc:HGNC:10991]	-
ENSG00000183918	6844	7553	7678	2518	2436	1967	6626	9308	8183	SH2D1A	X	124227868	124373197	+	3062	protein_coding	SH2 domain containing 1A [Source:HGNC Symbol;Acc:HGNC:10820]	-
ENSG00000135535	5718	6770	6235	5612	5801	4580	5255	6913	6132	CD164	6	109366514	109382812	-	7206	protein_coding	CD164 molecule [Source:HGNC Symbol;Acc:HGNC:1632]	-
ENSG00000184575	5820	6671	6229	5141	5024	3857	5877	7443	6859	XPOT	12	64404350	64451127	+	7364	protein_coding	exportin for tRNA [Source:HGNC Symbol;Acc:HGNC:12826]	-
ENSG00000168066	5278	5656	5868	4476	4671	4145	7332	7137	8308	SF1	11	64764606	64778786	-	5972	protein_coding	splicing factor 1 [Source:HGNC Symbol;Acc:HGNC:12950]	-
ENSG00000108344	5366	5826	6260	4216	4347	3648	7642	7374	8187	PSMD3	17	39980797	39997960	+	4964	protein_coding	proteasome 26S subunit, non-ATPase 3 [Source:HGNC Symbol;Acc:HGNC:9560]	-
ENSG00000180353	4698	5146	5326	5116	5070	4275	7075	8178	7850	HCLS1	3	121631399	121660927	-	5093	protein_coding	hematopoietic cell-specific Lyn substrate 1 [Source:HGNC Symbol;Acc:HGNC:4844]	-
ENSG00000171862	5781	6513	6296	4828	4849	4100	5879	7564	6898	PTEN	10	87863113	87971930	+	11581	protein_coding	phosphatase and tensin homolog [Source:HGNC Symbol;Acc:HGNC:9588]	-
ENSG00000107263	5577	6332	6448	3769	3892	3236	7369	7564	8424	RAPGEF1	9	131576770	131740074	-	7002	protein_coding	Rap guanine nucleotide exchange factor 1 [Source:HGNC Symbol;Acc:HGNC:4568]	-
ENSG00000126067	6099	6557	7027	2748	2825	2337	7760	9035	8196	PSMB2	1	35599544	35641844	-	4843	protein_coding	proteasome subunit beta 2 [Source:HGNC Symbol;Acc:HGNC:9539]	-
ENSG00000130770	6487	6610	7375	4572	4966	4174	5616	5740	6535	ATP5IF1	1	28236109	28246906	+	2225	protein_coding	ATP synthase inhibitory factor subunit 1 [Source:HGNC Symbol;Acc:HGNC:871]	-
ENSG00000064607	6854	6977	7402	4062	4343	3759	5853	6223	6582	SUGP2	19	18990888	19034023	-	8468	protein_coding	SURP and G-patch domain containing 2 [Source:HGNC Symbol;Acc:HGNC:18641]	-
ENSG00000111674	3191	3192	3444	11182	12452	10524	2431	2722	2857	ENO2	12	6913745	6923698	+	4281	protein_coding	enolase 2 [Source:HGNC Symbol;Acc:HGNC:3353]	-
ENSG00000129675	5663	6753	6270	3994	3873	3082	6465	8038	7577	ARHGEF6	X	136665547	136782088	-	6434	protein_coding	Rac/Cdc42 guanine nucleotide exchange factor 6 [Source:HGNC Symbol;Acc:HGNC:685]	-
ENSG00000135821	5038	5532	5692	5766	5464	4397	6220	6489	6970	GLUL	1	182381704	182392206	-	9032	protein_coding	glutamate-ammonia ligase [Source:HGNC Symbol;Acc:HGNC:4341]	-
ENSG00000005007	5316	5942	6085	4451	4372	3704	6856	7262	7515	UPF1	19	18831938	18868236	+	8600	protein_coding	UPF1, RNA helicase and ATPase [Source:HGNC Symbol;Acc:HGNC:9962]	-
ENSG00000173473	4449	5295	5158	4082	4193	3384	7504	8756	8671	SMARCC1	3	47585272	47782106	-	7645	protein_coding	SWI/SNF related, matrix associated, actin dependent regulator of chromatin subfamily c member 1 [Source:HGNC Symbol;Acc:HGNC:11104]	MYB
ENSG00000277734	5416	5465	5936	3735	4018	3048	7107	8635	8102	TRAC	14	22547506	22552154	+	976	TR_C_gene	T cell receptor alpha constant [Source:HGNC Symbol;Acc:HGNC:12029]	-
ENSG00000172115	5784	6662	6434	2813	2871	2131	7027	9093	8611	CYCS	7	25120091	25125361	-	4457	protein_coding	cytochrome c, somatic [Source:HGNC Symbol;Acc:HGNC:19986]	-
ENSG00000204387	5599	5682	6470	5666	5414	5068	5703	5547	6269	C6orf48	6	31834608	31839766	+	1801	protein_coding	chromosome 6 open reading frame 48 [Source:HGNC Symbol;Acc:HGNC:19078]	-
ENSG00000179295	5787	7377	6255	4083	3849	2968	6157	7453	7453	PTPN11	12	112418351	112509913	+	7023	protein_coding	protein tyrosine phosphatase, non-receptor type 11 [Source:HGNC Symbol;Acc:HGNC:9644]	-
ENSG00000104824	5218	5568	5983	3469	3682	3125	7614	8084	8568	HNRNPL	19	38836388	38852347	-	6821	protein_coding	heterogeneous nuclear ribonucleoprotein L [Source:HGNC Symbol;Acc:HGNC:5045]	-
ENSG00000158710	5134	5799	6399	4875	4887	4009	6372	6788	6999	TAGLN2	1	159918107	159925732	-	2487	protein_coding	transgelin 2 [Source:HGNC Symbol;Acc:HGNC:11554]	-
ENSG00000175061	4533	4725	5091	6445	6317	5015	5559	7203	6353	LRRC75A-AS1	17	16438822	16478678	+	3759	processed_transcript	LRRC75A antisense RNA 1 [Source:HGNC Symbol;Acc:HGNC:28619]	-
ENSG00000165678	5885	6845	6560	4289	4033	3351	5895	7055	7291	GHITM	10	84139440	84153245	+	2128	protein_coding	growth hormone inducible transmembrane protein [Source:HGNC Symbol;Acc:HGNC:17281]	-
ENSG00000265972	6743	7331	7261	9520	9088	6995	1287	1492	1472	TXNIP	1	145992435	145996600	-	3625	protein_coding	thioredoxin interacting protein [Source:HGNC Symbol;Acc:HGNC:16952]	-
ENSG00000134287	6066	6756	7175	3779	3753	3097	6424	6704	7293	ARF3	12	48935723	48957551	-	5002	protein_coding	ADP ribosylation factor 3 [Source:HGNC Symbol;Acc:HGNC:654]	-
ENSG00000134516	4958	5713	5264	4462	4509	3629	6656	7721	8031	DOCK2	5	169637247	170083382	+	13210	protein_coding	dedicator of cytokinesis 2 [Source:HGNC Symbol;Acc:HGNC:2988]	-
ENSG00000081059	5388	5780	5855	4108	4403	3608	7105	6709	7980	TCF7	5	134114711	134151865	+	10063	protein_coding	transcription factor 7 [Source:HGNC Symbol;Acc:HGNC:11639]	HMG
ENSG00000127184	5251	6267	6391	4699	4736	3606	5742	6919	7318	COX7C	5	86617904	86620962	+	1993	protein_coding	cytochrome c oxidase subunit 7C [Source:HGNC Symbol;Acc:HGNC:2292]	-
ENSG00000196365	4382	4570	4899	6171	6683	5516	6259	5804	6568	LONP1	19	5691834	5720572	-	5085	protein_coding	lon peptidase 1, mitochondrial [Source:HGNC Symbol;Acc:HGNC:9479]	-
ENSG00000198743	5901	7658	6209	6593	6328	5253	3691	4935	4219	SLC5A3	21	34073570	34106262	+	11576	protein_coding	solute carrier family 5 member 3 [Source:HGNC Symbol;Acc:HGNC:11038]	-
ENSG00000270647	4271	4705	4985	4931	5073	4678	6796	8162	7176	TAF15	17	35713791	35864615	+	5909	protein_coding	TATA-box binding protein associated factor 15 [Source:HGNC Symbol;Acc:HGNC:11547]	-
ENSG00000170348	4927	5756	5379	4835	4465	3756	6200	8128	7313	TMED10	14	75131470	75176631	-	4974	protein_coding	transmembrane p24 trafficking protein 10 [Source:HGNC Symbol;Acc:HGNC:16998]	-
ENSG00000057608	5817	6719	6502	4310	4222	3306	5482	7633	6701	GDI2	10	5765223	5842132	-	4033	protein_coding	GDP dissociation inhibitor 2 [Source:HGNC Symbol;Acc:HGNC:4227]	-
ENSG00000125107	5152	6569	5328	5306	4738	3937	5539	6881	7164	CNOT1	16	58519951	58629886	-	10852	protein_coding	CCR4-NOT transcription complex subunit 1 [Source:HGNC Symbol;Acc:HGNC:7877]	-
ENSG00000166128	6115	7280	6817	4386	4106	3164	5024	7017	6682	RAB8B	15	63189469	63267782	+	5200	protein_coding	RAB8B, member RAS oncogene family [Source:HGNC Symbol;Acc:HGNC:30273]	-
ENSG00000136295	5860	5856	6370	4927	5186	4309	5851	5167	6936	TTYH3	7	2631951	2664802	+	6129	protein_coding	tweety family member 3 [Source:HGNC Symbol;Acc:HGNC:22222]	-
ENSG00000129968	6537	5897	6996	4494	4718	4458	5639	5069	6593	ABHD17A	19	1876810	1885547	-	6139	protein_coding	abhydrolase domain containing 17A [Source:HGNC Symbol;Acc:HGNC:28756]	-
ENSG00000043462	6222	7093	6642	3935	3598	3082	5853	6354	7439	LCP2	5	170246237	170298227	-	7244	protein_coding	lymphocyte cytosolic protein 2 [Source:HGNC Symbol;Acc:HGNC:6529]	-
ENSG00000196305	4327	5263	4779	4493	4543	3606	6748	8647	7757	IARS	9	92210207	92293756	-	7401	protein_coding	isoleucyl-tRNA synthetase [Source:HGNC Symbol;Acc:HGNC:5330]	-
ENSG00000180776	6165	7810	6775	3186	3223	2422	5623	7707	7186	ZDHHC20	13	21372573	21459370	-	5574	protein_coding	zinc finger DHHC-type containing 20 [Source:HGNC Symbol;Acc:HGNC:20749]	-
ENSG00000154229	4729	6072	5363	4533	4431	3570	6215	7689	7445	PRKCA	17	66302636	66810743	+	11152	protein_coding	protein kinase C alpha [Source:HGNC Symbol;Acc:HGNC:9393]	-
ENSG00000166226	5903	6831	6541	3639	3481	2744	5710	7413	7714	CCT2	12	69585334	69601570	+	4322	protein_coding	chaperonin containing TCP1 subunit 2 [Source:HGNC Symbol;Acc:HGNC:1615]	-
ENSG00000164300	4452	5152	4597	6549	6385	5413	5102	6366	5917	SERINC5	5	80111651	80256079	-	9570	protein_coding	serine incorporator 5 [Source:HGNC Symbol;Acc:HGNC:18825]	-
ENSG00000008517	4351	4394	4951	7455	8151	6427	4666	4188	5235	IL32	16	3065297	3082192	+	3209	protein_coding	interleukin 32 [Source:HGNC Symbol;Acc:HGNC:16830]	-
ENSG00000100380	4617	5433	5386	5334	5099	4236	5857	7202	6622	ST13	22	40824535	40857022	-	4147	protein_coding	ST13, Hsp70 interacting protein [Source:HGNC Symbol;Acc:HGNC:11343]	-
ENSG00000113387	5929	6618	6863	3421	3504	2717	5552	7878	7154	SUB1	5	32531633	32604079	+	9324	protein_coding	SUB1 homolog, transcriptional regulator [Source:HGNC Symbol;Acc:HGNC:19985]	PC4
ENSG00000086061	6683	7731	7657	4116	3924	3140	4755	5794	5775	DNAJA1	9	33025211	33039907	+	2730	protein_coding	DnaJ heat shock protein family (Hsp40) member A1 [Source:HGNC Symbol;Acc:HGNC:5229]	-
ENSG00000205937	5569	5829	6247	3687	3938	3449	6606	6926	7311	RNPS1	16	2253116	2268412	-	8582	protein_coding	RNA binding protein with serine rich domain 1 [Source:HGNC Symbol;Acc:HGNC:10080]	-
ENSG00000168159	4459	4827	5132	5517	5874	4691	6158	6078	6547	RNF187	1	228487061	228495766	+	3285	protein_coding	ring finger protein 187 [Source:HGNC Symbol;Acc:HGNC:27146]	-
ENSG00000146083	5572	5552	6216	3316	3391	3031	6974	7008	7988	RNF44	5	176526697	176538025	-	5660	protein_coding	ring finger protein 44 [Source:HGNC Symbol;Acc:HGNC:19180]	-
ENSG00000136156	5683	6181	6336	3785	3812	2986	6231	6665	7152	ITM2B	13	48232612	48270357	+	10706	protein_coding	integral membrane protein 2B [Source:HGNC Symbol;Acc:HGNC:6174]	-
ENSG00000197102	4557	5373	4641	4994	4931	4150	5943	6894	7344	DYNC1H1	14	101964510	102056443	+	36852	protein_coding	dynein cytoplasmic 1 heavy chain 1 [Source:HGNC Symbol;Acc:HGNC:2961]	-
ENSG00000163902	4968	5634	5821	4693	4446	3576	5617	7108	6923	RPN1	3	128619970	128681075	-	3992	protein_coding	ribophorin I [Source:HGNC Symbol;Acc:HGNC:10381]	-
ENSG00000170027	4803	5688	5443	4956	4803	3972	5595	7266	6251	YWHAG	7	76326794	76359031	-	3750	protein_coding	tyrosine 3-monooxygenase/tryptophan 5-monooxygenase activation protein gamma [Source:HGNC Symbol;Acc:HGNC:12852]	-
ENSG00000108106	4559	4381	5405	4148	4398	4052	7142	7324	7350	UBE2S	19	55399745	55407777	-	2788	protein_coding	ubiquitin conjugating enzyme E2 S [Source:HGNC Symbol;Acc:HGNC:17895]	-
ENSG00000009954	5801	7013	6873	3678	3698	3067	5462	6768	6300	BAZ1B	7	73440398	73522278	-	7053	protein_coding	bromodomain adjacent to zinc finger domain 1B [Source:HGNC Symbol;Acc:HGNC:961]	-
ENSG00000031698	5040	5452	5427	5009	5222	4300	5705	6126	6330	SARS	1	109213918	109238169	+	3836	protein_coding	seryl-tRNA synthetase [Source:HGNC Symbol;Acc:HGNC:10537]	-
ENSG00000104408	4476	5286	5230	5387	5114	3870	5411	6891	6800	EIF3E	8	108201216	108435333	-	6005	protein_coding	eukaryotic translation initiation factor 3 subunit E [Source:HGNC Symbol;Acc:HGNC:3277]	-
ENSG00000132510	4531	4638	4898	7616	7941	6978	3851	3411	4559	KDM6B	17	7839904	7854796	+	7258	protein_coding	lysine demethylase 6B [Source:HGNC Symbol;Acc:HGNC:29012]	-
ENSG00000092621	4402	4636	5045	4893	5232	4357	6319	6712	6820	PHGDH	1	119648411	119744226	+	9217	protein_coding	phosphoglycerate dehydrogenase [Source:HGNC Symbol;Acc:HGNC:8923]	-
ENSG00000127152	5575	5910	6101	2425	2790	2261	7022	8512	7814	BCL11B	14	99169287	99271524	-	7855	protein_coding	B cell CLL/lymphoma 11B [Source:HGNC Symbol;Acc:HGNC:13222]	zf-C2H2
ENSG00000040933	6264	7690	6541	3424	3277	2522	5428	6481	6750	INPP4A	2	98444854	98594390	+	13187	protein_coding	inositol polyphosphate-4-phosphatase type I A [Source:HGNC Symbol;Acc:HGNC:6074]	-
ENSG00000060237	5286	6210	5981	4497	4209	3464	5867	6330	6510	WNK1	12	752593	911452	+	14370	protein_coding	WNK lysine deficient protein kinase 1 [Source:HGNC Symbol;Acc:HGNC:14540]	-
ENSG00000006125	4752	5773	5303	4778	4806	3912	5780	6742	6503	AP2B1	17	35578046	35726409	+	7587	protein_coding	adaptor related protein complex 2 subunit beta 1 [Source:HGNC Symbol;Acc:HGNC:563]	-
ENSG00000108669	5309	5733	5807	3971	4347	3486	5694	6967	6934	CYTH1	17	78674048	78782297	-	7754	protein_coding	cytohesin 1 [Source:HGNC Symbol;Acc:HGNC:9501]	-
ENSG00000105939	5173	5913	5713	4257	4326	3619	5716	6806	6543	ZC3HAV1	7	139043520	139109719	-	8235	protein_coding	zinc finger CCCH-type containing, antiviral 1 [Source:HGNC Symbol;Acc:HGNC:23721]	-
ENSG00000100426	5026	5853	5257	4057	3882	3056	6317	7273	7296	ZBED4	22	49853842	49890078	+	6893	protein_coding	zinc finger BED-type containing 4 [Source:HGNC Symbol;Acc:HGNC:20721]	zf-BED
ENSG00000137845	4995	5938	5325	3587	3431	2645	6293	8085	7605	ADAM10	15	58588807	58749978	-	16168	protein_coding	ADAM metallopeptidase domain 10 [Source:HGNC Symbol;Acc:HGNC:188]	-
ENSG00000169223	4770	5068	5378	4619	4594	4055	6193	6500	6655	LMAN2	5	177331562	177351852	-	2357	protein_coding	lectin, mannose binding 2 [Source:HGNC Symbol;Acc:HGNC:16986]	-
ENSG00000105202	4710	5181	5557	4480	4735	3767	6119	5915	7247	FBL	19	39834458	39846414	-	2173	protein_coding	fibrillarin [Source:HGNC Symbol;Acc:HGNC:3599]	-
ENSG00000196367	4857	5876	5111	3989	3962	3330	6118	6633	7712	TRRAP	7	98877933	99050831	+	19972	protein_coding	transformation/transcription domain associated protein [Source:HGNC Symbol;Acc:HGNC:12347]	-
ENSG00000105401	5393	5060	6210	4705	5061	4392	5451	5143	6136	CDC37	19	10391134	10420121	-	3041	protein_coding	cell division cycle 37 [Source:HGNC Symbol;Acc:HGNC:1735]	-
ENSG00000159377	5304	5445	5839	4572	4650	3630	5392	6203	6438	PSMB4	1	151399534	151401944	+	2158	protein_coding	proteasome subunit beta 4 [Source:HGNC Symbol;Acc:HGNC:9541]	-
ENSG00000010244	5375	5696	5686	3925	4168	3764	5532	6929	6223	ZNF207	17	32350117	32381886	+	15834	protein_coding	zinc finger protein 207 [Source:HGNC Symbol;Acc:HGNC:12998]	-
ENSG00000134824	7613	7806	8516	2811	3041	2518	4791	4846	5342	FADS2	11	61792980	61867354	+	11026	protein_coding	fatty acid desaturase 2 [Source:HGNC Symbol;Acc:HGNC:3575]	-
ENSG00000147526	5420	6680	5676	3520	3443	2814	5859	7032	6795	TACC1	8	38728186	38853028	+	12609	protein_coding	transforming acidic coiled-coil containing protein 1 [Source:HGNC Symbol;Acc:HGNC:11522]	-
ENSG00000137497	4807	5165	5433	4818	5175	4465	5509	5689	6160	NUMA1	11	72002864	72080693	-	15224	protein_coding	nuclear mitotic apparatus protein 1 [Source:HGNC Symbol;Acc:HGNC:8059]	-
ENSG00000087274	4898	5426	5492	4499	4591	3926	5660	6195	6484	ADD1	4	2843857	2930076	+	13106	protein_coding	adducin 1 [Source:HGNC Symbol;Acc:HGNC:243]	-
ENSG00000099204	3800	4653	4290	6280	6029	4793	5013	6155	5958	ABLIM1	10	114431113	114685003	-	10039	protein_coding	actin binding LIM protein 1 [Source:HGNC Symbol;Acc:HGNC:78]	-
ENSG00000075785	4615	5218	5064	4565	4461	3728	6002	6299	6852	RAB7A	3	128726122	128814796	+	2717	protein_coding	RAB7A, member RAS oncogene family [Source:HGNC Symbol;Acc:HGNC:9788]	-
ENSG00000119772	5421	5749	5810	3876	3944	3330	5771	6313	6410	DNMT3A	2	25227855	25342590	-	12020	protein_coding	DNA methyltransferase 3 alpha [Source:HGNC Symbol;Acc:HGNC:2978]	-
ENSG00000136758	5002	5836	5533	4008	3919	3148	5485	6953	6727	YME1L1	10	27110112	27155266	-	7335	protein_coding	YME1 like 1 ATPase [Source:HGNC Symbol;Acc:HGNC:12843]	-
ENSG00000041357	5407	6044	6431	3525	3470	2643	5753	6269	7040	PSMA4	15	78540405	78552419	+	6996	protein_coding	proteasome subunit alpha 4 [Source:HGNC Symbol;Acc:HGNC:9533]	-
ENSG00000112297	5288	6524	5977	2613	2503	2135	6542	7661	7338	CRYBG1	6	106360808	106571978	+	10374	protein_coding	crystallin beta-gamma domain containing 1 [Source:HGNC Symbol;Acc:HGNC:356]	-
ENSG00000129003	4391	5971	4629	4485	4581	3824	5325	6883	6485	VPS13C	15	61852389	62060473	-	19703	protein_coding	vacuolar protein sorting 13 homolog C [Source:HGNC Symbol;Acc:HGNC:23594]	-
ENSG00000148700	5722	6873	6088	2984	2844	2286	5549	7137	7033	ADD3	10	109996368	110135565	+	6541	protein_coding	adducin 3 [Source:HGNC Symbol;Acc:HGNC:245]	-
ENSG00000141027	4949	6178	5380	4170	3902	3214	5466	6596	6617	NCOR1	17	16029157	16218185	-	15404	protein_coding	nuclear receptor corepressor 1 [Source:HGNC Symbol;Acc:HGNC:7672]	MYB
ENSG00000175216	4762	5782	5077	3896	3978	3045	5977	6937	6912	CKAP5	11	46743048	46846308	-	8538	protein_coding	cytoskeleton associated protein 5 [Source:HGNC Symbol;Acc:HGNC:28959]	-
ENSG00000130816	5815	6518	6288	3298	3496	2910	5750	5948	6321	DNMT1	19	10133345	10231286	-	9796	protein_coding	DNA methyltransferase 1 [Source:HGNC Symbol;Acc:HGNC:2976]	-
ENSG00000196498	4557	4799	4912	5073	5057	4725	5910	4810	6402	NCOR2	12	124324415	124567589	-	13975	protein_coding	nuclear receptor corepressor 2 [Source:HGNC Symbol;Acc:HGNC:7673]	MYB
ENSG00000179195	5787	6732	6691	3461	3490	2880	4956	6500	5721	ZNF664	12	123971845	124015439	+	6340	protein_coding	zinc finger protein 664 [Source:HGNC Symbol;Acc:HGNC:25406]	zf-C2H2
ENSG00000167323	5055	5435	5554	4815	4818	3844	5240	5632	5822	STIM1	11	3854527	4093210	+	7130	protein_coding	stromal interaction molecule 1 [Source:HGNC Symbol;Acc:HGNC:11386]	-
ENSG00000157106	4876	6439	5085	4355	4098	3472	5213	6436	6198	SMG1	16	18804853	18926454	-	25988	protein_coding	SMG1, nonsense mediated mRNA decay associated PI3K related kinase [Source:HGNC Symbol;Acc:HGNC:30045]	-
ENSG00000123136	5100	5332	5659	2250	2317	2017	7653	7559	8244	DDX39A	19	14408819	14419383	-	3840	protein_coding	DExD-box helicase 39A [Source:HGNC Symbol;Acc:HGNC:17821]	-
ENSG00000118513	6116	6761	6829	2989	2988	2449	5489	6229	6239	MYB	6	135181315	135219173	+	5493	protein_coding	MYB proto-oncogene, transcription factor [Source:HGNC Symbol;Acc:HGNC:7545]	MYB
ENSG00000184216	4964	5535	5659	3702	3877	3199	5991	6318	6807	IRAK1	X	154010500	154019980	-	4001	protein_coding	interleukin 1 receptor associated kinase 1 [Source:HGNC Symbol;Acc:HGNC:6112]	-
ENSG00000143727	5794	6186	6454	3334	3285	2617	5308	6443	6623	ACP1	2	264140	278283	+	4160	protein_coding	acid phosphatase 1 [Source:HGNC Symbol;Acc:HGNC:122]	-
ENSG00000110958	4528	5219	5000	4187	4319	3660	5503	7221	6300	PTGES3	12	56663341	56688408	-	3399	protein_coding	prostaglandin E synthase 3 [Source:HGNC Symbol;Acc:HGNC:16049]	-
ENSG00000118680	5502	6117	6356	3507	3340	2661	5127	7084	6224	MYL12B	18	3261479	3278431	+	1932	protein_coding	myosin light chain 12B [Source:HGNC Symbol;Acc:HGNC:29827]	-
ENSG00000112118	5572	6135	6210	2891	2889	2369	6206	6787	6848	MCM3	6	52264009	52284881	-	3650	protein_coding	minichromosome maintenance complex component 3 [Source:HGNC Symbol;Acc:HGNC:6945]	-
ENSG00000183255	4759	5277	5616	4291	4225	3647	5477	6490	6110	PTTG1IP	21	44849585	44873903	-	3537	protein_coding	PTTG1 interacting protein [Source:HGNC Symbol;Acc:HGNC:13524]	-
ENSG00000110031	5850	6405	6638	2433	2466	1941	5817	7395	6918	LPXN	11	58526871	58578220	-	2467	protein_coding	leupaxin [Source:HGNC Symbol;Acc:HGNC:14061]	-
ENSG00000125835	5309	5582	6529	2552	2670	2345	6671	6820	7346	SNRPB	20	2461634	2470853	-	1278	protein_coding	small nuclear ribonucleoprotein polypeptides B and B1 [Source:HGNC Symbol;Acc:HGNC:11153]	-
ENSG00000141367	4795	6158	5292	4106	3668	3184	5343	6985	6247	CLTC	17	59619689	59696956	+	11836	protein_coding	clathrin heavy chain [Source:HGNC Symbol;Acc:HGNC:2092]	-
ENSG00000179010	4469	4752	5089	4041	4221	3401	5820	7242	6731	MRFAP1	4	6640091	6642745	+	2655	protein_coding	Morf4 family associated protein 1 [Source:HGNC Symbol;Acc:HGNC:24549]	-
ENSG00000131446	4261	4638	4874	6188	6127	5106	4557	4817	5196	MGAT1	5	180784782	180815652	-	11576	protein_coding	mannosyl (alpha-1,3-)-glycoprotein beta-1,2-N-acetylglucosaminyltransferase [Source:HGNC Symbol;Acc:HGNC:7044]	-
ENSG00000205531	5414	5574	5783	3715	3957	3195	5390	6439	6220	NAP1L4	11	2944431	2992377	-	5200	protein_coding	nucleosome assembly protein 1 like 4 [Source:HGNC Symbol;Acc:HGNC:7640]	-
ENSG00000100664	4327	4905	4596	4575	4372	3563	5317	7789	6231	EIF5	14	103333544	103345025	+	8505	protein_coding	eukaryotic translation initiation factor 5 [Source:HGNC Symbol;Acc:HGNC:3299]	-
ENSG00000077147	4906	5734	5460	3841	3873	3049	5466	6918	6419	TM9SF3	10	96518109	96587452	-	7535	protein_coding	transmembrane 9 superfamily member 3 [Source:HGNC Symbol;Acc:HGNC:21529]	-
ENSG00000100632	5642	6288	6716	2681	2533	2175	5815	6752	7012	ERH	14	69380123	69398627	-	1446	protein_coding	ERH, mRNA splicing and mitosis factor [Source:HGNC Symbol;Acc:HGNC:3447]	-
ENSG00000276043	6056	6953	6736	2032	2154	1664	6288	6661	7031	UHRF1	19	4903080	4962154	+	5145	protein_coding	ubiquitin like with PHD and ring finger domains 1 [Source:HGNC Symbol;Acc:HGNC:12556]	-
ENSG00000115758	4090	4516	4578	2808	2985	2363	6939	8952	8341	ODC1	2	10439968	10448504	-	2968	protein_coding	ornithine decarboxylase 1 [Source:HGNC Symbol;Acc:HGNC:8109]	-
ENSG00000110107	4820	5317	5576	3355	3475	2918	6558	6559	6926	PRPF19	11	60890730	60906588	-	2739	protein_coding	pre-mRNA processing factor 19 [Source:HGNC Symbol;Acc:HGNC:17896]	-
ENSG00000101182	4718	5185	5323	3722	3741	3002	6099	6760	6949	PSMA7	20	62136735	62143440	-	1750	protein_coding	proteasome subunit alpha 7 [Source:HGNC Symbol;Acc:HGNC:9536]	-
ENSG00000110696	4972	5733	5545	3735	3659	2869	5571	6452	6663	C11orf58	11	16613132	16756881	+	8675	protein_coding	chromosome 11 open reading frame 58 [Source:HGNC Symbol;Acc:HGNC:16990]	-
ENSG00000101057	6229	6521	6956	2753	3037	2405	5594	5662	5997	MYBL2	20	43667019	43716496	+	2777	protein_coding	MYB proto-oncogene like 2 [Source:HGNC Symbol;Acc:HGNC:7548]	MYB
ENSG00000117450	4839	5449	5410	3401	3106	2492	6113	6969	7288	PRDX1	1	45511036	45523047	-	1522	protein_coding	peroxiredoxin 1 [Source:HGNC Symbol;Acc:HGNC:9352]	-
ENSG00000082641	4608	5018	4814	5155	5250	4102	4816	5522	5775	NFE2L1	17	48048329	48061487	+	5825	protein_coding	nuclear factor, erythroid 2 like 1 [Source:HGNC Symbol;Acc:HGNC:7781]	TF_bZIP
ENSG00000142230	5309	6231	5922	3504	3351	2818	5468	6143	6250	SAE1	19	47113274	47210636	+	3396	protein_coding	SUMO1 activating enzyme subunit 1 [Source:HGNC Symbol;Acc:HGNC:30660]	-
ENSG00000107223	4695	5055	5456	4396	4563	3889	5179	5694	6043	EDF1	9	136862119	136866286	-	1200	protein_coding	endothelial differentiation related factor 1 [Source:HGNC Symbol;Acc:HGNC:3164]	-
ENSG00000189091	4791	5578	5527	3057	2922	2426	6426	6917	7323	SF3B3	16	70523788	70577670	+	12419	protein_coding	splicing factor 3b subunit 3 [Source:HGNC Symbol;Acc:HGNC:10770]	-
ENSG00000122218	4416	5054	4826	4566	4518	3533	5439	6158	6423	COPA	1	160288686	160343400	-	7723	protein_coding	coatomer protein complex subunit alpha [Source:HGNC Symbol;Acc:HGNC:2230]	-
ENSG00000119707	4764	5478	5265	3364	3735	3146	5917	6681	6540	RBM25	14	73058436	73123898	+	11859	protein_coding	RNA binding motif protein 25 [Source:HGNC Symbol;Acc:HGNC:23244]	-
ENSG00000182481	5692	6501	6242	2652	2644	2170	5724	6960	6238	KPNA2	17	68035519	68046842	+	3140	protein_coding	karyopherin subunit alpha 2 [Source:HGNC Symbol;Acc:HGNC:6395]	-
ENSG00000114126	4377	5110	5059	3731	3776	3131	5693	7326	6612	TFDP2	3	141944428	142149544	-	11897	protein_coding	transcription factor Dp-2 [Source:HGNC Symbol;Acc:HGNC:11751]	E2F
ENSG00000149428	3545	3868	3826	4481	4532	3841	6313	6832	7571	HYOU1	11	119044189	119057202	-	7694	protein_coding	hypoxia up-regulated 1 [Source:HGNC Symbol;Acc:HGNC:16931]	-
ENSG00000177885	5127	5614	5755	4018	3871	3203	5221	6113	5873	GRB2	17	75318076	75405709	-	4716	protein_coding	growth factor receptor bound protein 2 [Source:HGNC Symbol;Acc:HGNC:4566]	-
ENSG00000123144	4768	5075	5736	3968	4162	3453	5631	5459	6445	TRIR	19	12730640	12734775	-	1402	protein_coding	telomerase RNA component interacting RNase [Source:HGNC Symbol;Acc:HGNC:28424]	-
ENSG00000142669	4898	5350	6048	3643	3768	3293	5927	4858	6849	SH3BGRL3	1	26279176	26281522	+	1786	protein_coding	SH3 domain binding glutamate rich protein like 3 [Source:HGNC Symbol;Acc:HGNC:15568]	-
ENSG00000104738	5492	6558	6262	2477	2370	1996	5812	7094	6567	MCM4	8	47960185	47978160	+	6973	protein_coding	minichromosome maintenance complex component 4 [Source:HGNC Symbol;Acc:HGNC:6947]	-
ENSG00000095787	5031	5627	5396	4139	3918	3135	5048	6318	6008	WAC	10	28532493	28623112	+	12188	protein_coding	WW domain containing adaptor with coiled-coil [Source:HGNC Symbol;Acc:HGNC:17327]	-
ENSG00000254999	5132	5820	5658	4022	4006	3395	5143	5524	5891	BRK1	3	10115592	10127190	+	1233	protein_coding	BRICK1, SCAR/WAVE actin nucleating complex subunit [Source:HGNC Symbol;Acc:HGNC:23057]	-
ENSG00000143621	4978	5508	5675	2955	2967	2434	6155	6819	7083	ILF2	1	153661788	153671048	-	2281	protein_coding	interleukin enhancer binding factor 2 [Source:HGNC Symbol;Acc:HGNC:6037]	-
ENSG00000092820	5364	5963	5904	3619	3669	3101	5211	5826	5907	EZR	6	158765741	158819412	-	3342	protein_coding	ezrin [Source:HGNC Symbol;Acc:HGNC:12691]	-
ENSG00000143384	5017	5771	5530	4600	4603	3651	4677	5084	5563	MCL1	1	150574551	150579738	-	4371	protein_coding	MCL1, BCL2 family apoptosis regulator [Source:HGNC Symbol;Acc:HGNC:6943]	-
ENSG00000197081	3216	3987	3200	6131	6089	4943	5037	5683	6201	IGF2R	6	159969099	160113507	+	17843	protein_coding	insulin like growth factor 2 receptor [Source:HGNC Symbol;Acc:HGNC:5467]	-
ENSG00000042493	5167	5421	5974	2702	2606	2188	6128	7023	7243	CAPG	2	85394748	85418432	-	2607	protein_coding	capping actin protein, gelsolin like [Source:HGNC Symbol;Acc:HGNC:1474]	-
ENSG00000136485	4609	5475	5154	4639	4534	3676	5010	5544	5754	DCAF7	17	63550461	63594266	+	6575	protein_coding	DDB1 and CUL4 associated factor 7 [Source:HGNC Symbol;Acc:HGNC:30915]	-
ENSG00000128989	5139	6013	5615	3451	3368	2578	5041	7109	6038	ARPP19	15	52547045	52569883	-	6917	protein_coding	cAMP regulated phosphoprotein 19 [Source:HGNC Symbol;Acc:HGNC:16967]	-
ENSG00000197457	5432	5677	6264	4214	4287	3845	4457	4924	5210	STMN3	20	63639705	63657682	-	3032	protein_coding	stathmin 3 [Source:HGNC Symbol;Acc:HGNC:15926]	-
ENSG00000253352	5050	6074	5430	4183	4453	3556	4590	5566	5389	TUG1	22	30969245	30979395	+	10151	bidirectional_promoter_lncRNA	taurine up-regulated 1 [Source:HGNC Symbol;Acc:HGNC:26066]	-
ENSG00000128050	4549	5133	5000	3875	3748	3298	5414	6938	6330	PAICS	4	56435741	56464579	+	7517	protein_coding	phosphoribosylaminoimidazole carboxylase and phosphoribosylaminoimidazolesuccinocarboxamide synthase [Source:HGNC Symbol;Acc:HGNC:8587]	-
ENSG00000116489	5715	6440	6303	3094	3130	2402	4845	6533	5796	CAPZA1	1	112619173	112671619	+	4130	protein_coding	capping actin protein of muscle Z-line subunit alpha 1 [Source:HGNC Symbol;Acc:HGNC:1488]	-
ENSG00000133275	5410	5298	5904	3995	4288	3664	4858	5085	5720	CSNK1G2	19	1941149	1981338	+	3804	protein_coding	casein kinase 1 gamma 2 [Source:HGNC Symbol;Acc:HGNC:2455]	-
ENSG00000185624	3744	3652	4132	5754	5976	5261	5018	5083	5589	P4HB	17	81843159	81860694	-	5303	protein_coding	prolyl 4-hydroxylase subunit beta [Source:HGNC Symbol;Acc:HGNC:8548]	-
ENSG00000178980	6088	6088	6596	2866	3017	2697	5250	5391	6168	SELENOW	19	47778572	47784686	+	5261	protein_coding	selenoprotein W [Source:HGNC Symbol;Acc:HGNC:10752]	-
ENSG00000122545	5343	6087	6139	3811	3661	2882	4684	5853	5697	2020-09-07	7	35800932	35907105	+	10906	protein_coding	septin 7 [Source:HGNC Symbol;Acc:HGNC:1717]	-
ENSG00000132182	5183	5563	5381	3759	3925	3308	5248	5523	6247	NUP210	3	13316235	13420309	-	8182	protein_coding	nucleoporin 210 [Source:HGNC Symbol;Acc:HGNC:30052]	-
ENSG00000152601	5355	6542	5888	3070	2877	2362	5124	6694	6158	MBNL1	3	152243828	152465780	+	9989	protein_coding	muscleblind like splicing regulator 1 [Source:HGNC Symbol;Acc:HGNC:6923]	-
ENSG00000101255	3888	4403	4636	5347	5482	4558	5054	5205	5490	TRIB3	20	362835	397559	+	3434	protein_coding	tribbles pseudokinase 3 [Source:HGNC Symbol;Acc:HGNC:16228]	-
ENSG00000166750	5848	7229	6604	4255	3974	3174	3818	4582	4578	SLFN5	17	35243036	35273655	+	10709	protein_coding	schlafen family member 5 [Source:HGNC Symbol;Acc:HGNC:28286]	-
ENSG00000100580	6286	7916	6933	2902	2812	2153	4178	5724	5158	TMED8	14	77335021	77377109	-	7784	protein_coding	transmembrane p24 trafficking protein family member 8 [Source:HGNC Symbol;Acc:HGNC:18633]	-
ENSG00000089737	4286	4888	4827	3766	3851	3057	5882	6831	6661	DDX24	14	94048291	94081245	-	8636	protein_coding	DEAD-box helicase 24 [Source:HGNC Symbol;Acc:HGNC:13266]	-
ENSG00000037474	4312	4756	4750	2971	3122	2574	6396	7888	7249	NSUN2	5	6599239	6633291	-	5506	protein_coding	NOP2/Sun RNA methyltransferase family member 2 [Source:HGNC Symbol;Acc:HGNC:25994]	-
ENSG00000162613	4605	5461	5178	3110	3001	2635	5735	7556	6682	FUBP1	1	77944055	77979110	-	5666	protein_coding	far upstream element binding protein 1 [Source:HGNC Symbol;Acc:HGNC:4004]	Others
ENSG00000188229	4414	4735	5289	3780	3973	3266	5700	6581	6149	TUBB4B	9	137241213	137243707	+	2111	protein_coding	tubulin beta 4B class IVb [Source:HGNC Symbol;Acc:HGNC:20771]	-
ENSG00000189266	4719	5270	5286	4614	4459	3686	4937	5412	5483	PNRC2	1	23956839	23963462	+	2779	protein_coding	proline rich nuclear receptor coactivator 2 [Source:HGNC Symbol;Acc:HGNC:23158]	-
ENSG00000133318	4528	4934	5160	4747	5182	4409	4669	5270	4890	RTN3	11	63681446	63759891	+	5792	protein_coding	reticulon 3 [Source:HGNC Symbol;Acc:HGNC:10469]	-
ENSG00000175334	4425	4558	5182	3250	3361	2824	6996	6054	7136	BANF1	11	66002079	66004149	+	1645	protein_coding	barrier to autointegration factor 1 [Source:HGNC Symbol;Acc:HGNC:17397]	-
ENSG00000142208	5752	5711	6057	3939	4139	3520	4773	4249	5634	AKT1	14	104769349	104795751	-	11162	protein_coding	AKT serine/threonine kinase 1 [Source:HGNC Symbol;Acc:HGNC:391]	-
ENSG00000071073	5772	6965	6363	3110	3021	2514	4386	6256	5204	MGAT4A	2	98619106	98731126	-	9630	protein_coding	alpha-1,3-mannosyl-glycoprotein 4-beta-N-acetylglucosaminyltransferase A [Source:HGNC Symbol;Acc:HGNC:7047]	-
ENSG00000100425	5097	5206	5339	3457	3723	3112	5650	5643	6358	BRD1	22	49773283	49827512	-	5850	protein_coding	bromodomain containing 1 [Source:HGNC Symbol;Acc:HGNC:1102]	-
ENSG00000068024	4397	5279	4646	4587	4672	3927	4937	5453	5681	HDAC4	2	239048168	239401654	-	13368	protein_coding	histone deacetylase 4 [Source:HGNC Symbol;Acc:HGNC:14063]	-
ENSG00000004455	4983	5456	5322	3162	3193	2557	5725	6542	6592	AK2	1	33007940	33080996	-	5727	protein_coding	adenylate kinase 2 [Source:HGNC Symbol;Acc:HGNC:362]	-
ENSG00000117335	5305	6126	5522	3544	3700	2789	4806	6198	5469	CD46	1	207752057	207795513	+	8708	protein_coding	CD46 molecule [Source:HGNC Symbol;Acc:HGNC:6953]	-
ENSG00000178927	5733	5291	6028	4505	5102	4665	3812	3832	4474	CYBC1	17	82442589	82450829	-	7234	protein_coding	cytochrome b-245 chaperone 1 [Source:HGNC Symbol;Acc:HGNC:28672]	-
ENSG00000132646	5342	5938	6247	2290	2198	1819	5661	7453	6491	PCNA	20	5114953	5126626	-	1471	protein_coding	proliferating cell nuclear antigen [Source:HGNC Symbol;Acc:HGNC:8729]	-
ENSG00000115310	4516	5098	5033	4407	4393	3842	5198	4971	5899	RTN4	2	54972187	55112621	-	6644	protein_coding	reticulon 4 [Source:HGNC Symbol;Acc:HGNC:14085]	-
ENSG00000072071	5740	5887	6340	3952	4122	3458	4581	4167	5096	ADGRL1	19	14147743	14206187	-	8487	protein_coding	adhesion G protein-coupled receptor L1 [Source:HGNC Symbol;Acc:HGNC:20973]	-
ENSG00000144224	4804	5363	5202	4240	4268	3537	4723	5798	5356	UBXN4	2	135741619	135785055	+	5112	protein_coding	UBX domain protein 4 [Source:HGNC Symbol;Acc:HGNC:14860]	-
ENSG00000182087	5438	5075	5944	3863	4349	3945	4809	4342	5522	TMEM259	19	1009648	1021179	-	4031	protein_coding	transmembrane protein 259 [Source:HGNC Symbol;Acc:HGNC:17039]	-
ENSG00000257103	4549	5038	5071	3344	3306	2749	5619	7274	6315	LSM14A	19	34172504	34229515	+	4748	protein_coding	LSM14A, mRNA processing body assembly factor [Source:HGNC Symbol;Acc:HGNC:24489]	-
ENSG00000134684	4366	4889	5007	4070	3987	3318	5364	6271	5988	YARS	1	32775237	32818153	-	8212	protein_coding	tyrosyl-tRNA synthetase [Source:HGNC Symbol;Acc:HGNC:12840]	-
ENSG00000078674	4689	6076	5399	3820	3790	3014	4682	5920	5841	PCM1	8	17922840	18029944	+	14445	protein_coding	pericentriolar material 1 [Source:HGNC Symbol;Acc:HGNC:8727]	-
ENSG00000178252	4546	4839	5145	3377	3494	3024	5699	6294	6769	WDR6	3	49007062	49015953	+	5304	protein_coding	WD repeat domain 6 [Source:HGNC Symbol;Acc:HGNC:12758]	-
ENSG00000099995	4154	4819	4781	4381	4315	3586	5484	5276	6385	SF3A1	22	30331988	30356947	-	6329	protein_coding	splicing factor 3a subunit 1 [Source:HGNC Symbol;Acc:HGNC:10765]	-
ENSG00000180370	4291	5416	4810	3110	3108	2437	5785	7565	6636	PAK2	3	196739857	196832647	+	6270	protein_coding	p21 (RAC1) activated kinase 2 [Source:HGNC Symbol;Acc:HGNC:8591]	-
ENSG00000100297	5272	5600	6013	2132	2174	1795	6395	6251	7353	MCM5	22	35400063	35425430	+	7338	protein_coding	minichromosome maintenance complex component 5 [Source:HGNC Symbol;Acc:HGNC:6948]	-
ENSG00000132485	5214	6210	5853	3153	3200	2662	4778	6059	5790	ZRANB2	1	71063291	71081297	-	4993	protein_coding	zinc finger RANBP2-type containing 2 [Source:HGNC Symbol;Acc:HGNC:13058]	-
ENSG00000116584	5323	5897	5880	3753	3965	3206	4582	5017	5288	ARHGEF2	1	155946851	156007070	-	9135	protein_coding	Rho/Rac guanine nucleotide exchange factor 2 [Source:HGNC Symbol;Acc:HGNC:682]	-
ENSG00000065427	4609	5223	5241	3564	3278	2746	5530	6309	6353	KARS	16	75627474	75648643	-	4065	protein_coding	lysyl-tRNA synthetase [Source:HGNC Symbol;Acc:HGNC:6215]	-
ENSG00000007237	3697	4394	4139	4383	4435	3523	5725	5686	6761	GAS7	17	9910609	10198551	-	10100	protein_coding	growth arrest specific 7 [Source:HGNC Symbol;Acc:HGNC:4169]	-
ENSG00000170540	5009	5593	5781	3385	3485	2641	4921	6376	5346	ARL6IP1	16	18791667	18801678	-	3666	protein_coding	ADP ribosylation factor like GTPase 6 interacting protein 1 [Source:HGNC Symbol;Acc:HGNC:697]	-
ENSG00000158941	4817	5238	5614	2812	3024	2591	5703	6100	6577	CCAR2	8	22604632	22621514	+	6534	protein_coding	cell cycle and apoptosis regulator 2 [Source:HGNC Symbol;Acc:HGNC:23360]	-
ENSG00000023892	5905	5988	6832	2862	3076	2614	4601	5204	5365	DEF6	6	35297852	35321771	+	2545	protein_coding	DEF6, guanine nucleotide exchange factor [Source:HGNC Symbol;Acc:HGNC:2760]	-
ENSG00000143799	4202	4899	4857	3704	3635	2860	5626	6018	6637	PARP1	1	226360691	226408079	-	7169	protein_coding	poly(ADP-ribose) polymerase 1 [Source:HGNC Symbol;Acc:HGNC:270]	Others
ENSG00000101109	4855	6041	5321	3742	3598	2950	4696	5510	5694	STK4	20	44966474	45079959	+	9075	protein_coding	serine/threonine kinase 4 [Source:HGNC Symbol;Acc:HGNC:11408]	-
ENSG00000163349	4611	5583	4998	3843	3613	2869	4933	6118	5669	HIPK1	1	113929192	113977869	+	9280	protein_coding	homeodomain interacting protein kinase 1 [Source:HGNC Symbol;Acc:HGNC:19006]	-
ENSG00000197912	5950	5532	5877	3506	4183	3833	4193	4285	4745	SPG7	16	89490719	89557768	+	36008	protein_coding	SPG7, paraplegin matrix AAA peptidase subunit [Source:HGNC Symbol;Acc:HGNC:11237]	-
ENSG00000175390	3586	4176	4314	4688	4904	4027	5039	6020	5341	EIF3F	11	7970251	8001862	+	9431	protein_coding	eukaryotic translation initiation factor 3 subunit F [Source:HGNC Symbol;Acc:HGNC:3275]	-
ENSG00000095139	4640	5376	5172	3466	3317	2664	5084	6442	5911	ARCN1	11	118572390	118603033	+	4177	protein_coding	archain 1 [Source:HGNC Symbol;Acc:HGNC:649]	-
ENSG00000086232	4485	4862	4796	3700	3777	3010	5314	6003	6001	EIF2AK1	7	6022244	6059230	-	5550	protein_coding	eukaryotic translation initiation factor 2 alpha kinase 1 [Source:HGNC Symbol;Acc:HGNC:24921]	-
ENSG00000167468	3946	4149	4631	5552	5714	4745	4412	3604	5159	GPX4	19	1103926	1106791	+	2019	protein_coding	glutathione peroxidase 4 [Source:HGNC Symbol;Acc:HGNC:4556]	-
ENSG00000132383	4665	5472	5511	3073	3049	2488	5170	6334	6127	RPA1	17	1829702	1900082	+	5492	protein_coding	replication protein A1 [Source:HGNC Symbol;Acc:HGNC:10289]	-
ENSG00000189159	4102	4350	4599	3770	4037	3312	5593	6129	5927	JPT1	17	75135248	75168281	-	3414	protein_coding	Jupiter microtubule associated homolog 1 [Source:HGNC Symbol;Acc:HGNC:14569]	-
ENSG00000007168	4468	5216	4672	3597	3676	3017	4928	6524	5721	PAFAH1B1	17	2593210	2685615	+	8127	protein_coding	platelet activating factor acetylhydrolase 1b regulatory subunit 1 [Source:HGNC Symbol;Acc:HGNC:8574]	-
ENSG00000167470	4731	4628	5422	4020	3969	3459	5200	4787	5570	MIDN	19	1248553	1259140	+	4492	protein_coding	midnolin [Source:HGNC Symbol;Acc:HGNC:16298]	-
ENSG00000187555	3761	4226	4199	4675	4641	3763	5219	5613	5664	USP7	16	8892094	8964514	-	7969	protein_coding	ubiquitin specific peptidase 7 [Source:HGNC Symbol;Acc:HGNC:12630]	-
ENSG00000124193	3860	4362	4192	3533	3706	3297	5489	6944	6353	SRSF6	20	43457928	43464247	+	4593	protein_coding	serine and arginine rich splicing factor 6 [Source:HGNC Symbol;Acc:HGNC:10788]	-
ENSG00000130508	3636	4242	3805	4668	4879	3748	5171	5613	5943	PXDN	2	1631887	1744852	-	11257	protein_coding	peroxidasin [Source:HGNC Symbol;Acc:HGNC:14966]	-
ENSG00000121966	4579	4797	5073	5010	5022	4095	3984	4718	4406	CXCR4	2	136114349	136118165	-	2224	protein_coding	C-X-C motif chemokine receptor 4 [Source:HGNC Symbol;Acc:HGNC:2561]	-
ENSG00000113712	3629	4621	4039	4710	4366	3656	4859	5800	5984	CSNK1A1	5	149492197	149551552	-	7714	protein_coding	casein kinase 1 alpha 1 [Source:HGNC Symbol;Acc:HGNC:2451]	-
ENSG00000136238	4613	4913	5139	2747	3356	2707	5584	6386	6146	RAC1	7	6374523	6403977	+	3114	protein_coding	Rac family small GTPase 1 [Source:HGNC Symbol;Acc:HGNC:9801]	-
ENSG00000173726	4225	4887	4915	3111	3080	2413	5663	6717	6555	TOMM20	1	235109336	235128936	-	3542	protein_coding	translocase of outer mitochondrial membrane 20 [Source:HGNC Symbol;Acc:HGNC:20947]	-
ENSG00000116871	4687	4621	5300	3426	3735	3282	5459	5040	6010	MAP7D1	1	36155579	36180849	+	5271	protein_coding	MAP7 domain containing 1 [Source:HGNC Symbol;Acc:HGNC:25514]	-
ENSG00000127314	5410	6356	6027	2614	2521	2009	4431	6459	5651	RAP1B	12	68610839	68671901	+	16942	protein_coding	RAP1B, member of RAS oncogene family [Source:HGNC Symbol;Acc:HGNC:9857]	-
ENSG00000079432	4966	4912	5362	4382	4410	3849	4587	3805	5204	CIC	19	42268537	42295797	+	9494	protein_coding	capicua transcriptional repressor [Source:HGNC Symbol;Acc:HGNC:14214]	HMG
ENSG00000149311	5813	7090	6004	2959	3179	2769	3807	5189	4641	ATM	11	108222484	108369102	+	23972	protein_coding	ATM serine/threonine kinase [Source:HGNC Symbol;Acc:HGNC:795]	-
ENSG00000150459	4378	4910	5184	3761	3588	3105	4953	5796	5762	SAP18	13	21140514	21149084	+	3396	protein_coding	Sin3A associated protein 18 [Source:HGNC Symbol;Acc:HGNC:10530]	-
ENSG00000167768	4588	4904	5441	1560	1497	1211	6866	6990	8369	KRT1	12	52674736	52680407	-	2488	protein_coding	keratin 1 [Source:HGNC Symbol;Acc:HGNC:6412]	-
ENSG00000140332	3979	4230	4469	3884	4019	3380	5439	5855	6149	TLE3	15	70047790	70098176	-	12634	protein_coding	transducin like enhancer of split 3 [Source:HGNC Symbol;Acc:HGNC:11839]	-
ENSG00000198408	3133	3460	3322	5286	5460	4651	4773	5843	5440	OGA	10	101784443	101818465	-	7247	protein_coding	O-GlcNAcase [Source:HGNC Symbol;Acc:HGNC:7056]	-
ENSG00000147677	3964	4467	4489	4560	4642	3659	4584	5842	5115	EIF3H	8	116642130	116766925	-	6434	protein_coding	eukaryotic translation initiation factor 3 subunit H [Source:HGNC Symbol;Acc:HGNC:3273]	-
ENSG00000152518	3087	3369	3591	6698	6689	5805	3660	4208	4205	ZFP36L2	2	43222402	43226609	-	3696	protein_coding	ZFP36 ring finger protein like 2 [Source:HGNC Symbol;Acc:HGNC:1108]	Others
ENSG00000118579	4772	5077	5135	3806	3948	3144	4576	5424	5403	MED28	4	17614631	17634105	+	10982	protein_coding	mediator complex subunit 28 [Source:HGNC Symbol;Acc:HGNC:24628]	-
ENSG00000145833	4836	5907	5491	2790	2681	2292	4983	6217	6080	DDX46	5	134758771	134855133	+	9222	protein_coding	DEAD-box helicase 46 [Source:HGNC Symbol;Acc:HGNC:18681]	-
ENSG00000099341	4570	5091	5317	3518	3541	3020	4613	5890	5696	PSMD8	19	38374536	38383824	+	3105	protein_coding	proteasome 26S subunit, non-ATPase 8 [Source:HGNC Symbol;Acc:HGNC:9566]	-
ENSG00000168653	5147	5528	5748	2908	2914	2379	5076	5374	6139	NDUFS5	1	39026318	39034636	+	548	protein_coding	NADH:ubiquinone oxidoreductase subunit S5 [Source:HGNC Symbol;Acc:HGNC:7712]	-
ENSG00000141480	5089	5255	6034	3237	3343	2910	5257	4418	5665	ARRB2	17	4710489	4721499	+	4372	protein_coding	arrestin beta 2 [Source:HGNC Symbol;Acc:HGNC:712]	-
ENSG00000166135	5292	6169	5393	3914	3900	3399	3894	4543	4679	HIF1AN	10	100529072	100559998	+	13950	protein_coding	hypoxia inducible factor 1 subunit alpha inhibitor [Source:HGNC Symbol;Acc:HGNC:17113]	-
ENSG00000141524	5372	5205	5911	4412	4569	4130	3690	3508	4323	TMC6	17	78110458	78132407	-	8669	protein_coding	transmembrane channel like 6 [Source:HGNC Symbol;Acc:HGNC:18021]	-
ENSG00000146676	4911	5757	5332	3599	3827	3371	4303	5364	4654	PURB	7	44876293	44885361	-	9069	protein_coding	purine rich element binding protein B [Source:HGNC Symbol;Acc:HGNC:9702]	Others
ENSG00000117139	2650	3012	2845	7888	8047	7136	2821	3439	3234	KDM5B	1	202724495	202809470	-	25882	protein_coding	lysine demethylase 5B [Source:HGNC Symbol;Acc:HGNC:18039]	ARID
ENSG00000139514	4253	4969	4654	3282	3139	2497	5552	6135	6569	SLC7A1	13	29509410	29595688	-	7692	protein_coding	solute carrier family 7 member 1 [Source:HGNC Symbol;Acc:HGNC:11057]	-
ENSG00000126432	5059	5081	5848	3940	3952	3342	4141	4499	5185	PRDX5	11	64318088	64321811	+	893	protein_coding	peroxiredoxin 5 [Source:HGNC Symbol;Acc:HGNC:9355]	-
ENSG00000134294	4342	5287	4812	4321	4111	3314	4226	5792	4833	SLC38A2	12	46358189	46372867	-	6602	protein_coding	solute carrier family 38 member 2 [Source:HGNC Symbol;Acc:HGNC:13448]	-
ENSG00000135829	3977	4867	4488	3159	3095	2557	5482	6938	6449	DHX9	1	182839369	182887751	+	5645	protein_coding	DExH-box helicase 9 [Source:HGNC Symbol;Acc:HGNC:2750]	-
ENSG00000065526	4559	5310	4788	3346	3554	2694	5046	5486	6164	SPEN	1	15847864	15940460	+	13294	protein_coding	spen family transcriptional repressor [Source:HGNC Symbol;Acc:HGNC:17575]	-
ENSG00000147138	6062	7318	6288	2339	2386	1820	4293	5320	5103	GPR174	X	79144663	79175315	+	5516	protein_coding	G protein-coupled receptor 174 [Source:HGNC Symbol;Acc:HGNC:30245]	-
ENSG00000141968	4735	5015	5427	3503	3749	3098	4645	5259	5491	VAV1	19	6772714	6857366	+	4305	protein_coding	vav guanine nucleotide exchange factor 1 [Source:HGNC Symbol;Acc:HGNC:12657]	-
ENSG00000142102	5529	4130	5881	5232	6304	6337	2517	2045	2851	PGGHG	11	289135	296107	+	5260	protein_coding	protein-glucosylgalactosylhydroxylysine glucosidase [Source:HGNC Symbol;Acc:HGNC:26210]	-
ENSG00000186298	4633	5419	5403	2805	2730	2171	5096	6398	6139	PPP1CC	12	110719680	110742939	-	6906	protein_coding	protein phosphatase 1 catalytic subunit gamma [Source:HGNC Symbol;Acc:HGNC:9283]	-
ENSG00000055917	4573	5637	5134	3272	3218	2569	4860	5723	5726	PUM2	2	20248691	20352234	-	6978	protein_coding	pumilio RNA binding family member 2 [Source:HGNC Symbol;Acc:HGNC:14958]	-
ENSG00000132002	3323	3785	4076	7714	7496	6218	2607	2635	2820	DNAJB1	19	14514770	14529770	-	3672	protein_coding	DnaJ heat shock protein family (Hsp40) member B1 [Source:HGNC Symbol;Acc:HGNC:5270]	-
ENSG00000136878	4661	4466	5025	4813	5502	4670	3589	3722	4217	USP20	9	129834698	129881838	+	5521	protein_coding	ubiquitin specific peptidase 20 [Source:HGNC Symbol;Acc:HGNC:12619]	-
ENSG00000123080	4753	5450	5677	3377	3484	2963	4815	4952	5182	CDKN2C	1	50960745	50974633	+	3318	protein_coding	cyclin dependent kinase inhibitor 2C [Source:HGNC Symbol;Acc:HGNC:1789]	-
ENSG00000134086	4870	5545	5377	2990	3087	2484	4676	6254	5326	VHL	3	10141008	10152220	+	4213	protein_coding	von Hippel-Lindau tumor suppressor [Source:HGNC Symbol;Acc:HGNC:12687]	-
ENSG00000149923	4273	4468	4945	3869	4049	3372	5003	5040	5587	PPP4C	16	30075978	30085377	+	2734	protein_coding	protein phosphatase 4 catalytic subunit [Source:HGNC Symbol;Acc:HGNC:9319]	-
ENSG00000030419	5474	7015	5674	2014	1851	1563	4778	6334	5800	IKZF2	2	212999691	213152427	-	12240	protein_coding	IKAROS family zinc finger 2 [Source:HGNC Symbol;Acc:HGNC:13177]	zf-C2H2
ENSG00000088888	5058	5332	5156	3569	3844	3216	4196	4995	5021	MAVS	20	3846799	3876123	+	11771	protein_coding	mitochondrial antiviral signaling protein [Source:HGNC Symbol;Acc:HGNC:29233]	-
ENSG00000132780	4490	4877	5112	2863	2905	2564	5524	6038	6013	NASP	1	45583846	45618904	+	8304	protein_coding	nuclear autoantigenic sperm protein [Source:HGNC Symbol;Acc:HGNC:7644]	-
ENSG00000123933	4811	4849	5126	4019	4316	3542	4319	4314	5074	MXD4	4	2247432	2262294	-	7058	protein_coding	MAX dimerization protein 4 [Source:HGNC Symbol;Acc:HGNC:13906]	bHLH
ENSG00000173762	4493	4473	5113	4684	5219	4338	4048	3430	4510	CD7	17	82314868	82317602	-	2735	protein_coding	CD7 molecule [Source:HGNC Symbol;Acc:HGNC:1695]	-
ENSG00000182446	4209	4420	4575	3510	3858	3185	5022	5744	5769	NPLOC4	17	81556887	81648465	-	9574	protein_coding	NPL4 homolog, ubiquitin recognition factor [Source:HGNC Symbol;Acc:HGNC:18261]	-
ENSG00000099942	4134	4577	4513	4788	4779	3752	4242	4870	4636	CRKL	22	20917426	20953749	+	5325	protein_coding	CRK like proto-oncogene, adaptor protein [Source:HGNC Symbol;Acc:HGNC:2363]	-
ENSG00000109062	5330	5711	6178	2761	2870	2448	5065	4053	5873	SLC9A3R1	17	74748652	74769353	+	2315	protein_coding	SLC9A3 regulator 1 [Source:HGNC Symbol;Acc:HGNC:11075]	-
ENSG00000089693	4418	4692	5221	4034	4146	3478	4590	4578	5119	MLF2	12	6747996	6767475	-	3781	protein_coding	myeloid leukemia factor 2 [Source:HGNC Symbol;Acc:HGNC:7126]	-
ENSG00000135069	4222	4686	4697	3948	3810	3177	4718	5990	5027	PSAT1	9	78297143	78330093	+	2188	protein_coding	phosphoserine aminotransferase 1 [Source:HGNC Symbol;Acc:HGNC:19129]	-
ENSG00000065911	4293	4971	4848	4305	3994	3247	4186	5435	4995	MTHFD2	2	74198562	74217565	+	4870	protein_coding	methylenetetrahydrofolate dehydrogenase (NADP+ dependent) 2, methenyltetrahydrofolate cyclohydrolase [Source:HGNC Symbol;Acc:HGNC:7434]	-
ENSG00000125743	4668	5211	5375	3383	3638	2831	4471	5036	5651	SNRPD2	19	45687454	45692569	-	1608	protein_coding	small nuclear ribonucleoprotein D2 polypeptide [Source:HGNC Symbol;Acc:HGNC:11159]	-
ENSG00000136930	5052	5493	5617	2760	2885	2300	4784	5202	6120	PSMB7	9	124353466	124415444	-	1787	protein_coding	proteasome subunit beta 7 [Source:HGNC Symbol;Acc:HGNC:9544]	-
ENSG00000224470	3640	4545	3897	3707	3407	2793	5430	6311	6425	ATXN1L	16	71845991	71885268	+	8542	protein_coding	ataxin 1 like [Source:HGNC Symbol;Acc:HGNC:33279]	-
ENSG00000211772	3982	4100	4617	3181	3481	2792	5428	6263	6283	TRBC2	7	142801041	142802748	+	758	TR_C_gene	T cell receptor beta constant 2 [Source:HGNC Symbol;Acc:HGNC:12157]	-
ENSG00000126934	3403	3521	3858	6046	6488	5563	3642	3618	3942	MAP2K2	19	4090321	4124129	-	5236	protein_coding	mitogen-activated protein kinase kinase 2 [Source:HGNC Symbol;Acc:HGNC:6842]	-
ENSG00000026025	3684	3994	4543	3889	3996	3273	5240	5965	5468	VIM	10	17228259	17237593	+	5158	protein_coding	vimentin [Source:HGNC Symbol;Acc:HGNC:12692]	-
ENSG00000122034	4346	4864	5148	2186	2215	1875	5802	7189	6411	GTF3A	13	27424544	27435823	+	3001	protein_coding	general transcription factor IIIA [Source:HGNC Symbol;Acc:HGNC:4662]	zf-C2H2
ENSG00000169100	3401	3673	3858	4256	4205	3752	5245	5874	5765	SLC25A6	X	1386152	1392724	-	2164	protein_coding	solute carrier family 25 member 6 [Source:HGNC Symbol;Acc:HGNC:10992]	-
ENSG00000149187	4848	5490	4987	3736	3931	3082	3929	5000	4942	CELF1	11	47465933	47565569	-	10452	protein_coding	CUGBP Elav-like family member 1 [Source:HGNC Symbol;Acc:HGNC:2549]	-
ENSG00000120690	3622	4361	4161	3678	3561	2794	5213	6656	5848	ELF1	13	40932028	41061440	-	4335	protein_coding	E74 like ETS transcription factor 1 [Source:HGNC Symbol;Acc:HGNC:3316]	ETS
ENSG00000197226	4144	4289	4299	4414	4624	4109	4349	4538	5102	TBC1D9B	5	179862066	179907859	-	11473	protein_coding	TBC1 domain family member 9B [Source:HGNC Symbol;Acc:HGNC:29097]	-
ENSG00000164828	4486	4807	4700	4305	4357	3684	4120	4662	4717	SUN1	7	816615	896435	+	11811	protein_coding	Sad1 and UNC84 domain containing 1 [Source:HGNC Symbol;Acc:HGNC:18587]	-
ENSG00000102974	4205	4954	4638	2821	2812	2364	5396	6406	6229	CTCF	16	67562407	67639185	+	10174	protein_coding	CCCTC-binding factor [Source:HGNC Symbol;Acc:HGNC:13723]	zf-C2H2
ENSG00000099901	4751	5297	5231	1968	1864	1631	5490	7044	6539	RANBP1	22	20115938	20127357	+	4622	protein_coding	RAN binding protein 1 [Source:HGNC Symbol;Acc:HGNC:9847]	-
ENSG00000213064	4312	5375	4852	3338	3323	2778	4453	6058	5324	SFT2D2	1	168225938	168253025	+	11221	protein_coding	SFT2 domain containing 2 [Source:HGNC Symbol;Acc:HGNC:25140]	-
ENSG00000089820	4864	4383	5163	4586	5023	4553	3575	3388	4264	ARHGAP4	X	153907367	153934999	-	5580	protein_coding	Rho GTPase activating protein 4 [Source:HGNC Symbol;Acc:HGNC:674]	-
ENSG00000167004	3554	4016	4285	3708	3733	3033	5381	6320	5705	PDIA3	15	43746392	43773279	+	4240	protein_coding	protein disulfide isomerase family A member 3 [Source:HGNC Symbol;Acc:HGNC:4606]	-
ENSG00000141522	3914	3984	4459	3293	3350	2798	6126	5026	6781	ARHGDIA	17	81867721	81871406	-	2903	protein_coding	Rho GDP dissociation inhibitor alpha [Source:HGNC Symbol;Acc:HGNC:678]	-
ENSG00000158195	4390	4913	5036	4255	4202	3552	3929	4718	4735	WASF2	1	27404226	27490158	-	5676	protein_coding	WAS protein family member 2 [Source:HGNC Symbol;Acc:HGNC:12733]	-
ENSG00000196642	4907	4942	5650	3222	3602	3037	4802	4320	5212	RABL6	9	136807943	136841187	+	10178	protein_coding	RAB, member RAS oncogene family like 6 [Source:HGNC Symbol;Acc:HGNC:24703]	-
ENSG00000101266	4112	4535	4545	3391	3406	2834	5001	6181	5657	CSNK2A1	20	472498	543835	-	29523	protein_coding	casein kinase 2 alpha 1 [Source:HGNC Symbol;Acc:HGNC:2457]	-
ENSG00000110395	4352	5392	4675	3847	3512	2877	4412	5383	5209	CBL	11	119206276	119313926	+	11740	protein_coding	Cbl proto-oncogene [Source:HGNC Symbol;Acc:HGNC:1541]	-
ENSG00000163320	4509	5280	4850	4068	3800	3146	4039	5167	4779	CGGBP1	3	88051944	88149885	-	6490	protein_coding	CGG triplet repeat binding protein 1 [Source:HGNC Symbol;Acc:HGNC:1888]	-
ENSG00000166974	4862	5390	5669	2523	2589	1986	5002	5807	5781	MAPRE2	18	34976928	35143470	+	6180	protein_coding	microtubule associated protein RP/EB family member 2 [Source:HGNC Symbol;Acc:HGNC:6891]	-
ENSG00000141582	4376	4282	4551	4937	5011	4275	4071	3686	4407	CBX4	17	79833156	79839429	-	2880	protein_coding	chromobox 4 [Source:HGNC Symbol;Acc:HGNC:1554]	-
ENSG00000101152	4205	4579	4859	3722	3896	3163	4808	4898	5447	DNAJC5	20	63895182	63936031	+	5287	protein_coding	DnaJ heat shock protein family (Hsp40) member C5 [Source:HGNC Symbol;Acc:HGNC:16235]	-
ENSG00000172057	4660	4871	5027	3355	3552	2905	4475	5261	5285	ORMDL3	17	39921041	39927601	-	3752	protein_coding	ORMDL sphingolipid biosynthesis regulator 3 [Source:HGNC Symbol;Acc:HGNC:16038]	-
ENSG00000175463	5260	4908	6271	3359	3621	3330	3949	3899	4744	TBC1D10C	11	67403915	67410089	+	4993	protein_coding	TBC1 domain family member 10C [Source:HGNC Symbol;Acc:HGNC:24702]	-
ENSG00000137409	4511	4526	4727	4072	4372	3715	4198	4355	4852	MTCH1	6	36968141	36986298	-	3126	protein_coding	mitochondrial carrier 1 [Source:HGNC Symbol;Acc:HGNC:17586]	-
ENSG00000175215	4209	4760	4482	4307	4070	3548	4257	4663	5025	CTDSP2	12	57819927	57846739	-	5442	protein_coding	CTD small phosphatase 2 [Source:HGNC Symbol;Acc:HGNC:17077]	-
ENSG00000112078	4363	5287	4823	3139	2851	2374	4767	6117	5575	KCTD20	6	36442767	36491143	+	6239	protein_coding	potassium channel tetramerization domain containing 20 [Source:HGNC Symbol;Acc:HGNC:21052]	-
ENSG00000092929	5319	5297	5843	2750	2957	2673	4537	4458	5460	UNC13D	17	75827225	75844717	-	7752	protein_coding	unc-13 homolog D [Source:HGNC Symbol;Acc:HGNC:23147]	-
ENSG00000244038	3936	4514	4428	3375	3460	2658	5194	5728	5978	DDOST	1	20651767	20661544	-	2721	protein_coding	dolichyl-diphosphooligosaccharide--protein glycosyltransferase non-catalytic subunit [Source:HGNC Symbol;Acc:HGNC:2728]	-
ENSG00000110713	4312	5242	4796	3017	2967	2460	5009	5845	5574	NUP98	11	3671083	3797792	-	9905	protein_coding	nucleoporin 98 [Source:HGNC Symbol;Acc:HGNC:8068]	-
ENSG00000182568	5186	5931	5590	3118	3036	2338	4347	4845	4823	SATB1	3	18345387	18445588	-	13409	protein_coding	SATB homeobox 1 [Source:HGNC Symbol;Acc:HGNC:10541]	CUT
ENSG00000113407	4498	5205	4940	3476	3327	2832	4280	5612	5020	TARS	5	33440696	33469539	+	5718	protein_coding	threonyl-tRNA synthetase [Source:HGNC Symbol;Acc:HGNC:11572]	-
ENSG00000054118	3259	3755	3548	3631	3464	2865	5525	6481	6660	THRAP3	1	36224416	36305357	+	4736	protein_coding	thyroid hormone receptor associated protein 3 [Source:HGNC Symbol;Acc:HGNC:22964]	-
ENSG00000092148	4717	5986	5103	2502	2393	2009	4675	5884	5881	HECTD1	14	31100112	31207804	-	12557	protein_coding	HECT domain E3 ubiquitin protein ligase 1 [Source:HGNC Symbol;Acc:HGNC:20157]	-
ENSG00000086598	4399	5109	4985	2869	2718	2226	4826	6430	5580	TMED2	12	123584531	123598577	+	3830	protein_coding	transmembrane p24 trafficking protein 2 [Source:HGNC Symbol;Acc:HGNC:16996]	-
ENSG00000174437	3964	4640	4368	2854	2797	2282	5584	6299	6352	ATP2A2	12	110280756	110351093	+	13745	protein_coding	ATPase sarcoplasmic/endoplasmic reticulum Ca2+ transporting 2 [Source:HGNC Symbol;Acc:HGNC:812]	-
ENSG00000170525	1949	2190	2215	9765	9701	8092	1660	1790	1771	PFKFB3	10	6144934	6254644	+	6114	protein_coding	6-phosphofructo-2-kinase/fructose-2,6-biphosphatase 3 [Source:HGNC Symbol;Acc:HGNC:8874]	-
ENSG00000140262	4143	4960	4388	3397	3100	2580	4856	6006	5601	TCF12	15	56918623	57299281	+	9446	protein_coding	transcription factor 12 [Source:HGNC Symbol;Acc:HGNC:11623]	bHLH
ENSG00000088325	4540	5473	5256	2898	2977	2387	4837	5500	5154	TPX2	20	31739271	31801805	+	3605	protein_coding	TPX2, microtubule nucleation factor [Source:HGNC Symbol;Acc:HGNC:1249]	-
ENSG00000173120	3813	4450	4184	4435	4370	3591	4407	4721	4952	KDM2A	11	67119269	67258087	+	10380	protein_coding	lysine demethylase 2A [Source:HGNC Symbol;Acc:HGNC:13606]	-
ENSG00000174780	4036	4884	4570	3002	3016	2368	4605	6294	6143	SRP72	4	56467336	56503681	+	6426	protein_coding	signal recognition particle 72 [Source:HGNC Symbol;Acc:HGNC:11303]	-
ENSG00000101191	4301	5074	4900	3258	3439	2973	4402	5251	5316	DIDO1	20	62877738	62937952	-	13281	protein_coding	death inducer-obliterator 1 [Source:HGNC Symbol;Acc:HGNC:2680]	-
ENSG00000118816	3556	4079	4105	4437	4757	3808	4139	5319	4551	CCNI	4	77047158	77076005	-	3741	protein_coding	cyclin I [Source:HGNC Symbol;Acc:HGNC:1595]	-
ENSG00000171940	4403	4963	4855	3530	3452	2717	4318	5467	5029	ZNF217	20	53567065	53609907	-	6181	protein_coding	zinc finger protein 217 [Source:HGNC Symbol;Acc:HGNC:13009]	zf-C2H2
ENSG00000141551	4403	4433	4746	4123	4348	3678	4085	4092	4792	CSNK1D	17	82239023	82273731	-	11024	protein_coding	casein kinase 1 delta [Source:HGNC Symbol;Acc:HGNC:2452]	-
ENSG00000174243	4138	4501	4593	3177	3341	2736	5220	5043	5847	DDX23	12	48829764	48852842	-	5419	protein_coding	DEAD-box helicase 23 [Source:HGNC Symbol;Acc:HGNC:17347]	-
ENSG00000091527	4169	4744	4445	2878	3010	2427	4888	6348	5638	CDV3	3	133573730	133590261	+	4367	protein_coding	CDV3 homolog [Source:HGNC Symbol;Acc:HGNC:26928]	-
ENSG00000105397	5215	4793	5526	3766	3838	3460	3803	3689	4443	TYK2	19	10350529	10380676	-	6773	protein_coding	tyrosine kinase 2 [Source:HGNC Symbol;Acc:HGNC:12440]	-
ENSG00000165671	4244	5362	4644	3087	2953	2360	4556	5731	5575	NSD1	5	177133025	177300215	+	15493	protein_coding	nuclear receptor binding SET domain protein 1 [Source:HGNC Symbol;Acc:HGNC:14234]	-
ENSG00000135018	3836	4651	4057	3207	3121	2570	4683	6823	5559	UBQLN1	9	83659963	83708203	-	7117	protein_coding	ubiquilin 1 [Source:HGNC Symbol;Acc:HGNC:12508]	-
ENSG00000129128	4060	4953	4474	2974	2926	2327	4739	6499	5500	SPCS3	4	176319964	176332245	+	6831	protein_coding	signal peptidase complex subunit 3 [Source:HGNC Symbol;Acc:HGNC:26212]	-
ENSG00000067167	4073	4919	4516	3603	3329	2601	4338	5587	5447	TRAM1	8	70573442	70608387	-	3878	protein_coding	translocation associated membrane protein 1 [Source:HGNC Symbol;Acc:HGNC:20568]	-
ENSG00000065000	3785	3904	4181	3595	3806	3050	5063	5180	5849	AP3D1	19	2100988	2164468	-	8613	protein_coding	adaptor related protein complex 3 subunit delta 1 [Source:HGNC Symbol;Acc:HGNC:568]	-
ENSG00000121741	4345	5235	4674	4006	4296	3595	3731	4408	4095	ZMYM2	13	19958670	20091829	+	13618	protein_coding	zinc finger MYM-type containing 2 [Source:HGNC Symbol;Acc:HGNC:12989]	-
ENSG00000167642	4182	4308	4563	3331	3476	2733	4699	5439	5640	SPINT2	19	38244035	38292614	+	5199	protein_coding	serine peptidase inhibitor, Kunitz type 2 [Source:HGNC Symbol;Acc:HGNC:11247]	-
ENSG00000047315	4303	5048	4602	2985	2799	2375	4808	5744	5697	POLR2B	4	56977722	57031168	+	5901	protein_coding	RNA polymerase II subunit B [Source:HGNC Symbol;Acc:HGNC:9188]	-
ENSG00000117318	5649	6324	6803	2373	2306	2021	4051	4203	4627	ID3	1	23557918	23559794	-	1797	protein_coding	inhibitor of DNA binding 3, HLH protein [Source:HGNC Symbol;Acc:HGNC:5362]	bHLH
ENSG00000143612	4270	4908	4815	3281	3264	2729	4470	5300	5313	C1orf43	1	154206696	154220637	-	2670	protein_coding	chromosome 1 open reading frame 43 [Source:HGNC Symbol;Acc:HGNC:29876]	-
ENSG00000010322	4330	4207	4675	4823	5232	4627	3245	3268	3882	NISCH	3	52455118	52493071	+	9161	protein_coding	nischarin [Source:HGNC Symbol;Acc:HGNC:18006]	-
ENSG00000143119	4147	4738	4471	3642	3650	2961	4376	5153	5065	CD53	1	110871188	110899928	+	2152	protein_coding	CD53 molecule [Source:HGNC Symbol;Acc:HGNC:1686]	-
ENSG00000100401	3955	4138	4700	3619	3769	3209	4617	5064	5120	RANGAP1	22	41245611	41286251	-	5348	protein_coding	Ran GTPase activating protein 1 [Source:HGNC Symbol;Acc:HGNC:9854]	-
ENSG00000140575	4009	5003	4537	3458	3221	2539	4386	5645	5387	IQGAP1	15	90388218	90502243	+	11535	protein_coding	IQ motif containing GTPase activating protein 1 [Source:HGNC Symbol;Acc:HGNC:6110]	-
ENSG00000083312	4339	5661	4551	3067	2865	2261	4148	5890	5321	TNPO1	5	72816312	72916733	+	11977	protein_coding	transportin 1 [Source:HGNC Symbol;Acc:HGNC:6401]	-
ENSG00000120137	4242	5404	4571	3212	3138	2601	4303	5505	5125	PANK3	5	168548495	168579600	-	10580	protein_coding	pantothenate kinase 3 [Source:HGNC Symbol;Acc:HGNC:19365]	-
ENSG00000115020	4102	5124	4319	3524	3332	2804	4309	5546	5019	PIKFYVE	2	208266267	208358751	+	10832	protein_coding	phosphoinositide kinase, FYVE-type zinc finger containing [Source:HGNC Symbol;Acc:HGNC:23785]	-
ENSG00000167005	4279	5261	4794	3028	2985	2448	4451	5812	4997	NUDT21	16	56429133	56452199	-	5954	protein_coding	nudix hydrolase 21 [Source:HGNC Symbol;Acc:HGNC:13870]	-
ENSG00000148396	3730	4175	4255	3706	3874	3241	4744	4891	5428	SEC16A	9	136440096	136483759	-	9975	protein_coding	SEC16 homolog A, endoplasmic reticulum export factor [Source:HGNC Symbol;Acc:HGNC:29006]	-
ENSG00000125977	3605	3943	3862	3839	3777	3254	4928	5376	5449	EIF2S2	20	34088298	34112332	-	2656	protein_coding	eukaryotic translation initiation factor 2 subunit beta [Source:HGNC Symbol;Acc:HGNC:3266]	-
ENSG00000112697	4198	4974	4474	3340	3213	2406	4325	5912	5165	TMEM30A	6	75252924	75284968	-	5123	protein_coding	transmembrane protein 30A [Source:HGNC Symbol;Acc:HGNC:16667]	-
ENSG00000105443	4286	4090	4575	4285	4764	4271	3787	3730	4180	CYTH2	19	48469032	48482314	+	9509	protein_coding	cytohesin 2 [Source:HGNC Symbol;Acc:HGNC:9502]	-
ENSG00000178950	4475	4472	4949	3366	3409	3279	4503	4535	4966	GAK	4	849276	932373	-	15155	protein_coding	cyclin G associated kinase [Source:HGNC Symbol;Acc:HGNC:4113]	-
ENSG00000151502	3950	4183	4200	4177	4542	3544	4048	4649	4645	VPS26B	11	134224645	134247792	+	6483	protein_coding	VPS26, retromer complex component B [Source:HGNC Symbol;Acc:HGNC:28119]	-
ENSG00000141867	3913	4230	4322	3782	3945	3351	4798	4172	5417	BRD4	19	15235519	15332545	-	12093	protein_coding	bromodomain containing 4 [Source:HGNC Symbol;Acc:HGNC:13575]	-
ENSG00000115677	3600	3848	3963	4310	4639	3706	4223	4632	5001	HDLBP	2	241227264	241317061	-	12182	protein_coding	high density lipoprotein binding protein [Source:HGNC Symbol;Acc:HGNC:4857]	-
ENSG00000184863	3905	4290	3849	4625	4717	4077	3825	4285	4315	RBM33	7	155644451	155781485	+	13132	protein_coding	RNA binding motif protein 33 [Source:HGNC Symbol;Acc:HGNC:27223]	-
ENSG00000225733	4839	5541	5275	2924	3086	2549	4031	4981	4657	FGD5-AS1	3	14920347	14948424	-	5131	antisense	FGD5 antisense RNA 1 [Source:HGNC Symbol;Acc:HGNC:40410]	-
ENSG00000105281	4335	4507	4818	3425	3415	2839	4792	4811	4920	SLC1A5	19	46774883	46788594	-	3332	protein_coding	solute carrier family 1 member 5 [Source:HGNC Symbol;Acc:HGNC:10943]	-
ENSG00000100393	3741	4475	3963	3915	3611	3204	4597	4857	5496	EP300	22	41091786	41180079	+	12500	protein_coding	E1A binding protein p300 [Source:HGNC Symbol;Acc:HGNC:3373]	-
ENSG00000145779	4995	5690	5753	2025	2158	1753	4273	5862	5228	TNFAIP8	5	119268692	119399688	+	9591	protein_coding	TNF alpha induced protein 8 [Source:HGNC Symbol;Acc:HGNC:17260]	-
ENSG00000058063	4251	5567	4588	3221	3108	2459	4129	5443	4953	ATP11B	3	182793500	182921635	+	9196	protein_coding	ATPase phospholipid transporting 11B (putative) [Source:HGNC Symbol;Acc:HGNC:13553]	-
ENSG00000106636	4118	4586	4885	3296	3340	2727	4537	5017	5199	YKT6	7	44200968	44214294	+	3707	protein_coding	YKT6 v-SNARE homolog [Source:HGNC Symbol;Acc:HGNC:16959]	-
ENSG00000115977	4945	6005	5255	2159	2268	1870	4321	5481	5388	AAK1	2	69457997	69674349	-	23608	protein_coding	AP2 associated kinase 1 [Source:HGNC Symbol;Acc:HGNC:19679]	-
ENSG00000008018	4461	4981	5068	2944	3002	2356	4087	5838	4897	PSMB1	6	170535117	170553341	-	2256	protein_coding	proteasome subunit beta 1 [Source:HGNC Symbol;Acc:HGNC:9537]	-
ENSG00000186187	4195	4150	4403	2738	2873	2530	5307	5572	5863	ZNRF1	16	74999030	75110994	+	8824	protein_coding	zinc and ring finger 1 [Source:HGNC Symbol;Acc:HGNC:18452]	-
ENSG00000164985	4076	4757	4612	3611	3428	3068	4230	5039	4804	PSIP1	9	15464066	15511019	-	6768	protein_coding	PC4 and SFRS1 interacting protein 1 [Source:HGNC Symbol;Acc:HGNC:9527]	-
ENSG00000060339	4528	5295	4976	2586	2602	2286	4863	5240	5246	CCAR1	10	68721012	68792377	+	6059	protein_coding	cell division cycle and apoptosis regulator 1 [Source:HGNC Symbol;Acc:HGNC:24236]	-
ENSG00000104517	3617	4468	3768	4156	4043	3527	4086	5081	4847	UBR5	8	102253012	102412841	-	13085	protein_coding	ubiquitin protein ligase E3 component n-recognin 5 [Source:HGNC Symbol;Acc:HGNC:16806]	-
ENSG00000136213	4395	4385	4421	3793	4031	3383	4292	4026	4855	CHST12	7	2403560	2448483	+	16143	protein_coding	carbohydrate sulfotransferase 12 [Source:HGNC Symbol;Acc:HGNC:17423]	-
ENSG00000061273	4487	4320	4800	3896	4143	3793	3715	3825	4469	HDAC7	12	47782722	47833132	-	9928	protein_coding	histone deacetylase 7 [Source:HGNC Symbol;Acc:HGNC:14067]	-
ENSG00000163714	4004	4771	4226	2978	3024	2570	4630	5854	5363	U2SURP	3	142964497	143060546	+	11118	protein_coding	U2 snRNP associated SURP domain containing [Source:HGNC Symbol;Acc:HGNC:30855]	-
ENSG00000116288	4241	4721	4772	2929	2808	2575	4973	4723	5665	PARK7	1	7954291	7985505	+	2397	protein_coding	Parkinsonism associated deglycase [Source:HGNC Symbol;Acc:HGNC:16369]	-
ENSG00000118705	3531	3917	3893	2966	3115	2392	5245	6242	6078	RPN2	20	37178410	37241623	+	2819	protein_coding	ribophorin II [Source:HGNC Symbol;Acc:HGNC:10382]	-
ENSG00000169564	3369	3805	4061	3554	3688	2807	4887	5640	5505	PCBP1	2	70087454	70089203	+	1750	protein_coding	poly(rC) binding protein 1 [Source:HGNC Symbol;Acc:HGNC:8647]	-
ENSG00000119402	4057	4712	4378	3720	3598	2894	4048	5095	4807	FBXW2	9	120751978	120793412	-	11263	protein_coding	F-box and WD repeat domain containing 2 [Source:HGNC Symbol;Acc:HGNC:13608]	-
ENSG00000160633	4177	4389	4651	3107	3199	2855	4884	4821	5219	SAFB	19	5623035	5668478	+	7036	protein_coding	scaffold attachment factor B [Source:HGNC Symbol;Acc:HGNC:10520]	-
ENSG00000159692	4339	4447	4783	3066	3172	2926	4711	4754	5099	CTBP1	4	1211448	1249953	-	8361	protein_coding	C-terminal binding protein 1 [Source:HGNC Symbol;Acc:HGNC:2494]	-
ENSG00000117724	3718	5019	4316	2015	2225	1881	5512	6472	6131	CENPF	1	214603195	214664588	+	11690	protein_coding	centromere protein F [Source:HGNC Symbol;Acc:HGNC:1857]	-
ENSG00000143815	4208	4858	4605	3221	3172	2593	4288	5363	4949	LBR	1	225401502	225428925	-	5257	protein_coding	lamin B receptor [Source:HGNC Symbol;Acc:HGNC:6518]	-
ENSG00000013725	4299	4634	4983	3525	3675	2913	4076	4235	4890	CD6	11	60971680	61020377	+	5958	protein_coding	CD6 molecule [Source:HGNC Symbol;Acc:HGNC:1691]	-
ENSG00000095564	4646	5668	4815	3552	3622	3002	3477	4221	4217	BTAF1	10	91923769	92030325	+	7582	protein_coding	B-TFIID TATA-box binding protein associated factor 1 [Source:HGNC Symbol;Acc:HGNC:17307]	-
ENSG00000102606	3003	3500	3320	5620	5804	4835	3282	3827	3964	ARHGEF7	13	111114559	111305737	+	11768	protein_coding	Rho guanine nucleotide exchange factor 7 [Source:HGNC Symbol;Acc:HGNC:15607]	-
ENSG00000140521	2807	2975	3154	6311	6563	5359	2939	3401	3639	POLG	15	89305198	89334861	-	5980	protein_coding	DNA polymerase gamma, catalytic subunit [Source:HGNC Symbol;Acc:HGNC:9179]	-
ENSG00000171634	3908	5055	4342	2731	2634	2180	4741	5655	5873	BPTF	17	67825524	67984378	+	15098	protein_coding	bromodomain PHD finger transcription factor [Source:HGNC Symbol;Acc:HGNC:3581]	-
ENSG00000163939	3998	4936	4385	2660	2594	2150	4803	6067	5518	PBRM1	3	52545352	52685917	-	9654	protein_coding	polybromo 1 [Source:HGNC Symbol;Acc:HGNC:30064]	HMG
ENSG00000113141	4222	4778	4870	3207	3214	2609	4552	4477	5180	IK	5	140647058	140662479	+	4095	protein_coding	IK cytokine [Source:HGNC Symbol;Acc:HGNC:5958]	-
ENSG00000100129	3669	4131	3938	4370	4252	3541	3784	4823	4568	EIF3L	22	37848868	37889407	+	4296	protein_coding	eukaryotic translation initiation factor 3 subunit L [Source:HGNC Symbol;Acc:HGNC:18138]	-
ENSG00000112695	4324	4967	5075	2701	2844	2265	4067	5283	5539	COX7A2	6	75237675	75250323	-	1922	protein_coding	cytochrome c oxidase subunit 7A2 [Source:HGNC Symbol;Acc:HGNC:2288]	-
ENSG00000108828	3478	3766	4234	4385	4304	3605	4206	4320	4685	VAT1	17	43014605	43025123	-	3501	protein_coding	vesicle amine transport 1 [Source:HGNC Symbol;Acc:HGNC:16919]	-
ENSG00000159753	5288	4716	5465	2185	2430	2146	5001	4061	5654	CARMIL2	16	67644919	67657569	+	7699	protein_coding	capping protein regulator and myosin 1 linker 2 [Source:HGNC Symbol;Acc:HGNC:27089]	-
ENSG00000029363	2987	3633	3340	2990	2837	2406	5322	6873	6520	BCLAF1	6	136256627	136289851	-	9533	protein_coding	BCL2 associated transcription factor 1 [Source:HGNC Symbol;Acc:HGNC:16863]	Others
ENSG00000105221	4099	4255	4593	3158	3291	2915	4481	4810	5281	AKT2	19	40230317	40285536	-	15035	protein_coding	AKT serine/threonine kinase 2 [Source:HGNC Symbol;Acc:HGNC:392]	-
ENSG00000069188	221	235	272	12170	12619	10293	313	317	436	SDK2	17	73334384	73644089	-	11607	protein_coding	sidekick cell adhesion molecule 2 [Source:HGNC Symbol;Acc:HGNC:19308]	-
ENSG00000170759	3547	4548	4088	2768	2716	2251	4809	6365	5780	KIF5B	10	32009010	32056431	-	5877	protein_coding	kinesin family member 5B [Source:HGNC Symbol;Acc:HGNC:6324]	-
ENSG00000144579	5546	5322	6173	2785	2920	2732	3622	3802	3964	CTDSP1	2	218398256	218405941	+	4727	protein_coding	CTD small phosphatase 1 [Source:HGNC Symbol;Acc:HGNC:21614]	-
ENSG00000198231	3530	3880	3719	3853	3842	3130	4587	5128	5194	DDX42	17	63773603	63819317	+	8521	protein_coding	DEAD-box helicase 42 [Source:HGNC Symbol;Acc:HGNC:18676]	-
ENSG00000115241	4009	4329	4756	2854	3036	2502	4968	4951	5446	PPM1G	2	27381194	27409687	-	4092	protein_coding	protein phosphatase, Mg2+/Mn2+ dependent 1G [Source:HGNC Symbol;Acc:HGNC:9278]	-
ENSG00000125755	3972	4143	4396	3353	3468	3064	4779	4386	5249	SYMPK	19	45815410	45863290	-	10628	protein_coding	symplekin [Source:HGNC Symbol;Acc:HGNC:22935]	-
ENSG00000110651	3858	4228	4501	3501	3598	3060	4577	4482	4870	CD81	11	2376177	2397419	+	7394	protein_coding	CD81 molecule [Source:HGNC Symbol;Acc:HGNC:1701]	-
ENSG00000127445	4210	4435	4812	2996	3215	2727	4523	4592	5125	PIN1	19	9835257	9849682	+	4570	protein_coding	peptidylprolyl cis/trans isomerase, NIMA-interacting 1 [Source:HGNC Symbol;Acc:HGNC:8988]	-
ENSG00000112062	4635	5192	5073	3035	2846	2355	3988	4832	4658	MAPK14	6	36027677	36111236	+	6860	protein_coding	mitogen-activated protein kinase 14 [Source:HGNC Symbol;Acc:HGNC:6876]	-
ENSG00000153201	3705	4845	3895	3772	3817	3068	3979	4875	4588	RANBP2	2	108719481	108785811	+	12302	protein_coding	RAN binding protein 2 [Source:HGNC Symbol;Acc:HGNC:9848]	-
ENSG00000185896	3624	3884	3972	2953	3326	2834	4950	5492	5498	LAMP1	13	113297241	113323672	+	5739	protein_coding	lysosomal associated membrane protein 1 [Source:HGNC Symbol;Acc:HGNC:6499]	-
ENSG00000113263	4560	5515	4893	2602	2533	2023	4079	5262	5021	ITK	5	157142933	157255191	+	8604	protein_coding	IL2 inducible T cell kinase [Source:HGNC Symbol;Acc:HGNC:6171]	-
ENSG00000121579	4200	5381	4852	2342	2201	1753	4517	6008	5212	NAA50	3	113716460	113746300	-	6436	protein_coding	N(alpha)-acetyltransferase 50, NatE catalytic subunit [Source:HGNC Symbol;Acc:HGNC:29533]	-
ENSG00000185219	4108	4878	4532	3983	4063	3425	3395	4109	3947	ZNF445	3	44431720	44477670	-	18871	protein_coding	zinc finger protein 445 [Source:HGNC Symbol;Acc:HGNC:21018]	zf-C2H2
ENSG00000113810	3726	5017	4208	2499	2315	2003	4992	6183	5488	SMC4	3	160399274	160434962	+	8457	protein_coding	structural maintenance of chromosomes 4 [Source:HGNC Symbol;Acc:HGNC:14013]	-
ENSG00000100227	4044	4617	4594	3438	3506	2742	4062	4655	4771	POLDIP3	22	42583721	42614962	-	3650	protein_coding	DNA polymerase delta interacting protein 3 [Source:HGNC Symbol;Acc:HGNC:23782]	-
ENSG00000132824	3501	4196	3855	3963	3934	3208	3910	5246	4601	SERINC3	20	44496221	44522109	-	4683	protein_coding	serine incorporator 3 [Source:HGNC Symbol;Acc:HGNC:11699]	-
ENSG00000105576	4446	4520	5100	2506	2654	2290	4659	5062	5150	TNPO2	19	12699194	12724011	-	7029	protein_coding	transportin 2 [Source:HGNC Symbol;Acc:HGNC:19998]	-
ENSG00000005379	6866	6261	7317	1231	1396	1389	3723	3903	4267	TSPOAP1	17	58301228	58328760	-	11354	protein_coding	TSPO associated protein 1 [Source:HGNC Symbol;Acc:HGNC:16831]	-
ENSG00000186591	3938	4338	4482	4137	4198	3552	3498	4099	4106	UBE2H	7	129830732	129952949	-	6503	protein_coding	ubiquitin conjugating enzyme E2 H [Source:HGNC Symbol;Acc:HGNC:12484]	-
ENSG00000076003	4582	5428	5080	2085	1874	1537	4591	5722	5441	MCM6	2	135839626	135876426	-	4118	protein_coding	minichromosome maintenance complex component 6 [Source:HGNC Symbol;Acc:HGNC:6949]	-
ENSG00000100888	3878	4456	3990	2898	3148	2431	4647	5332	5547	CHD8	14	21385194	21456126	-	20953	protein_coding	chromodomain helicase DNA binding protein 8 [Source:HGNC Symbol;Acc:HGNC:20153]	-
ENSG00000185619	4362	4667	4696	3311	3560	3159	3856	4223	4488	PCGF3	4	705748	770640	+	7425	protein_coding	polycomb group ring finger 3 [Source:HGNC Symbol;Acc:HGNC:10066]	-
ENSG00000173660	4473	5331	5329	2593	2817	2317	3701	5137	4612	UQCRH	1	46303631	46316776	+	1408	protein_coding	ubiquinol-cytochrome c reductase hinge protein [Source:HGNC Symbol;Acc:HGNC:12590]	-
ENSG00000072501	3757	4612	4008	2851	2684	2185	4987	5285	5897	SMC1A	X	53374149	53422728	-	10484	protein_coding	structural maintenance of chromosomes 1A [Source:HGNC Symbol;Acc:HGNC:11111]	-
ENSG00000100242	3565	3937	4067	3252	3418	3006	4648	5102	5212	SUN2	22	38734725	38794143	-	6489	protein_coding	Sad1 and UNC84 domain containing 2 [Source:HGNC Symbol;Acc:HGNC:14210]	-
ENSG00000105698	4055	4129	4623	3776	4132	3264	4101	3506	4613	USF2	19	35268978	35279821	+	4952	protein_coding	upstream transcription factor 2, c-fos interacting [Source:HGNC Symbol;Acc:HGNC:12594]	bHLH
ENSG00000182199	3314	3530	3695	4639	4508	3653	4100	4315	4423	SHMT2	12	57229327	57234935	+	4838	protein_coding	serine hydroxymethyltransferase 2 [Source:HGNC Symbol;Acc:HGNC:10852]	-
ENSG00000100600	842	909	928	10505	10947	8945	962	1085	1052	LGMN	14	92703807	92748702	-	3899	protein_coding	legumain [Source:HGNC Symbol;Acc:HGNC:9472]	-
ENSG00000180879	3907	4095	4341	3499	3505	2991	4104	4815	4850	SSR4	X	153793516	153798505	+	4590	protein_coding	signal sequence receptor subunit 4 [Source:HGNC Symbol;Acc:HGNC:11326]	-
ENSG00000108946	4101	4918	4657	3205	3154	2488	3805	4935	4801	PRKAR1A	17	68511780	68551319	+	6821	protein_coding	protein kinase cAMP-dependent type I regulatory subunit alpha [Source:HGNC Symbol;Acc:HGNC:9388]	-
ENSG00000106052	3708	4501	4321	3886	3613	2843	3732	4882	4560	TAX1BP1	7	27739331	27844564	+	9165	protein_coding	Tax1 binding protein 1 [Source:HGNC Symbol;Acc:HGNC:11575]	-
ENSG00000073578	3942	4426	4722	3199	3308	2678	4352	4555	4829	SDHA	5	218241	256700	+	8383	protein_coding	succinate dehydrogenase complex flavoprotein subunit A [Source:HGNC Symbol;Acc:HGNC:10680]	-
ENSG00000157216	4599	4699	5100	3373	3323	2915	3943	3861	4177	SSBP3	1	54225432	54413479	-	5227	protein_coding	single stranded DNA binding protein 3 [Source:HGNC Symbol;Acc:HGNC:15674]	-
ENSG00000134186	4420	4838	4807	2468	2812	2419	4615	4693	4908	PRPF38B	1	108692323	108701803	+	5817	protein_coding	pre-mRNA processing factor 38B [Source:HGNC Symbol;Acc:HGNC:25512]	-
ENSG00000133872	3329	3877	3757	4335	4447	3535	3905	4247	4461	SARAF	8	30063012	30083208	-	2990	protein_coding	store-operated calcium entry associated regulatory factor [Source:HGNC Symbol;Acc:HGNC:28789]	-
ENSG00000130811	3477	3495	3916	3554	3795	3008	4745	4622	5256	EIF3G	19	10115017	10119918	-	3486	protein_coding	eukaryotic translation initiation factor 3 subunit G [Source:HGNC Symbol;Acc:HGNC:3274]	-
ENSG00000162923	3478	3765	3765	4084	4245	3399	3928	4943	4230	WDR26	1	224385143	224437033	-	10976	protein_coding	WD repeat domain 26 [Source:HGNC Symbol;Acc:HGNC:21208]	-
ENSG00000163565	4488	5458	4978	2167	2241	1696	4236	5527	5044	IFI16	1	158999968	159055155	+	5294	protein_coding	interferon gamma inducible protein 16 [Source:HGNC Symbol;Acc:HGNC:5395]	-
ENSG00000187605	4055	4842	4149	3221	3146	2650	4080	4611	5057	TET3	2	73986404	74108176	+	12271	protein_coding	tet methylcytosine dioxygenase 3 [Source:HGNC Symbol;Acc:HGNC:28313]	-
ENSG00000110108	4236	4661	4929	2198	2158	1745	5206	4882	5789	TMEM109	11	60913874	60923443	+	2421	protein_coding	transmembrane protein 109 [Source:HGNC Symbol;Acc:HGNC:28771]	-
ENSG00000139641	3960	4243	4368	2892	2945	2620	4518	4882	5371	ESYT1	12	56118250	56144671	+	5493	protein_coding	extended synaptotagmin 1 [Source:HGNC Symbol;Acc:HGNC:29534]	-
ENSG00000130755	4312	4912	5252	2872	2864	2236	3963	4640	4735	GMFG	19	39328353	39342372	-	1490	protein_coding	glia maturation factor gamma [Source:HGNC Symbol;Acc:HGNC:4374]	-
ENSG00000164919	4295	4822	5079	2342	2496	1860	3918	5567	5327	COX6C	8	99873200	99894062	-	3066	protein_coding	cytochrome c oxidase subunit 6C [Source:HGNC Symbol;Acc:HGNC:2285]	-
ENSG00000131467	3887	4572	4376	2221	2336	2007	5196	5201	5875	PSME3	17	42824385	42843758	+	5152	protein_coding	proteasome activator subunit 3 [Source:HGNC Symbol;Acc:HGNC:9570]	-
ENSG00000266412	4383	5247	4954	2834	2720	2077	3712	4937	4795	NCOA4	10	46005088	46030714	-	4079	protein_coding	nuclear receptor coactivator 4 [Source:HGNC Symbol;Acc:HGNC:7671]	-
ENSG00000204463	3453	3720	4031	3873	3830	3288	4357	4037	5024	BAG6	6	31639028	31652705	-	5310	protein_coding	BCL2 associated athanogene 6 [Source:HGNC Symbol;Acc:HGNC:13919]	-
ENSG00000159023	4024	4659	4162	2828	2863	2136	4297	5309	5330	EPB41	1	28887091	29120046	+	19993	protein_coding	erythrocyte membrane protein band 4.1 [Source:HGNC Symbol;Acc:HGNC:3377]	-
ENSG00000126698	4111	4577	4829	2805	2760	2327	4340	4502	5300	DNAJC8	1	28199456	28233025	-	2888	protein_coding	DnaJ heat shock protein family (Hsp40) member C8 [Source:HGNC Symbol;Acc:HGNC:15470]	-
ENSG00000204590	4038	4283	4387	3525	3687	2973	3827	4305	4523	GNL1	6	30541377	30557174	-	8646	protein_coding	G protein nucleolar 1 (putative) [Source:HGNC Symbol;Acc:HGNC:4413]	-
ENSG00000173218	4376	5128	4408	2208	2100	1670	4559	5495	5599	VANGL1	1	115641953	115698224	+	9062	protein_coding	VANGL planar cell polarity protein 1 [Source:HGNC Symbol;Acc:HGNC:15512]	-
ENSG00000108468	3607	4077	4030	3102	3269	2480	4620	5125	5131	CBX1	17	48070052	48101521	-	3087	protein_coding	chromobox 1 [Source:HGNC Symbol;Acc:HGNC:1551]	-
ENSG00000111530	4163	5199	4409	2970	2921	2476	3840	4873	4585	CAND1	12	67269281	67319951	+	13655	protein_coding	cullin associated and neddylation dissociated 1 [Source:HGNC Symbol;Acc:HGNC:30688]	-
ENSG00000140264	3478	3549	4034	3568	3956	3273	4202	4704	4631	SERF2	15	43777087	43802589	+	7347	protein_coding	small EDRK-rich factor 2 [Source:HGNC Symbol;Acc:HGNC:10757]	-
ENSG00000117410	3961	4230	4554	3401	3444	2853	3930	4326	4648	ATP6V0B	1	43974487	43978295	+	3535	protein_coding	ATPase H+ transporting V0 subunit b [Source:HGNC Symbol;Acc:HGNC:861]	-
ENSG00000147416	3649	4069	4011	3518	3421	2779	4061	5107	4728	ATP6V1B2	8	20197367	20226819	+	7816	protein_coding	ATPase H+ transporting V1 subunit B2 [Source:HGNC Symbol;Acc:HGNC:854]	-
ENSG00000168137	4050	4756	4298	3338	3533	3106	3823	4011	4357	SETD5	3	9397615	9479240	+	10808	protein_coding	SET domain containing 5 [Source:HGNC Symbol;Acc:HGNC:25566]	-
ENSG00000143933	4147	4733	4697	2530	2521	1876	4001	5401	5354	CALM2	2	47160082	47176601	-	6466	protein_coding	calmodulin 2 [Source:HGNC Symbol;Acc:HGNC:1445]	-
ENSG00000183207	3545	3638	4274	2741	3130	2504	5077	4947	5353	RUVBL2	19	48993448	49015995	+	3670	protein_coding	RuvB like AAA ATPase 2 [Source:HGNC Symbol;Acc:HGNC:10475]	-
ENSG00000169871	4410	4740	4590	3652	3974	3438	3285	3487	3618	TRIM56	7	101085439	101097967	+	11173	protein_coding	tripartite motif containing 56 [Source:HGNC Symbol;Acc:HGNC:19028]	-
ENSG00000265206	5349	4635	6163	2253	3006	2997	3324	3725	3731	AC004687.1	17	58330884	58332508	-	1625	antisense	novel transcript, MIR142 host	-
ENSG00000157540	3650	4164	3931	2901	3006	2511	4456	5314	5223	DYRK1A	21	37365573	37526358	+	26602	protein_coding	dual specificity tyrosine phosphorylation regulated kinase 1A [Source:HGNC Symbol;Acc:HGNC:3091]	-
ENSG00000283041	3182	3311	3750	4077	4298	3344	4203	4310	4632	AC008038.1	7	133034607	133035920	-	1314	processed_pseudogene	eukaryotic translation elongation factor 1 gamma (	-
ENSG00000221978	4081	3910	4302	3724	4049	3699	3591	3752	3940	CCNL2	1	1385711	1399328	-	6850	protein_coding	cyclin L2 [Source:HGNC Symbol;Acc:HGNC:20570]	-
ENSG00000101972	4520	5688	4907	2410	2346	1809	3639	5132	4582	STAG2	X	123960212	124422664	+	8187	protein_coding	stromal antigen 2 [Source:HGNC Symbol;Acc:HGNC:11355]	-
ENSG00000090273	3633	4049	4574	2360	2367	2228	4985	5390	5386	NUDC	1	26900238	26946862	+	2856	protein_coding	nuclear distribution C, dynein complex regulator [Source:HGNC Symbol;Acc:HGNC:8045]	-
ENSG00000113282	3506	4388	4003	2930	2874	2275	4393	5418	5131	CLINT1	5	157785743	157859175	-	6368	protein_coding	clathrin interactor 1 [Source:HGNC Symbol;Acc:HGNC:23186]	-
ENSG00000127663	2003	2037	2005	7510	7686	6781	2144	2297	2440	KDM4B	19	4969113	5153595	+	14716	protein_coding	lysine demethylase 4B [Source:HGNC Symbol;Acc:HGNC:29136]	-
ENSG00000135506	3359	3458	3744	3957	3986	3311	4211	4029	4828	OS9	12	57693955	57721557	+	5169	protein_coding	OS9, endoplasmic reticulum lectin [Source:HGNC Symbol;Acc:HGNC:16994]	-
ENSG00000198805	4691	5255	5280	1249	1276	1061	4565	5541	5956	PNP	14	20468954	20477094	+	4139	protein_coding	purine nucleoside phosphorylase [Source:HGNC Symbol;Acc:HGNC:7892]	-
ENSG00000142168	4296	4475	4620	2872	2995	2377	3925	4534	4776	SOD1	21	31659622	31668931	+	2019	protein_coding	superoxide dismutase 1 [Source:HGNC Symbol;Acc:HGNC:11179]	-
ENSG00000182934	3630	3833	4196	2990	3066	2511	4498	4927	5204	SRPRA	11	126262919	126269144	-	4167	protein_coding	SRP receptor subunit alpha [Source:HGNC Symbol;Acc:HGNC:11307]	-
ENSG00000103275	3531	3644	3969	3200	3287	2877	4617	4515	5179	UBE2I	16	1308880	1327018	+	9679	protein_coding	ubiquitin conjugating enzyme E2 I [Source:HGNC Symbol;Acc:HGNC:12485]	-
ENSG00000099331	4349	4523	4840	3051	3242	2854	3882	3450	4610	MYO9B	19	17075781	17214537	+	9948	protein_coding	myosin IXB [Source:HGNC Symbol;Acc:HGNC:7609]	-
ENSG00000111897	3345	3737	3672	3932	3827	2914	3912	4906	4493	SERINC1	6	122443354	122471822	-	3137	protein_coding	serine incorporator 1 [Source:HGNC Symbol;Acc:HGNC:13464]	-
ENSG00000131236	3975	4788	4532	3090	2822	2136	4033	4373	4950	CAP1	1	40040233	40072649	+	3814	protein_coding	cyclase associated actin cytoskeleton regulatory protein 1 [Source:HGNC Symbol;Acc:HGNC:20040]	-
ENSG00000161202	4727	4689	5047	3051	3224	2667	3762	3344	4180	DVL3	3	184155311	184173614	+	6368	protein_coding	dishevelled segment polarity protein 3 [Source:HGNC Symbol;Acc:HGNC:3087]	-
ENSG00000183291	3753	4255	4222	2978	2962	2305	4161	4794	5250	SELENOF	1	86862445	86914424	-	2201	protein_coding	selenoprotein F [Source:HGNC Symbol;Acc:HGNC:17705]	-
ENSG00000100811	3444	3801	3791	3039	2997	2416	4503	5365	5297	YY1	14	100238298	100282792	+	8720	protein_coding	YY1 transcription factor [Source:HGNC Symbol;Acc:HGNC:12856]	zf-C2H2
ENSG00000082701	3915	4782	4041	3255	3068	2508	3693	4762	4598	GSK3B	3	119821323	120094417	-	8156	protein_coding	glycogen synthase kinase 3 beta [Source:HGNC Symbol;Acc:HGNC:4617]	-
ENSG00000120742	3600	3990	3899	3308	3283	2597	4040	5347	4549	SERP1	3	150541994	150603228	-	5747	protein_coding	stress associated endoplasmic reticulum protein 1 [Source:HGNC Symbol;Acc:HGNC:10759]	-
ENSG00000156467	3703	4114	4433	3354	3268	2722	3705	4599	4695	UQCRB	8	96225920	96235634	-	9715	protein_coding	ubiquinol-cytochrome c reductase binding protein [Source:HGNC Symbol;Acc:HGNC:12582]	-
ENSG00000185825	3458	3232	4003	3691	3891	3218	4340	4130	4630	BCAP31	X	153700492	153724746	-	3533	protein_coding	B cell receptor associated protein 31 [Source:HGNC Symbol;Acc:HGNC:16695]	-
ENSG00000122952	5161	5328	5693	2029	2177	1682	3887	4036	4596	ZWINT	10	56357228	56361275	-	2378	protein_coding	ZW10 interacting kinetochore protein [Source:HGNC Symbol;Acc:HGNC:13195]	-
ENSG00000146223	3519	3969	3925	2556	2605	2151	4329	6296	5187	RPL7L1	6	42879618	42889925	+	7809	protein_coding	ribosomal protein L7 like 1 [Source:HGNC Symbol;Acc:HGNC:21370]	-
ENSG00000182670	3778	4402	3938	3371	3605	2941	3527	4734	4211	TTC3	21	37073226	37203112	+	15883	protein_coding	tetratricopeptide repeat domain 3 [Source:HGNC Symbol;Acc:HGNC:12393]	-
ENSG00000185627	3753	4070	4408	2874	3073	2405	4275	4866	4783	PSMD13	11	236546	252984	+	4767	protein_coding	proteasome 26S subunit, non-ATPase 13 [Source:HGNC Symbol;Acc:HGNC:9558]	-
ENSG00000013810	4032	4199	4685	2988	3242	2755	4129	4186	4260	TACC3	4	1721490	1745176	+	6528	protein_coding	transforming acidic coiled-coil containing protein 3 [Source:HGNC Symbol;Acc:HGNC:11524]	-
ENSG00000097007	3890	4107	4162	3169	3319	2596	4094	4313	4791	ABL1	9	130713946	130887675	+	6276	protein_coding	ABL proto-oncogene 1, non-receptor tyrosine kinase [Source:HGNC Symbol;Acc:HGNC:76]	-
ENSG00000214022	3783	3874	4156	3259	3440	2945	4234	4134	4613	REPIN1	7	150368189	150374044	+	4649	protein_coding	replication initiator 1 [Source:HGNC Symbol;Acc:HGNC:17922]	zf-C2H2
ENSG00000139687	3792	4837	4382	2245	2146	1691	4459	5686	5177	RB1	13	48303726	48599436	+	6452	protein_coding	RB transcriptional corepressor 1 [Source:HGNC Symbol;Acc:HGNC:9884]	-
ENSG00000084754	3843	4387	4310	3514	3307	2797	3562	4413	4281	HADHA	2	26190635	26244726	-	4385	protein_coding	hydroxyacyl-CoA dehydrogenase trifunctional multienzyme complex subunit alpha [Source:HGNC Symbol;Acc:HGNC:4801]	-
ENSG00000213654	3749	4123	4614	2912	2915	2403	4365	4467	4848	GPSM3	6	32190766	32195523	-	1854	protein_coding	G protein signaling modulator 3 [Source:HGNC Symbol;Acc:HGNC:13945]	-
ENSG00000183283	3516	3795	3811	2784	2831	2336	4588	5462	5247	DAZAP2	12	51238292	51271362	+	5731	protein_coding	DAZ associated protein 2 [Source:HGNC Symbol;Acc:HGNC:2684]	-
ENSG00000132153	3683	3998	4327	2752	2760	2390	4455	4756	5114	DHX30	3	47802909	47850195	+	7744	protein_coding	DExH-box helicase 30 [Source:HGNC Symbol;Acc:HGNC:16716]	-
ENSG00000165527	3397	3920	3899	3356	3335	2820	4143	4786	4562	ARF6	14	49893092	49897054	+	3865	protein_coding	ADP ribosylation factor 6 [Source:HGNC Symbol;Acc:HGNC:659]	-
ENSG00000146670	4389	4968	4889	2344	2587	1988	4237	4377	4430	CDCA5	11	65066300	65084164	-	3925	protein_coding	cell division cycle associated 5 [Source:HGNC Symbol;Acc:HGNC:14626]	-
ENSG00000140740	3865	4487	4500	3040	3083	2480	3712	4578	4386	UQCRC2	16	21952660	21983660	+	5217	protein_coding	ubiquinol-cytochrome c reductase core protein 2 [Source:HGNC Symbol;Acc:HGNC:12586]	-
ENSG00000154518	3769	4529	4375	2601	2430	2125	4047	5368	4864	ATP5MC3	2	175176258	175184607	-	6780	protein_coding	ATP synthase membrane subunit c locus 3 [Source:HGNC Symbol;Acc:HGNC:843]	-
ENSG00000105568	3193	3378	3679	3375	3491	2968	4417	4527	5066	PPP2R1A	19	52190039	52229533	+	7437	protein_coding	protein phosphatase 2 scaffold subunit Aalpha [Source:HGNC Symbol;Acc:HGNC:9302]	-
ENSG00000197157	2519	2939	3004	3726	3777	2925	4802	5082	5317	SND1	7	127652180	128092609	+	6500	protein_coding	staphylococcal nuclease and tudor domain containing 1 [Source:HGNC Symbol;Acc:HGNC:30646]	-
ENSG00000160551	4059	5286	4110	3070	2902	2468	3454	4520	4220	TAOK1	17	29390464	29551904	+	16980	protein_coding	TAO kinase 1 [Source:HGNC Symbol;Acc:HGNC:29259]	-
ENSG00000275066	4012	4687	4432	2762	2921	2355	3827	4672	4400	SYNRG	17	37514797	37609496	-	14277	protein_coding	synergin gamma [Source:HGNC Symbol;Acc:HGNC:557]	-
ENSG00000184787	3783	4119	4092	2335	2607	2135	4547	5296	5106	UBE2G2	21	44768580	44802019	-	7388	protein_coding	ubiquitin conjugating enzyme E2 G2 [Source:HGNC Symbol;Acc:HGNC:12483]	-
ENSG00000277791	4678	5106	5436	1976	2046	1600	3985	4368	4799	PSMB3	17	38752736	38764231	+	1179	protein_coding	proteasome subunit beta 3 [Source:HGNC Symbol;Acc:HGNC:9540]	-
ENSG00000087152	4152	4242	4609	2654	2667	2357	4043	4635	4622	ATXN7L3	17	44191805	44200113	-	5301	protein_coding	ataxin 7 like 3 [Source:HGNC Symbol;Acc:HGNC:25416]	-
ENSG00000113269	3363	3570	3827	3729	3654	3039	3890	4483	4406	RNF130	5	179911651	180072118	-	12822	protein_coding	ring finger protein 130 [Source:HGNC Symbol;Acc:HGNC:18280]	-
ENSG00000276293	4031	4511	4458	3287	3087	2759	3570	4178	4074	PIP4K2B	17	38765689	38800126	-	6135	protein_coding	phosphatidylinositol-5-phosphate 4-kinase type 2 beta [Source:HGNC Symbol;Acc:HGNC:8998]	-
ENSG00000136068	3018	3638	3219	3620	3506	2956	4087	4748	5137	FLNB	3	58008400	58172251	+	13952	protein_coding	filamin B [Source:HGNC Symbol;Acc:HGNC:3755]	-
ENSG00000079459	4516	5100	4737	2673	2619	2260	3617	4081	4316	FDFT1	8	11795573	11839309	+	5202	protein_coding	farnesyl-diphosphate farnesyltransferase 1 [Source:HGNC Symbol;Acc:HGNC:3629]	-
ENSG00000116001	4110	4798	4533	3012	3162	2717	3306	4457	3697	TIA1	2	70209444	70248660	-	6607	protein_coding	TIA1 cytotoxic granule associated RNA binding protein [Source:HGNC Symbol;Acc:HGNC:11802]	-
ENSG00000147548	3982	4810	4297	2974	2938	2539	3704	4293	4229	NSD3	8	38269697	38382272	-	15252	protein_coding	nuclear receptor binding SET domain protein 3 [Source:HGNC Symbol;Acc:HGNC:12767]	-
ENSG00000255302	3599	3982	4097	3138	3087	2620	3913	4817	4490	EID1	15	48877886	48880183	+	2298	protein_coding	EP300 interacting inhibitor of differentiation 1 [Source:HGNC Symbol;Acc:HGNC:1191]	-
ENSG00000166888	3839	3665	4125	4106	4229	3772	2998	3409	3554	STAT6	12	57095408	57132139	-	7298	protein_coding	signal transducer and activator of transcription 6 [Source:HGNC Symbol;Acc:HGNC:11368]	STAT
ENSG00000096746	4172	4490	4633	2709	2820	2321	3748	4597	4178	HNRNPH3	10	68331174	68343191	+	5373	protein_coding	heterogeneous nuclear ribonucleoprotein H3 [Source:HGNC Symbol;Acc:HGNC:5043]	-
ENSG00000072110	3090	3460	3429	4105	4169	3366	3786	3878	4381	ACTN1	14	68874143	68979440	-	10626	protein_coding	actinin alpha 1 [Source:HGNC Symbol;Acc:HGNC:163]	-
ENSG00000197622	4276	4855	4681	2077	2179	1769	4078	5114	4629	CDC42SE1	1	151050971	151070325	-	4184	protein_coding	CDC42 small effector 1 [Source:HGNC Symbol;Acc:HGNC:17719]	-
ENSG00000137776	3959	4397	4368	2362	2558	2082	4118	4984	4812	SLTM	15	58879045	58933653	-	8157	protein_coding	SAFB like transcription modulator [Source:HGNC Symbol;Acc:HGNC:20709]	-
ENSG00000160654	4301	4923	4893	1959	2099	1706	3891	5043	4823	CD3G	11	118344344	118355161	+	3836	protein_coding	CD3g molecule [Source:HGNC Symbol;Acc:HGNC:1675]	-
ENSG00000100403	3955	3993	4234	3001	2993	2519	4092	4156	4670	ZC3H7B	22	41301522	41360147	+	10525	protein_coding	zinc finger CCCH-type containing 7B [Source:HGNC Symbol;Acc:HGNC:30869]	-
ENSG00000106244	3473	3662	3982	2614	2731	2286	4657	5014	5174	PDAP1	7	99392048	99408829	-	2854	protein_coding	PDGFA associated protein 1 [Source:HGNC Symbol;Acc:HGNC:14634]	-
ENSG00000172795	3948	4740	4184	3568	3410	2765	3080	4211	3679	DCP2	5	112976702	113020970	+	9951	protein_coding	decapping mRNA 2 [Source:HGNC Symbol;Acc:HGNC:24452]	-
ENSG00000153561	3582	4249	4019	2968	2905	2411	3971	4879	4597	RMND5A	2	86720173	86778041	+	6804	protein_coding	required for meiotic nuclear division 5 homolog A [Source:HGNC Symbol;Acc:HGNC:25850]	-
ENSG00000126777	3353	4219	4132	2815	2920	2417	3886	5080	4715	KTN1	14	55559072	55701526	+	17575	protein_coding	kinectin 1 [Source:HGNC Symbol;Acc:HGNC:6467]	-
ENSG00000166986	3377	3585	3789	3534	3765	3099	3863	4035	4484	MARS	12	57475445	57517569	+	7028	protein_coding	methionyl-tRNA synthetase [Source:HGNC Symbol;Acc:HGNC:6898]	-
ENSG00000136819	3390	3624	3857	2608	2520	2179	4698	5338	5298	C9orf78	9	129827290	129835863	-	5099	protein_coding	chromosome 9 open reading frame 78 [Source:HGNC Symbol;Acc:HGNC:24932]	-
ENSG00000115232	3565	4817	3795	2164	2027	1591	4557	5513	5478	ITGA4	2	181457202	181536187	+	7901	protein_coding	integrin subunit alpha 4 [Source:HGNC Symbol;Acc:HGNC:6140]	-
ENSG00000120694	4194	5023	4817	3848	3580	3015	2527	3456	3041	HSPH1	13	31134974	31162388	-	8390	protein_coding	heat shock protein family H (Hsp110) member 1 [Source:HGNC Symbol;Acc:HGNC:16969]	-
ENSG00000121892	3874	4861	4273	3042	2856	2455	3668	4434	4034	PDS5A	4	39822863	39977956	-	12204	protein_coding	PDS5 cohesin associated factor A [Source:HGNC Symbol;Acc:HGNC:29088]	-
ENSG00000186469	3965	4835	4513	2174	2051	1647	4160	5408	4735	GNG2	14	51826195	51979342	+	6379	protein_coding	G protein subunit gamma 2 [Source:HGNC Symbol;Acc:HGNC:4404]	-
ENSG00000166887	3456	3730	3744	3458	3378	2933	3925	4433	4415	VPS39	15	42158701	42208316	-	8354	protein_coding	VPS39, HOPS complex subunit [Source:HGNC Symbol;Acc:HGNC:20593]	-
ENSG00000132155	4007	4275	4231	2888	3033	2594	4049	4229	4160	RAF1	3	12583601	12664226	-	7847	protein_coding	Raf-1 proto-oncogene, serine/threonine kinase [Source:HGNC Symbol;Acc:HGNC:9829]	-
ENSG00000158985	4048	4552	4597	2307	2271	1876	3973	5045	4782	CDC42SE2	5	131245493	131398447	+	6024	protein_coding	CDC42 small effector 2 [Source:HGNC Symbol;Acc:HGNC:18547]	-
ENSG00000113441	4514	5526	4796	2158	2098	1633	3574	4775	4374	LNPEP	5	96935394	97037515	+	15266	protein_coding	leucyl and cystinyl aminopeptidase [Source:HGNC Symbol;Acc:HGNC:6656]	-
ENSG00000116133	4185	4564	4596	2663	2732	2127	4103	3963	4511	DHCR24	1	54849627	54887271	-	6290	protein_coding	24-dehydrocholesterol reductase [Source:HGNC Symbol;Acc:HGNC:2859]	-
ENSG00000133026	3371	4080	3712	3537	3527	3032	3795	4320	4046	MYH10	17	8474205	8630761	-	9011	protein_coding	myosin heavy chain 10 [Source:HGNC Symbol;Acc:HGNC:7568]	-
ENSG00000143569	3355	3679	3872	2912	2915	2332	4529	4793	5012	UBAP2L	1	154220179	154271510	+	7503	protein_coding	ubiquitin associated protein 2 like [Source:HGNC Symbol;Acc:HGNC:29877]	-
ENSG00000187735	3239	3928	3715	3483	3282	2708	3713	5111	4203	TCEA1	8	53966552	54022529	-	4415	protein_coding	transcription elongation factor A1 [Source:HGNC Symbol;Acc:HGNC:11612]	-
ENSG00000066279	3614	5081	3895	2042	2119	1972	4483	5445	4696	ASPM	1	197084128	197146694	-	10887	protein_coding	abnormal spindle microtubule assembly [Source:HGNC Symbol;Acc:HGNC:19048]	-
ENSG00000125991	3345	3518	3861	3610	3786	2908	3677	4324	4305	ERGIC3	20	35542021	35557634	+	6012	protein_coding	ERGIC and golgi 3 [Source:HGNC Symbol;Acc:HGNC:15927]	-
ENSG00000166197	3156	3485	3503	1869	1735	1481	5264	6698	6143	NOLC1	10	102152176	102163871	+	3970	protein_coding	nucleolar and coiled-body phosphoprotein 1 [Source:HGNC Symbol;Acc:HGNC:15608]	-
ENSG00000023902	3617	3694	4029	2037	2303	1878	4982	5198	5595	PLEKHO1	1	150149183	150164720	+	6565	protein_coding	pleckstrin homology domain containing O1 [Source:HGNC Symbol;Acc:HGNC:24310]	-
ENSG00000116350	4061	4020	4066	2696	2958	2512	4129	4365	4495	SRSF4	1	29147743	29181987	-	8893	protein_coding	serine and arginine rich splicing factor 4 [Source:HGNC Symbol;Acc:HGNC:10786]	-
ENSG00000075826	6339	5677	6458	928	1110	1107	3641	3690	4313	SEC31B	10	100486642	100519864	-	7938	protein_coding	SEC31 homolog B, COPII coat complex component [Source:HGNC Symbol;Acc:HGNC:23197]	-
ENSG00000134057	3608	4244	3947	2073	2134	1728	4637	5577	5307	CCNB1	5	69167010	69178245	+	2558	protein_coding	cyclin B1 [Source:HGNC Symbol;Acc:HGNC:1579]	-
ENSG00000135316	3487	4024	3825	2048	2103	1743	4630	5928	5454	SYNCRIP	6	85607785	85643792	-	8205	protein_coding	synaptotagmin binding cytoplasmic RNA interacting protein [Source:HGNC Symbol;Acc:HGNC:16918]	-
ENSG00000198258	3966	4040	3984	2512	2554	1928	4512	4454	5258	UBL5	19	9827892	9830115	+	1931	protein_coding	ubiquitin like 5 [Source:HGNC Symbol;Acc:HGNC:13736]	-
ENSG00000183431	4028	4453	4340	2297	2193	1960	4046	5095	4758	SF3A3	1	37956975	37990921	-	4740	protein_coding	splicing factor 3a subunit 3 [Source:HGNC Symbol;Acc:HGNC:10767]	-
ENSG00000165629	3940	4335	4628	2513	2369	1890	3591	5054	4780	ATP5F1C	10	7788129	7807815	+	2326	protein_coding	ATP synthase F1 subunit gamma [Source:HGNC Symbol;Acc:HGNC:833]	-
ENSG00000062485	3778	4106	4279	2277	2479	2102	4306	4998	4768	CS	12	56271699	56300392	-	6402	protein_coding	citrate synthase [Source:HGNC Symbol;Acc:HGNC:2422]	-
ENSG00000158717	4857	4683	5481	2197	2443	2204	3715	3205	4264	RNF166	16	88696495	88706421	-	4394	protein_coding	ring finger protein 166 [Source:HGNC Symbol;Acc:HGNC:28856]	-
ENSG00000122359	3226	3563	3708	3578	3850	3115	3904	3879	4214	ANXA11	10	80150889	80205572	-	8513	protein_coding	annexin A11 [Source:HGNC Symbol;Acc:HGNC:535]	-
ENSG00000028310	3770	3753	3762	2303	2393	2161	4651	4869	5363	BRD9	5	850291	892824	-	9572	protein_coding	bromodomain containing 9 [Source:HGNC Symbol;Acc:HGNC:25818]	-
ENSG00000112658	3357	3680	3918	2879	2884	2526	4277	4471	5002	SRF	6	43171299	43181507	+	4202	protein_coding	serum response factor [Source:HGNC Symbol;Acc:HGNC:11291]	SRF
ENSG00000108671	3822	4274	4411	2192	2213	1857	4282	5044	4885	PSMD11	17	32444261	32483318	+	7200	protein_coding	proteasome 26S subunit, non-ATPase 11 [Source:HGNC Symbol;Acc:HGNC:9556]	-
ENSG00000099991	3254	3443	3403	3969	4133	3578	3577	3423	4192	CABIN1	22	24011192	24178628	+	9388	protein_coding	calcineurin binding protein 1 [Source:HGNC Symbol;Acc:HGNC:24187]	-
ENSG00000128524	3930	4011	4608	3178	3116	2544	3956	3010	4597	ATP6V1F	7	128862826	128865844	+	789	protein_coding	ATPase H+ transporting V1 subunit F [Source:HGNC Symbol;Acc:HGNC:16832]	-
ENSG00000088448	3875	4294	4284	3158	3532	3136	3235	3848	3584	ANKRD10	13	110878540	110915069	-	4563	protein_coding	ankyrin repeat domain 10 [Source:HGNC Symbol;Acc:HGNC:20265]	-
ENSG00000114416	3494	4051	4007	3546	3535	2886	3411	4031	3980	FXR1	3	180868141	180982753	+	12054	protein_coding	FMR1 autosomal homolog 1 [Source:HGNC Symbol;Acc:HGNC:4023]	-
ENSG00000152127	3151	3742	3311	3523	3385	2744	3761	4527	4765	MGAT5	2	134119983	134454621	+	8578	protein_coding	alpha-1,6-mannosylglycoprotein 6-beta-N-acetylglucosaminyltransferase [Source:HGNC Symbol;Acc:HGNC:7049]	-
ENSG00000179091	3941	3966	4337	2481	2557	2002	4461	4084	5071	CYC1	8	144095027	144097525	+	1975	protein_coding	cytochrome c1 [Source:HGNC Symbol;Acc:HGNC:2579]	-
ENSG00000055609	3476	4388	3637	3030	2868	2470	3758	4609	4607	KMT2C	7	152134922	152436005	-	20114	protein_coding	lysine methyltransferase 2C [Source:HGNC Symbol;Acc:HGNC:13726]	-
ENSG00000275052	4016	4561	4463	2777	2741	2311	3502	4167	4300	PPP4R3B	2	55547292	55618880	-	8217	protein_coding	protein phosphatase 4 regulatory subunit 3B [Source:HGNC Symbol;Acc:HGNC:29267]	-
ENSG00000140525	4662	5487	4814	2037	2066	1801	3571	4072	4323	FANCI	15	89243949	89317261	+	7766	protein_coding	FA complementation group I [Source:HGNC Symbol;Acc:HGNC:25568]	-
ENSG00000133056	3859	4339	4159	3150	3129	2634	3543	3740	4279	PIK3C2B	1	204422628	204494724	-	9414	protein_coding	phosphatidylinositol-4-phosphate 3-kinase catalytic subunit type 2 beta [Source:HGNC Symbol;Acc:HGNC:8972]	-
ENSG00000186834	3349	3335	3717	3464	3696	3413	3695	4300	3837	HEXIM1	17	45148502	45152101	+	3600	protein_coding	hexamethylene bisacetamide inducible 1 [Source:HGNC Symbol;Acc:HGNC:24953]	-
ENSG00000071537	2843	3773	3015	3342	3226	2643	3963	5241	4737	SEL1L	14	81471549	81533861	-	9559	protein_coding	SEL1L, ERAD E3 ligase adaptor subunit [Source:HGNC Symbol;Acc:HGNC:10717]	-
ENSG00000117362	3705	4074	4361	2544	2473	2073	4020	4741	4720	APH1A	1	150265399	150269580	-	3473	protein_coding	aph-1 homolog A, gamma-secretase subunit [Source:HGNC Symbol;Acc:HGNC:29509]	-
ENSG00000139146	3481	4040	3816	2694	2726	2075	4070	5205	4595	SINHCAF	12	31280584	31327058	-	5748	protein_coding	SIN3-HDAC complex associated factor [Source:HGNC Symbol;Acc:HGNC:30702]	-
ENSG00000130741	3080	3747	3430	2984	2859	2421	4078	5230	4872	EIF2S3	X	24054716	24077971	+	3472	protein_coding	eukaryotic translation initiation factor 2 subunit gamma [Source:HGNC Symbol;Acc:HGNC:3267]	-
ENSG00000101365	4031	4410	4566	2174	2479	1924	3853	4501	4753	IDH3B	20	2658395	2664219	-	2567	protein_coding	isocitrate dehydrogenase 3 (NAD(+)) beta [Source:HGNC Symbol;Acc:HGNC:5385]	-
ENSG00000172845	3674	4736	4258	2655	2432	1985	3684	4717	4545	SP3	2	173906459	173965702	-	10704	protein_coding	Sp3 transcription factor [Source:HGNC Symbol;Acc:HGNC:11208]	zf-C2H2
ENSG00000197894	3765	4381	4367	2537	2375	1821	3634	5133	4663	ADH5	4	99070978	99088801	-	4866	protein_coding	alcohol dehydrogenase 5 (class III), chi polypeptide [Source:HGNC Symbol;Acc:HGNC:253]	-
ENSG00000101361	3935	4051	4406	1889	1966	1775	4536	4878	5239	NOP56	20	2652145	2658393	+	5398	protein_coding	NOP56 ribonucleoprotein [Source:HGNC Symbol;Acc:HGNC:15911]	-
ENSG00000136628	2960	3593	3223	3429	3134	2678	3818	5027	4811	EPRS	1	219968601	220046658	-	5450	protein_coding	glutamyl-prolyl-tRNA synthetase [Source:HGNC Symbol;Acc:HGNC:3418]	-
ENSG00000105329	3458	3580	4006	3328	3470	2965	4055	3452	4351	TGFB1	19	41301587	41353911	-	3238	protein_coding	transforming growth factor beta 1 [Source:HGNC Symbol;Acc:HGNC:11766]	-
ENSG00000119383	3657	3898	4090	2740	2637	2347	3943	4730	4603	PTPA	9	129110950	129148946	+	5624	protein_coding	protein phosphatase 2 phosphatase activator [Source:HGNC Symbol;Acc:HGNC:9308]	-
ENSG00000162607	3759	4665	4118	2409	2305	1850	3860	5045	4612	USP1	1	62436297	62451804	+	4263	protein_coding	ubiquitin specific peptidase 1 [Source:HGNC Symbol;Acc:HGNC:12607]	-
ENSG00000178035	3217	3643	3577	3744	3665	3084	3514	4078	4070	IMPDH2	3	49024325	49029408	-	2773	protein_coding	inosine monophosphate dehydrogenase 2 [Source:HGNC Symbol;Acc:HGNC:6053]	-
ENSG00000176915	4101	4223	4167	2492	2853	2388	3838	4150	4356	ANKLE2	12	132725503	132761888	-	17517	protein_coding	ankyrin repeat and LEM domain containing 2 [Source:HGNC Symbol;Acc:HGNC:29101]	-
ENSG00000143390	4246	4428	4649	2586	2597	2156	3582	4150	4169	RFX5	1	151340640	151347357	-	4586	protein_coding	regulatory factor X5 [Source:HGNC Symbol;Acc:HGNC:9986]	RFX
ENSG00000172354	3576	3972	4257	2946	3286	2615	3760	3915	4235	GNB2	7	100673531	100679174	+	2857	protein_coding	G protein subunit beta 2 [Source:HGNC Symbol;Acc:HGNC:4398]	-
ENSG00000130517	4037	4410	4534	3281	3564	2995	2965	3367	3403	PGPEP1	19	18340587	18369950	+	7520	protein_coding	pyroglutamyl-peptidase I [Source:HGNC Symbol;Acc:HGNC:13568]	-
ENSG00000173064	3919	4295	4099	3405	3382	3087	3197	3261	3899	HECTD4	12	112160188	112382439	-	21572	protein_coding	HECT domain E3 ubiquitin protein ligase 4 [Source:HGNC Symbol;Acc:HGNC:26611]	-
ENSG00000108819	4057	3929	4588	2857	2749	2461	3744	3797	4310	PPP1R9B	17	50133735	50150630	-	4298	protein_coding	protein phosphatase 1 regulatory subunit 9B [Source:HGNC Symbol;Acc:HGNC:9298]	-
ENSG00000124785	2612	2703	2977	5547	5663	4671	2584	2920	2812	NRN1	6	5997999	6007605	-	2328	protein_coding	neuritin 1 [Source:HGNC Symbol;Acc:HGNC:17972]	-
ENSG00000113649	3294	3747	3488	2322	2317	2116	4725	5204	5275	TCERG1	5	146447311	146511961	+	8714	protein_coding	transcription elongation regulator 1 [Source:HGNC Symbol;Acc:HGNC:15630]	-
ENSG00000188486	3867	3805	4634	2411	2635	2302	4461	3708	4656	H2AFX	11	119093854	119095467	-	1614	protein_coding	H2A histone family member X [Source:HGNC Symbol;Acc:HGNC:4739]	-
ENSG00000185651	4098	4368	4652	2190	2075	1832	4279	4083	4895	UBE2L3	22	21549447	21624034	+	3838	protein_coding	ubiquitin conjugating enzyme E2 L3 [Source:HGNC Symbol;Acc:HGNC:12488]	-
ENSG00000028528	3422	3736	3820	3116	3229	2832	3783	4323	4194	SNX1	15	64094123	64146090	+	9780	protein_coding	sorting nexin 1 [Source:HGNC Symbol;Acc:HGNC:11172]	-
ENSG00000065357	4390	4222	4663	2416	2565	2199	3660	4195	4114	DGKA	12	55927319	55954027	+	10215	protein_coding	diacylglycerol kinase alpha [Source:HGNC Symbol;Acc:HGNC:2849]	-
ENSG00000198900	3216	3864	3610	2827	2714	2244	4354	4714	4875	TOP1	20	41028818	41124487	+	3738	protein_coding	DNA topoisomerase I [Source:HGNC Symbol;Acc:HGNC:11986]	-
ENSG00000213585	3455	3779	3817	3080	3121	2422	3834	4516	4384	VDAC1	5	133971915	134005133	-	3163	protein_coding	voltage dependent anion channel 1 [Source:HGNC Symbol;Acc:HGNC:12669]	-
ENSG00000172053	3392	3445	3833	3614	3806	3006	3406	4052	3850	QARS	3	49095932	49105135	-	4708	protein_coding	glutaminyl-tRNA synthetase [Source:HGNC Symbol;Acc:HGNC:9751]	-
ENSG00000070047	3609	3478	3849	3148	3527	2961	3772	3662	4396	PHRF1	11	576486	612222	+	5769	protein_coding	PHD and ring finger domains 1 [Source:HGNC Symbol;Acc:HGNC:24351]	-
ENSG00000136731	3330	3763	3549	2803	2670	2206	4162	5108	4810	UGGT1	2	128091200	128195677	+	11349	protein_coding	UDP-glucose glycoprotein glucosyltransferase 1 [Source:HGNC Symbol;Acc:HGNC:15663]	-
ENSG00000105426	2855	2962	3004	5059	5125	4249	2915	2765	3459	PTPRS	19	5158495	5340803	-	8565	protein_coding	protein tyrosine phosphatase, receptor type S [Source:HGNC Symbol;Acc:HGNC:9681]	-
ENSG00000167792	4058	3936	4373	2681	3114	2767	3597	3697	4110	NDUFV1	11	67605653	67612554	+	5057	protein_coding	NADH:ubiquinone oxidoreductase core subunit V1 [Source:HGNC Symbol;Acc:HGNC:7716]	-
ENSG00000155096	3368	4163	3715	3170	3034	2484	3568	4642	4162	AZIN1	8	102826357	102893864	-	6426	protein_coding	antizyme inhibitor 1 [Source:HGNC Symbol;Acc:HGNC:16432]	-
ENSG00000111276	2843	3260	3222	4255	4140	3415	3426	3943	3797	CDKN1B	12	12715058	12722371	+	2811	protein_coding	cyclin dependent kinase inhibitor 1B [Source:HGNC Symbol;Acc:HGNC:1785]	-
ENSG00000160877	3563	3943	4183	2643	2569	2169	4084	4459	4679	NACC1	19	13118103	13141141	+	4474	protein_coding	nucleus accumbens associated 1 [Source:HGNC Symbol;Acc:HGNC:20967]	-
ENSG00000166847	3613	4169	3796	2959	2833	2169	3757	4590	4402	DCTN5	16	23641392	23677455	+	12740	protein_coding	dynactin subunit 5 [Source:HGNC Symbol;Acc:HGNC:24594]	-
ENSG00000100207	3586	4102	3733	2810	2749	2240	3902	4543	4604	TCF20	22	42160013	42343616	-	7548	protein_coding	transcription factor 20 [Source:HGNC Symbol;Acc:HGNC:11631]	-
ENSG00000165916	4041	4460	4668	2134	2136	1761	4050	4436	4555	PSMC3	11	47418769	47426473	-	2276	protein_coding	proteasome 26S subunit, ATPase 3 [Source:HGNC Symbol;Acc:HGNC:9549]	-
ENSG00000066117	3414	3733	4019	2402	2459	2017	4640	4605	4936	SMARCD1	12	50084972	50100712	+	5136	protein_coding	SWI/SNF related, matrix associated, actin dependent regulator of chromatin, subfamily d, member 1 [Source:HGNC Symbol;Acc:HGNC:11106]	-
ENSG00000109107	1680	1980	2036	7203	7108	6013	1881	2054	2263	ALDOC	17	28573115	28577264	-	2928	protein_coding	aldolase, fructose-bisphosphate C [Source:HGNC Symbol;Acc:HGNC:418]	-
ENSG00000204264	3861	4179	4602	1635	1562	1367	4727	5082	5193	PSMB8	6	32840717	32844703	-	2997	protein_coding	proteasome subunit beta 8 [Source:HGNC Symbol;Acc:HGNC:9545]	-
ENSG00000197386	3300	3949	3590	2681	2875	2343	3972	4534	4962	HTT	4	3041422	3243960	+	19796	protein_coding	huntingtin [Source:HGNC Symbol;Acc:HGNC:4851]	-
ENSG00000099956	3430	3896	4185	2352	2334	2081	4574	4244	5028	SMARCB1	22	23786931	23838008	+	16525	protein_coding	SWI/SNF related, matrix associated, actin dependent regulator of chromatin, subfamily b, member 1 [Source:HGNC Symbol;Acc:HGNC:11103]	-
ENSG00000118058	3705	4391	3915	2881	2883	2648	3543	4192	3966	KMT2A	11	118436464	118526832	+	31305	protein_coding	lysine methyltransferase 2A [Source:HGNC Symbol;Acc:HGNC:7132]	-
ENSG00000177565	3739	4504	4212	2953	2906	2354	3272	4438	3702	TBL1XR1	3	177019340	177228000	-	11603	protein_coding	transducin beta like 1 X-linked receptor 1 [Source:HGNC Symbol;Acc:HGNC:29529]	-
ENSG00000198952	3502	3649	3793	2844	2990	2676	3990	4102	4497	SMG5	1	156249224	156282825	-	5304	protein_coding	SMG5, nonsense mediated mRNA decay factor [Source:HGNC Symbol;Acc:HGNC:24644]	-
ENSG00000124783	3192	3770	3737	3108	3032	2356	3857	4595	4395	SSR1	6	7268306	7347446	-	11349	protein_coding	signal sequence receptor subunit 1 [Source:HGNC Symbol;Acc:HGNC:11323]	-
ENSG00000196914	2945	3530	3090	3368	3137	2753	3765	5006	4432	ARHGEF12	11	120336914	120489936	+	24404	protein_coding	Rho guanine nucleotide exchange factor 12 [Source:HGNC Symbol;Acc:HGNC:14193]	-
ENSG00000112473	3545	3744	4011	2863	2963	2506	3836	4235	4316	SLC39A7	6	33200445	33204439	+	2845	protein_coding	solute carrier family 39 member 7 [Source:HGNC Symbol;Acc:HGNC:4927]	-
ENSG00000111786	3234	3572	3522	2738	2898	2443	4333	4450	4826	SRSF9	12	120461668	120469793	-	3744	protein_coding	serine and arginine rich splicing factor 9 [Source:HGNC Symbol;Acc:HGNC:10791]	-
ENSG00000150867	3530	4083	3860	2823	2784	2243	3776	4639	4252	PIP4K2A	10	22534849	22714555	-	5088	protein_coding	phosphatidylinositol-5-phosphate 4-kinase type 2 alpha [Source:HGNC Symbol;Acc:HGNC:8997]	-
ENSG00000156860	3678	3607	4049	2705	2803	2606	4019	3895	4598	FBRS	16	30658431	30670814	+	7218	protein_coding	fibrosin [Source:HGNC Symbol;Acc:HGNC:20442]	-
ENSG00000184897	2983	2697	3061	3146	4143	3306	4183	4138	4291	H1FX	3	129314771	129316277	-	1507	protein_coding	H1 histone family member X [Source:HGNC Symbol;Acc:HGNC:4722]	-
ENSG00000065150	3659	4314	4111	2056	2027	1647	4062	5261	4809	IPO5	13	97953658	98024297	+	9671	protein_coding	importin 5 [Source:HGNC Symbol;Acc:HGNC:6402]	-
ENSG00000136104	3869	4609	4166	2214	2208	1798	3800	4824	4446	RNASEH2B	13	50909678	51024120	+	26291	protein_coding	ribonuclease H2 subunit B [Source:HGNC Symbol;Acc:HGNC:25671]	-
ENSG00000081154	3674	4164	4103	2726	2652	2288	3754	4556	4003	PCNP	3	101574095	101594437	+	3102	protein_coding	PEST proteolytic signal containing nuclear protein [Source:HGNC Symbol;Acc:HGNC:30023]	-
ENSG00000122257	3085	3457	3263	2985	3012	2731	4028	4705	4632	RBBP6	16	24537693	24572863	+	10475	protein_coding	RB binding protein 6, ubiquitin ligase [Source:HGNC Symbol;Acc:HGNC:9889]	-
ENSG00000104731	3806	3989	4192	1954	2169	1930	4126	4742	4986	KLHDC4	16	87696485	87765992	-	11177	protein_coding	kelch domain containing 4 [Source:HGNC Symbol;Acc:HGNC:25272]	-
ENSG00000073614	2914	3883	3055	3533	3134	2570	3660	4581	4563	KDM5A	12	280129	389454	-	12091	protein_coding	lysine demethylase 5A [Source:HGNC Symbol;Acc:HGNC:9886]	ARID
ENSG00000116030	4024	4480	4423	2331	2273	1777	3773	4366	4439	SUMO1	2	202206180	202238608	-	2164	protein_coding	small ubiquitin-like modifier 1 [Source:HGNC Symbol;Acc:HGNC:12502]	-
ENSG00000106462	4478	5009	4845	2232	2533	2024	3367	3631	3765	EZH2	7	148807383	148884321	-	4522	protein_coding	enhancer of zeste 2 polycomb repressive complex 2 subunit [Source:HGNC Symbol;Acc:HGNC:3527]	-
ENSG00000119596	3298	3858	3445	2870	2816	2471	4236	4049	4831	YLPM1	14	74763366	74859435	+	14876	protein_coding	YLP motif containing 1 [Source:HGNC Symbol;Acc:HGNC:17798]	-
ENSG00000011275	3754	3995	4098	2616	3011	2667	3711	3881	4135	RNF216	7	5620047	5781739	-	7619	protein_coding	ring finger protein 216 [Source:HGNC Symbol;Acc:HGNC:21698]	-
ENSG00000143106	3864	4271	4139	2312	2330	1875	4041	4103	4927	PSMA5	1	109399031	109426427	-	5724	protein_coding	proteasome subunit alpha 5 [Source:HGNC Symbol;Acc:HGNC:9534]	-
ENSG00000126254	3691	3833	4515	2404	2651	2187	4375	3617	4584	RBM42	19	35629030	35637686	+	2206	protein_coding	RNA binding motif protein 42 [Source:HGNC Symbol;Acc:HGNC:28117]	-
ENSG00000177663	3354	3618	3611	2883	2868	2548	3996	4319	4615	IL17RA	22	17084954	17115694	+	9036	protein_coding	interleukin 17 receptor A [Source:HGNC Symbol;Acc:HGNC:5985]	-
ENSG00000166557	3592	4108	4097	2057	2114	1692	4002	5417	4729	TMED3	15	79311062	79427432	+	19470	protein_coding	transmembrane p24 trafficking protein 3 [Source:HGNC Symbol;Acc:HGNC:28889]	-
ENSG00000198563	3718	3472	3719	2931	3251	3007	3698	3899	4100	DDX39B	6	31530219	31542448	-	7007	protein_coding	DExD-box helicase 39B [Source:HGNC Symbol;Acc:HGNC:13917]	-
ENSG00000170606	3705	4364	4173	2604	2491	2054	3676	4382	4317	HSPA4	5	133051962	133106449	+	5153	protein_coding	heat shock protein family A (Hsp70) member 4 [Source:HGNC Symbol;Acc:HGNC:5237]	-
ENSG00000070770	3129	3783	3703	2703	2895	2370	3956	4645	4520	CSNK2A2	16	58157907	58197920	-	6905	protein_coding	casein kinase 2 alpha 2 [Source:HGNC Symbol;Acc:HGNC:2459]	-
ENSG00000054965	4225	4774	4553	2891	2929	2425	2936	3460	3507	FAM168A	11	73400487	73598189	-	7887	protein_coding	family with sequence similarity 168 member A [Source:HGNC Symbol;Acc:HGNC:28999]	-
ENSG00000091039	3730	4889	4025	2077	1939	1529	3864	5025	4577	OSBPL8	12	76351797	76559809	-	9198	protein_coding	oxysterol binding protein like 8 [Source:HGNC Symbol;Acc:HGNC:16396]	-
ENSG00000170315	3332	3546	3603	3761	3701	2923	3343	3563	3860	UBB	17	16380798	16382745	+	1621	protein_coding	ubiquitin B [Source:HGNC Symbol;Acc:HGNC:12463]	-
ENSG00000108523	3420	3654	3935	3002	3310	2752	3690	3708	4108	RNF167	17	4940008	4945222	+	2744	protein_coding	ring finger protein 167 [Source:HGNC Symbol;Acc:HGNC:24544]	-
ENSG00000116459	3677	4017	4277	2482	2531	1961	3476	5015	4141	ATP5PB	1	111448864	111462773	+	3383	protein_coding	ATP synthase peripheral stalk-membrane subunit b [Source:HGNC Symbol;Acc:HGNC:840]	-
ENSG00000184983	4317	4576	4830	2019	2097	1630	3477	4197	4397	NDUFA6	22	42085525	42090955	-	1416	protein_coding	NADH:ubiquinone oxidoreductase subunit A6 [Source:HGNC Symbol;Acc:HGNC:7690]	-
ENSG00000189060	2289	2387	2688	5566	5550	4798	2591	2875	2779	H1F0	22	37805093	37807436	+	2344	protein_coding	H1 histone family member 0 [Source:HGNC Symbol;Acc:HGNC:4714]	-
ENSG00000080503	3097	3675	3344	4014	3887	3210	3105	3607	3579	SMARCA2	9	1980290	2193624	+	18595	protein_coding	SWI/SNF related, matrix associated, actin dependent regulator of chromatin, subfamily a, member 2 [Source:HGNC Symbol;Acc:HGNC:11098]	-
ENSG00000125826	3171	3066	3470	4067	4296	3862	3040	3107	3436	RBCK1	20	407498	430966	+	4024	protein_coding	RANBP2-type and C3HC4-type zinc finger containing 1 [Source:HGNC Symbol;Acc:HGNC:15864]	-
ENSG00000158615	2970	3479	3328	3229	3259	2678	3774	4568	4227	PPP1R15B	1	204403387	204411791	-	5227	protein_coding	protein phosphatase 1 regulatory subunit 15B [Source:HGNC Symbol;Acc:HGNC:14951]	-
ENSG00000140983	3843	3627	4107	3011	3373	2957	3420	3100	4073	RHOT2	16	668086	674174	+	5174	protein_coding	ras homolog family member T2 [Source:HGNC Symbol;Acc:HGNC:21169]	-
ENSG00000090924	4936	5085	5469	2063	2199	1937	3139	3075	3572	PLEKHG2	19	39412585	39428415	+	9200	protein_coding	pleckstrin homology and RhoGEF domain containing G2 [Source:HGNC Symbol;Acc:HGNC:29515]	-
ENSG00000177084	4483	4448	4676	1668	1933	1810	3916	3922	4601	POLE	12	132623753	132687365	-	16609	protein_coding	DNA polymerase epsilon, catalytic subunit [Source:HGNC Symbol;Acc:HGNC:9177]	-
ENSG00000198286	3923	4053	4365	2296	2484	2106	3912	3816	4460	CARD11	7	2906141	3043945	-	4707	protein_coding	caspase recruitment domain family member 11 [Source:HGNC Symbol;Acc:HGNC:16393]	-
ENSG00000167491	3289	3573	3758	2063	2119	1907	4559	5007	5134	GATAD2A	19	19385826	19508931	+	7296	protein_coding	GATA zinc finger domain containing 2A [Source:HGNC Symbol;Acc:HGNC:29989]	Others
ENSG00000215021	3481	3612	3944	2759	2696	2332	3737	4309	4534	PHB2	12	6965327	6970825	-	2499	protein_coding	prohibitin 2 [Source:HGNC Symbol;Acc:HGNC:30306]	-
ENSG00000147649	2800	3616	3231	3213	3023	2355	3787	4644	4710	MTDH	8	97644179	97728770	+	6391	protein_coding	metadherin [Source:HGNC Symbol;Acc:HGNC:29608]	-
ENSG00000101161	2853	3154	3222	3521	3598	3009	3757	4070	4154	PRPF6	20	63981135	64033100	+	3044	protein_coding	pre-mRNA processing factor 6 [Source:HGNC Symbol;Acc:HGNC:15860]	-
ENSG00000151702	4161	4847	4819	2202	2009	1776	3548	3839	4131	FLI1	11	128686535	128813267	+	8172	protein_coding	Fli-1 proto-oncogene, ETS transcription factor [Source:HGNC Symbol;Acc:HGNC:3749]	ETS
ENSG00000112739	3566	4174	3996	2328	2441	2104	3655	4767	4265	PRPF4B	6	4021267	4064983	+	7859	protein_coding	pre-mRNA processing factor 4B [Source:HGNC Symbol;Acc:HGNC:17346]	-
ENSG00000137876	3324	3710	3931	3038	2984	2267	3557	4085	4373	RSL24D1	15	55180806	55197067	-	3009	protein_coding	ribosomal L24 domain containing 1 [Source:HGNC Symbol;Acc:HGNC:18479]	-
ENSG00000142227	4192	4410	4981	1955	2001	1838	3548	4282	4026	EMP3	19	48321509	48330553	+	1667	protein_coding	epithelial membrane protein 3 [Source:HGNC Symbol;Acc:HGNC:3335]	-
ENSG00000142657	2688	2812	3116	2913	2941	2513	4427	4960	4850	PGD	1	10398592	10420144	+	2966	protein_coding	phosphogluconate dehydrogenase [Source:HGNC Symbol;Acc:HGNC:8891]	-
ENSG00000136381	3037	3899	3324	2669	2541	1974	3959	5231	4553	IREB2	15	78437431	78501456	+	10806	protein_coding	iron responsive element binding protein 2 [Source:HGNC Symbol;Acc:HGNC:6115]	-
ENSG00000153944	3560	4304	3870	2618	2643	2336	3450	4317	4089	MSI2	17	57255851	57684685	+	21479	protein_coding	musashi RNA binding protein 2 [Source:HGNC Symbol;Acc:HGNC:18585]	-
ENSG00000108592	3717	4146	4328	2124	2202	1821	3881	4302	4649	FTSJ3	17	63819433	63830012	-	5212	protein_coding	FtsJ RNA methyltransferase homolog 3 [Source:HGNC Symbol;Acc:HGNC:17136]	-
ENSG00000178952	2592	2838	3296	3471	3525	2955	3904	4207	4374	TUFM	16	28842411	28846408	-	2271	protein_coding	Tu translation elongation factor, mitochondrial [Source:HGNC Symbol;Acc:HGNC:12420]	-
ENSG00000158604	3378	3457	3639	2764	2774	2298	3943	4395	4500	TMED4	7	44577894	44582287	-	3769	protein_coding	transmembrane p24 trafficking protein 4 [Source:HGNC Symbol;Acc:HGNC:22301]	-
ENSG00000141556	3328	3383	3571	3685	3986	3468	3081	3201	3435	TBCD	17	82752064	82945922	+	13546	protein_coding	tubulin folding cofactor D [Source:HGNC Symbol;Acc:HGNC:11581]	-
ENSG00000067955	4019	4446	4529	2028	1994	1732	3623	4714	4047	CBFB	16	67029116	67101058	+	4129	protein_coding	core-binding factor subunit beta [Source:HGNC Symbol;Acc:HGNC:1539]	CBF
ENSG00000135426	3822	4384	4354	1747	1891	1433	4028	4821	4640	TESPA1	12	54948018	54984746	-	5025	protein_coding	thymocyte expressed, positive selection associated 1 [Source:HGNC Symbol;Acc:HGNC:29109]	-
ENSG00000063978	3041	3376	3471	2729	3104	2353	4102	4157	4721	RNF4	4	2462220	2625320	+	7270	protein_coding	ring finger protein 4 [Source:HGNC Symbol;Acc:HGNC:10067]	-
ENSG00000116698	3267	3884	3651	2812	2867	2402	3648	4306	4216	SMG7	1	183472216	183598246	+	8317	protein_coding	SMG7, nonsense mediated mRNA decay factor [Source:HGNC Symbol;Acc:HGNC:16792]	-
ENSG00000184900	3639	3952	4038	1715	1717	1289	4624	4916	5158	SUMO3	21	44805617	44818779	-	2732	protein_coding	small ubiquitin-like modifier 3 [Source:HGNC Symbol;Acc:HGNC:11124]	-
ENSG00000146701	3165	3470	3630	2614	2584	2224	4404	4106	4824	MDH2	7	76048051	76067508	+	3641	protein_coding	malate dehydrogenase 2 [Source:HGNC Symbol;Acc:HGNC:6971]	-
ENSG00000052723	3670	4348	3936	2674	2829	2212	3352	4180	3808	SIKE1	1	114769479	114780685	-	5894	protein_coding	suppressor of IKBKE 1 [Source:HGNC Symbol;Acc:HGNC:26119]	-
ENSG00000101558	3503	3878	3746	2478	2466	2060	3714	4961	4200	VAPA	18	9914002	9960021	+	11880	protein_coding	VAMP associated protein A [Source:HGNC Symbol;Acc:HGNC:12648]	-
ENSG00000075539	2981	3776	3283	3398	3269	2687	3354	4254	4003	FRYL	4	48497361	48780322	-	18161	protein_coding	FRY like transcription coactivator [Source:HGNC Symbol;Acc:HGNC:29127]	-
ENSG00000159352	3166	3565	3500	2993	3207	2638	3520	4290	4116	PSMD4	1	151254703	151267479	+	3027	protein_coding	proteasome 26S subunit, non-ATPase 4 [Source:HGNC Symbol;Acc:HGNC:9561]	-
ENSG00000139182	3341	3558	3503	4312	4668	4005	2450	2282	2875	CLSTN3	12	7129698	7158945	+	6902	protein_coding	calsyntenin 3 [Source:HGNC Symbol;Acc:HGNC:18371]	-
ENSG00000086475	3832	4201	4148	1958	1935	1537	4126	4584	4669	SEPHS1	10	13317424	13348298	-	3888	protein_coding	selenophosphate synthetase 1 [Source:HGNC Symbol;Acc:HGNC:19685]	-
ENSG00000185787	2839	3396	3397	2771	2742	2104	3898	5202	4626	MORF4L1	15	78810487	78898133	+	6584	protein_coding	mortality factor 4 like 1 [Source:HGNC Symbol;Acc:HGNC:16989]	-
ENSG00000117394	1132	1309	1203	7058	7230	5827	2302	2326	2564	SLC2A1	1	42925375	42959176	-	4724	protein_coding	solute carrier family 2 member 1 [Source:HGNC Symbol;Acc:HGNC:11005]	-
ENSG00000116679	3966	4539	4048	2177	2230	1874	3524	4405	4182	IVNS1ABP	1	185296388	185317329	-	7929	protein_coding	influenza virus NS1A binding protein [Source:HGNC Symbol;Acc:HGNC:16951]	-
ENSG00000008513	3015	3419	3438	3925	4025	3364	2864	3380	3485	ST3GAL1	8	133454848	133571940	-	8852	protein_coding	ST3 beta-galactoside alpha-2,3-sialyltransferase 1 [Source:HGNC Symbol;Acc:HGNC:10862]	-
ENSG00000088205	3334	3993	3545	2200	2120	1624	4095	4884	5095	DDX18	2	117814650	117832379	+	7851	protein_coding	DEAD-box helicase 18 [Source:HGNC Symbol;Acc:HGNC:2741]	-
ENSG00000253719	3069	3377	3440	3149	3198	2658	3635	4310	4004	ATXN7L3B	12	74537827	74545430	+	7604	protein_coding	ataxin 7 like 3B [Source:HGNC Symbol;Acc:HGNC:37931]	-
ENSG00000103222	2725	3124	3047	3017	3199	2661	4042	4293	4730	ABCC1	16	15949577	16143074	+	7575	protein_coding	ATP binding cassette subfamily C member 1 [Source:HGNC Symbol;Acc:HGNC:51]	-
ENSG00000014641	3525	3940	3889	2580	2468	1839	3405	4821	4368	MDH1	2	63588609	63607197	+	4990	protein_coding	malate dehydrogenase 1 [Source:HGNC Symbol;Acc:HGNC:6970]	-
ENSG00000196591	3487	3975	4036	2511	2418	2012	3463	4750	4157	HDAC2	6	113933028	114011308	-	15461	protein_coding	histone deacetylase 2 [Source:HGNC Symbol;Acc:HGNC:4853]	-
ENSG00000084234	3066	3556	3393	3549	3512	2640	3388	3517	4179	APLP2	11	130068147	130144811	+	7463	protein_coding	amyloid beta precursor like protein 2 [Source:HGNC Symbol;Acc:HGNC:598]	-
ENSG00000073111	3164	4000	3667	1968	1984	1624	4447	4536	5399	MCM2	3	127598223	127622436	+	4902	protein_coding	minichromosome maintenance complex component 2 [Source:HGNC Symbol;Acc:HGNC:6944]	-
ENSG00000172939	3108	3676	3518	3062	3169	2611	3475	4265	3904	OXSR1	3	38165089	38255488	+	6075	protein_coding	oxidative stress responsive 1 [Source:HGNC Symbol;Acc:HGNC:8508]	-
ENSG00000136888	3592	3889	4031	2180	2110	1706	3825	4737	4715	ATP6V1G1	9	114587746	114598373	+	1305	protein_coding	ATPase H+ transporting V1 subunit G1 [Source:HGNC Symbol;Acc:HGNC:864]	-
ENSG00000126012	2851	3028	3165	3782	3855	3285	3304	3629	3884	KDM5C	X	53191321	53225422	-	8727	protein_coding	lysine demethylase 5C [Source:HGNC Symbol;Acc:HGNC:11114]	ARID
ENSG00000090621	2893	2841	2935	2574	2808	2206	4447	5010	5052	PABPC4	1	39560816	39576790	-	6782	protein_coding	poly(A) binding protein cytoplasmic 4 [Source:HGNC Symbol;Acc:HGNC:8557]	-
ENSG00000067900	3285	4166	3771	2315	2299	1935	3728	4720	4539	ROCK1	18	20946906	21111851	-	11113	protein_coding	Rho associated coiled-coil containing protein kinase 1 [Source:HGNC Symbol;Acc:HGNC:10251]	-
ENSG00000146830	3667	3350	3844	2762	3134	2957	3554	3461	4028	GIGYF1	7	100679507	100694037	-	6917	protein_coding	GRB10 interacting GYF protein 1 [Source:HGNC Symbol;Acc:HGNC:9126]	-
ENSG00000140943	2938	3332	3242	2991	3136	2575	3826	4355	4311	MBTPS1	16	84053761	84116906	-	10238	protein_coding	membrane bound transcription factor peptidase, site 1 [Source:HGNC Symbol;Acc:HGNC:15456]	-
ENSG00000170248	3339	3888	3513	2717	2886	2378	3442	4410	4125	PDCD6IP	3	33798352	33869707	+	9038	protein_coding	programmed cell death 6 interacting protein [Source:HGNC Symbol;Acc:HGNC:8766]	-
ENSG00000139496	3830	4607	4189	2636	2673	2110	3110	4016	3526	NUP58	13	25301524	25349800	+	10422	protein_coding	nucleoporin 58 [Source:HGNC Symbol;Acc:HGNC:20261]	-
ENSG00000106261	2963	3463	3223	3761	3716	3085	3069	3658	3756	ZKSCAN1	7	100015572	100041689	+	10319	protein_coding	zinc finger with KRAB and SCAN domains 1 [Source:HGNC Symbol;Acc:HGNC:13101]	zf-C2H2
ENSG00000164151	2965	3811	3297	2781	2560	2101	3763	4989	4411	ICE1	5	5420664	5490234	+	8678	protein_coding	interactor of little elongation complex ELL subunit 1 [Source:HGNC Symbol;Acc:HGNC:29154]	-
ENSG00000177731	3260	3378	3582	3715	4094	3087	3049	3003	3480	FLII	17	18244836	18258916	-	6465	protein_coding	FLII, actin remodeling protein [Source:HGNC Symbol;Acc:HGNC:3750]	-
ENSG00000156471	3311	3580	3461	3100	3110	2442	3519	3882	4226	PTDSS1	8	96261715	96336995	+	6295	protein_coding	phosphatidylserine synthase 1 [Source:HGNC Symbol;Acc:HGNC:9587]	-
ENSG00000123349	3280	3932	3876	2893	3075	2329	3134	4225	3880	PFDN5	12	53295291	53299450	+	3380	protein_coding	prefoldin subunit 5 [Source:HGNC Symbol;Acc:HGNC:8869]	-
ENSG00000117505	3295	4165	3864	2871	2842	2265	3324	3954	4024	DR1	1	93345888	93369498	+	10949	protein_coding	down-regulator of transcription 1 [Source:HGNC Symbol;Acc:HGNC:3017]	-
ENSG00000167325	4308	5127	4702	1717	1681	1370	3201	4363	4114	RRM1	11	4094707	4138876	+	4177	protein_coding	ribonucleotide reductase catalytic subunit M1 [Source:HGNC Symbol;Acc:HGNC:10451]	-
ENSG00000100836	3503	3517	4070	2018	2276	2306	4021	4448	4409	PABPN1	14	23321289	23326185	+	3876	protein_coding	poly(A) binding protein nuclear 1 [Source:HGNC Symbol;Acc:HGNC:8565]	-
ENSG00000100028	3432	3734	3890	2258	2351	1846	3756	4752	4535	SNRPD3	22	24555503	24609980	+	2544	protein_coding	small nuclear ribonucleoprotein D3 polypeptide [Source:HGNC Symbol;Acc:HGNC:11160]	-
ENSG00000179222	2914	3285	3437	3518	3311	2751	3483	3939	3851	MAGED1	X	51803007	51902357	+	6016	protein_coding	MAGE family member D1 [Source:HGNC Symbol;Acc:HGNC:6813]	-
ENSG00000120948	4143	4409	4600	1973	2186	1678	3504	3910	4064	TARDBP	1	11012344	11026420	+	6071	protein_coding	TAR DNA binding protein [Source:HGNC Symbol;Acc:HGNC:11571]	-
ENSG00000196504	3109	3795	3397	2474	2600	2213	3714	4659	4503	PRPF40A	2	152651593	152717997	-	9536	protein_coding	pre-mRNA processing factor 40 homolog A [Source:HGNC Symbol;Acc:HGNC:16463]	-
ENSG00000162402	3088	3622	3131	2730	2557	2076	3933	4742	4573	USP24	1	55066359	55215113	-	11772	protein_coding	ubiquitin specific peptidase 24 [Source:HGNC Symbol;Acc:HGNC:12623]	-
ENSG00000162191	2903	3006	3260	3169	3393	2811	3666	4148	4070	UBXN1	11	62676498	62679117	-	2532	protein_coding	UBX domain protein 1 [Source:HGNC Symbol;Acc:HGNC:18402]	-
ENSG00000115484	2694	3066	3071	3195	3042	2413	3744	4900	4281	CCT4	2	61868089	61888804	-	2830	protein_coding	chaperonin containing TCP1 subunit 4 [Source:HGNC Symbol;Acc:HGNC:1617]	-
ENSG00000124795	3649	4277	4074	1852	2000	1551	3536	5044	4394	DEK	6	18223868	18264823	-	4361	protein_coding	DEK proto-oncogene [Source:HGNC Symbol;Acc:HGNC:2768]	-
ENSG00000048828	2991	3642	3419	2399	2426	1948	4056	4917	4558	FAM120A	9	93451722	93566107	+	7204	protein_coding	family with sequence similarity 120A [Source:HGNC Symbol;Acc:HGNC:13247]	-
ENSG00000104765	2094	2427	2255	6038	5765	4617	1996	2747	2404	BNIP3L	8	26382898	26505636	+	4307	protein_coding	BCL2 interacting protein 3 like [Source:HGNC Symbol;Acc:HGNC:1085]	-
ENSG00000196235	3212	3277	3712	3025	3348	2997	3444	3380	3918	SUPT5H	19	39436156	39476670	+	8568	protein_coding	SPT5 homolog, DSIF elongation factor subunit [Source:HGNC Symbol;Acc:HGNC:11469]	-
ENSG00000198730	3373	3975	3699	3056	2894	2289	3265	3763	3997	CTR9	11	10750987	10801625	+	6026	protein_coding	CTR9 homolog, Paf1/RNA polymerase II complex component [Source:HGNC Symbol;Acc:HGNC:16850]	-
ENSG00000120071	3522	3700	3590	2663	2781	2432	3493	3916	4213	KANSL1	17	46029916	46225389	-	23829	protein_coding	KAT8 regulatory NSL complex subunit 1 [Source:HGNC Symbol;Acc:HGNC:24565]	-
ENSG00000184990	3657	3905	4223	2149	2099	1801	3705	4377	4377	SIVA1	14	104753100	104768494	+	4776	protein_coding	SIVA1 apoptosis inducing factor [Source:HGNC Symbol;Acc:HGNC:17712]	-
ENSG00000259956	2860	2995	3072	2400	2357	1935	4551	4822	5296	RBM15B	3	51391268	51397908	+	6641	protein_coding	RNA binding motif protein 15B [Source:HGNC Symbol;Acc:HGNC:24303]	-
ENSG00000133606	3131	3241	3396	3462	3533	2791	3147	3924	3643	MKRN1	7	140453040	140479569	-	5869	protein_coding	makorin ring finger protein 1 [Source:HGNC Symbol;Acc:HGNC:7112]	-
ENSG00000149930	4136	4105	4603	2633	2730	2464	2988	3131	3475	TAOK2	16	29973641	29992261	+	9058	protein_coding	TAO kinase 2 [Source:HGNC Symbol;Acc:HGNC:16835]	-
ENSG00000100030	3632	4240	3824	2627	2495	2023	3318	4177	3918	MAPK1	22	21754500	21867680	-	11336	protein_coding	mitogen-activated protein kinase 1 [Source:HGNC Symbol;Acc:HGNC:6871]	-
ENSG00000030582	2851	2664	3090	4364	4610	3626	2991	2633	3414	GRN	17	44345086	44353102	+	3680	protein_coding	granulin precursor [Source:HGNC Symbol;Acc:HGNC:4601]	-
ENSG00000166801	4530	5084	4845	2437	2730	2254	2504	3072	2779	FAM111A	11	59142748	59155039	+	7221	protein_coding	family with sequence similarity 111 member A [Source:HGNC Symbol;Acc:HGNC:24725]	-
ENSG00000168610	2866	3286	3241	3292	3427	2806	3343	3976	3953	STAT3	17	42313324	42388568	-	8812	protein_coding	signal transducer and activator of transcription 3 [Source:HGNC Symbol;Acc:HGNC:11364]	STAT
ENSG00000022840	2888	3228	3349	3201	3254	2773	3758	3817	3907	RNF10	12	120533480	120577594	+	5911	protein_coding	ring finger protein 10 [Source:HGNC Symbol;Acc:HGNC:10055]	-
ENSG00000014216	3476	3532	3820	2742	2759	2314	3611	3804	4103	CAPN1	11	65180566	65212006	+	7553	protein_coding	calpain 1 [Source:HGNC Symbol;Acc:HGNC:1476]	-
ENSG00000162889	2905	3199	3311	2986	3115	2485	3888	3929	4330	MAPKAPK2	1	206684944	206734283	+	4195	protein_coding	mitogen-activated protein kinase-activated protein kinase 2 [Source:HGNC Symbol;Acc:HGNC:6887]	-
ENSG00000177169	3497	3365	3624	2781	2923	2708	3653	3309	4214	ULK1	12	131894651	131923167	+	7608	protein_coding	unc-51 like autophagy activating kinase 1 [Source:HGNC Symbol;Acc:HGNC:12558]	-
ENSG00000078304	3105	3858	3670	2651	2573	2023	3436	4468	4290	PPP2R5C	14	101761798	101927989	+	14289	protein_coding	protein phosphatase 2 regulatory subunit B'gamma [Source:HGNC Symbol;Acc:HGNC:9311]	-
ENSG00000203875	3336	3600	3873	3084	3179	2600	3023	3725	3618	SNHG5	6	85660950	85678748	-	2806	processed_transcript	small nucleolar RNA host gene 5 [Source:HGNC Symbol;Acc:HGNC:21026]	-
ENSG00000058272	3208	3923	3639	2627	2661	2193	3476	4254	4050	PPP1R12A	12	79773563	79935460	-	11932	protein_coding	protein phosphatase 1 regulatory subunit 12A [Source:HGNC Symbol;Acc:HGNC:7618]	-
ENSG00000107290	3247	4297	3702	2429	2426	2024	3329	4399	4167	SETX	9	132261356	132354985	-	12140	protein_coding	senataxin [Source:HGNC Symbol;Acc:HGNC:445]	-
ENSG00000265241	2906	3193	3439	2750	2837	2212	3816	4625	4241	RBM8A	1	145917714	145927678	-	5585	protein_coding	RNA binding motif protein 8A [Source:HGNC Symbol;Acc:HGNC:9905]	-
ENSG00000141562	2863	2824	3044	4118	4704	3947	2623	2856	3036	NARF	17	82458180	82490537	+	7962	protein_coding	nuclear prelamin A recognition factor [Source:HGNC Symbol;Acc:HGNC:29916]	-
ENSG00000163660	2690	3016	2756	3499	3852	3116	3269	4078	3736	CCNL1	3	157146508	157160760	-	8729	protein_coding	cyclin L1 [Source:HGNC Symbol;Acc:HGNC:20569]	-
ENSG00000130254	3481	3563	3922	2293	2498	2132	3939	4004	4179	SAFB2	19	5586999	5624046	-	6222	protein_coding	scaffold attachment factor B2 [Source:HGNC Symbol;Acc:HGNC:21605]	-
ENSG00000106723	3358	3952	3625	2456	2271	1915	3615	4565	4226	SPIN1	9	88388419	88478694	+	4914	protein_coding	spindlin 1 [Source:HGNC Symbol;Acc:HGNC:11243]	-
ENSG00000134440	3434	3866	3882	2929	2861	2171	3171	3843	3788	NARS	18	57600656	57622213	-	4089	protein_coding	asparaginyl-tRNA synthetase [Source:HGNC Symbol;Acc:HGNC:7643]	-
ENSG00000122884	718	802	719	9426	9263	7245	510	684	571	P4HA1	10	73007217	73096974	-	3093	protein_coding	prolyl 4-hydroxylase subunit alpha 1 [Source:HGNC Symbol;Acc:HGNC:8546]	-
ENSG00000272333	3297	3322	3590	2826	2986	2857	3652	3150	4248	KMT2B	19	35718019	35738878	+	10279	protein_coding	lysine methyltransferase 2B [Source:HGNC Symbol;Acc:HGNC:15840]	-
ENSG00000079332	3480	3901	3814	2471	2509	2043	3427	4306	3963	SAR1A	10	70147289	70170523	-	6914	protein_coding	secretion associated Ras related GTPase 1A [Source:HGNC Symbol;Acc:HGNC:10534]	-
ENSG00000131508	3423	3591	3882	2663	2845	2298	3568	3566	4046	UBE2D2	5	139526431	139628433	+	3556	protein_coding	ubiquitin conjugating enzyme E2 D2 [Source:HGNC Symbol;Acc:HGNC:12475]	-
ENSG00000175727	3709	3759	3985	2815	3025	2749	3180	3044	3571	MLXIP	12	122078722	122147347	+	13905	protein_coding	MLX interacting protein [Source:HGNC Symbol;Acc:HGNC:17055]	bHLH
ENSG00000120705	3109	3690	3583	2130	1964	1534	3983	5121	4721	ETF1	5	138506095	138543300	-	4601	protein_coding	eukaryotic translation termination factor 1 [Source:HGNC Symbol;Acc:HGNC:3477]	-
ENSG00000112851	3376	4298	3785	2337	2257	1792	3368	4537	4069	ERBIN	5	65926475	66082549	+	10216	protein_coding	erbb2 interacting protein [Source:HGNC Symbol;Acc:HGNC:15842]	-
ENSG00000204843	2838	3221	3024	2500	2450	2153	4050	4805	4767	DCTN1	2	74361154	74392087	-	10439	protein_coding	dynactin subunit 1 [Source:HGNC Symbol;Acc:HGNC:2711]	-
ENSG00000161057	3892	4298	4198	2131	1956	1669	3528	3705	4417	PSMC2	7	103344254	103369395	+	3547	protein_coding	proteasome 26S subunit, ATPase 2 [Source:HGNC Symbol;Acc:HGNC:9548]	-
ENSG00000075240	3208	3193	3346	2882	2862	2521	3568	4187	4013	GRAMD4	22	46576012	46679790	+	4885	protein_coding	GRAM domain containing 4 [Source:HGNC Symbol;Acc:HGNC:29113]	-
ENSG00000125817	3278	3387	3817	1967	2058	1612	4327	4523	4793	CENPB	20	3783851	3786690	-	2840	protein_coding	centromere protein B [Source:HGNC Symbol;Acc:HGNC:1852]	-
ENSG00000074695	3279	3819	3557	2730	2661	2142	3223	4382	3950	LMAN1	18	59327823	59359962	-	6767	protein_coding	lectin, mannose binding 1 [Source:HGNC Symbol;Acc:HGNC:6631]	-
ENSG00000175970	3554	4118	3814	2296	2115	1803	3440	4295	4295	UNC119B	12	120710435	120723640	+	5195	protein_coding	unc-119 lipid binding chaperone B [Source:HGNC Symbol;Acc:HGNC:16488]	-
ENSG00000125505	3059	3122	3485	4066	4478	3811	2567	2280	2840	MBOAT7	19	54173412	54189882	-	5292	protein_coding	membrane bound O-acyltransferase domain containing 7 [Source:HGNC Symbol;Acc:HGNC:15505]	-
ENSG00000198700	3162	3787	3446	2233	2476	2193	3741	4399	4232	IPO9	1	201829141	201884294	+	11915	protein_coding	importin 9 [Source:HGNC Symbol;Acc:HGNC:19425]	-
ENSG00000108604	3811	4195	4422	2119	2155	1849	3417	3890	3802	SMARCD2	17	63832081	63843065	-	3734	protein_coding	SWI/SNF related, matrix associated, actin dependent regulator of chromatin, subfamily d, member 2 [Source:HGNC Symbol;Acc:HGNC:11107]	-
ENSG00000139946	2562	3117	2697	3097	3091	2498	3578	4680	4331	PELI2	14	56117814	56301526	+	6278	protein_coding	pellino E3 ubiquitin protein ligase family member 2 [Source:HGNC Symbol;Acc:HGNC:8828]	-
ENSG00000116161	3435	3840	3904	2671	2750	2108	3263	3779	3899	CACYBP	1	174999163	175011715	+	4511	protein_coding	calcyclin binding protein [Source:HGNC Symbol;Acc:HGNC:30423]	-
ENSG00000198218	3177	3478	3576	2464	2366	2011	3780	4221	4573	QRICH1	3	49029707	49094363	-	5499	protein_coding	glutamine rich 1 [Source:HGNC Symbol;Acc:HGNC:24713]	-
ENSG00000142546	3722	3850	3985	2310	2444	2033	3430	3597	4264	NOSIP	19	49555711	49590262	-	4248	protein_coding	nitric oxide synthase interacting protein [Source:HGNC Symbol;Acc:HGNC:17946]	-
ENSG00000102226	2860	3129	3257	3432	3607	3111	3222	3204	3798	USP11	X	47232690	47248328	+	5269	protein_coding	ubiquitin specific peptidase 11 [Source:HGNC Symbol;Acc:HGNC:12609]	-
ENSG00000059804	1120	1285	1264	7561	7475	6418	1309	1573	1598	SLC2A3	12	7919230	7936275	-	6159	protein_coding	solute carrier family 2 member 3 [Source:HGNC Symbol;Acc:HGNC:11007]	-
ENSG00000101290	3269	4043	3634	2971	2841	2206	3149	3720	3766	CDS2	20	5126786	5197887	+	11893	protein_coding	CDP-diacylglycerol synthase 2 [Source:HGNC Symbol;Acc:HGNC:1801]	-
ENSG00000185236	3307	3320	3856	2904	3031	2724	3522	2811	4106	RAB11B	19	8389981	8404434	+	2470	protein_coding	RAB11B, member RAS oncogene family [Source:HGNC Symbol;Acc:HGNC:9761]	-
ENSG00000010256	2926	3100	3324	2980	3007	2542	3601	4109	3991	UQCRC1	3	48599002	48610976	-	3236	protein_coding	ubiquinol-cytochrome c reductase core protein 1 [Source:HGNC Symbol;Acc:HGNC:12585]	-
ENSG00000146918	4129	5052	4420	1718	1687	1378	3325	3986	3863	NCAPG2	7	158631311	158704829	-	6988	protein_coding	non-SMC condensin II complex subunit G2 [Source:HGNC Symbol;Acc:HGNC:21904]	-
ENSG00000179115	3449	3579	3983	2263	2302	2040	3813	3746	4372	FARSA	19	12922479	12934037	-	2435	protein_coding	phenylalanyl-tRNA synthetase subunit alpha [Source:HGNC Symbol;Acc:HGNC:3592]	-
ENSG00000146576	2919	3018	3192	2762	3262	2778	3758	3507	4348	C7orf26	7	6590017	6608726	+	2728	protein_coding	chromosome 7 open reading frame 26 [Source:HGNC Symbol;Acc:HGNC:21702]	-
ENSG00000090615	3540	3733	3749	2329	2439	2254	3512	3939	4030	GOLGA3	12	132768909	132828858	-	10549	protein_coding	golgin A3 [Source:HGNC Symbol;Acc:HGNC:4426]	-
ENSG00000182162	3375	3853	4011	2231	2240	1783	3614	3890	4485	P2RY8	X	1462572	1537107	-	4459	protein_coding	P2Y receptor family member 8 [Source:HGNC Symbol;Acc:HGNC:15524]	-
ENSG00000158711	3452	4059	3718	2359	2537	2072	3354	4108	3787	ELK4	1	205597556	205631962	-	12142	protein_coding	ELK4, ETS transcription factor [Source:HGNC Symbol;Acc:HGNC:3326]	ETS
ENSG00000272391	2860	3121	3208	3139	3200	2760	3518	3644	3982	POM121C	7	75416787	75486271	-	8767	protein_coding	POM121 transmembrane nucleoporin C [Source:HGNC Symbol;Acc:HGNC:34005]	-
ENSG00000144021	3441	3850	3833	2731	2601	2233	3253	3744	3715	CIAO1	2	96266132	96273349	+	4031	protein_coding	cytosolic iron-sulfur assembly component 1 [Source:HGNC Symbol;Acc:HGNC:14280]	-
ENSG00000198911	4084	4443	4568	2133	2151	1882	3130	3246	3753	SREBF2	22	41833079	41907308	+	7557	protein_coding	sterol regulatory element binding transcription factor 2 [Source:HGNC Symbol;Acc:HGNC:11290]	bHLH
ENSG00000084090	3261	3820	3577	2144	2010	1582	3930	4628	4438	STARD7	2	96184859	96208825	-	4414	protein_coding	StAR related lipid transfer domain containing 7 [Source:HGNC Symbol;Acc:HGNC:18063]	-
ENSG00000055070	2837	3095	3198	2649	2482	2015	4147	4436	4522	SZRD1	1	16352575	16398145	+	4747	protein_coding	SUZ RNA binding domain containing 1 [Source:HGNC Symbol;Acc:HGNC:30232]	-
ENSG00000103363	3464	3588	3904	2341	2589	2165	3144	4298	3868	ELOB	16	2771414	2777297	-	1128	protein_coding	elongin B [Source:HGNC Symbol;Acc:HGNC:11619]	-
ENSG00000176340	3809	3727	4440	2179	2048	1924	3674	3449	4093	COX8A	11	63974607	63976543	+	507	protein_coding	cytochrome c oxidase subunit 8A [Source:HGNC Symbol;Acc:HGNC:2294]	-
ENSG00000084623	2610	2870	2942	3046	2920	2423	3905	4389	4232	EIF3I	1	32221928	32231604	+	1725	protein_coding	eukaryotic translation initiation factor 3 subunit I [Source:HGNC Symbol;Acc:HGNC:3272]	-
ENSG00000139218	3288	4146	3680	2560	2569	2033	3233	4056	3768	SCAF11	12	45919131	45992120	-	14035	protein_coding	SR-related CTD associated factor 11 [Source:HGNC Symbol;Acc:HGNC:10784]	-
ENSG00000107854	2966	3752	3340	2772	2604	2095	3340	4330	4128	TNKS2	10	91798312	91865276	+	6157	protein_coding	tankyrase 2 [Source:HGNC Symbol;Acc:HGNC:15677]	-
ENSG00000167699	3529	3859	3872	2216	2266	1810	3400	4210	4164	GLOD4	17	757097	783390	-	5603	protein_coding	glyoxalase domain containing 4 [Source:HGNC Symbol;Acc:HGNC:14111]	-
ENSG00000175387	3752	4341	4232	1947	2055	1679	3296	4175	3830	SMAD2	18	47808957	47931146	-	36366	protein_coding	SMAD family member 2 [Source:HGNC Symbol;Acc:HGNC:6768]	MH1
ENSG00000169499	3159	3781	3615	3707	3554	2994	2513	2961	3005	PLEKHA2	8	38901235	38973909	+	6325	protein_coding	pleckstrin homology domain containing A2 [Source:HGNC Symbol;Acc:HGNC:14336]	-
ENSG00000197006	3389	3732	3687	2652	2567	2037	3229	3866	4115	METTL9	16	21597218	21657473	+	7035	protein_coding	methyltransferase like 9 [Source:HGNC Symbol;Acc:HGNC:24586]	-
ENSG00000234741	2911	2925	3214	3856	3874	2990	2575	3572	3349	GAS5	1	173863900	173868882	-	3631	processed_transcript	growth arrest specific 5 [Source:HGNC Symbol;Acc:HGNC:16355]	-
ENSG00000233927	2942	3264	3115	3283	3588	3030	2751	3787	3496	RPS28	19	8321158	8323340	+	2119	protein_coding	ribosomal protein S28 [Source:HGNC Symbol;Acc:HGNC:10418]	-
ENSG00000105122	3620	3221	3866	1947	2245	2015	3952	3753	4635	RASAL3	19	15451624	15464571	-	4681	protein_coding	RAS protein activator like 3 [Source:HGNC Symbol;Acc:HGNC:26129]	-
ENSG00000126247	3374	3440	4013	3261	3098	2593	2919	3148	3408	CAPNS1	19	36139575	36150353	+	3478	protein_coding	calpain small subunit 1 [Source:HGNC Symbol;Acc:HGNC:1481]	-
ENSG00000247556	3632	4419	4222	2543	2480	2100	2794	3778	3274	OIP5-AS1	15	41283990	41309737	+	12673	processed_transcript	OIP5 antisense RNA 1 [Source:HGNC Symbol;Acc:HGNC:43563]	-
ENSG00000203879	3299	3299	3699	3468	3582	3045	2900	2747	3159	GDI1	X	154436913	154443467	+	5256	protein_coding	GDP dissociation inhibitor 1 [Source:HGNC Symbol;Acc:HGNC:4226]	-
ENSG00000153914	3620	4063	3676	1934	2012	1741	3734	4341	4071	SREK1	5	66139971	66183615	+	18240	protein_coding	splicing regulatory glutamic acid and lysine rich protein 1 [Source:HGNC Symbol;Acc:HGNC:17882]	-
ENSG00000132676	3291	3504	3640	2192	2398	1897	3640	4288	4336	DAP3	1	155687960	155739010	+	4588	protein_coding	death associated protein 3 [Source:HGNC Symbol;Acc:HGNC:2673]	-
ENSG00000126001	3497	3784	3798	2413	2592	2207	3434	3717	3739	CEP250	20	35455164	35519280	+	16295	protein_coding	centrosomal protein 250 [Source:HGNC Symbol;Acc:HGNC:1859]	-
ENSG00000100991	2999	3129	3258	2804	2953	2475	3442	3984	4129	TRPC4AP	20	35002404	35092871	-	3226	protein_coding	transient receptor potential cation channel subfamily C member 4 associated protein [Source:HGNC Symbol;Acc:HGNC:16181]	-
ENSG00000164209	3617	4124	3883	2456	2316	1878	3070	4135	3685	SLC25A46	5	110738136	110765161	+	8283	protein_coding	solute carrier family 25 member 46 [Source:HGNC Symbol;Acc:HGNC:25198]	-
ENSG00000101166	3263	3716	3789	2103	2082	1595	3459	4775	4378	PRELID3B	20	59033145	59042909	-	2977	protein_coding	PRELI domain containing 3B [Source:HGNC Symbol;Acc:HGNC:15892]	-
ENSG00000154122	4001	4263	4148	2253	2399	2076	3183	3264	3571	ANKH	5	14704800	14871785	-	12702	protein_coding	ANKH inorganic pyrophosphate transport regulator [Source:HGNC Symbol;Acc:HGNC:15492]	-
ENSG00000167552	2949	3011	3255	2487	2465	2069	3968	4685	4223	TUBA1A	12	49184796	49189324	-	3421	protein_coding	tubulin alpha 1a [Source:HGNC Symbol;Acc:HGNC:20766]	-
ENSG00000183495	3116	3585	3223	2599	2551	2380	3624	3707	4323	EP400	12	131949920	132081102	+	18705	protein_coding	E1A binding protein p400 [Source:HGNC Symbol;Acc:HGNC:11958]	-
ENSG00000125651	3132	3416	3650	2749	2706	2231	3505	3984	3727	GTF2F1	19	6379569	6393981	-	3134	protein_coding	general transcription factor IIF subunit 1 [Source:HGNC Symbol;Acc:HGNC:4652]	-
ENSG00000161547	2848	3044	3192	1904	2168	1833	4123	5537	4424	SRSF2	17	76734115	76737374	-	3017	protein_coding	serine and arginine rich splicing factor 2 [Source:HGNC Symbol;Acc:HGNC:10783]	-
ENSG00000133657	3531	4414	3659	1748	1706	1385	3681	4804	4134	ATP13A3	3	194402672	194498364	-	13254	protein_coding	ATPase 13A3 [Source:HGNC Symbol;Acc:HGNC:24113]	-
ENSG00000171603	2905	3086	3226	2942	3198	2657	3451	3589	4001	CLSTN1	1	9729026	9824526	-	5683	protein_coding	calsyntenin 1 [Source:HGNC Symbol;Acc:HGNC:17447]	-
ENSG00000133313	3099	3270	3561	2216	2530	1952	3862	4186	4372	CNDP2	18	74495816	74523454	+	11848	protein_coding	carnosine dipeptidase 2 [Source:HGNC Symbol;Acc:HGNC:24437]	-
ENSG00000197323	2973	3748	3188	2371	2238	1970	3654	4548	4334	TRIM33	1	114392777	114511160	-	9574	protein_coding	tripartite motif containing 33 [Source:HGNC Symbol;Acc:HGNC:16290]	-
ENSG00000104331	2884	3539	3201	2275	2243	1845	3718	4987	4322	IMPAD1	8	56957933	56993844	-	7594	protein_coding	inositol monophosphatase domain containing 1 [Source:HGNC Symbol;Acc:HGNC:26019]	-
ENSG00000047410	2770	3314	3197	2365	2501	2319	3906	4333	4308	TPR	1	186311652	186375693	-	12350	protein_coding	translocated promoter region, nuclear basket protein [Source:HGNC Symbol;Acc:HGNC:12017]	-
ENSG00000197111	3206	3242	3573	2494	2854	2308	3431	4233	3667	PCBP2	12	53452102	53481162	+	7926	protein_coding	poly(rC) binding protein 2 [Source:HGNC Symbol;Acc:HGNC:8648]	-
ENSG00000118900	2842	3401	3211	2691	2750	2280	3687	3914	4225	UBN1	16	4846665	4882360	+	8551	protein_coding	ubinuclein 1 [Source:HGNC Symbol;Acc:HGNC:12506]	-
ENSG00000120899	3682	3845	3976	2596	2606	2239	3169	3254	3622	PTK2B	8	27311482	27459391	+	7933	protein_coding	protein tyrosine kinase 2 beta [Source:HGNC Symbol;Acc:HGNC:9612]	-
ENSG00000140931	3436	3533	4044	2315	2336	2149	3564	3885	3725	CMTM3	16	66603874	66613892	+	3163	protein_coding	CKLF like MARVEL transmembrane domain containing 3 [Source:HGNC Symbol;Acc:HGNC:19174]	-
ENSG00000163931	2735	2972	3118	2602	2593	2191	3973	4404	4382	TKT	3	53224707	53256052	-	9507	protein_coding	transketolase [Source:HGNC Symbol;Acc:HGNC:11834]	-
ENSG00000156298	2747	3006	3213	2856	3150	2446	3558	4190	3793	TSPAN7	X	38561370	38688920	+	3110	protein_coding	tetraspanin 7 [Source:HGNC Symbol;Acc:HGNC:11854]	-
ENSG00000123066	2690	3384	2991	2434	2289	1948	3821	4752	4618	MED13L	12	115953872	116277719	-	37364	protein_coding	mediator complex subunit 13 like [Source:HGNC Symbol;Acc:HGNC:22962]	-
ENSG00000233276	3027	3190	3592	2561	2630	2146	3686	3903	4177	GPX1	3	49357171	49358600	-	1430	polymorphic_pseudogene	glutathione peroxidase 1 [Source:HGNC Symbol;Acc:HGNC:4553]	-
ENSG00000167202	3096	3682	3380	2814	2914	2359	3200	3778	3676	TBC1D2B	15	77984036	78077724	-	9763	protein_coding	TBC1 domain family member 2B [Source:HGNC Symbol;Acc:HGNC:29183]	-
ENSG00000083896	3021	3638	3434	2812	2769	2157	3516	3714	3830	YTHDC1	4	68310387	68350089	-	7032	protein_coding	YTH domain containing 1 [Source:HGNC Symbol;Acc:HGNC:30626]	-
ENSG00000001167	3161	3721	3474	2648	2787	2085	3203	3877	3915	NFYA	6	41072945	41099976	+	3811	protein_coding	nuclear transcription factor Y subunit alpha [Source:HGNC Symbol;Acc:HGNC:7804]	NF-YA
ENSG00000103018	3541	4114	3816	2031	2057	1563	3374	4272	4063	CYB5B	16	69424525	69466266	+	6903	protein_coding	cytochrome b5 type B [Source:HGNC Symbol;Acc:HGNC:24374]	-
ENSG00000029993	3473	3929	3779	1657	1664	1440	3832	4800	4239	HMGB3	X	150980509	150990775	+	3967	protein_coding	high mobility group box 3 [Source:HGNC Symbol;Acc:HGNC:5004]	HMG
ENSG00000115548	1832	2232	2100	5645	5683	4512	1922	2561	2308	KDM3A	2	86440647	86492716	+	13423	protein_coding	lysine demethylase 3A [Source:HGNC Symbol;Acc:HGNC:20815]	-
ENSG00000160299	3886	4238	4052	1938	2016	1844	3235	3786	3799	PCNT	21	46324122	46445769	+	11660	protein_coding	pericentrin [Source:HGNC Symbol;Acc:HGNC:16068]	-
ENSG00000181555	2884	3421	3136	2670	2658	2257	3451	4168	4139	SETD2	3	47016429	47163967	-	10099	protein_coding	SET domain containing 2 [Source:HGNC Symbol;Acc:HGNC:18420]	-
ENSG00000171456	3120	3338	3309	2558	2608	2209	3572	3957	4107	ASXL1	20	32358330	32439319	+	13676	protein_coding	ASXL transcriptional regulator 1 [Source:HGNC Symbol;Acc:HGNC:18318]	-
ENSG00000078618	3276	3689	3382	2955	2825	2384	3032	3544	3687	NRDC	1	51789191	51878937	-	6773	protein_coding	nardilysin convertase [Source:HGNC Symbol;Acc:HGNC:7995]	-
ENSG00000196743	2724	3099	3162	4071	3872	3205	2555	3057	3022	GM2A	5	151212150	151270440	+	4479	protein_coding	GM2 ganglioside activator [Source:HGNC Symbol;Acc:HGNC:4367]	-
ENSG00000244879	4536	4612	4451	2162	2603	2252	2457	2861	2825	GABPB1-AS1	15	50354959	50372202	+	17179	antisense	GABPB1 antisense RNA 1 [Source:HGNC Symbol;Acc:HGNC:44157]	-
ENSG00000134748	3580	4066	3961	2317	2299	1738	3303	3663	3803	PRPF38A	1	52404564	52420839	+	5658	protein_coding	pre-mRNA processing factor 38A [Source:HGNC Symbol;Acc:HGNC:25930]	-
ENSG00000274211	3161	3617	3403	2726	2721	2106	3380	3694	3899	SOCS7	17	38352228	38405593	+	8621	protein_coding	suppressor of cytokine signaling 7 [Source:HGNC Symbol;Acc:HGNC:29846]	-
ENSG00000172936	3534	3743	3941	1877	1942	1632	3781	4116	4138	MYD88	3	38138478	38143022	+	3989	protein_coding	MYD88, innate immune signal transduction adaptor [Source:HGNC Symbol;Acc:HGNC:7562]	-
ENSG00000133226	2940	3111	3047	2632	2873	2467	3506	4037	4070	SRRM1	1	24631716	24673267	+	8168	protein_coding	serine and arginine repetitive matrix 1 [Source:HGNC Symbol;Acc:HGNC:16638]	-
ENSG00000113739	1772	1934	1877	6621	6597	5355	1395	1548	1573	STC2	5	173314713	173329503	-	6128	protein_coding	stanniocalcin 2 [Source:HGNC Symbol;Acc:HGNC:11374]	-
ENSG00000182004	3383	3807	3987	1837	1624	1349	3762	4166	4756	SNRPE	1	203861603	203870550	+	1474	protein_coding	small nuclear ribonucleoprotein polypeptide E [Source:HGNC Symbol;Acc:HGNC:11161]	-
ENSG00000139842	3006	3231	3211	2646	2695	2232	3540	4295	3814	CUL4A	13	113208193	113267108	+	7869	protein_coding	cullin 4A [Source:HGNC Symbol;Acc:HGNC:2554]	-
ENSG00000138107	3124	3429	3602	2335	2427	1979	3670	4095	3989	ACTR1A	10	102461881	102502711	-	4654	protein_coding	ARP1 actin related protein 1 homolog A [Source:HGNC Symbol;Acc:HGNC:167]	-
ENSG00000136720	2919	3258	3408	3060	3244	2466	3257	3408	3610	HS6ST1	2	128236716	128318577	-	4683	protein_coding	heparan sulfate 6-O-sulfotransferase 1 [Source:HGNC Symbol;Acc:HGNC:5201]	-
ENSG00000152495	2715	3572	3128	2719	2608	2130	3314	4466	3958	CAMK4	5	111223653	111494886	+	13910	protein_coding	calcium/calmodulin dependent protein kinase IV [Source:HGNC Symbol;Acc:HGNC:1464]	-
ENSG00000013275	3369	3567	3821	2366	2323	1961	3698	3488	4014	PSMC4	19	39971005	39981441	+	2387	protein_coding	proteasome 26S subunit, ATPase 4 [Source:HGNC Symbol;Acc:HGNC:9551]	-
ENSG00000089154	3046	3405	3052	2666	2669	2196	3614	3713	4238	GCN1	12	120127203	120194710	-	9654	protein_coding	GCN1, eIF2 alpha kinase activator homolog [Source:HGNC Symbol;Acc:HGNC:4199]	-
ENSG00000071894	3306	3117	3611	2855	3092	2808	3321	2785	3690	CPSF1	8	144393229	144409349	-	6072	protein_coding	cleavage and polyadenylation specific factor 1 [Source:HGNC Symbol;Acc:HGNC:2324]	-
ENSG00000136279	3108	3202	3371	2986	3067	2705	3093	3384	3649	DBNL	7	44044640	44069456	+	12587	protein_coding	drebrin like [Source:HGNC Symbol;Acc:HGNC:2696]	-
ENSG00000149532	3319	3433	3601	2198	2513	2014	3566	3876	4034	CPSF7	11	61402641	61430031	-	6036	protein_coding	cleavage and polyadenylation specific factor 7 [Source:HGNC Symbol;Acc:HGNC:30098]	-
ENSG00000196313	2944	3038	2955	2674	2783	2174	3707	3681	4565	POM121	7	72879365	72951440	+	9822	protein_coding	POM121 transmembrane nucleoporin [Source:HGNC Symbol;Acc:HGNC:19702]	-
ENSG00000141526	1731	1821	1873	6561	6863	5961	1106	1235	1359	SLC16A3	17	82228397	82261129	+	8995	protein_coding	solute carrier family 16 member 3 [Source:HGNC Symbol;Acc:HGNC:10924]	-
ENSG00000084463	2934	3390	3347	2292	2312	1906	3966	3997	4361	WBP11	12	14784579	14803540	-	5315	protein_coding	WW domain binding protein 11 [Source:HGNC Symbol;Acc:HGNC:16461]	-
ENSG00000144746	3645	4205	4135	2338	2348	1873	2842	3623	3449	ARL6IP5	3	69084944	69106066	+	2522	protein_coding	ADP ribosylation factor like GTPase 6 interacting protein 5 [Source:HGNC Symbol;Acc:HGNC:16937]	-
ENSG00000166848	2918	3189	3251	2553	2565	2222	3713	3957	4090	TERF2IP	16	75647786	75761872	+	3379	protein_coding	TERF2 interacting protein [Source:HGNC Symbol;Acc:HGNC:19246]	-
ENSG00000068745	2664	2930	2998	3229	3501	3001	2999	3628	3505	IP6K2	3	48688003	48740353	-	5624	protein_coding	inositol hexakisphosphate kinase 2 [Source:HGNC Symbol;Acc:HGNC:17313]	-
ENSG00000114120	2522	3253	2897	3436	3408	2703	2880	4035	3312	SLC25A36	3	140941830	140980961	+	10305	protein_coding	solute carrier family 25 member 36 [Source:HGNC Symbol;Acc:HGNC:25554]	-
ENSG00000107372	2504	2817	2899	3005	3038	2500	3519	4151	4006	ZFAND5	9	72351425	72365235	-	7053	protein_coding	zinc finger AN1-type containing 5 [Source:HGNC Symbol;Acc:HGNC:13008]	-
ENSG00000135144	4172	4534	4755	1020	1112	897	3821	3852	4260	DTX1	12	113056709	113098028	+	4387	protein_coding	deltex E3 ubiquitin ligase 1 [Source:HGNC Symbol;Acc:HGNC:3060]	-
ENSG00000169180	3149	3546	3408	2825	2926	2607	3087	3229	3628	XPO6	16	28097979	28211920	-	7065	protein_coding	exportin 6 [Source:HGNC Symbol;Acc:HGNC:19733]	-
ENSG00000179950	2840	3054	3317	2002	2103	1745	3970	4859	4492	PUF60	8	143816344	143829859	-	5424	protein_coding	poly(U) binding splicing factor 60 [Source:HGNC Symbol;Acc:HGNC:17042]	-
ENSG00000164889	3383	3224	3829	3485	3630	3032	2450	2338	2985	SLC4A2	7	151057210	151076527	+	7590	protein_coding	solute carrier family 4 member 2 [Source:HGNC Symbol;Acc:HGNC:11028]	-
ENSG00000244462	2390	3034	2833	2430	2458	1983	3829	4821	4551	RBM12	20	35648925	35664956	-	6702	protein_coding	RNA binding motif protein 12 [Source:HGNC Symbol;Acc:HGNC:9898]	-
ENSG00000198791	3166	3606	3417	1980	1984	1558	3657	4666	4290	CNOT7	8	17224964	17246878	-	10943	protein_coding	CCR4-NOT transcription complex subunit 7 [Source:HGNC Symbol;Acc:HGNC:14101]	-
ENSG00000173692	3270	3779	3456	1946	1841	1540	3584	4601	4285	PSMD1	2	231056864	231172827	+	5187	protein_coding	proteasome 26S subunit, non-ATPase 1 [Source:HGNC Symbol;Acc:HGNC:9554]	-
ENSG00000015285	3634	3629	4330	2119	2245	1878	3645	2843	3934	WAS	X	48676596	48691427	+	2381	protein_coding	Wiskott-Aldrich syndrome [Source:HGNC Symbol;Acc:HGNC:12731]	-
ENSG00000108883	2939	3385	3417	2107	2085	1696	3819	4562	4241	EFTUD2	17	44849943	44899662	-	10375	protein_coding	elongation factor Tu GTP binding domain containing 2 [Source:HGNC Symbol;Acc:HGNC:30858]	-
ENSG00000197381	3491	3837	3788	2675	2913	2518	2744	3086	3190	ADARB1	21	45073853	45226560	+	10049	protein_coding	adenosine deaminase, RNA specific B1 [Source:HGNC Symbol;Acc:HGNC:226]	-
ENSG00000163781	3466	4133	3626	1640	1649	1379	3612	4406	4316	TOPBP1	3	133598175	133662380	-	7304	protein_coding	DNA topoisomerase II binding protein 1 [Source:HGNC Symbol;Acc:HGNC:17008]	-
ENSG00000029364	3273	4058	3561	2363	2393	1948	3031	4024	3569	SLC39A9	14	69398015	69462388	+	7136	protein_coding	solute carrier family 39 member 9 [Source:HGNC Symbol;Acc:HGNC:20182]	-
ENSG00000165283	3344	3595	3820	1996	1968	1705	3600	4146	4043	STOML2	9	35099776	35103195	-	1806	protein_coding	stomatin like 2 [Source:HGNC Symbol;Acc:HGNC:14559]	-
ENSG00000138867	3427	3667	3901	2196	2267	1838	3278	3757	3875	GUCD1	22	24540423	24555935	-	4529	protein_coding	guanylyl cyclase domain containing 1 [Source:HGNC Symbol;Acc:HGNC:14237]	-
ENSG00000077235	2902	3278	3158	2764	2779	2241	3439	3680	3960	GTF3C1	16	27459555	27549913	-	11562	protein_coding	general transcription factor IIIC subunit 1 [Source:HGNC Symbol;Acc:HGNC:4664]	-
ENSG00000140829	3146	3370	3463	2284	2461	2200	3598	3484	4179	DHX38	16	72093562	72112912	+	6361	protein_coding	DEAH-box helicase 38 [Source:HGNC Symbol;Acc:HGNC:17211]	-
ENSG00000134644	2751	3376	2920	3015	2746	2369	3437	3772	3794	PUM1	1	30931506	31065991	-	6621	protein_coding	pumilio RNA binding family member 1 [Source:HGNC Symbol;Acc:HGNC:14957]	-
ENSG00000123505	3332	3866	3565	1676	1672	1331	3601	4600	4520	AMD1	6	110874770	110895713	+	7027	protein_coding	adenosylmethionine decarboxylase 1 [Source:HGNC Symbol;Acc:HGNC:457]	-
ENSG00000027075	3815	4284	4144	1126	1077	934	3785	4413	4555	PRKCH	14	61187559	61550976	+	8833	protein_coding	protein kinase C eta [Source:HGNC Symbol;Acc:HGNC:9403]	-
ENSG00000076108	2988	3586	3286	2903	2820	2630	2949	3286	3675	BAZ2A	12	56595596	56636816	-	10918	protein_coding	bromodomain adjacent to zinc finger domain 2A [Source:HGNC Symbol;Acc:HGNC:962]	MBD
ENSG00000087191	3313	3185	3600	2247	2392	2002	3697	3645	4022	PSMC5	17	63827152	63832026	+	4490	protein_coding	proteasome 26S subunit, ATPase 5 [Source:HGNC Symbol;Acc:HGNC:9552]	-
ENSG00000182149	3137	3298	3472	2816	2960	2338	2936	3628	3514	IST1	16	71845996	71931199	+	7806	protein_coding	IST1, ESCRT-III associated factor [Source:HGNC Symbol;Acc:HGNC:28977]	-
ENSG00000138821	2807	3373	3196	2387	2316	1960	3447	4502	4105	SLC39A8	4	102251041	102431258	-	6480	protein_coding	solute carrier family 39 member 8 [Source:HGNC Symbol;Acc:HGNC:20862]	-
ENSG00000119403	2600	2620	2682	3894	4400	3799	2494	2740	2840	PHF19	9	120855652	120894896	-	6733	protein_coding	PHD finger protein 19 [Source:HGNC Symbol;Acc:HGNC:24566]	-
ENSG00000101474	2919	3199	3311	2936	2994	2433	3183	3433	3654	APMAP	20	24962925	24992979	-	2454	protein_coding	adipocyte plasma membrane associated protein [Source:HGNC Symbol;Acc:HGNC:13238]	-
ENSG00000129355	3490	3806	4167	1358	1429	1235	3933	4141	4502	CDKN2D	19	10566462	10569059	-	1503	protein_coding	cyclin dependent kinase inhibitor 2D [Source:HGNC Symbol;Acc:HGNC:1790]	-
ENSG00000008710	3066	3238	3118	3354	3330	3023	2807	2642	3473	PKD1	16	2088710	2135898	-	18532	protein_coding	polycystin 1, transient receptor potential channel interacting [Source:HGNC Symbol;Acc:HGNC:9008]	-
ENSG00000132466	3182	3825	3420	2273	2347	1868	3338	3794	3985	ANKRD17	4	73073376	73258798	-	12042	protein_coding	ankyrin repeat domain 17 [Source:HGNC Symbol;Acc:HGNC:23575]	-
ENSG00000141030	3241	3711	3628	1875	1869	1591	3505	4652	3960	COPS3	17	17246820	17281293	-	2788	protein_coding	COP9 signalosome subunit 3 [Source:HGNC Symbol;Acc:HGNC:2239]	-
ENSG00000189339	3506	3948	3712	2462	2593	2203	2944	3142	3518	SLC35E2B	1	1659529	1692728	-	8395	protein_coding	solute carrier family 35 member E2B [Source:HGNC Symbol;Acc:HGNC:33941]	-
ENSG00000144354	3136	3565	3438	1994	2161	1780	3690	4177	4081	CDCA7	2	173354820	173368997	+	3934	protein_coding	cell division cycle associated 7 [Source:HGNC Symbol;Acc:HGNC:14628]	-
ENSG00000166086	1376	1468	1456	6733	6815	5463	1401	1664	1643	JAM3	11	134068925	134152001	+	5451	protein_coding	junctional adhesion molecule 3 [Source:HGNC Symbol;Acc:HGNC:15532]	-
ENSG00000158417	3109	3693	3532	1774	1693	1422	3906	4411	4453	EIF5B	2	99337353	99401326	+	7883	protein_coding	eukaryotic translation initiation factor 5B [Source:HGNC Symbol;Acc:HGNC:30793]	-
ENSG00000120063	3030	3876	3432	2312	1996	1747	3351	4187	4060	GNA13	17	65010715	65056839	-	5104	protein_coding	G protein subunit alpha 13 [Source:HGNC Symbol;Acc:HGNC:4381]	-
ENSG00000166949	2975	3430	3255	2830	2898	2335	3223	3254	3789	SMAD3	15	67063763	67195195	+	9113	protein_coding	SMAD family member 3 [Source:HGNC Symbol;Acc:HGNC:6769]	MH1
ENSG00000107929	2810	3490	3172	2326	2560	2089	3549	4035	3951	LARP4B	10	806914	931705	-	12836	protein_coding	La ribonucleoprotein domain family member 4B [Source:HGNC Symbol;Acc:HGNC:28987]	-
ENSG00000115419	3411	4016	3867	2313	2421	2038	2916	3668	3326	GLS	2	190880827	190965552	+	9827	protein_coding	glutaminase [Source:HGNC Symbol;Acc:HGNC:4331]	-
ENSG00000145247	3265	3554	3681	2197	2254	1968	3193	4079	3780	OCIAD2	4	48885019	48906937	-	2483	protein_coding	OCIA domain containing 2 [Source:HGNC Symbol;Acc:HGNC:28685]	-
ENSG00000174238	3049	3441	3395	2448	2560	2162	3454	3570	3891	PITPNA	17	1517718	1562816	-	4784	protein_coding	phosphatidylinositol transfer protein alpha [Source:HGNC Symbol;Acc:HGNC:9001]	-
ENSG00000157954	2797	3011	3176	2656	2718	2281	3435	3963	3894	WIPI2	7	5190188	5233826	+	8977	protein_coding	WD repeat domain, phosphoinositide interacting 2 [Source:HGNC Symbol;Acc:HGNC:32225]	-
ENSG00000177889	3411	3755	3721	1870	1764	1434	3506	4288	4176	UBE2N	12	93405673	93442262	-	6269	protein_coding	ubiquitin conjugating enzyme E2 N [Source:HGNC Symbol;Acc:HGNC:12492]	-
ENSG00000159658	2558	3221	2773	3007	3076	2494	3158	3976	3640	EFCAB14	1	46675159	46719064	-	6285	protein_coding	EF-hand calcium binding domain 14 [Source:HGNC Symbol;Acc:HGNC:29051]	-
ENSG00000198176	3434	3770	3704	2021	2142	1695	3248	4239	3637	TFDP1	13	113584721	113641470	+	3741	protein_coding	transcription factor Dp-1 [Source:HGNC Symbol;Acc:HGNC:11749]	E2F
ENSG00000168036	2763	3279	3074	2827	2884	2344	3055	3807	3856	CTNNB1	3	41194741	41260096	+	11927	protein_coding	catenin beta 1 [Source:HGNC Symbol;Acc:HGNC:2514]	-
ENSG00000176978	3110	2745	3282	3139	3471	2988	3009	2712	3424	DPP7	9	137110542	137115177	-	2820	protein_coding	dipeptidyl peptidase 7 [Source:HGNC Symbol;Acc:HGNC:14892]	-
ENSG00000005483	2519	3101	2856	3553	3524	2880	2807	3251	3383	KMT2E	7	105014179	105114361	+	9231	protein_coding	lysine methyltransferase 2E [Source:HGNC Symbol;Acc:HGNC:18541]	-
ENSG00000213281	3131	3982	3641	2119	2096	1594	3191	4192	3897	NRAS	1	114704469	114716894	-	4449	protein_coding	NRAS proto-oncogene, GTPase [Source:HGNC Symbol;Acc:HGNC:7989]	-
ENSG00000160208	2837	3190	3029	1725	1888	1517	4129	4878	4631	RRP1B	21	43659548	43696079	+	5762	protein_coding	ribosomal RNA processing 1B [Source:HGNC Symbol;Acc:HGNC:23818]	-
ENSG00000188647	3038	3893	3240	3018	2979	2478	2680	3512	2986	PTAR1	9	69709522	69759959	-	12200	protein_coding	protein prenyltransferase alpha subunit repeat containing 1 [Source:HGNC Symbol;Acc:HGNC:30449]	-
ENSG00000172673	2123	2618	2502	4616	4169	3298	2370	3134	2934	THEMIS	6	127708072	127918631	-	4309	protein_coding	thymocyte selection associated [Source:HGNC Symbol;Acc:HGNC:21569]	-
ENSG00000010810	2293	2522	2728	3567	3775	3128	3112	3252	3387	FYN	6	111660332	111873452	-	7411	protein_coding	FYN proto-oncogene, Src family tyrosine kinase [Source:HGNC Symbol;Acc:HGNC:4037]	-
ENSG00000104870	3509	3469	3976	1433	1673	1331	3969	3889	4499	FCGRT	19	49506816	49526333	+	4173	protein_coding	Fc fragment of IgG receptor and transporter [Source:HGNC Symbol;Acc:HGNC:3621]	-
ENSG00000089094	3041	3587	3456	2316	2326	2004	3433	3524	4052	KDM2B	12	121429097	121581015	-	13623	protein_coding	lysine demethylase 2B [Source:HGNC Symbol;Acc:HGNC:13610]	-
ENSG00000137504	2884	3122	3114	3065	3287	2773	2846	3367	3278	CREBZF	11	85659708	85682908	-	5587	protein_coding	CREB/ATF bZIP transcription factor [Source:HGNC Symbol;Acc:HGNC:24905]	TF_bZIP
ENSG00000141543	3452	3947	3917	1869	1911	1488	3363	3990	3767	EIF4A3	17	80135214	80147183	-	4967	protein_coding	eukaryotic translation initiation factor 4A3 [Source:HGNC Symbol;Acc:HGNC:18683]	-
ENSG00000198663	2865	3439	3173	2825	2932	2251	3077	3662	3477	C6orf89	6	36871870	36928964	+	7340	protein_coding	chromosome 6 open reading frame 89 [Source:HGNC Symbol;Acc:HGNC:21114]	-
ENSG00000116237	3665	3985	4178	1942	2056	1650	2944	3796	3477	ICMT	1	6221193	6235972	-	4910	protein_coding	isoprenylcysteine carboxyl methyltransferase [Source:HGNC Symbol;Acc:HGNC:5350]	-
ENSG00000114982	3645	3996	3947	2213	2443	1978	2938	3215	3316	KANSL3	2	96593170	96642787	-	9015	protein_coding	KAT8 regulatory NSL complex subunit 3 [Source:HGNC Symbol;Acc:HGNC:25473]	-
ENSG00000125912	3085	2946	3289	2083	2216	2126	4068	3469	4407	NCLN	19	3185563	3209575	+	4175	protein_coding	nicalin [Source:HGNC Symbol;Acc:HGNC:26923]	-
ENSG00000178691	3116	3917	3418	2045	2015	1700	3253	4285	3936	SUZ12	17	31937018	32001045	+	6547	protein_coding	SUZ12, polycomb repressive complex 2 subunit [Source:HGNC Symbol;Acc:HGNC:17101]	-
ENSG00000132963	3303	3580	3842	1850	1852	1484	3484	3849	4420	POMP	13	28659104	28678925	+	1428	protein_coding	proteasome maturation protein [Source:HGNC Symbol;Acc:HGNC:20330]	-
ENSG00000047849	2739	3142	3048	3179	3249	2665	3069	3252	3309	MAP4	3	47850690	48089272	-	14943	protein_coding	microtubule associated protein 4 [Source:HGNC Symbol;Acc:HGNC:6862]	-
ENSG00000115234	3131	3488	3644	2237	2165	1856	3414	3759	3956	SNX17	2	27370496	27377533	+	3765	protein_coding	sorting nexin 17 [Source:HGNC Symbol;Acc:HGNC:14979]	-
ENSG00000155660	2728	2909	2761	2369	2345	1982	3839	4337	4367	PDIA4	7	149003062	149028641	-	3277	protein_coding	protein disulfide isomerase family A member 4 [Source:HGNC Symbol;Acc:HGNC:30167]	-
ENSG00000213639	3223	3656	3645	2349	2373	1851	2897	4109	3507	PPP1CB	2	28751640	28802940	+	5760	protein_coding	protein phosphatase 1 catalytic subunit beta [Source:HGNC Symbol;Acc:HGNC:9282]	-
ENSG00000102054	3251	3695	3790	2073	1954	1696	3294	4134	3723	RBBP7	X	16839283	16870414	-	7392	protein_coding	RB binding protein 7, chromatin remodeling factor [Source:HGNC Symbol;Acc:HGNC:9890]	-
ENSG00000183741	2955	3311	3435	2675	2619	2265	3107	3520	3705	CBX6	22	38861450	38872314	-	8030	protein_coding	chromobox 6 [Source:HGNC Symbol;Acc:HGNC:1556]	-
ENSG00000147443	3931	4124	4498	2021	1976	1641	3026	2809	3518	DOK2	8	21908873	21913860	-	2211	protein_coding	docking protein 2 [Source:HGNC Symbol;Acc:HGNC:2991]	-
ENSG00000198837	3520	3357	3822	2459	2712	2334	3154	2704	3476	DENND4B	1	153929501	153946696	-	7584	protein_coding	DENN domain containing 4B [Source:HGNC Symbol;Acc:HGNC:29044]	-
ENSG00000135596	3567	3102	3672	2456	2802	2500	2943	2912	3582	MICAL1	6	109444062	109465968	-	7056	protein_coding	microtubule associated monooxygenase, calponin and LIM domain containing 1 [Source:HGNC Symbol;Acc:HGNC:20619]	-
ENSG00000100353	2937	3053	3271	2649	2782	2111	3228	3661	3837	EIF3D	22	36510850	36529436	-	4070	protein_coding	eukaryotic translation initiation factor 3 subunit D [Source:HGNC Symbol;Acc:HGNC:3278]	-
ENSG00000196535	3223	3460	3271	3040	3079	2606	2763	2781	3302	MYO18A	17	29071124	29180412	-	15047	protein_coding	myosin XVIIIA [Source:HGNC Symbol;Acc:HGNC:31104]	-
ENSG00000139718	3522	3603	3675	2224	2381	2021	3392	2806	3871	SETD1B	12	121804180	121832584	+	8314	protein_coding	SET domain containing 1B [Source:HGNC Symbol;Acc:HGNC:29187]	-
ENSG00000142945	3410	3843	3755	2105	2191	1821	3288	3666	3411	KIF2C	1	44739818	44767767	+	3646	protein_coding	kinesin family member 2C [Source:HGNC Symbol;Acc:HGNC:6393]	-
ENSG00000100138	2913	3122	3457	2218	2255	1907	3466	4070	4081	SNU13	22	41673930	41690504	-	2930	protein_coding	small nuclear ribonucleoprotein 13 [Source:HGNC Symbol;Acc:HGNC:7819]	-
ENSG00000185591	3512	4132	3829	2360	2405	1971	2628	3385	3258	SP1	12	53380176	53416446	+	8083	protein_coding	Sp1 transcription factor [Source:HGNC Symbol;Acc:HGNC:11205]	zf-C2H2
ENSG00000109861	3110	3570	3482	1598	1694	1286	3762	4780	4193	CTSC	11	88293592	88337787	-	11421	protein_coding	cathepsin C [Source:HGNC Symbol;Acc:HGNC:2528]	-
ENSG00000183688	3432	3720	4079	1475	1503	1179	3495	4427	4163	RFLNB	17	439978	445939	-	3621	protein_coding	refilin B [Source:HGNC Symbol;Acc:HGNC:28705]	-
ENSG00000169718	3322	3059	3721	2020	2187	1853	3629	3551	4107	DUS1L	17	82057506	82065887	-	5999	protein_coding	dihydrouridine synthase 1 like [Source:HGNC Symbol;Acc:HGNC:30086]	-
ENSG00000136861	3262	3747	3509	2462	2543	2219	3026	3382	3292	CDK5RAP2	9	120388869	120580170	-	10080	protein_coding	CDK5 regulatory subunit associated protein 2 [Source:HGNC Symbol;Acc:HGNC:18672]	-
ENSG00000170037	3359	3349	3483	2828	2832	2565	2978	2812	3218	CNTROB	17	7932101	7949918	+	6234	protein_coding	centrobin, centriole duplication and spindle assembly protein [Source:HGNC Symbol;Acc:HGNC:29616]	-
ENSG00000090060	2645	3164	2859	2855	2657	2259	3163	4154	3653	PAPOLA	14	96501433	96567111	+	12766	protein_coding	poly(A) polymerase alpha [Source:HGNC Symbol;Acc:HGNC:14981]	-
ENSG00000146247	3047	4093	3278	2103	2020	1655	3250	4083	3857	PHIP	6	78935867	79078236	-	13252	protein_coding	pleckstrin homology domain interacting protein [Source:HGNC Symbol;Acc:HGNC:15673]	-
ENSG00000172466	2917	3687	3124	2588	2316	1929	3098	4009	3718	ZNF24	18	35332212	35345482	-	8257	protein_coding	zinc finger protein 24 [Source:HGNC Symbol;Acc:HGNC:13032]	zf-C2H2
ENSG00000175467	2614	2736	3093	2651	2778	2308	3690	3632	3878	SART1	11	65961689	65979828	+	4323	protein_coding	SART1, U4/U6.U5 tri-snRNP-associated protein 1 [Source:HGNC Symbol;Acc:HGNC:10538]	-
ENSG00000186660	2969	3316	3249	1793	1806	1480	3694	4845	4224	ZFP91	11	58579111	58621042	+	5220	protein_coding	ZFP91 zinc finger protein [Source:HGNC Symbol;Acc:HGNC:14983]	zf-C2H2
ENSG00000056586	3165	4159	3314	2462	2355	1953	2773	3622	3554	RC3H2	9	122844556	122905341	-	11545	protein_coding	ring finger and CCCH-type domains 2 [Source:HGNC Symbol;Acc:HGNC:21461]	-
ENSG00000151498	2888	3231	3043	2770	2806	2339	3128	3547	3602	ACAD8	11	134253495	134265855	+	7174	protein_coding	acyl-CoA dehydrogenase family member 8 [Source:HGNC Symbol;Acc:HGNC:87]	-
ENSG00000153147	2750	3409	3191	2337	2253	1890	3259	4549	3714	SMARCA5	4	143513463	143557486	+	8385	protein_coding	SWI/SNF related, matrix associated, actin dependent regulator of chromatin, subfamily a, member 5 [Source:HGNC Symbol;Acc:HGNC:11101]	-
ENSG00000184743	3450	4225	3903	2174	2056	1617	2874	3727	3323	ATL3	11	63624087	63671921	-	7600	protein_coding	atlastin GTPase 3 [Source:HGNC Symbol;Acc:HGNC:24526]	-
ENSG00000162434	2443	2956	2695	3384	3167	2627	2969	3627	3473	JAK1	1	64833229	64966504	-	6317	protein_coding	Janus kinase 1 [Source:HGNC Symbol;Acc:HGNC:6190]	-
ENSG00000189043	3554	4212	4089	1615	1721	1308	3107	3613	4108	NDUFA4	7	10931951	10940256	-	3556	protein_coding	NDUFA4, mitochondrial complex associated [Source:HGNC Symbol;Acc:HGNC:7687]	-
ENSG00000169217	3218	3482	3578	2518	2517	2119	2916	3411	3567	CD2BP2	16	30350766	30355361	-	3773	protein_coding	CD2 cytoplasmic tail binding protein 2 [Source:HGNC Symbol;Acc:HGNC:1656]	-
ENSG00000164080	3082	3505	3300	2197	2072	1661	3365	3988	4153	RAD54L2	3	51541144	51668667	+	11924	protein_coding	RAD54 like 2 [Source:HGNC Symbol;Acc:HGNC:29123]	-
ENSG00000129083	3131	3726	3422	2188	2305	1828	2955	4076	3684	COPB1	11	14443440	14500027	-	5131	protein_coding	coatomer protein complex subunit beta 1 [Source:HGNC Symbol;Acc:HGNC:2231]	-
ENSG00000165502	3050	3218	3302	2230	2292	1845	3323	4121	3920	RPL36AL	14	49618519	49620685	-	746	protein_coding	ribosomal protein L36a like [Source:HGNC Symbol;Acc:HGNC:10346]	-
ENSG00000100239	3460	3491	3615	2263	2544	2337	2957	3031	3599	PPP6R2	22	50343304	50445090	+	5349	protein_coding	protein phosphatase 6 regulatory subunit 2 [Source:HGNC Symbol;Acc:HGNC:19253]	-
ENSG00000116670	3486	3598	3851	2671	2814	2239	2835	2435	3357	MAD2L2	1	11674480	11691650	-	3324	protein_coding	mitotic arrest deficient 2 like 2 [Source:HGNC Symbol;Acc:HGNC:6764]	-
ENSG00000104419	1287	1468	1494	6346	6306	5311	1496	1749	1821	NDRG1	8	133237171	133302022	-	9823	protein_coding	N-myc downstream regulated 1 [Source:HGNC Symbol;Acc:HGNC:7679]	-
ENSG00000163479	2727	2896	3246	2807	2724	2345	3089	3725	3682	SSR2	1	156009048	156020959	-	6651	protein_coding	signal sequence receptor subunit 2 [Source:HGNC Symbol;Acc:HGNC:11324]	-
ENSG00000171848	3992	4668	4675	1361	1465	1187	3015	3671	3176	RRM2	2	10120698	10131419	+	5323	protein_coding	ribonucleotide reductase regulatory subunit M2 [Source:HGNC Symbol;Acc:HGNC:10452]	-
ENSG00000205903	2866	2904	3240	2602	2832	2551	3308	3177	3694	ZNF316	7	6637322	6656432	+	5811	protein_coding	zinc finger protein 316 [Source:HGNC Symbol;Acc:HGNC:13843]	-
ENSG00000083168	2738	3593	2841	2678	2411	2101	3169	3936	3702	KAT6A	8	41929479	42052026	-	24175	protein_coding	lysine acetyltransferase 6A [Source:HGNC Symbol;Acc:HGNC:13013]	-
ENSG00000198355	2407	2416	2821	2965	3146	2531	3692	3274	3906	PIM3	22	49960513	49964080	+	2461	protein_coding	Pim-3 proto-oncogene, serine/threonine kinase [Source:HGNC Symbol;Acc:HGNC:19310]	-
ENSG00000078808	2798	2902	3145	2717	2839	2454	3337	3102	3861	SDF4	1	1216908	1232031	-	4709	protein_coding	stromal cell derived factor 4 [Source:HGNC Symbol;Acc:HGNC:24188]	-
ENSG00000166105	3333	3262	3392	2392	2656	2463	2981	3224	3410	GLB1L3	11	134274245	134319564	+	8945	protein_coding	galactosidase beta 1 like 3 [Source:HGNC Symbol;Acc:HGNC:25147]	-
ENSG00000091317	3294	3712	3636	1962	1930	1482	2994	4532	3553	CMTM6	3	32481312	32503408	-	4413	protein_coding	CKLF like MARVEL transmembrane domain containing 6 [Source:HGNC Symbol;Acc:HGNC:19177]	-
ENSG00000113575	3127	3651	3562	2073	1976	1636	3295	3923	3840	PPP2CA	5	134194334	134226142	-	5661	protein_coding	protein phosphatase 2 catalytic subunit alpha [Source:HGNC Symbol;Acc:HGNC:9299]	-
ENSG00000184432	3376	3972	3783	2625	2371	1944	2563	3245	3190	COPB2	3	139355600	139389732	-	8177	protein_coding	coatomer protein complex subunit beta 2 [Source:HGNC Symbol;Acc:HGNC:2232]	-
ENSG00000165025	2541	3052	3011	2834	2902	2278	3201	3496	3745	SYK	9	90801787	90898549	+	5210	protein_coding	spleen associated tyrosine kinase [Source:HGNC Symbol;Acc:HGNC:11491]	-
ENSG00000010292	3163	3600	3436	2689	2851	2323	2879	2978	3140	NCAPD2	12	6493356	6531955	+	6487	protein_coding	non-SMC condensin I complex subunit D2 [Source:HGNC Symbol;Acc:HGNC:24305]	-
ENSG00000173757	2993	3253	3237	2607	2852	2476	2978	3179	3478	STAT5B	17	42199168	42276707	-	6447	protein_coding	signal transducer and activator of transcription 5B [Source:HGNC Symbol;Acc:HGNC:11367]	STAT
ENSG00000148672	3369	3922	3793	1867	1749	1391	3135	4120	3695	GLUD1	10	87050486	87094866	-	3519	protein_coding	glutamate dehydrogenase 1 [Source:HGNC Symbol;Acc:HGNC:4335]	-
ENSG00000138964	3548	3384	3797	2316	2475	2194	2850	3139	3294	PARVG	22	44172956	44219533	+	8656	protein_coding	parvin gamma [Source:HGNC Symbol;Acc:HGNC:14654]	-
ENSG00000169710	3575	3637	3907	1533	1640	1498	3545	3359	4293	FASN	17	82078333	82098332	-	9364	protein_coding	fatty acid synthase [Source:HGNC Symbol;Acc:HGNC:3594]	-
ENSG00000108349	2666	2976	3042	2521	2528	2194	3347	3797	3912	CASC3	17	40140318	40172183	+	6380	protein_coding	CASC3, exon junction complex subunit [Source:HGNC Symbol;Acc:HGNC:17040]	-
ENSG00000070010	3481	3765	4005	1925	2043	1633	3190	3551	3387	UFD1	22	19449910	19479215	-	8736	protein_coding	ubiquitin recognition factor in ER associated degradation 1 [Source:HGNC Symbol;Acc:HGNC:12520]	-
ENSG00000265808	3406	3969	3831	1871	1901	1511	2938	3840	3683	SEC22B	1	120150898	120176515	-	9034	protein_coding	SEC22 homolog B, vesicle trafficking protein (gene/pseudogene) [Source:HGNC Symbol;Acc:HGNC:10700]	-
ENSG00000132680	3748	4103	4007	2398	2626	2317	2407	2675	2663	KHDC4	1	155913043	155934400	-	5635	protein_coding	KH domain containing 4, pre-mRNA splicing factor [Source:HGNC Symbol;Acc:HGNC:29145]	-
ENSG00000067704	3166	3566	3511	1810	1724	1530	3454	4190	3971	IARS2	1	220094102	220148041	+	4165	protein_coding	isoleucyl-tRNA synthetase 2, mitochondrial [Source:HGNC Symbol;Acc:HGNC:29685]	-
ENSG00000100354	3158	3914	3098	2728	2677	2355	2584	3188	3180	TNRC6B	22	40044817	40335808	+	19998	protein_coding	trinucleotide repeat containing 6B [Source:HGNC Symbol;Acc:HGNC:29190]	-
ENSG00000164190	2760	3631	3099	2265	2241	1920	3075	4093	3763	NIPBL	5	36876759	37066413	+	12529	protein_coding	NIPBL, cohesin loading factor [Source:HGNC Symbol;Acc:HGNC:28862]	-
ENSG00000132792	3251	3554	3425	2167	2117	1713	3282	3546	3783	CTNNBL1	20	37693955	37872129	+	4148	protein_coding	catenin beta like 1 [Source:HGNC Symbol;Acc:HGNC:15879]	-
ENSG00000064726	2995	3719	3434	2108	2001	1668	3043	4114	3742	BTBD1	15	83016422	83067354	-	4169	protein_coding	BTB domain containing 1 [Source:HGNC Symbol;Acc:HGNC:1120]	-
ENSG00000124172	3012	3414	3571	1995	2176	1632	2897	4344	3761	ATP5F1E	20	59025467	59032382	-	5126	protein_coding	ATP synthase F1 subunit epsilon [Source:HGNC Symbol;Acc:HGNC:838]	-
ENSG00000197136	3090	3091	3313	2215	2177	2001	3458	3388	4055	PCNX3	11	65615773	65637439	+	7972	protein_coding	pecanex 3 [Source:HGNC Symbol;Acc:HGNC:18760]	-
ENSG00000074755	2655	3230	3008	2132	2226	1915	3504	3849	4250	ZZEF1	17	4004445	4143020	-	15878	protein_coding	zinc finger ZZ-type and EF-hand domain containing 1 [Source:HGNC Symbol;Acc:HGNC:29027]	-
ENSG00000170776	3036	3569	3287	1906	1977	1687	3212	3978	4090	AKAP13	15	85380571	85749358	+	20280	protein_coding	A-kinase anchoring protein 13 [Source:HGNC Symbol;Acc:HGNC:371]	-
ENSG00000196700	3268	3239	3668	1742	1884	1706	3580	3649	4002	ZNF512B	20	63956702	63969865	-	5919	protein_coding	zinc finger protein 512B [Source:HGNC Symbol;Acc:HGNC:29212]	zf-C2H2
ENSG00000164096	2219	2461	2482	4104	3998	3240	2292	3122	2794	C4orf3	4	119296419	119304445	-	3148	protein_coding	chromosome 4 open reading frame 3 [Source:HGNC Symbol;Acc:HGNC:19225]	-
ENSG00000170242	2894	3320	3111	2612	2506	2002	3014	3602	3647	USP47	11	11841423	11959323	+	11158	protein_coding	ubiquitin specific peptidase 47 [Source:HGNC Symbol;Acc:HGNC:20076]	-
ENSG00000164897	3111	2965	3798	2610	2749	2469	3108	2491	3360	TMUB1	7	151081080	151083546	-	2005	protein_coding	transmembrane and ubiquitin like domain containing 1 [Source:HGNC Symbol;Acc:HGNC:21709]	-
ENSG00000065518	3126	3358	3584	1921	1909	1610	3276	4316	3559	NDUFB4	3	120596309	120602500	+	1889	protein_coding	NADH:ubiquinone oxidoreductase subunit B4 [Source:HGNC Symbol;Acc:HGNC:7699]	-
ENSG00000091542	2137	2404	2508	3663	3993	3300	2537	3154	2958	ALKBH5	17	18183078	18209954	+	3190	protein_coding	alkB homolog 5, RNA demethylase [Source:HGNC Symbol;Acc:HGNC:25996]	-
ENSG00000005339	2966	3258	3025	2185	2284	2047	3447	3316	4114	CREBBP	16	3725054	3880726	-	15492	protein_coding	CREB binding protein [Source:HGNC Symbol;Acc:HGNC:2348]	-
ENSG00000104529	3584	3682	3720	2096	2266	2040	2713	3123	3397	EEF1D	8	143579697	143599541	-	9390	protein_coding	eukaryotic translation elongation factor 1 delta [Source:HGNC Symbol;Acc:HGNC:3211]	-
ENSG00000117616	2959	2945	3294	3339	3693	3226	2225	2493	2443	RSRP1	1	25242237	25338213	-	6804	protein_coding	arginine and serine rich protein 1 [Source:HGNC Symbol;Acc:HGNC:25234]	-
ENSG00000132463	2880	3234	3330	2347	2397	1916	3093	3839	3573	GRSF1	4	70815782	70839945	-	7785	protein_coding	G-rich RNA sequence binding factor 1 [Source:HGNC Symbol;Acc:HGNC:4610]	-
ENSG00000009790	4062	4041	4198	2186	2372	1962	2380	2697	2706	TRAF3IP3	1	209756032	209782320	+	7750	protein_coding	TRAF3 interacting protein 3 [Source:HGNC Symbol;Acc:HGNC:30766]	-
ENSG00000104969	2726	2963	3353	2205	2423	2090	3501	3194	4140	SGTA	19	2754714	2783371	-	3801	protein_coding	small glutamine rich tetratricopeptide repeat containing alpha [Source:HGNC Symbol;Acc:HGNC:10819]	-
ENSG00000139343	3113	3353	3715	1426	1473	1194	3897	4237	4150	SNRPF	12	95858928	95903828	+	3043	protein_coding	small nuclear ribonucleoprotein polypeptide F [Source:HGNC Symbol;Acc:HGNC:11162]	-
ENSG00000173230	2894	3643	3211	2416	2490	2230	2886	3268	3508	GOLGB1	3	121663199	121749767	-	11865	protein_coding	golgin B1 [Source:HGNC Symbol;Acc:HGNC:4429]	-
ENSG00000173113	2557	2737	3065	2408	2535	2058	3491	3778	3912	TRMT112	11	64316460	64318084	-	1625	protein_coding	tRNA methyltransferase subunit 11-2 [Source:HGNC Symbol;Acc:HGNC:26940]	-
ENSG00000186480	3254	3519	3628	2648	2626	2185	2629	3061	2988	INSIG1	7	155297776	155310235	+	3650	protein_coding	insulin induced gene 1 [Source:HGNC Symbol;Acc:HGNC:6083]	-
ENSG00000112977	2818	3354	3543	1964	1947	1621	3459	3854	3963	DAP	5	10679230	10761272	-	3361	protein_coding	death associated protein [Source:HGNC Symbol;Acc:HGNC:2672]	-
ENSG00000074696	3373	3827	3430	2013	1950	1525	3061	3786	3551	HACD3	15	65530418	65578352	+	7097	protein_coding	3-hydroxyacyl-CoA dehydratase 3 [Source:HGNC Symbol;Acc:HGNC:24175]	-
ENSG00000148229	3147	3666	3578	1668	1583	1304	3468	4103	3973	POLE3	9	113407235	113410672	-	2604	protein_coding	DNA polymerase epsilon 3, accessory subunit [Source:HGNC Symbol;Acc:HGNC:13546]	-
ENSG00000211456	3830	4185	3946	1901	1899	1599	2622	3400	3108	SACM1L	3	45689056	45745424	+	7352	protein_coding	SAC1 like phosphatidylinositide phosphatase [Source:HGNC Symbol;Acc:HGNC:17059]	-
ENSG00000133243	2845	2950	3246	2874	3113	2781	2819	2582	3280	BTBD2	19	1985438	2034881	-	5944	protein_coding	BTB domain containing 2 [Source:HGNC Symbol;Acc:HGNC:15504]	-
ENSG00000211460	2843	3236	3254	2022	1910	1540	3409	4271	3988	TSN	2	121737103	121767853	+	4407	protein_coding	translin [Source:HGNC Symbol;Acc:HGNC:12379]	-
ENSG00000117399	2481	2680	2741	2565	2640	2208	3702	3806	3649	CDC20	1	43358955	43363203	+	2038	protein_coding	cell division cycle 20 [Source:HGNC Symbol;Acc:HGNC:1723]	-
ENSG00000005844	3538	3379	3695	2011	2091	1881	3148	3222	3506	ITGAL	16	30472658	30523185	+	6472	protein_coding	integrin subunit alpha L [Source:HGNC Symbol;Acc:HGNC:6148]	-
ENSG00000156802	3606	4602	3843	1773	1667	1400	2930	3345	3274	ATAD2	8	123319850	123416350	-	7118	protein_coding	ATPase family, AAA domain containing 2 [Source:HGNC Symbol;Acc:HGNC:30123]	-
ENSG00000145675	3170	3981	3569	1894	1861	1474	3106	3719	3645	PIK3R1	5	68215720	68301821	+	10767	protein_coding	phosphoinositide-3-kinase regulatory subunit 1 [Source:HGNC Symbol;Acc:HGNC:8979]	-
ENSG00000119318	2539	2900	2861	2412	2340	1852	3416	4172	3906	RAD23B	9	107283137	107332194	+	4615	protein_coding	RAD23 homolog B, nucleotide excision repair protein [Source:HGNC Symbol;Acc:HGNC:9813]	-
ENSG00000131507	2348	2761	2686	2788	2764	2228	3196	3957	3663	NDFIP1	5	142108505	142154443	+	6024	protein_coding	Nedd4 family interacting protein 1 [Source:HGNC Symbol;Acc:HGNC:17592]	-
ENSG00000139613	3378	3430	3586	2690	2720	2291	2706	2475	3111	SMARCC2	12	56162983	56189567	-	8555	protein_coding	SWI/SNF related, matrix associated, actin dependent regulator of chromatin subfamily c member 2 [Source:HGNC Symbol;Acc:HGNC:11105]	MYB
ENSG00000015475	3453	3919	4017	1277	1349	1070	3414	3784	4080	BID	22	17734138	17774770	-	4446	protein_coding	BH3 interacting domain death agonist [Source:HGNC Symbol;Acc:HGNC:1050]	-
ENSG00000088986	4153	4543	4785	1889	2022	1722	2133	2570	2545	DYNLL1	12	120469850	120498493	+	2957	protein_coding	dynein light chain LC8-type 1 [Source:HGNC Symbol;Acc:HGNC:15476]	-
ENSG00000244754	3270	3610	3383	2359	2631	2237	2586	3318	2952	N4BP2L2	13	32432417	32538885	-	16960	protein_coding	NEDD4 binding protein 2 like 2 [Source:HGNC Symbol;Acc:HGNC:26916]	-
ENSG00000130204	2825	2841	3267	1512	1758	1412	4092	4183	4454	TOMM40	19	44890569	44903689	+	3610	protein_coding	translocase of outer mitochondrial membrane 40 [Source:HGNC Symbol;Acc:HGNC:18001]	-
ENSG00000133884	2776	2900	3298	2755	2705	2326	3071	3117	3393	DPF2	11	65333754	65353249	+	7715	protein_coding	double PHD fingers 2 [Source:HGNC Symbol;Acc:HGNC:9964]	Others
ENSG00000173327	3301	3184	3618	2285	2418	2094	3051	2847	3530	MAP3K11	11	65597755	65615382	-	10564	protein_coding	mitogen-activated protein kinase kinase kinase 11 [Source:HGNC Symbol;Acc:HGNC:6850]	-
ENSG00000067182	3307	3452	3795	2112	2291	1838	3007	3303	3222	TNFRSF1A	12	6328757	6342114	-	4005	protein_coding	TNF receptor superfamily member 1A [Source:HGNC Symbol;Acc:HGNC:11916]	-
ENSG00000109920	3047	3384	3159	2600	2844	2415	2717	3131	3030	FNBP4	11	47716517	47767443	-	7596	protein_coding	formin binding protein 4 [Source:HGNC Symbol;Acc:HGNC:19752]	-
ENSG00000197971	2680	3454	2978	2537	2262	1916	2996	3754	3722	MBP	18	76978827	77133683	-	18615	protein_coding	myelin basic protein [Source:HGNC Symbol;Acc:HGNC:6925]	-
ENSG00000170445	3283	3537	3696	1698	1853	1588	3243	3688	3711	HARS	5	140673904	140691862	-	7853	protein_coding	histidyl-tRNA synthetase [Source:HGNC Symbol;Acc:HGNC:4816]	-
ENSG00000141002	2973	2838	3137	2637	2820	2566	3051	2889	3384	TCF25	16	89873570	89913627	+	7967	protein_coding	transcription factor 25 [Source:HGNC Symbol;Acc:HGNC:29181]	Others
ENSG00000116251	2809	3244	3240	2118	2236	1647	3210	4044	3742	RPL22	1	6185020	6209389	-	4682	protein_coding	ribosomal protein L22 [Source:HGNC Symbol;Acc:HGNC:10315]	-
ENSG00000159592	2742	3075	3043	2588	2507	2175	3056	3767	3335	GPBP1L1	1	45627304	45688113	-	7433	protein_coding	GC-rich promoter binding protein 1 like 1 [Source:HGNC Symbol;Acc:HGNC:28843]	-
ENSG00000151923	2834	3140	3290	2270	2388	1985	3156	3767	3449	TIAL1	10	119571802	119597029	-	7355	protein_coding	TIA1 cytotoxic granule associated RNA binding protein like 1 [Source:HGNC Symbol;Acc:HGNC:11804]	-
ENSG00000124702	2695	2929	3277	2456	2550	1971	3194	3495	3710	KLHDC3	6	43014103	43021298	+	2019	protein_coding	kelch domain containing 3 [Source:HGNC Symbol;Acc:HGNC:20704]	-
ENSG00000139697	2686	3206	2901	2631	2499	2063	3079	3643	3547	SBNO1	12	123289109	123364843	-	11124	protein_coding	strawberry notch homolog 1 [Source:HGNC Symbol;Acc:HGNC:22973]	-
ENSG00000112514	2669	2786	3003	2690	2765	2305	3311	3087	3631	CUTA	6	33416442	33418317	-	1876	protein_coding	cutA divalent cation tolerance homolog [Source:HGNC Symbol;Acc:HGNC:21101]	-
ENSG00000197601	3221	4061	3723	1815	1657	1542	3000	3769	3449	FAR1	11	13668670	13732346	+	7501	protein_coding	fatty acyl-CoA reductase 1 [Source:HGNC Symbol;Acc:HGNC:26222]	-
ENSG00000163605	2986	3375	3342	2083	2050	1591	3069	4078	3649	PPP4R2	3	72996785	73069199	+	5964	protein_coding	protein phosphatase 4 regulatory subunit 2 [Source:HGNC Symbol;Acc:HGNC:18296]	-
ENSG00000092847	2936	3516	2927	2558	2522	2125	2745	3510	3375	AGO1	1	35869808	35930528	+	13886	protein_coding	argonaute 1, RISC catalytic component [Source:HGNC Symbol;Acc:HGNC:3262]	-
ENSG00000149503	3065	3517	3201	2175	2163	1876	3235	3277	3688	INCENP	11	62123973	62153163	+	4473	protein_coding	inner centromere protein [Source:HGNC Symbol;Acc:HGNC:6058]	-
ENSG00000114331	2957	3787	3267	2321	2251	1665	2643	3798	3502	ACAP2	3	195274736	195443078	-	11139	protein_coding	ArfGAP with coiled-coil, ankyrin repeat and PH domains 2 [Source:HGNC Symbol;Acc:HGNC:16469]	-
ENSG00000135932	2941	3497	3257	2138	2172	1766	2994	4014	3397	CAB39	2	230712845	230821075	+	5360	protein_coding	calcium binding protein 39 [Source:HGNC Symbol;Acc:HGNC:20292]	-
ENSG00000155508	2861	3316	3352	1989	2048	1584	3383	3869	3715	CNOT8	5	154857553	154876793	+	3930	protein_coding	CCR4-NOT transcription complex subunit 8 [Source:HGNC Symbol;Acc:HGNC:9207]	-
ENSG00000170312	3687	4214	4157	1707	1836	1427	2515	3637	2925	CDK1	10	60778331	60794852	+	3931	protein_coding	cyclin dependent kinase 1 [Source:HGNC Symbol;Acc:HGNC:1722]	-
ENSG00000180008	2947	3959	3150	2286	2245	1797	2875	3601	3245	SOCS4	14	55027230	55049488	+	7043	protein_coding	suppressor of cytokine signaling 4 [Source:HGNC Symbol;Acc:HGNC:19392]	-
ENSG00000108100	2397	2960	2747	2347	2356	1878	3326	4167	3927	CCNY	10	35247025	35572669	+	5743	protein_coding	cyclin Y [Source:HGNC Symbol;Acc:HGNC:23354]	-
ENSG00000164733	2533	2577	2878	3502	3659	2963	2529	2685	2729	CTSB	8	11842524	11869448	-	7428	protein_coding	cathepsin B [Source:HGNC Symbol;Acc:HGNC:2527]	-
ENSG00000260997	3366	3356	3732	1996	2138	2036	2947	3216	3267	AC004847.1	7	44958999	44960909	-	1911	sense_overlapping	novel transcript, overlapping MYO1G	-
ENSG00000148400	3067	3342	3052	2042	2120	1729	3380	3181	4130	NOTCH1	9	136494433	136545786	-	10377	protein_coding	notch 1 [Source:HGNC Symbol;Acc:HGNC:7881]	-
ENSG00000099821	3023	2962	3267	2409	2442	2158	3131	2947	3692	POLRMT	19	617224	633604	-	5124	protein_coding	RNA polymerase mitochondrial [Source:HGNC Symbol;Acc:HGNC:9200]	-
ENSG00000106443	2886	3710	3363	1613	1636	1451	3298	4182	3886	PHF14	7	10973336	11169630	+	14051	protein_coding	PHD finger protein 14 [Source:HGNC Symbol;Acc:HGNC:22203]	-
ENSG00000115464	2805	3769	2888	2254	1959	1727	3087	3809	3727	USP34	2	61187463	61470769	-	18125	protein_coding	ubiquitin specific peptidase 34 [Source:HGNC Symbol;Acc:HGNC:20066]	-
ENSG00000112715	1188	1352	1311	6454	6875	6106	898	889	947	VEGFA	6	43770184	43786487	+	14431	protein_coding	vascular endothelial growth factor A [Source:HGNC Symbol;Acc:HGNC:12680]	-
ENSG00000147010	2528	2984	2919	2042	2155	1782	3542	3991	4067	SH3KBP1	X	19533975	19887601	-	5780	protein_coding	SH3 domain containing kinase binding protein 1 [Source:HGNC Symbol;Acc:HGNC:13867]	-
ENSG00000153310	3147	3655	3652	1513	1531	1183	3117	4399	3812	FAM49B	8	129839593	130017129	-	9132	protein_coding	family with sequence similarity 49 member B [Source:HGNC Symbol;Acc:HGNC:25216]	-
ENSG00000185340	3302	3472	3724	1495	1552	1359	3763	2954	4385	GAS2L1	22	29306582	29312785	+	4481	protein_coding	growth arrest specific 2 like 1 [Source:HGNC Symbol;Acc:HGNC:16955]	-
ENSG00000003056	2828	3106	3003	2772	2545	2091	2800	3383	3476	M6PR	12	8940363	8949955	-	3777	protein_coding	mannose-6-phosphate receptor, cation dependent [Source:HGNC Symbol;Acc:HGNC:6752]	-
ENSG00000146063	3283	3469	3664	1901	1909	1727	3079	3417	3528	TRIM41	5	181222499	181235809	+	12803	protein_coding	tripartite motif containing 41 [Source:HGNC Symbol;Acc:HGNC:19013]	-
ENSG00000125818	2610	2916	2900	2570	2448	2149	3415	3148	3810	PSMF1	20	1113263	1189415	+	5296	protein_coding	proteasome inhibitor subunit 1 [Source:HGNC Symbol;Acc:HGNC:9571]	-
ENSG00000120727	2403	2742	2642	3306	3160	2459	2890	3188	3173	PAIP2	5	139341587	139369720	+	3158	protein_coding	poly(A) binding protein interacting protein 2 [Source:HGNC Symbol;Acc:HGNC:17970]	-
ENSG00000198826	2819	3866	3391	1513	1444	1383	3471	4110	3915	ARHGAP11A	15	32615144	32639949	+	6428	protein_coding	Rho GTPase activating protein 11A [Source:HGNC Symbol;Acc:HGNC:15783]	-
ENSG00000124942	3598	4760	3552	2152	2018	1738	2322	2921	2827	AHNAK	11	62433542	62556235	-	19465	protein_coding	AHNAK nucleoprotein [Source:HGNC Symbol;Acc:HGNC:347]	-
ENSG00000147457	2911	3440	3488	1899	1914	1560	3167	3764	3697	CHMP7	8	23243637	23262000	+	4698	protein_coding	charged multivesicular body protein 7 [Source:HGNC Symbol;Acc:HGNC:28439]	-
ENSG00000113558	2886	3060	3223	1875	1916	1470	3228	4516	3663	SKP1	5	134148935	134177038	-	12771	protein_coding	S-phase kinase associated protein 1 [Source:HGNC Symbol;Acc:HGNC:10899]	-
ENSG00000110075	2749	3332	3032	2290	2183	1779	3093	3933	3444	PPP6R3	11	68460731	68615334	+	8305	protein_coding	protein phosphatase 6 regulatory subunit 3 [Source:HGNC Symbol;Acc:HGNC:1173]	-
ENSG00000125304	2525	3165	2950	2461	2324	1842	3224	3780	3548	TM9SF2	13	99446311	99564006	+	5524	protein_coding	transmembrane 9 superfamily member 2 [Source:HGNC Symbol;Acc:HGNC:11865]	-
ENSG00000164916	2665	2655	2780	2691	2795	2457	3023	3255	3483	FOXK1	7	4682309	4771443	+	13093	protein_coding	forkhead box K1 [Source:HGNC Symbol;Acc:HGNC:23480]	Fork
ENSG00000166963	2632	3207	3023	2528	2570	2044	2998	3273	3529	MAP1A	15	43510958	43531620	+	10629	protein_coding	microtubule associated protein 1A [Source:HGNC Symbol;Acc:HGNC:6835]	-
ENSG00000163346	2705	2650	3016	2639	2754	2477	2862	3338	3357	PBXIP1	1	154944076	154956123	-	3851	protein_coding	PBX homeobox interacting protein 1 [Source:HGNC Symbol;Acc:HGNC:21199]	-
ENSG00000154124	2751	3508	3071	2356	2165	1860	2912	3717	3446	OTULIN	5	14664664	14699711	+	8614	protein_coding	OTU deubiquitinase with linear linkage specificity [Source:HGNC Symbol;Acc:HGNC:25118]	-
ENSG00000139645	3359	3648	3469	2150	2186	1990	2808	2874	3286	ANKRD52	12	56237807	56258391	-	8820	protein_coding	ankyrin repeat domain 52 [Source:HGNC Symbol;Acc:HGNC:26614]	-
ENSG00000266714	3672	3073	3616	2022	2169	2217	2925	2604	3469	MYO15B	17	75588058	75626501	+	12761	protein_coding	myosin XVB [Source:HGNC Symbol;Acc:HGNC:14083]	-
ENSG00000183726	2552	2879	2970	2627	2486	2048	3100	3595	3509	TMEM50A	1	25337917	25362361	+	3410	protein_coding	transmembrane protein 50A [Source:HGNC Symbol;Acc:HGNC:30590]	-
ENSG00000138434	2966	3654	3199	2550	2464	1988	2571	3278	3094	ITPRID2	2	181891833	181930738	+	9582	protein_coding	ITPR interacting domain containing 2 [Source:HGNC Symbol;Acc:HGNC:11319]	-
ENSG00000124126	3350	3557	3569	2078	2245	1742	2776	3136	3304	PREX1	20	48624252	48827883	-	7393	protein_coding	phosphatidylinositol-3,4,5-trisphosphate dependent Rac exchange factor 1 [Source:HGNC Symbol;Acc:HGNC:32594]	-
ENSG00000013441	3357	3654	3605	2587	2782	2436	2110	2649	2566	CLK1	2	200853009	200864744	-	5170	protein_coding	CDC like kinase 1 [Source:HGNC Symbol;Acc:HGNC:2068]	-
ENSG00000072786	3094	3306	3251	2550	2647	2289	2721	2604	3278	STK10	5	172042073	172188386	-	9083	protein_coding	serine/threonine kinase 10 [Source:HGNC Symbol;Acc:HGNC:11388]	-
ENSG00000164466	2570	3240	3022	2353	2349	1959	2971	3757	3518	SFXN1	5	175477062	175529742	+	7572	protein_coding	sideroflexin 1 [Source:HGNC Symbol;Acc:HGNC:16085]	-
ENSG00000100225	2843	3168	3161	2047	2087	1738	3232	3947	3506	FBXO7	22	32474676	32498829	+	8521	protein_coding	F-box protein 7 [Source:HGNC Symbol;Acc:HGNC:13586]	-
ENSG00000171206	3152	3358	3670	2511	2516	2207	2789	2456	3063	TRIM8	10	102642310	102660680	+	9542	protein_coding	tripartite motif containing 8 [Source:HGNC Symbol;Acc:HGNC:15579]	-
ENSG00000177963	2765	2869	3082	2643	2650	2095	3157	3070	3373	RIC8A	11	207511	215113	+	6685	protein_coding	RIC8 guanine nucleotide exchange factor A [Source:HGNC Symbol;Acc:HGNC:29550]	-
ENSG00000198265	2546	3453	2755	2602	2494	2106	2711	3480	3517	HELZ	17	67070438	67245989	-	15677	protein_coding	helicase with zinc finger [Source:HGNC Symbol;Acc:HGNC:16878]	-
ENSG00000004487	2478	2756	2837	2490	2466	2077	3360	3610	3589	KDM1A	1	23019443	23083689	+	5440	protein_coding	lysine demethylase 1A [Source:HGNC Symbol;Acc:HGNC:29079]	-
ENSG00000125686	2850	3482	2895	1851	1848	1478	3311	4022	3922	MED1	17	39404285	39451286	-	7330	protein_coding	mediator complex subunit 1 [Source:HGNC Symbol;Acc:HGNC:9234]	-
ENSG00000169057	2780	3135	2842	2729	2473	2226	2850	3298	3317	MECP2	X	154021573	154137103	-	18366	protein_coding	methyl-CpG binding protein 2 [Source:HGNC Symbol;Acc:HGNC:6990]	MBD
ENSG00000111142	2886	3238	3219	1810	1807	1477	3368	3870	3973	METAP2	12	95473520	95515839	+	4491	protein_coding	methionyl aminopeptidase 2 [Source:HGNC Symbol;Acc:HGNC:16672]	-
ENSG00000137815	2039	2826	2470	2346	2383	1948	3488	4280	3862	RTF1	15	41408408	41483563	+	5770	protein_coding	RTF1 homolog, Paf1/RNA polymerase II complex component [Source:HGNC Symbol;Acc:HGNC:28996]	-
ENSG00000136732	2472	2692	2897	2968	3033	2502	2852	3076	3144	GYPC	2	126655933	126696670	+	3812	protein_coding	glycophorin C (Gerbich blood group) [Source:HGNC Symbol;Acc:HGNC:4704]	-
ENSG00000101557	2784	3428	3153	1883	1789	1523	3169	4326	3575	USP14	18	158383	214629	+	5987	protein_coding	ubiquitin specific peptidase 14 [Source:HGNC Symbol;Acc:HGNC:12612]	-
ENSG00000184840	2740	2921	2902	2160	2234	1976	3192	3817	3688	TMED9	5	177592158	177596124	+	2440	protein_coding	transmembrane p24 trafficking protein 9 [Source:HGNC Symbol;Acc:HGNC:24878]	-
ENSG00000163428	2894	3662	3289	1986	1935	1499	3008	3857	3481	LRRC58	3	120324509	120349339	-	7903	protein_coding	leucine rich repeat containing 58 [Source:HGNC Symbol;Acc:HGNC:26968]	-
ENSG00000101596	2816	3543	3004	2213	2251	1869	3008	3568	3321	SMCHD1	18	2655738	2805017	+	12435	protein_coding	structural maintenance of chromosomes flexible hinge domain containing 1 [Source:HGNC Symbol;Acc:HGNC:29090]	-
ENSG00000145494	3065	3255	3535	1613	1742	1486	3485	3457	3935	NDUFS6	5	1801400	1816605	+	1451	protein_coding	NADH:ubiquinone oxidoreductase subunit S6 [Source:HGNC Symbol;Acc:HGNC:7713]	-
ENSG00000166747	2957	3454	3124	2079	2074	1583	2883	3788	3627	AP1G1	16	71729000	71809201	-	10980	protein_coding	adaptor related protein complex 1 subunit gamma 1 [Source:HGNC Symbol;Acc:HGNC:555]	-
ENSG00000141759	2653	2656	2862	1913	2042	1620	3938	3795	4065	TXNL4A	18	79970811	80033949	-	5231	protein_coding	thioredoxin like 4A [Source:HGNC Symbol;Acc:HGNC:30551]	-
ENSG00000153922	2361	3083	2816	2069	2097	1761	3286	4078	3990	CHD1	5	98853985	98928957	-	10437	protein_coding	chromodomain helicase DNA binding protein 1 [Source:HGNC Symbol;Acc:HGNC:1915]	-
ENSG00000124226	2537	2665	2928	2915	2727	2359	3076	3096	3228	RNF114	20	49936336	49953892	+	4344	protein_coding	ring finger protein 114 [Source:HGNC Symbol;Acc:HGNC:13094]	-
ENSG00000129292	2991	3494	3208	1845	1930	1543	2947	3978	3587	PHF20L1	8	132775358	132848807	+	20571	protein_coding	PHD finger protein 20 like 1 [Source:HGNC Symbol;Acc:HGNC:24280]	-
ENSG00000103657	2960	3554	2910	2770	2628	2267	2393	2968	3062	HERC1	15	63608618	63833942	-	17053	protein_coding	HECT and RLD domain containing E3 ubiquitin protein ligase family member 1 [Source:HGNC Symbol;Acc:HGNC:4867]	-
ENSG00000188994	1926	2425	2062	3892	3821	3170	2428	2957	2829	ZNF292	6	87152833	87264196	+	13128	protein_coding	zinc finger protein 292 [Source:HGNC Symbol;Acc:HGNC:18410]	zf-C2H2
ENSG00000135720	3283	3493	3192	2058	2072	1862	2963	3331	3232	DYNC1LI2	16	66720893	66751798	-	8278	protein_coding	dynein cytoplasmic 1 light intermediate chain 2 [Source:HGNC Symbol;Acc:HGNC:2966]	-
ENSG00000089220	2679	2980	3187	1481	1593	1313	3594	4704	3942	PEBP1	12	118135858	118145584	+	1780	protein_coding	phosphatidylethanolamine binding protein 1 [Source:HGNC Symbol;Acc:HGNC:8630]	-
ENSG00000164161	3170	3632	3390	1802	1907	1557	3051	3487	3447	HHIP	4	144646021	144745271	+	12074	protein_coding	hedgehog interacting protein [Source:HGNC Symbol;Acc:HGNC:14866]	-
ENSG00000128951	3112	3565	3577	1596	1685	1317	3015	4023	3539	DUT	15	48331011	48343373	+	3674	protein_coding	deoxyuridine triphosphatase [Source:HGNC Symbol;Acc:HGNC:3078]	-
ENSG00000168421	2894	3256	3296	2329	2280	1913	2647	3556	3257	RHOH	4	40191053	40246967	+	6608	protein_coding	ras homolog family member H [Source:HGNC Symbol;Acc:HGNC:686]	-
ENSG00000138160	2931	3737	3252	1809	1569	1325	3291	3921	3578	KIF11	10	92593286	92655395	+	4860	protein_coding	kinesin family member 11 [Source:HGNC Symbol;Acc:HGNC:6388]	-
ENSG00000162368	2793	3304	3249	1916	1872	1440	3039	4119	3679	CMPK1	1	47333797	47378839	+	3844	protein_coding	cytidine/uridine monophosphate kinase 1 [Source:HGNC Symbol;Acc:HGNC:18170]	-
ENSG00000272168	3333	3766	3460	2857	2852	2527	1931	2412	2254	CASC15	6	21664772	22368328	+	13289	lincRNA	cancer susceptibility 15 [Source:HGNC Symbol;Acc:HGNC:28245]	-
ENSG00000129933	2846	3009	3159	2267	2410	2158	3162	2950	3426	MAU2	19	19320681	19358755	+	11145	protein_coding	MAU2 sister chromatid cohesion factor [Source:HGNC Symbol;Acc:HGNC:29140]	-
ENSG00000141644	2934	3052	3175	2481	2452	2116	2919	3034	3212	MBD1	18	50266882	50281774	-	6734	protein_coding	methyl-CpG binding domain protein 1 [Source:HGNC Symbol;Acc:HGNC:6916]	MBD
ENSG00000053254	2284	2971	2520	2654	2409	1985	3209	3591	3751	FOXN3	14	89124871	89619149	-	11033	protein_coding	forkhead box N3 [Source:HGNC Symbol;Acc:HGNC:1928]	Fork
ENSG00000126261	2707	3200	3041	2653	2583	2112	2652	3321	3104	UBA2	19	34428352	34471251	+	4815	protein_coding	ubiquitin like modifier activating enzyme 2 [Source:HGNC Symbol;Acc:HGNC:30661]	-
ENSG00000114062	2491	3260	2844	2376	2280	1799	3085	3751	3479	UBE3A	15	25333728	25439056	-	12813	protein_coding	ubiquitin protein ligase E3A [Source:HGNC Symbol;Acc:HGNC:12496]	-
ENSG00000178567	2959	3566	3259	2292	2445	2006	2523	3350	2955	EPM2AIP1	3	36985043	36993168	-	8126	protein_coding	EPM2A interacting protein 1 [Source:HGNC Symbol;Acc:HGNC:19735]	-
ENSG00000074356	2736	2985	2952	2354	2409	2098	2997	3344	3434	NCBP3	17	3802165	3846251	-	14718	protein_coding	nuclear cap binding subunit 3 [Source:HGNC Symbol;Acc:HGNC:24612]	-
ENSG00000130706	2932	3070	3399	2301	2304	1765	3295	2650	3580	ADRM1	20	62302093	62308862	+	2142	protein_coding	adhesion regulating molecule 1 [Source:HGNC Symbol;Acc:HGNC:15759]	-
ENSG00000070814	2853	3127	3368	1828	1800	1578	3417	3581	3743	TCOF1	5	150357629	150400308	+	11439	protein_coding	treacle ribosome biogenesis factor 1 [Source:HGNC Symbol;Acc:HGNC:11654]	-
ENSG00000153815	2802	2979	3041	2253	2447	1961	3082	3111	3618	CMIP	16	81445170	81711762	+	12715	protein_coding	c-Maf inducing protein [Source:HGNC Symbol;Acc:HGNC:24319]	-
ENSG00000162231	3009	3115	3305	2329	2634	2282	2694	2764	3157	NXF1	11	62792123	62806302	-	6194	protein_coding	nuclear RNA export factor 1 [Source:HGNC Symbol;Acc:HGNC:8071]	-
ENSG00000164405	3001	3303	3419	2029	2030	1637	2646	3676	3547	UQCRQ	5	132866560	132868031	+	1472	protein_coding	ubiquinol-cytochrome c reductase complex III subunit VII [Source:HGNC Symbol;Acc:HGNC:29594]	-
ENSG00000038219	2527	3299	2789	1921	1903	1679	3411	3860	3899	BOD1L1	4	13568738	13627723	-	15860	protein_coding	biorientation of chromosomes in cell division 1 like 1 [Source:HGNC Symbol;Acc:HGNC:31792]	-
ENSG00000214182	2064	2138	2153	3180	3352	2593	3181	2821	3805	PTMAP5	13	81689911	81691072	+	1162	transcribed_processed_pseudogene	prothymosin alpha pseudogene 5 [Source:HGNC Symbol;Acc:HGNC:9628]	-
ENSG00000165732	2570	3190	2794	1243	1204	926	3718	4986	4655	DDX21	10	68956128	68985073	+	5020	protein_coding	DExD-box helicase 21 [Source:HGNC Symbol;Acc:HGNC:2744]	-
ENSG00000078668	3206	3519	3665	1905	2068	1628	2713	3326	3254	VDAC3	8	42391624	42405897	+	3141	protein_coding	voltage dependent anion channel 3 [Source:HGNC Symbol;Acc:HGNC:12674]	-
ENSG00000072364	2327	3015	2612	2754	2572	2209	2821	3666	3287	AFF4	5	132875379	132963634	-	11297	protein_coding	AF4/FMR2 family member 4 [Source:HGNC Symbol;Acc:HGNC:17869]	AF-4
ENSG00000149091	3449	3230	3581	2059	2291	2107	2792	2547	3188	DGKZ	11	46332905	46380554	+	10787	protein_coding	diacylglycerol kinase zeta [Source:HGNC Symbol;Acc:HGNC:2857]	-
ENSG00000160410	2671	2748	3185	2505	2764	2423	3082	2581	3283	SHKBP1	19	40576851	40591399	+	3936	protein_coding	SH3KBP1 binding protein 1 [Source:HGNC Symbol;Acc:HGNC:19214]	-
ENSG00000198793	2810	3204	2971	2342	2419	1908	2935	3308	3344	MTOR	1	11106535	11262507	-	12119	protein_coding	mechanistic target of rapamycin kinase [Source:HGNC Symbol;Acc:HGNC:3942]	-
ENSG00000198961	2774	3261	3061	2702	2327	1905	2557	3425	3220	PJA2	5	109334709	109409994	-	5217	protein_coding	praja ring finger ubiquitin ligase 2 [Source:HGNC Symbol;Acc:HGNC:17481]	-
ENSG00000101421	2542	2755	3182	2148	2309	1850	3116	3742	3586	CHMP4B	20	33811304	33854366	+	1646	protein_coding	charged multivesicular body protein 4B [Source:HGNC Symbol;Acc:HGNC:16171]	-
ENSG00000007202	2494	2802	2588	2317	2430	2014	3139	3734	3712	KIAA0100	17	28614440	28645454	-	9235	protein_coding	KIAA0100 [Source:HGNC Symbol;Acc:HGNC:28960]	-
ENSG00000197771	2842	3362	3258	1614	1650	1289	3430	3992	3780	MCMBP	10	119829404	119892556	-	6000	protein_coding	minichromosome maintenance complex binding protein [Source:HGNC Symbol;Acc:HGNC:25782]	-
ENSG00000164054	2280	2305	2659	2962	3145	2386	3081	3048	3351	SHISA5	3	48467798	48504826	-	4664	protein_coding	shisa family member 5 [Source:HGNC Symbol;Acc:HGNC:30376]	-
ENSG00000183020	3302	3588	3640	1887	2054	1826	2824	2906	3167	AP2A2	11	924894	1012245	+	9638	protein_coding	adaptor related protein complex 2 subunit alpha 2 [Source:HGNC Symbol;Acc:HGNC:562]	-
ENSG00000171490	2477	2755	2857	1959	1937	1672	3318	4511	3704	RSL1D1	16	11833850	11851585	-	6167	protein_coding	ribosomal L1 domain containing 1 [Source:HGNC Symbol;Acc:HGNC:24534]	-
ENSG00000095319	2610	3021	3066	2099	2200	1747	3109	3546	3781	NUP188	9	128947699	129007096	+	8041	protein_coding	nucleoporin 188 [Source:HGNC Symbol;Acc:HGNC:17859]	-
ENSG00000130522	2446	2159	2594	3192	3596	2916	2876	2335	3062	JUND	19	18279760	18281622	-	1863	protein_coding	JunD proto-oncogene, AP-1 transcription factor subunit [Source:HGNC Symbol;Acc:HGNC:6206]	TF_bZIP
ENSG00000139990	2770	3046	3127	2509	2632	2201	2715	3007	3143	DCAF5	14	69050881	69153150	-	8295	protein_coding	DDB1 and CUL4 associated factor 5 [Source:HGNC Symbol;Acc:HGNC:20224]	-
ENSG00000183337	2554	2870	2837	2743	2681	2233	2855	3142	3230	BCOR	X	40049815	40177329	-	8544	protein_coding	BCL6 corepressor [Source:HGNC Symbol;Acc:HGNC:20893]	-
ENSG00000119638	2716	3071	2949	2790	2771	2410	2487	3008	2942	NEK9	14	75079353	75127344	-	10787	protein_coding	NIMA related kinase 9 [Source:HGNC Symbol;Acc:HGNC:18591]	-
ENSG00000173457	2963	3002	3312	1597	1783	1392	3734	3374	3969	PPP1R14B	11	64244480	64246941	-	1655	protein_coding	protein phosphatase 1 regulatory inhibitor subunit 14B [Source:HGNC Symbol;Acc:HGNC:9057]	-
ENSG00000025796	2598	3011	2945	2091	2152	1814	3075	3904	3533	SEC63	6	107867756	107958189	-	8587	protein_coding	SEC63 homolog, protein translocation regulator [Source:HGNC Symbol;Acc:HGNC:21082]	-
ENSG00000143398	2825	3285	2952	1915	2028	1807	3140	3755	3397	PIP5K1A	1	151197949	151249536	+	5405	protein_coding	phosphatidylinositol-4-phosphate 5-kinase type 1 alpha [Source:HGNC Symbol;Acc:HGNC:8994]	-
ENSG00000128731	2534	3394	2808	2198	2227	1811	3026	3396	3710	HERC2	15	28111040	28322152	-	20163	protein_coding	HECT and RLD domain containing E3 ubiquitin protein ligase 2 [Source:HGNC Symbol;Acc:HGNC:4868]	-
ENSG00000136161	4084	4377	4812	1680	1742	1415	1972	2532	2462	RCBTB2	13	48488959	48533256	-	3545	protein_coding	RCC1 and BTB domain containing protein 2 [Source:HGNC Symbol;Acc:HGNC:1914]	-
ENSG00000136448	2654	2881	3014	2365	2343	1951	2931	3450	3486	NMT1	17	45051610	45109016	+	6669	protein_coding	N-myristoyltransferase 1 [Source:HGNC Symbol;Acc:HGNC:7857]	-
ENSG00000142634	2741	2977	3262	2446	2580	2125	3031	2609	3297	EFHD2	1	15409895	15430343	+	2531	protein_coding	EF-hand domain family member D2 [Source:HGNC Symbol;Acc:HGNC:28670]	-
ENSG00000069998	2557	2739	2987	2277	2378	2013	3030	3729	3348	HDHD5	22	17137511	17165287	-	4936	protein_coding	haloacid dehalogenase like hydrolase domain containing 5 [Source:HGNC Symbol;Acc:HGNC:1843]	-
ENSG00000166925	2701	2529	3220	3027	2976	2641	2546	2457	2932	TSC22D4	7	100463359	100479279	-	3715	protein_coding	TSC22 domain family member 4 [Source:HGNC Symbol;Acc:HGNC:21696]	TSC22
ENSG00000063245	2744	2537	2990	2489	2585	2286	3166	2787	3442	EPN1	19	55675226	55709858	+	17616	protein_coding	epsin 1 [Source:HGNC Symbol;Acc:HGNC:21604]	-
ENSG00000107341	2378	2544	2683	2737	2792	2337	2963	3273	3317	UBE2R2	9	33817567	33920404	+	4075	protein_coding	ubiquitin conjugating enzyme E2 R2 [Source:HGNC Symbol;Acc:HGNC:19907]	-
ENSG00000114503	2871	3105	3155	1940	1909	1562	3178	3753	3533	NCBP2	3	196935402	196942597	-	5114	protein_coding	nuclear cap binding protein subunit 2 [Source:HGNC Symbol;Acc:HGNC:7659]	-
ENSG00000167815	2602	2849	3160	2126	2111	1675	3477	3126	3867	PRDX2	19	12796820	12801859	-	2093	protein_coding	peroxiredoxin 2 [Source:HGNC Symbol;Acc:HGNC:9353]	-
ENSG00000160294	2731	3144	2956	2257	2292	1934	2914	3297	3466	MCM3AP	21	46235126	46286297	-	9360	protein_coding	minichromosome maintenance complex component 3 associated protein [Source:HGNC Symbol;Acc:HGNC:6946]	-
ENSG00000123975	3050	3033	3355	2215	2119	1640	2828	3069	3671	CKS2	9	89311198	89316703	+	613	protein_coding	CDC28 protein kinase regulatory subunit 2 [Source:HGNC Symbol;Acc:HGNC:2000]	-
ENSG00000133706	2600	3082	2703	2052	1916	1731	3219	3876	3798	LARS	5	146113038	146182660	-	8118	protein_coding	leucyl-tRNA synthetase [Source:HGNC Symbol;Acc:HGNC:6512]	-
ENSG00000103342	2510	2942	2767	1905	1963	1447	3372	4287	3767	GSPT1	16	11868128	11916082	-	8018	protein_coding	G1 to S phase transition 1 [Source:HGNC Symbol;Acc:HGNC:4621]	-
ENSG00000160285	3257	3410	3420	2000	2072	1893	2741	2977	3177	LSS	21	46188141	46228824	-	7238	protein_coding	lanosterol synthase [Source:HGNC Symbol;Acc:HGNC:6708]	-
ENSG00000169967	2746	3329	3086	2253	2219	1955	2603	3556	3190	MAP3K2	2	127298730	127388465	-	11508	protein_coding	mitogen-activated protein kinase kinase kinase 2 [Source:HGNC Symbol;Acc:HGNC:6854]	-
ENSG00000185043	2722	2787	3291	2249	2225	1973	2977	3585	3123	CIB1	15	90229975	90234047	-	1472	protein_coding	calcium and integrin binding 1 [Source:HGNC Symbol;Acc:HGNC:16920]	-
ENSG00000171148	3062	3182	3335	2288	2450	1949	2650	2917	3097	TADA3	3	9779860	9793011	-	4234	protein_coding	transcriptional adaptor 3 [Source:HGNC Symbol;Acc:HGNC:19422]	-
ENSG00000125656	2924	3044	3276	1774	1749	1515	3424	3464	3745	CLPP	19	6361452	6368910	+	2278	protein_coding	caseinolytic mitochondrial matrix peptidase proteolytic subunit [Source:HGNC Symbol;Acc:HGNC:2084]	-
ENSG00000134453	2561	3023	3035	2012	2161	1751	3171	3771	3406	RBM17	10	6088987	6117457	+	6419	protein_coding	RNA binding motif protein 17 [Source:HGNC Symbol;Acc:HGNC:16944]	-
ENSG00000130382	3235	2981	3498	2106	2140	1878	3022	2715	3316	MLLT1	19	6210379	6279948	-	4740	protein_coding	MLLT1, super elongation complex subunit [Source:HGNC Symbol;Acc:HGNC:7134]	Others
ENSG00000132819	2474	2582	2806	3112	3230	2818	2481	2696	2685	RBM38	20	57391407	57409333	+	2686	protein_coding	RNA binding motif protein 38 [Source:HGNC Symbol;Acc:HGNC:15818]	-
ENSG00000143179	2860	3118	3231	1201	1332	1000	3581	4292	4262	UCK2	1	165827531	165911618	+	7067	protein_coding	uridine-cytidine kinase 2 [Source:HGNC Symbol;Acc:HGNC:12562]	-
ENSG00000108510	2842	3597	3082	2070	2040	1677	2781	3629	3146	MED13	17	61942605	62065282	-	12677	protein_coding	mediator complex subunit 13 [Source:HGNC Symbol;Acc:HGNC:22474]	-
ENSG00000078140	2732	3121	3046	1836	1817	1495	2975	4201	3627	UBE2K	4	39698044	39782792	+	5245	protein_coding	ubiquitin conjugating enzyme E2 K [Source:HGNC Symbol;Acc:HGNC:4914]	-
ENSG00000165494	2327	2702	2587	2698	2883	2297	2786	3391	3175	PCF11	11	83156988	83187451	+	9951	protein_coding	PCF11, cleavage and polyadenylation factor subunit [Source:HGNC Symbol;Acc:HGNC:30097]	-
ENSG00000066044	2625	2886	2954	2341	2486	2042	2916	3384	3206	ELAVL1	19	7958579	8005659	-	6956	protein_coding	ELAV like RNA binding protein 1 [Source:HGNC Symbol;Acc:HGNC:3312]	-
ENSG00000164548	3198	3427	3510	2200	2324	2054	2384	2973	2750	TRA2A	7	23504780	23532041	-	3516	protein_coding	transformer 2 alpha homolog [Source:HGNC Symbol;Acc:HGNC:16645]	-
ENSG00000185262	2073	2065	2358	2578	2853	2413	3613	2883	3974	UBALD2	17	76265202	76271299	+	1797	protein_coding	UBA like domain containing 2 [Source:HGNC Symbol;Acc:HGNC:28438]	-
ENSG00000182979	3048	2969	3269	2499	2660	2385	2782	2251	2931	MTA1	14	105419820	105470729	+	6966	protein_coding	metastasis associated 1 [Source:HGNC Symbol;Acc:HGNC:7410]	zf-GATA
ENSG00000079616	3113	3293	3664	1679	1688	1484	3136	3286	3444	KIF22	16	29790719	29805385	+	4312	protein_coding	kinesin family member 22 [Source:HGNC Symbol;Acc:HGNC:6391]	-
ENSG00000236552	2458	2465	2838	3219	3246	2639	2724	1830	3360	RPL13AP5	10	96750288	96750899	+	612	processed_pseudogene	ribosomal protein L13a pseudogene 5 [Source:HGNC Symbol;Acc:HGNC:23736]	-
ENSG00000103994	2618	3363	2854	2437	2157	1841	2753	3484	3268	ZNF106	15	42412823	42491141	-	12226	protein_coding	zinc finger protein 106 [Source:HGNC Symbol;Acc:HGNC:12886]	-
ENSG00000167613	3013	3410	3463	2260	2569	1971	2469	2874	2743	LAIR1	19	54351384	54370558	-	8071	protein_coding	leukocyte associated immunoglobulin like receptor 1 [Source:HGNC Symbol;Acc:HGNC:6477]	-
ENSG00000111229	2478	2661	2733	2070	2138	1729	3315	3899	3730	ARPC3	12	110434825	110450422	-	3025	protein_coding	actin related protein 2/3 complex subunit 3 [Source:HGNC Symbol;Acc:HGNC:706]	-
ENSG00000124214	2589	2801	2961	2416	2381	1940	3012	3297	3352	STAU1	20	49113339	49188367	-	4094	protein_coding	staufen double-stranded RNA binding protein 1 [Source:HGNC Symbol;Acc:HGNC:11370]	-
ENSG00000085224	2716	3489	2905	2178	2024	1706	2804	3605	3299	ATRX	X	77504878	77786233	-	19266	protein_coding	ATRX, chromatin remodeler [Source:HGNC Symbol;Acc:HGNC:886]	-
ENSG00000178913	2481	2675	2943	3065	3118	2534	2231	2950	2705	TAF7	5	141260225	141320821	-	2723	protein_coding	TATA-box binding protein associated factor 7 [Source:HGNC Symbol;Acc:HGNC:11541]	-
ENSG00000178982	2830	3047	3145	1789	2011	1630	2997	3911	3313	EIF3K	19	38619082	38636955	+	2798	protein_coding	eukaryotic translation initiation factor 3 subunit K [Source:HGNC Symbol;Acc:HGNC:24656]	-
ENSG00000154832	2814	2871	3267	2114	2313	1908	3050	2912	3404	CXXC1	18	50282343	50288304	-	4319	protein_coding	CXXC finger protein 1 [Source:HGNC Symbol;Acc:HGNC:24343]	-
ENSG00000106771	2588	3243	2628	2465	2281	1883	2755	3436	3369	TMEM245	9	109015152	109119945	-	9484	protein_coding	transmembrane protein 245 [Source:HGNC Symbol;Acc:HGNC:1363]	-
ENSG00000108262	2651	2788	3069	2366	2490	2143	3033	2828	3233	GIT1	17	29573469	29594054	-	5635	protein_coding	GIT ArfGAP 1 [Source:HGNC Symbol;Acc:HGNC:4272]	-
ENSG00000167258	2416	2973	2607	2004	1927	1636	3284	3813	3897	CDK12	17	39461511	39564907	+	12773	protein_coding	cyclin dependent kinase 12 [Source:HGNC Symbol;Acc:HGNC:24224]	-
ENSG00000116984	2287	2829	2387	2420	2439	1997	2985	3537	3675	MTR	1	236795281	236903981	+	11374	protein_coding	5-methyltetrahydrofolate-homocysteine methyltransferase [Source:HGNC Symbol;Acc:HGNC:7468]	-
ENSG00000105287	3176	2961	3468	2094	2188	2107	2692	2620	3237	PRKD2	19	46674275	46717127	-	5446	protein_coding	protein kinase D2 [Source:HGNC Symbol;Acc:HGNC:17293]	-
ENSG00000188938	3266	3548	3452	2059	2045	1795	2531	2931	2911	FAM120AOS	9	93431441	93453592	-	10147	protein_coding	family with sequence similarity 120A opposite strand [Source:HGNC Symbol;Acc:HGNC:23389]	-
ENSG00000071553	2480	2615	2670	2577	2504	2191	2984	3152	3359	ATP6AP1	X	154428632	154436516	+	4884	protein_coding	ATPase H+ transporting accessory protein 1 [Source:HGNC Symbol;Acc:HGNC:868]	-
ENSG00000151553	2293	2864	2522	1537	1561	1241	3597	4697	4207	FAM160B1	10	114821744	114899832	+	6216	protein_coding	family with sequence similarity 160 member B1 [Source:HGNC Symbol;Acc:HGNC:29320]	-
ENSG00000103769	2801	3175	3160	2177	2153	1735	2747	3394	3174	RAB11A	15	65726054	65891991	+	5682	protein_coding	RAB11A, member RAS oncogene family [Source:HGNC Symbol;Acc:HGNC:9760]	-
ENSG00000167881	2579	2920	3044	2346	2281	2023	2857	3272	3191	SRP68	17	76038775	76072653	-	7641	protein_coding	signal recognition particle 68 [Source:HGNC Symbol;Acc:HGNC:11302]	-
ENSG00000101150	2726	2969	2961	2518	2487	2095	2640	3054	3059	TPD52L2	20	63865228	63891545	+	4694	protein_coding	tumor protein D52 like 2 [Source:HGNC Symbol;Acc:HGNC:12007]	-
ENSG00000143641	1760	2116	2074	3642	3524	2858	2642	2839	3048	GALNT2	1	230057990	230282124	+	7743	protein_coding	polypeptide N-acetylgalactosaminyltransferase 2 [Source:HGNC Symbol;Acc:HGNC:4124]	-
ENSG00000155561	2718	3421	3015	1677	1697	1287	3229	3753	3702	NUP205	7	135557919	135648757	+	7619	protein_coding	nucleoporin 205 [Source:HGNC Symbol;Acc:HGNC:18658]	-
ENSG00000143442	2856	3026	3108	2337	2436	2112	2687	3045	2892	POGZ	1	151402724	151459465	-	10272	protein_coding	pogo transposable element derived with ZNF domain [Source:HGNC Symbol;Acc:HGNC:18801]	-
ENSG00000124486	2213	2818	2434	2797	2698	2251	2678	3282	3328	USP9X	X	41085635	41236579	+	13962	protein_coding	ubiquitin specific peptidase 9 X-linked [Source:HGNC Symbol;Acc:HGNC:12632]	-
ENSG00000104853	2460	2465	2796	2686	2836	2334	2891	2902	3128	CLPTM1	19	44954585	44993341	+	5229	protein_coding	CLPTM1, transmembrane protein [Source:HGNC Symbol;Acc:HGNC:2087]	-
ENSG00000087302	2945	3115	3299	1591	1744	1409	2959	4067	3359	RTRAF	14	51989475	52010691	+	8323	protein_coding	RNA transcription, translation and transport factor [Source:HGNC Symbol;Acc:HGNC:23169]	-
ENSG00000115875	3215	3459	3553	1602	1611	1321	2916	3269	3539	SRSF7	2	38743599	38751494	-	4045	protein_coding	serine and arginine rich splicing factor 7 [Source:HGNC Symbol;Acc:HGNC:10789]	-
ENSG00000127922	3095	3211	3352	1744	1774	1422	3143	3061	3675	SEM1	7	96481626	96709891	-	11490	protein_coding	SEM1, 26S proteasome complex subunit [Source:HGNC Symbol;Acc:HGNC:10845]	-
ENSG00000125676	2479	3374	2874	2012	2059	1612	2831	3661	3574	THOC2	X	123600561	123733056	-	10277	protein_coding	THO complex 2 [Source:HGNC Symbol;Acc:HGNC:19073]	-
ENSG00000135390	2667	2854	3051	2202	2219	1952	2894	3327	3299	ATP5MC2	12	53632726	53677408	-	3991	protein_coding	ATP synthase membrane subunit c locus 2 [Source:HGNC Symbol;Acc:HGNC:842]	-
ENSG00000118402	3326	3769	3804	1437	1509	1213	2836	3400	3168	ELOVL4	6	79914812	79947580	-	3042	protein_coding	ELOVL fatty acid elongase 4 [Source:HGNC Symbol;Acc:HGNC:14415]	-
ENSG00000137770	2912	3353	3135	2082	2112	1655	2525	3465	3217	CTDSPL2	15	44427234	44529038	+	9665	protein_coding	CTD small phosphatase like 2 [Source:HGNC Symbol;Acc:HGNC:26936]	-
ENSG00000004059	2804	3005	3340	2342	2267	1880	2720	2924	3168	ARF5	7	127588345	127591705	+	1871	protein_coding	ADP ribosylation factor 5 [Source:HGNC Symbol;Acc:HGNC:658]	-
ENSG00000135924	2309	2323	2655	3907	3885	3517	1888	1927	2038	DNAJB2	2	219279267	219286900	+	5886	protein_coding	DnaJ heat shock protein family (Hsp40) member B2 [Source:HGNC Symbol;Acc:HGNC:5228]	-
ENSG00000204304	3019	3145	3419	2105	2222	1888	2743	2847	3059	PBX2	6	32184741	32190186	-	4344	protein_coding	PBX homeobox 2 [Source:HGNC Symbol;Acc:HGNC:8633]	Homeobox
ENSG00000139163	3099	3738	3603	2123	2089	1781	2330	3024	2660	ETNK1	12	22625075	22690665	+	8191	protein_coding	ethanolamine kinase 1 [Source:HGNC Symbol;Acc:HGNC:24649]	-
ENSG00000070367	2646	3527	2934	2063	1915	1651	2781	3576	3352	EXOC5	14	57200507	57269008	-	12575	protein_coding	exocyst complex component 5 [Source:HGNC Symbol;Acc:HGNC:10696]	-
ENSG00000122692	2933	3256	3120	1993	1992	1572	2865	3377	3329	SMU1	9	33041764	33076659	-	7122	protein_coding	SMU1, DNA replication regulator and spliceosomal factor [Source:HGNC Symbol;Acc:HGNC:18247]	-
ENSG00000169375	2395	2779	2673	2326	2337	1678	3107	3581	3557	SIN3A	15	75369379	75455842	-	12453	protein_coding	SIN3 transcription regulator family member A [Source:HGNC Symbol;Acc:HGNC:19353]	-
ENSG00000095906	2806	2954	3111	2104	2105	1882	3122	2926	3420	NUBP2	16	1782901	1789191	+	4983	protein_coding	nucleotide binding protein 2 [Source:HGNC Symbol;Acc:HGNC:8042]	-
ENSG00000112941	2654	2826	2829	2182	2293	2034	2992	3252	3352	TENT4A	5	6713007	6757048	+	6785	protein_coding	terminal nucleotidyltransferase 4A [Source:HGNC Symbol;Acc:HGNC:16705]	-
ENSG00000100796	2564	2837	2836	2216	2208	1950	3076	3471	3250	PPP4R3A	14	91457611	91510554	-	5912	protein_coding	protein phosphatase 4 regulatory subunit 3A [Source:HGNC Symbol;Acc:HGNC:20219]	-
ENSG00000171159	3095	3059	3652	2146	2248	2037	2661	2461	3031	C9orf16	9	128160260	128163928	+	1662	protein_coding	chromosome 9 open reading frame 16 [Source:HGNC Symbol;Acc:HGNC:17823]	-
ENSG00000198625	2925	3018	3051	2046	2405	2022	2588	3357	2963	MDM4	1	204516379	204558120	+	11008	protein_coding	MDM4, p53 regulator [Source:HGNC Symbol;Acc:HGNC:6974]	-
ENSG00000111011	2824	3079	3099	2485	2709	2108	2429	2953	2678	RSRC2	12	122503458	122527000	-	8741	protein_coding	arginine and serine rich coiled-coil 2 [Source:HGNC Symbol;Acc:HGNC:30559]	-
ENSG00000113732	2510	2722	2898	2624	2603	2096	2594	3011	3276	ATP6V0E1	5	172983757	173035445	+	1623	protein_coding	ATPase H+ transporting V0 subunit e1 [Source:HGNC Symbol;Acc:HGNC:863]	-
ENSG00000120733	2744	3085	2908	2000	1974	1607	3020	3450	3538	KDM3B	5	138352596	138437028	+	7961	protein_coding	lysine demethylase 3B [Source:HGNC Symbol;Acc:HGNC:1337]	-
ENSG00000151465	2689	3224	2983	1431	1452	1160	3624	3695	4049	CDC123	10	12195965	12250589	+	2404	protein_coding	cell division cycle 123 [Source:HGNC Symbol;Acc:HGNC:16827]	-
ENSG00000106609	2450	2920	2939	2083	2100	1680	2984	3747	3399	TMEM248	7	66921225	66958551	+	5086	protein_coding	transmembrane protein 248 [Source:HGNC Symbol;Acc:HGNC:25476]	-
ENSG00000205268	3331	3808	3650	1629	1685	1438	2654	3011	3076	PDE7A	8	65717510	65842322	-	7425	protein_coding	phosphodiesterase 7A [Source:HGNC Symbol;Acc:HGNC:8791]	-
ENSG00000197119	2890	2742	2858	2423	2745	2432	2611	2650	2928	SLC25A29	14	100291111	100306547	-	7451	protein_coding	solute carrier family 25 member 29 [Source:HGNC Symbol;Acc:HGNC:20116]	-
ENSG00000160310	2993	3196	3193	2560	2635	2165	2362	2425	2747	PRMT2	21	46635167	46665124	+	8031	protein_coding	protein arginine methyltransferase 2 [Source:HGNC Symbol;Acc:HGNC:5186]	-
ENSG00000163950	2994	3272	3451	1793	1740	1369	2883	3510	3262	SLBP	4	1692800	1712555	-	2026	protein_coding	stem-loop binding protein [Source:HGNC Symbol;Acc:HGNC:10904]	-
ENSG00000111412	2724	3226	3088	1775	1797	1432	3053	3765	3409	C12orf49	12	116710185	116738070	-	8664	protein_coding	chromosome 12 open reading frame 49 [Source:HGNC Symbol;Acc:HGNC:26128]	-
ENSG00000163960	2656	3189	2807	2701	2552	2193	2349	2938	2881	UBXN7	3	196347662	196432474	-	11291	protein_coding	UBX domain protein 7 [Source:HGNC Symbol;Acc:HGNC:29119]	-
ENSG00000120685	2455	2689	2736	1900	1834	1644	3465	3727	3813	PROSER1	13	39009866	39038076	-	7315	protein_coding	proline and serine rich 1 [Source:HGNC Symbol;Acc:HGNC:20291]	-
ENSG00000241973	2620	2577	2732	2540	2917	2518	2617	2557	3185	PI4KA	22	20707691	20859417	-	11407	protein_coding	phosphatidylinositol 4-kinase alpha [Source:HGNC Symbol;Acc:HGNC:8983]	-
ENSG00000100697	2728	3371	2704	2017	2059	1738	2768	3589	3280	DICER1	14	95086228	95158010	-	12294	protein_coding	dicer 1, ribonuclease III [Source:HGNC Symbol;Acc:HGNC:17098]	-
ENSG00000126773	2590	3165	2923	1994	2003	1689	2903	3573	3405	PCNX4	14	60091911	60169133	+	22042	protein_coding	pecanex 4 [Source:HGNC Symbol;Acc:HGNC:20349]	-
ENSG00000153560	2659	2976	2970	1835	1924	1671	3083	3766	3361	UBP1	3	33388336	33441371	-	9760	protein_coding	upstream binding protein 1 [Source:HGNC Symbol;Acc:HGNC:12507]	CP2
ENSG00000147874	2167	2489	2457	3271	3150	2704	2351	2924	2727	HAUS6	9	19053143	19103119	-	7932	protein_coding	HAUS augmin like complex subunit 6 [Source:HGNC Symbol;Acc:HGNC:25948]	-
ENSG00000180357	2262	2829	2564	3023	2904	2376	2575	2715	2992	ZNF609	15	64460742	64686068	+	12112	protein_coding	zinc finger protein 609 [Source:HGNC Symbol;Acc:HGNC:29003]	-
ENSG00000105993	2780	3162	2975	2328	2402	1902	2582	3095	3013	DNAJB6	7	157335381	157417439	+	14981	protein_coding	DnaJ heat shock protein family (Hsp40) member B6 [Source:HGNC Symbol;Acc:HGNC:14888]	-
ENSG00000131165	2680	2772	3167	2132	2207	1824	2913	3067	3452	CHMP1A	16	89644431	89657845	-	3208	protein_coding	charged multivesicular body protein 1A [Source:HGNC Symbol;Acc:HGNC:8740]	-
ENSG00000110697	2933	2856	3172	2588	2819	2348	2392	2324	2777	PITPNM1	11	67491768	67506263	-	6449	protein_coding	phosphatidylinositol transfer protein membrane associated 1 [Source:HGNC Symbol;Acc:HGNC:9003]	-
ENSG00000082074	2164	2797	2402	2596	2461	1989	2877	3654	3231	FYB1	5	39105255	39274528	-	8850	protein_coding	FYN binding protein 1 [Source:HGNC Symbol;Acc:HGNC:4036]	-
ENSG00000071655	3043	3204	3512	1421	1615	1323	3228	3166	3649	MBD3	19	1573596	1592801	-	7845	protein_coding	methyl-CpG binding domain protein 3 [Source:HGNC Symbol;Acc:HGNC:6918]	MBD
ENSG00000172725	3441	3058	3544	2166	2469	2136	2305	2234	2808	CORO1B	11	67435510	67443821	-	5327	protein_coding	coronin 1B [Source:HGNC Symbol;Acc:HGNC:2253]	-
ENSG00000205250	2629	2712	3060	1926	2057	1859	3079	3305	3531	E2F4	16	67192169	67198918	+	3582	protein_coding	E2F transcription factor 4 [Source:HGNC Symbol;Acc:HGNC:3118]	E2F
ENSG00000157600	2788	3181	3020	2434	2397	1880	2504	2926	3027	TMEM164	X	110002631	110182734	+	6583	protein_coding	transmembrane protein 164 [Source:HGNC Symbol;Acc:HGNC:26217]	-
ENSG00000089916	2414	3064	2526	3204	3003	2382	2246	2674	2634	GPATCH2L	14	76151916	76254342	+	21987	protein_coding	G-patch domain containing 2 like [Source:HGNC Symbol;Acc:HGNC:20210]	-
ENSG00000116221	2617	2896	3092	1805	1836	1428	3360	3364	3703	MRPL37	1	54184041	54225464	+	2549	protein_coding	mitochondrial ribosomal protein L37 [Source:HGNC Symbol;Acc:HGNC:14034]	-
ENSG00000119396	2501	2960	2838	2112	2125	1705	2792	3786	3282	RAB14	9	121178137	121223014	-	4304	protein_coding	RAB14, member RAS oncogene family [Source:HGNC Symbol;Acc:HGNC:16524]	-
ENSG00000234616	2903	3101	2930	2215	2355	1887	2545	3000	3163	JRK	8	142657460	142681968	-	11229	protein_coding	Jrk helix-turn-helix protein [Source:HGNC Symbol;Acc:HGNC:6199]	-
ENSG00000174903	2739	2916	3324	1685	1789	1584	3259	3066	3712	RAB1B	11	66268533	66277492	+	2007	protein_coding	RAB1B, member RAS oncogene family [Source:HGNC Symbol;Acc:HGNC:18370]	-
ENSG00000082212	2561	3059	2949	2032	1976	1641	2909	3449	3498	ME2	18	50878734	50954257	+	16243	protein_coding	malic enzyme 2 [Source:HGNC Symbol;Acc:HGNC:6984]	-
ENSG00000166794	2277	2480	2631	1870	1825	1598	3465	3935	3972	PPIB	15	64155812	64163205	-	1911	protein_coding	peptidylprolyl isomerase B [Source:HGNC Symbol;Acc:HGNC:9255]	-
ENSG00000175567	3288	3744	3926	1369	1539	1337	2881	2674	3288	UCP2	11	73974667	73983307	-	3237	protein_coding	uncoupling protein 2 [Source:HGNC Symbol;Acc:HGNC:12518]	-
ENSG00000084070	2490	2875	2846	2559	2611	2109	2549	3071	2923	SMAP2	1	40344850	40423326	+	3631	protein_coding	small ArfGAP2 [Source:HGNC Symbol;Acc:HGNC:25082]	-
ENSG00000198821	2199	2367	2444	2991	3284	2691	2384	2951	2717	CD247	1	167430640	167518610	-	4034	protein_coding	CD247 molecule [Source:HGNC Symbol;Acc:HGNC:1677]	-
ENSG00000084093	2346	2777	2632	2517	2391	1930	2647	3558	3218	REST	4	56907876	56966678	+	7983	protein_coding	RE1 silencing transcription factor [Source:HGNC Symbol;Acc:HGNC:9966]	zf-C2H2
ENSG00000226752	2641	2822	2764	3268	3141	2666	1907	2383	2408	CUTALP	9	120824828	120854385	+	7224	transcribed_unitary_pseudogene	cutA divalent cation tolerance homolog-like, pseudogene [Source:HGNC Symbol;Acc:HGNC:27367]	-
ENSG00000134419	2665	3004	3029	2251	2394	1958	2404	3151	3140	RPS15A	16	18781295	18790383	-	6679	protein_coding	ribosomal protein S15a [Source:HGNC Symbol;Acc:HGNC:10389]	-
ENSG00000160679	2506	2752	2849	1850	1794	1666	3089	3998	3487	CHTOP	1	153633982	153646306	+	5625	protein_coding	chromatin target of PRMT1 [Source:HGNC Symbol;Acc:HGNC:24511]	-
ENSG00000204227	2581	2734	3072	1871	2104	1779	3165	3117	3567	RING1	6	33208495	33212722	+	1818	protein_coding	ring finger protein 1 [Source:HGNC Symbol;Acc:HGNC:10018]	-
ENSG00000135439	3141	3548	3494	1765	1690	1514	2726	2810	3301	AGAP2	12	57723761	57742157	-	6728	protein_coding	ArfGAP with GTPase domain, ankyrin repeat and PH domain 2 [Source:HGNC Symbol;Acc:HGNC:16921]	-
ENSG00000110711	2932	2935	3368	1675	1745	1396	3131	3309	3475	AIP	11	67483041	67491103	+	1640	protein_coding	aryl hydrocarbon receptor interacting protein [Source:HGNC Symbol;Acc:HGNC:358]	-
ENSG00000175455	2953	3480	3117	2361	2450	2141	2261	2683	2508	CCDC14	3	123897305	123961408	-	11423	protein_coding	coiled-coil domain containing 14 [Source:HGNC Symbol;Acc:HGNC:25766]	-
ENSG00000183258	2327	2511	2603	2399	2377	2150	3028	2948	3597	DDX41	5	177511577	177517469	-	4536	protein_coding	DEAD-box helicase 41 [Source:HGNC Symbol;Acc:HGNC:18674]	-
ENSG00000167118	2752	2854	3132	1582	1660	1338	3552	2943	4122	URM1	9	128371319	128392016	+	4410	protein_coding	ubiquitin related modifier 1 [Source:HGNC Symbol;Acc:HGNC:28378]	-
ENSG00000174574	2372	2735	2622	2328	2439	1961	2812	3328	3329	AKIRIN1	1	38991223	39006059	+	2741	protein_coding	akirin 1 [Source:HGNC Symbol;Acc:HGNC:25744]	-
ENSG00000134243	2762	3497	2936	1889	1780	1527	2843	3449	3237	SORT1	1	109309568	109397951	-	9160	protein_coding	sortilin 1 [Source:HGNC Symbol;Acc:HGNC:11186]	-
ENSG00000196182	2663	2770	2875	2545	2481	2136	2501	2854	3095	STK40	1	36339624	36385896	-	5590	protein_coding	serine/threonine kinase 40 [Source:HGNC Symbol;Acc:HGNC:21373]	-
ENSG00000160007	2537	3169	2838	2246	2161	1721	2743	3146	3354	ARHGAP35	19	46918676	47005077	+	11245	protein_coding	Rho GTPase activating protein 35 [Source:HGNC Symbol;Acc:HGNC:4591]	-
ENSG00000075292	3225	3555	3624	1942	2146	1929	2313	2667	2502	ZNF638	2	71276561	71435069	+	12474	protein_coding	zinc finger protein 638 [Source:HGNC Symbol;Acc:HGNC:17894]	-
ENSG00000245910	3019	3317	3252	2165	2256	1724	2427	2837	2896	SNHG6	8	66921684	66926398	-	1247	processed_transcript	small nucleolar RNA host gene 6 [Source:HGNC Symbol;Acc:HGNC:32965]	-
ENSG00000064961	3004	3012	3536	2256	2426	2099	2417	2319	2797	HMG20B	19	3572777	3579088	+	3857	protein_coding	high mobility group 20B [Source:HGNC Symbol;Acc:HGNC:5002]	HMG
ENSG00000140526	2470	3226	2715	2336	2133	1673	2662	3328	3321	ABHD2	15	89087459	89202360	+	10345	protein_coding	abhydrolase domain containing 2 [Source:HGNC Symbol;Acc:HGNC:18717]	-
ENSG00000107957	2664	3113	2614	2383	2451	2025	2534	3044	3035	SH3PXD2A	10	103594027	103855543	-	11756	protein_coding	SH3 and PX domains 2A [Source:HGNC Symbol;Acc:HGNC:23664]	-
ENSG00000182378	2983	2932	3185	3004	3213	2651	1812	1964	2116	PLCXD1	X	276322	303356	+	6191	protein_coding	phosphatidylinositol specific phospholipase C X domain containing 1 [Source:HGNC Symbol;Acc:HGNC:23148]	-
ENSG00000005810	2371	3200	2607	2125	1936	1530	2875	3583	3624	MYCBP2	13	77044655	77327050	-	15945	protein_coding	MYC binding protein 2, E3 ubiquitin protein ligase [Source:HGNC Symbol;Acc:HGNC:23386]	-
ENSG00000146386	2544	2811	2896	1787	1760	1373	3076	3974	3629	ABRACL	6	139028682	139043302	+	1200	protein_coding	ABRA C-terminal like [Source:HGNC Symbol;Acc:HGNC:21230]	-
ENSG00000249915	2746	2811	2932	2110	2243	1968	2804	3222	3010	PDCD6	5	271621	353856	+	9493	protein_coding	programmed cell death 6 [Source:HGNC Symbol;Acc:HGNC:8765]	-
ENSG00000143515	3032	3336	3324	2042	1990	1657	2718	2773	2972	ATP8B2	1	154325553	154351307	+	7572	protein_coding	ATPase phospholipid transporting 8B2 [Source:HGNC Symbol;Acc:HGNC:13534]	-
ENSG00000163636	2507	2870	2770	2065	2031	1628	2932	3748	3287	PSMD6	3	64010549	64024010	-	9123	protein_coding	proteasome 26S subunit, non-ATPase 6 [Source:HGNC Symbol;Acc:HGNC:9564]	-
ENSG00000076382	3069	3223	3278	1595	1707	1343	2874	3352	3392	SPAG5	17	28577565	28599279	-	5472	protein_coding	sperm associated antigen 5 [Source:HGNC Symbol;Acc:HGNC:13452]	-
ENSG00000155966	2450	3037	2750	1841	1671	1373	3098	3915	3695	AFF2	X	148500619	149000663	+	14006	protein_coding	AF4/FMR2 family member 2 [Source:HGNC Symbol;Acc:HGNC:3776]	AF-4
ENSG00000004478	2516	2803	2867	2752	2785	2251	2361	2679	2811	FKBP4	12	2794953	2805423	+	5180	protein_coding	FK506 binding protein 4 [Source:HGNC Symbol;Acc:HGNC:3720]	-
ENSG00000100994	2536	2888	3013	2196	2138	1824	2891	3006	3311	PYGB	20	25248069	25298014	+	4474	protein_coding	glycogen phosphorylase B [Source:HGNC Symbol;Acc:HGNC:9723]	-
ENSG00000132388	2427	2628	2530	1955	1747	1440	3283	3979	3811	UBE2G1	17	4269259	4366628	-	4539	protein_coding	ubiquitin conjugating enzyme E2 G1 [Source:HGNC Symbol;Acc:HGNC:12482]	-
ENSG00000153395	2425	2689	2696	2397	2515	2125	2707	3196	3045	LPCAT1	5	1456480	1523977	-	6494	protein_coding	lysophosphatidylcholine acyltransferase 1 [Source:HGNC Symbol;Acc:HGNC:25718]	-
ENSG00000136280	2443	2708	2825	2548	2801	2310	2573	2577	2984	CCM2	7	44999475	45076469	+	8196	protein_coding	CCM2 scaffold protein [Source:HGNC Symbol;Acc:HGNC:21708]	-
ENSG00000076924	2532	2589	2846	2605	2646	2294	2776	2472	3002	XAB2	19	7619525	7629565	-	4673	protein_coding	XPA binding protein 2 [Source:HGNC Symbol;Acc:HGNC:14089]	-
ENSG00000140632	2475	2559	2667	2026	2224	1794	3134	3407	3476	GLYR1	16	4803203	4847342	-	5470	protein_coding	glyoxylate reductase 1 homolog [Source:HGNC Symbol;Acc:HGNC:24434]	-
ENSG00000105223	2232	2200	2629	3239	3433	2827	2440	1919	2835	PLD3	19	40348456	40380439	+	5184	protein_coding	phospholipase D family member 3 [Source:HGNC Symbol;Acc:HGNC:17158]	-
ENSG00000261236	2786	2738	3088	1611	1867	1563	3230	3197	3672	BOP1	8	144262102	144291370	-	3716	protein_coding	block of proliferation 1 [Source:HGNC Symbol;Acc:HGNC:15519]	-
ENSG00000103479	2561	3023	2792	2167	2071	1770	2624	3549	3193	RBL2	16	53433977	53491649	+	7320	protein_coding	RB transcriptional corepressor like 2 [Source:HGNC Symbol;Acc:HGNC:9894]	-
ENSG00000167674	2518	2610	2869	2362	2461	2174	2506	3200	3050	HDGFL2	19	4472287	4502211	+	4299	protein_coding	HDGF like 2 [Source:HGNC Symbol;Acc:HGNC:14680]	-
ENSG00000161671	2463	2500	2769	1709	1819	1584	3262	3723	3908	EMC10	19	50476400	50490870	+	10748	protein_coding	ER membrane protein complex subunit 10 [Source:HGNC Symbol;Acc:HGNC:27609]	-
ENSG00000110880	2586	3093	2966	2694	2522	2042	2242	2989	2598	CORO1C	12	108645109	108731596	-	6532	protein_coding	coronin 1C [Source:HGNC Symbol;Acc:HGNC:2254]	-
ENSG00000143183	2720	3037	3190	2250	2252	1702	2276	3291	3007	TMCO1	1	165724293	165827755	-	5584	protein_coding	transmembrane and coiled-coil domains 1 [Source:HGNC Symbol;Acc:HGNC:18188]	-
ENSG00000035928	2596	3185	2906	2071	2022	1652	2751	3297	3235	RFC1	4	39287456	39366375	-	6719	protein_coding	replication factor C subunit 1 [Source:HGNC Symbol;Acc:HGNC:9969]	-
ENSG00000089685	2965	3310	3396	1447	1534	1299	2933	3556	3271	BIRC5	17	78214186	78225636	+	3815	protein_coding	baculoviral IAP repeat containing 5 [Source:HGNC Symbol;Acc:HGNC:593]	-
ENSG00000123908	2733	3517	2853	2242	2063	1775	2450	2992	3066	AGO2	8	140520156	140635619	-	15833	protein_coding	argonaute 2, RISC catalytic component [Source:HGNC Symbol;Acc:HGNC:3263]	-
ENSG00000116171	2727	2890	3066	1716	1634	1446	2616	4204	3380	SCP2	1	52927229	53051703	+	8305	protein_coding	sterol carrier protein 2 [Source:HGNC Symbol;Acc:HGNC:10606]	-
ENSG00000114902	2425	2652	2846	1624	1592	1435	3133	4197	3764	SPCS1	3	52704955	52711146	+	5324	protein_coding	signal peptidase complex subunit 1 [Source:HGNC Symbol;Acc:HGNC:23401]	-
ENSG00000109133	2503	3134	2900	1722	1697	1357	2909	4059	3380	TMEM33	4	41935120	41960572	+	8240	protein_coding	transmembrane protein 33 [Source:HGNC Symbol;Acc:HGNC:25541]	-
ENSG00000169504	2470	3143	2737	2791	2495	2093	2269	2999	2657	CLIC4	1	24745357	24844324	+	4495	protein_coding	chloride intracellular channel 4 [Source:HGNC Symbol;Acc:HGNC:13518]	-
ENSG00000166501	2223	2618	2367	2975	2949	2382	2421	2838	2866	PRKCB	16	23835946	24220611	+	11086	protein_coding	protein kinase C beta [Source:HGNC Symbol;Acc:HGNC:9395]	-
ENSG00000197930	2177	2732	2401	2720	2601	2175	2490	3351	2986	ERO1A	14	52639916	52695900	-	7548	protein_coding	endoplasmic reticulum oxidoreductase 1 alpha [Source:HGNC Symbol;Acc:HGNC:13280]	-
ENSG00000176087	2429	2512	2814	2002	1981	1580	3313	3330	3666	SLC35A4	5	140564456	140569103	+	4023	protein_coding	solute carrier family 35 member A4 [Source:HGNC Symbol;Acc:HGNC:20753]	-
ENSG00000072310	3690	3659	4081	1736	2043	1684	2174	2077	2478	SREBF1	17	17810399	17837002	-	8030	protein_coding	sterol regulatory element binding transcription factor 1 [Source:HGNC Symbol;Acc:HGNC:11289]	bHLH
ENSG00000003402	3131	3347	3336	1725	1848	1611	2600	2938	3079	CFLAR	2	201116104	201176687	+	22529	protein_coding	CASP8 and FADD like apoptosis regulator [Source:HGNC Symbol;Acc:HGNC:1876]	-
ENSG00000104885	2981	2695	3048	2278	2463	2359	2467	2409	2911	DOT1L	19	2164149	2232578	+	11272	protein_coding	DOT1 like histone lysine methyltransferase [Source:HGNC Symbol;Acc:HGNC:24948]	-
ENSG00000134697	3162	3412	3505	1603	1566	1300	2819	3029	3211	GNL2	1	37566816	37595935	-	5745	protein_coding	G protein nucleolar 2 [Source:HGNC Symbol;Acc:HGNC:29925]	-
ENSG00000170638	2999	2994	3335	1869	1981	1830	2819	2638	3141	TRABD	22	50185915	50199598	+	3153	protein_coding	TraB domain containing [Source:HGNC Symbol;Acc:HGNC:28805]	-
ENSG00000150093	2104	2568	2176	2958	2780	2103	2507	3289	3121	ITGB1	10	32900319	33005792	-	6011	protein_coding	integrin subunit beta 1 [Source:HGNC Symbol;Acc:HGNC:6153]	-
ENSG00000035141	2848	3236	3352	1376	1570	1236	3096	3565	3319	FAM136A	2	70295975	70302090	-	3086	protein_coding	family with sequence similarity 136 member A [Source:HGNC Symbol;Acc:HGNC:25911]	-
ENSG00000104687	2539	2988	2721	1697	1617	1360	3105	3870	3701	GSR	8	30678061	30727999	-	3760	protein_coding	glutathione-disulfide reductase [Source:HGNC Symbol;Acc:HGNC:4623]	-
ENSG00000110906	2456	2923	2762	2124	2089	1672	2984	3229	3349	KCTD10	12	109448656	109477544	-	9865	protein_coding	potassium channel tetramerization domain containing 10 [Source:HGNC Symbol;Acc:HGNC:23236]	-
ENSG00000124177	2218	2734	2504	2432	2255	2065	2863	3231	3285	CHD6	20	41402101	41618494	-	14126	protein_coding	chromodomain helicase DNA binding protein 6 [Source:HGNC Symbol;Acc:HGNC:19057]	-
ENSG00000115694	2648	2597	2907	2455	2592	2266	2557	2612	2940	STK25	2	241492674	241509730	-	7584	protein_coding	serine/threonine kinase 25 [Source:HGNC Symbol;Acc:HGNC:11404]	-
ENSG00000173272	2756	2717	3276	2627	2668	2223	2323	2362	2618	MZT2A	2	131464900	131492743	-	4093	protein_coding	mitotic spindle organizing protein 2A [Source:HGNC Symbol;Acc:HGNC:33187]	-
ENSG00000108561	2096	2329	2421	1137	1253	915	3969	4911	4538	C1QBP	17	5432777	5448830	-	2335	protein_coding	complement C1q binding protein [Source:HGNC Symbol;Acc:HGNC:1243]	-
ENSG00000117054	3095	3539	3307	1830	1733	1304	2476	3269	2986	ACADM	1	75724347	75787575	+	4783	protein_coding	acyl-CoA dehydrogenase medium chain [Source:HGNC Symbol;Acc:HGNC:89]	-
ENSG00000105254	2806	2918	3149	1605	1660	1369	3091	3366	3563	TBCB	19	36114289	36125947	+	3326	protein_coding	tubulin folding cofactor B [Source:HGNC Symbol;Acc:HGNC:1989]	-
ENSG00000013306	2531	2376	2875	2552	2810	2456	2491	2476	2955	SLC25A39	17	44319625	44324870	-	3526	protein_coding	solute carrier family 25 member 39 [Source:HGNC Symbol;Acc:HGNC:24279]	-
ENSG00000198356	2776	2879	3123	1784	1762	1446	2881	3386	3478	ASNA1	19	12737139	12748323	+	1652	protein_coding	arsA arsenite transporter, ATP-binding, homolog 1 (bacterial) [Source:HGNC Symbol;Acc:HGNC:752]	-
ENSG00000196323	2372	3135	2683	2177	2232	1764	2687	3460	3005	ZBTB44	11	130226677	130314908	-	11023	protein_coding	zinc finger and BTB domain containing 44 [Source:HGNC Symbol;Acc:HGNC:25001]	ZBTB
ENSG00000122068	2648	3089	2828	2354	2192	1741	2477	3176	3003	FYTTD1	3	197737179	197787596	+	8025	protein_coding	forty-two-three domain containing 1 [Source:HGNC Symbol;Acc:HGNC:25407]	-
ENSG00000156030	2484	2574	2601	2605	2656	2321	2652	2605	3004	ELMSAN1	14	73715122	73790285	-	13484	protein_coding	ELM2 and Myb/SANT domain containing 1 [Source:HGNC Symbol;Acc:HGNC:19853]	-
ENSG00000126267	2895	2983	3288	1826	1978	1516	2681	3034	3283	COX6B1	19	35648223	35658861	+	936	protein_coding	cytochrome c oxidase subunit 6B1 [Source:HGNC Symbol;Acc:HGNC:2280]	-
ENSG00000004142	2606	2885	2961	1871	1809	1416	3055	3344	3531	POLDIP2	17	28347177	28357522	-	2121	protein_coding	DNA polymerase delta interacting protein 2 [Source:HGNC Symbol;Acc:HGNC:23781]	-
ENSG00000146457	2444	2887	2707	1995	1998	1642	2970	3603	3232	WTAP	6	159725585	159756319	+	6419	protein_coding	WT1 associated protein [Source:HGNC Symbol;Acc:HGNC:16846]	-
ENSG00000099817	2516	2545	2781	2119	2265	1937	2974	2926	3400	POLR2E	19	1086579	1095380	-	4865	protein_coding	RNA polymerase II subunit E [Source:HGNC Symbol;Acc:HGNC:9192]	-
ENSG00000165458	3653	3123	3795	2200	2509	2207	1917	1714	2342	INPPL1	11	72223701	72239105	+	6519	protein_coding	inositol polyphosphate phosphatase like 1 [Source:HGNC Symbol;Acc:HGNC:6080]	-
ENSG00000100351	3992	4327	4234	539	538	441	2825	3268	3291	GRAP2	22	39901082	39973721	+	6190	protein_coding	GRB2 related adaptor protein 2 [Source:HGNC Symbol;Acc:HGNC:4563]	-
ENSG00000156599	2648	2791	2790	2312	2435	1888	2552	3129	2904	ZDHHC5	11	57667747	57701187	+	5429	protein_coding	zinc finger DHHC-type containing 5 [Source:HGNC Symbol;Acc:HGNC:18472]	-
ENSG00000156515	1543	1659	1700	4781	4790	3985	1485	1699	1807	HK1	10	69269984	69401884	+	6296	protein_coding	hexokinase 1 [Source:HGNC Symbol;Acc:HGNC:4922]	-
ENSG00000183684	2741	2888	3169	1085	1112	930	3664	3940	3904	ALYREF	17	81887844	81891586	-	1574	protein_coding	Aly/REF export factor [Source:HGNC Symbol;Acc:HGNC:19071]	-
ENSG00000182628	2660	3063	3003	1111	1227	947	3336	4128	3949	SKA2	17	59109951	59155269	-	3148	protein_coding	spindle and kinetochore associated complex subunit 2 [Source:HGNC Symbol;Acc:HGNC:28006]	-
ENSG00000176953	3179	3085	3164	2130	2386	1902	2372	2685	2505	NFATC2IP	16	28950807	28967097	+	5738	protein_coding	nuclear factor of activated T cells 2 interacting protein [Source:HGNC Symbol;Acc:HGNC:25906]	-
ENSG00000102858	2768	2668	2997	2370	2640	2163	2545	2207	3041	MGRN1	16	4616493	4690974	+	10219	protein_coding	mahogunin ring finger 1 [Source:HGNC Symbol;Acc:HGNC:20254]	-
ENSG00000197324	2402	2688	2632	2827	2798	2345	2342	2422	2935	LRP10	14	22871613	22881580	+	7112	protein_coding	LDL receptor related protein 10 [Source:HGNC Symbol;Acc:HGNC:14553]	-
ENSG00000179918	2472	2730	2752	2436	2451	2067	2508	3159	2808	SEPHS2	16	30443631	30446181	-	2551	protein_coding	selenophosphate synthetase 2 [Source:HGNC Symbol;Acc:HGNC:19686]	-
ENSG00000159202	2513	2839	2862	2385	2516	2157	2485	2845	2778	UBE2Z	17	48908369	48929056	+	5753	protein_coding	ubiquitin conjugating enzyme E2 Z [Source:HGNC Symbol;Acc:HGNC:25847]	-
ENSG00000204569	3156	3359	3457	2109	2197	1785	2181	2537	2597	PPP1R10	6	30600400	30618612	-	5215	protein_coding	protein phosphatase 1 regulatory subunit 10 [Source:HGNC Symbol;Acc:HGNC:9284]	-
ENSG00000171130	2537	2659	3111	1770	1966	1540	3053	3210	3527	ATP6V0E2	7	149872968	149891204	+	6751	protein_coding	ATPase H+ transporting V0 subunit e2 [Source:HGNC Symbol;Acc:HGNC:21723]	-
ENSG00000198380	2716	3585	3198	1969	1877	1549	2307	3255	2910	GFPT1	2	69319769	69387254	-	8866	protein_coding	glutamine--fructose-6-phosphate transaminase 1 [Source:HGNC Symbol;Acc:HGNC:4241]	-
ENSG00000138138	2895	3350	3155	1843	1669	1367	2578	3462	3033	ATAD1	10	87751512	87841343	-	5067	protein_coding	ATPase family, AAA domain containing 1 [Source:HGNC Symbol;Acc:HGNC:25903]	-
ENSG00000125753	2760	3050	3292	2014	1989	1798	2565	2917	2959	VASP	19	45506579	45526983	+	3601	protein_coding	vasodilator stimulated phosphoprotein [Source:HGNC Symbol;Acc:HGNC:12652]	-
ENSG00000108175	2465	2830	2633	2271	2263	1883	2792	2981	3220	ZMIZ1	10	79069035	79316528	+	11048	protein_coding	zinc finger MIZ-type containing 1 [Source:HGNC Symbol;Acc:HGNC:16493]	zf-MIZ
ENSG00000182173	3250	3256	3671	1345	1409	1206	2951	2891	3355	TSEN54	17	75516060	75524739	+	3440	protein_coding	tRNA splicing endonuclease subunit 54 [Source:HGNC Symbol;Acc:HGNC:27561]	-
ENSG00000117461	3212	3695	3553	1810	1864	1410	2334	2636	2819	PIK3R3	1	46040140	46133036	-	7410	protein_coding	phosphoinositide-3-kinase regulatory subunit 3 [Source:HGNC Symbol;Acc:HGNC:8981]	-
ENSG00000139726	2767	3102	2820	1842	1794	1574	2776	3199	3454	DENR	12	122752774	122771064	+	3576	protein_coding	density regulated re-initiation and release factor [Source:HGNC Symbol;Acc:HGNC:2769]	-
ENSG00000065135	2904	3294	3090	1955	1806	1563	2420	3300	2985	GNAI3	1	109548611	109618321	+	27174	protein_coding	G protein subunit alpha i3 [Source:HGNC Symbol;Acc:HGNC:4387]	-
ENSG00000054654	2705	3669	2903	1503	1583	1322	2732	3499	3400	SYNE2	14	63852983	64226433	+	31374	protein_coding	spectrin repeat containing nuclear envelope protein 2 [Source:HGNC Symbol;Acc:HGNC:17084]	-
ENSG00000071462	2554	2696	2842	1950	2181	1770	2963	3033	3303	BUD23	7	73683025	73705161	+	7944	protein_coding	BUD23, rRNA methyltransferase and ribosome maturation factor [Source:HGNC Symbol;Acc:HGNC:16405]	-
ENSG00000088930	2205	2619	2393	2046	1978	1556	2881	4115	3499	XRN2	20	21303304	21389827	+	3437	protein_coding	5'-3' exoribonuclease 2 [Source:HGNC Symbol;Acc:HGNC:12836]	-
ENSG00000188895	2898	3031	3138	2001	2222	1837	2510	2736	2897	MSL1	17	40122298	40136916	+	7397	protein_coding	male specific lethal 1 homolog [Source:HGNC Symbol;Acc:HGNC:27905]	-
ENSG00000173894	2790	2880	3005	2323	2329	1889	2397	2753	2900	CBX2	17	79778132	79787983	+	5687	protein_coding	chromobox 2 [Source:HGNC Symbol;Acc:HGNC:1552]	-
ENSG00000166851	2230	2627	2715	1856	1915	1534	3467	3231	3688	PLK1	16	23677656	23690367	+	4760	protein_coding	polo like kinase 1 [Source:HGNC Symbol;Acc:HGNC:9077]	-
ENSG00000176248	3024	2716	3225	2055	2261	2006	2647	2263	3065	ANAPC2	9	137174784	137188549	-	5447	protein_coding	anaphase promoting complex subunit 2 [Source:HGNC Symbol;Acc:HGNC:19989]	-
ENSG00000168883	2759	2982	3179	1658	1532	1370	3073	3337	3366	USP39	2	85602856	85649282	+	3952	protein_coding	ubiquitin specific peptidase 39 [Source:HGNC Symbol;Acc:HGNC:20071]	-
ENSG00000148341	3066	3050	3462	2012	2216	1878	2314	2383	2844	SH3GLB2	9	129007036	129028303	-	6814	protein_coding	SH3 domain containing GRB2 like, endophilin B2 [Source:HGNC Symbol;Acc:HGNC:10834]	-
ENSG00000164120	3125	3533	3469	1009	1034	771	2844	3829	3596	HPGD	4	174490177	174523154	-	5529	protein_coding	15-hydroxyprostaglandin dehydrogenase [Source:HGNC Symbol;Acc:HGNC:5154]	-
ENSG00000234127	2550	2838	2937	2094	2213	1784	2787	2766	3239	TRIM26	6	30184455	30213427	-	4377	protein_coding	tripartite motif containing 26 [Source:HGNC Symbol;Acc:HGNC:12962]	-
ENSG00000177189	2648	3216	3055	2208	2018	1798	2237	3149	2870	RPS6KA3	X	20149911	20267519	-	9925	protein_coding	ribosomal protein S6 kinase A3 [Source:HGNC Symbol;Acc:HGNC:10432]	-
ENSG00000160209	2820	2965	3015	2501	2484	2171	2153	2413	2655	PDXK	21	43719094	43762307	+	11912	protein_coding	pyridoxal kinase [Source:HGNC Symbol;Acc:HGNC:8819]	-
ENSG00000169410	2860	3273	3298	1630	1590	1192	2739	3261	3332	PTPN9	15	75463251	75579289	-	8632	protein_coding	protein tyrosine phosphatase, non-receptor type 9 [Source:HGNC Symbol;Acc:HGNC:9661]	-
ENSG00000112983	2866	2935	3107	2298	2594	2108	2267	2486	2511	BRD8	5	138139766	138178986	-	7046	protein_coding	bromodomain containing 8 [Source:HGNC Symbol;Acc:HGNC:19874]	-
ENSG00000198846	1994	2489	2418	1622	1652	1384	3513	4127	3971	TOX	8	58805418	59119208	-	4131	protein_coding	thymocyte selection associated high mobility group box [Source:HGNC Symbol;Acc:HGNC:18988]	HMG
ENSG00000101224	2665	2926	3166	1347	1418	1326	3325	3342	3643	CDC25B	20	3786772	3806121	+	4314	protein_coding	cell division cycle 25B [Source:HGNC Symbol;Acc:HGNC:1726]	-
ENSG00000005206	3353	3007	3639	1850	2212	1970	2315	2143	2666	SPPL2B	19	2328615	2354806	+	7130	protein_coding	signal peptide peptidase like 2B [Source:HGNC Symbol;Acc:HGNC:30627]	-
ENSG00000143155	2678	3096	3117	1904	1741	1463	2547	3456	3152	TIPRL	1	168178933	168202114	+	3220	protein_coding	TOR signaling pathway regulator [Source:HGNC Symbol;Acc:HGNC:30231]	-
ENSG00000131238	2669	2863	2850	1491	1504	1192	3158	3871	3526	PPT1	1	40071461	40097727	-	5088	protein_coding	palmitoyl-protein thioesterase 1 [Source:HGNC Symbol;Acc:HGNC:9325]	-
ENSG00000159069	2539	2748	2934	2362	2651	2127	2535	2308	2916	FBXW5	9	136940435	136944696	-	3252	protein_coding	F-box and WD repeat domain containing 5 [Source:HGNC Symbol;Acc:HGNC:13613]	-
ENSG00000103326	3217	3019	3409	1538	1536	1558	2920	2521	3401	CAPN15	16	527717	554636	+	7987	protein_coding	calpain 15 [Source:HGNC Symbol;Acc:HGNC:11182]	Others
ENSG00000161800	3097	3572	3511	1718	1669	1464	2350	3001	2732	RACGAP1	12	49976923	50033136	-	4487	protein_coding	Rac GTPase activating protein 1 [Source:HGNC Symbol;Acc:HGNC:9804]	-
ENSG00000105058	2707	2839	2982	1791	1711	1466	2894	3138	3586	FAM32A	19	16185380	16192046	+	1921	protein_coding	family with sequence similarity 32 member A [Source:HGNC Symbol;Acc:HGNC:24563]	-
ENSG00000171988	2063	2723	2253	2310	2271	1870	2802	3552	3269	JMJD1C	10	63167221	63521850	-	11066	protein_coding	jumonji domain containing 1C [Source:HGNC Symbol;Acc:HGNC:12313]	-
ENSG00000068654	2326	2820	2577	1465	1612	1239	3306	3792	3956	POLR1A	2	86020216	86106155	-	13519	protein_coding	RNA polymerase I subunit A [Source:HGNC Symbol;Acc:HGNC:17264]	-
ENSG00000168502	2908	3310	2978	1506	1442	1278	2920	3190	3553	MTCL1	18	8705661	8832778	+	12665	protein_coding	microtubule crosslinking factor 1 [Source:HGNC Symbol;Acc:HGNC:29121]	-
ENSG00000100221	2376	2738	2729	2144	2016	1776	2784	3441	3080	JOSD1	22	38685543	38701556	-	4326	protein_coding	Josephin domain containing 1 [Source:HGNC Symbol;Acc:HGNC:28953]	-
ENSG00000117748	3013	3393	3383	1764	1733	1459	2529	2787	3020	RPA2	1	27891524	27914746	-	2019	protein_coding	replication protein A2 [Source:HGNC Symbol;Acc:HGNC:10290]	-
ENSG00000006831	2834	3194	3121	2128	2189	1614	2488	2752	2745	ADIPOR2	12	1688574	1788678	+	5878	protein_coding	adiponectin receptor 2 [Source:HGNC Symbol;Acc:HGNC:24041]	-
ENSG00000232956	2396	2394	2711	1897	2073	1870	2960	3098	3657	SNHG15	7	44983023	44986961	-	3647	lincRNA	small nucleolar RNA host gene 15 [Source:HGNC Symbol;Acc:HGNC:27797]	-
ENSG00000186566	2285	2534	2314	2209	2146	1750	3038	3346	3424	GPATCH8	17	44395284	44503430	-	9734	protein_coding	G-patch domain containing 8 [Source:HGNC Symbol;Acc:HGNC:29066]	-
ENSG00000084652	2711	2833	2861	2299	2276	2049	2452	2725	2824	TXLNA	1	32179686	32198285	+	5103	protein_coding	taxilin alpha [Source:HGNC Symbol;Acc:HGNC:30685]	-
ENSG00000096060	3565	4044	3925	911	945	780	2658	3206	2983	FKBP5	6	35573585	35728583	-	10628	protein_coding	FK506 binding protein 5 [Source:HGNC Symbol;Acc:HGNC:3721]	-
ENSG00000211790	2258	2471	2565	1729	1730	1432	3114	4023	3694	TRAV8-4	14	21894433	21895030	+	469	TR_V_gene	T cell receptor alpha variable 8-4 [Source:HGNC Symbol;Acc:HGNC:12149]	-
ENSG00000129315	2664	3330	2818	1951	2029	1594	2352	3284	2987	CCNT1	12	48688458	48716998	-	7381	protein_coding	cyclin T1 [Source:HGNC Symbol;Acc:HGNC:1599]	-
ENSG00000177105	2492	2623	2917	1719	1829	1575	3120	3376	3355	RHOG	11	3826978	3840983	-	1782	protein_coding	ras homolog family member G [Source:HGNC Symbol;Acc:HGNC:672]	-
ENSG00000177239	2922	2918	2977	1935	1947	1843	2635	2792	3033	MAN1B1	9	137086927	137109187	+	8331	protein_coding	mannosidase alpha class 1B member 1 [Source:HGNC Symbol;Acc:HGNC:6823]	-
ENSG00000132361	2560	2615	2892	1427	1454	1323	3526	3276	3924	CLUH	17	2689386	2712663	-	6900	protein_coding	clustered mitochondria homolog [Source:HGNC Symbol;Acc:HGNC:29094]	-
ENSG00000151503	2620	3068	2840	2229	2342	1831	2439	2875	2753	NCAPD3	11	134150119	134225454	-	9114	protein_coding	non-SMC condensin II complex subunit D3 [Source:HGNC Symbol;Acc:HGNC:28952]	-
ENSG00000137040	2577	2951	2837	2335	2411	2035	2245	2803	2800	RANBP6	9	6011043	6015625	-	4583	protein_coding	RAN binding protein 6 [Source:HGNC Symbol;Acc:HGNC:9851]	-
ENSG00000136709	2579	2938	3002	1717	1878	1597	2701	3535	3041	WDR33	2	127701022	127811187	-	14580	protein_coding	WD repeat domain 33 [Source:HGNC Symbol;Acc:HGNC:25651]	-
ENSG00000185187	3108	3099	3689	2395	2533	2239	1927	1880	2104	SIGIRR	11	405716	417455	-	3496	protein_coding	single Ig and TIR domain containing [Source:HGNC Symbol;Acc:HGNC:30575]	-
ENSG00000115649	2657	2860	3048	2171	2143	1794	2638	2540	3096	CNPPD1	2	219171897	219178106	-	2760	protein_coding	cyclin Pas1/PHO80 domain containing 1 [Source:HGNC Symbol;Acc:HGNC:25220]	-
ENSG00000092439	2218	2656	2434	2426	2391	2124	2478	3207	3004	TRPM7	15	50552473	50686815	-	12398	protein_coding	transient receptor potential cation channel subfamily M member 7 [Source:HGNC Symbol;Acc:HGNC:17994]	-
ENSG00000151835	2454	3364	2676	1160	1092	887	3334	4129	3836	SACS	13	23328826	23433740	-	15918	protein_coding	sacsin molecular chaperone [Source:HGNC Symbol;Acc:HGNC:10519]	-
ENSG00000072958	2796	3122	3221	1575	1616	1244	2867	3251	3239	AP1M1	19	16197578	16245907	+	14371	protein_coding	adaptor related protein complex 1 subunit mu 1 [Source:HGNC Symbol;Acc:HGNC:13667]	-
ENSG00000145687	2130	2703	2499	1770	1811	1406	2953	4099	3559	SSBP2	5	81413021	81751797	-	11284	protein_coding	single stranded DNA binding protein 2 [Source:HGNC Symbol;Acc:HGNC:15831]	-
ENSG00000096063	2683	3171	2920	1646	1640	1380	2686	3595	3204	SRPK1	6	35832966	35921342	-	6692	protein_coding	SRSF protein kinase 1 [Source:HGNC Symbol;Acc:HGNC:11305]	-
ENSG00000186635	2555	2834	2795	2593	2623	2333	2228	2295	2634	ARAP1	11	72685069	72793599	-	9056	protein_coding	ArfGAP with RhoGAP domain, ankyrin repeat and PH domain 1 [Source:HGNC Symbol;Acc:HGNC:16925]	-
ENSG00000130520	2451	2723	2938	2053	2110	1792	2711	3095	3005	LSM4	19	18306230	18323274	-	3029	protein_coding	LSM4 homolog, U6 small nuclear RNA and mRNA degradation associated [Source:HGNC Symbol;Acc:HGNC:17259]	-
ENSG00000003756	2765	2829	2875	2398	2607	2353	2141	2528	2374	RBM5	3	50088908	50119021	+	10368	protein_coding	RNA binding motif protein 5 [Source:HGNC Symbol;Acc:HGNC:9902]	-
ENSG00000079999	2717	3131	3180	1845	1980	1569	2542	2961	2944	KEAP1	19	10486120	10503741	-	3761	protein_coding	kelch like ECH associated protein 1 [Source:HGNC Symbol;Acc:HGNC:23177]	-
ENSG00000181789	2255	2476	2591	1965	2103	1666	2989	3455	3368	COPG1	3	129249606	129277773	+	4425	protein_coding	coatomer protein complex subunit gamma 1 [Source:HGNC Symbol;Acc:HGNC:2236]	-
ENSG00000106009	2986	3101	3417	1679	1831	1676	2645	2530	2994	BRAT1	7	2537877	2555727	-	6639	protein_coding	BRCA1 associated ATM activator 1 [Source:HGNC Symbol;Acc:HGNC:21701]	-
ENSG00000106628	2552	2496	2878	1993	2094	1643	3173	2532	3492	POLD2	7	44114681	44124358	-	3695	protein_coding	DNA polymerase delta 2, accessory subunit [Source:HGNC Symbol;Acc:HGNC:9176]	-
ENSG00000278311	2463	2824	2731	2089	2139	1847	2543	3108	3107	GGNBP2	17	36544888	36589848	+	9729	protein_coding	gametogenetin binding protein 2 [Source:HGNC Symbol;Acc:HGNC:19357]	-
ENSG00000160991	3250	3476	3605	1096	1121	932	2840	3177	3350	ORAI2	7	102433106	102456821	+	11103	protein_coding	ORAI calcium release-activated calcium modulator 2 [Source:HGNC Symbol;Acc:HGNC:21667]	-
ENSG00000153406	2611	2685	2999	1619	1842	1606	2827	3321	3318	NMRAL1	16	4461680	4495763	-	3541	protein_coding	NmrA like redox sensor 1 [Source:HGNC Symbol;Acc:HGNC:24987]	-
ENSG00000141298	2459	3044	2691	2054	1915	1655	2608	3219	3164	SSH2	17	29625938	29930276	-	12696	protein_coding	slingshot protein phosphatase 2 [Source:HGNC Symbol;Acc:HGNC:30580]	-
ENSG00000140564	2534	2782	2998	2346	2282	1917	2399	2551	2971	FURIN	15	90868592	90883458	+	4728	protein_coding	furin, paired basic amino acid cleaving enzyme [Source:HGNC Symbol;Acc:HGNC:8568]	-
ENSG00000173207	2695	2988	3073	1927	1713	1571	2697	2997	3117	CKS1B	1	154974653	154979249	+	2338	protein_coding	CDC28 protein kinase regulatory subunit 1B [Source:HGNC Symbol;Acc:HGNC:19083]	-
ENSG00000138594	2451	3207	2840	2276	2244	1858	2200	2967	2710	TMOD3	15	51829628	51947295	+	10632	protein_coding	tropomodulin 3 [Source:HGNC Symbol;Acc:HGNC:11873]	-
ENSG00000185122	2182	2216	2452	2457	2728	2411	2736	2466	3103	HSF1	8	144291591	144314722	+	5307	protein_coding	heat shock transcription factor 1 [Source:HGNC Symbol;Acc:HGNC:5224]	HSF
ENSG00000159346	2373	2563	2655	2307	2237	1906	2673	2935	3094	ADIPOR1	1	202940823	202958572	-	3193	protein_coding	adiponectin receptor 1 [Source:HGNC Symbol;Acc:HGNC:24040]	-
ENSG00000196547	2969	2754	2951	2294	2333	1948	2361	2314	2810	MAN2A2	15	90902218	90922584	+	10002	protein_coding	mannosidase alpha class 2A member 2 [Source:HGNC Symbol;Acc:HGNC:6825]	-
ENSG00000115806	2221	2523	2656	2017	1936	1596	2947	3416	3411	GORASP2	2	170928464	170967129	+	5340	protein_coding	golgi reassembly stacking protein 2 [Source:HGNC Symbol;Acc:HGNC:17500]	-
ENSG00000164663	2912	3276	3046	2125	2104	1899	2078	2718	2559	USP49	6	41789896	41895361	-	10921	protein_coding	ubiquitin specific peptidase 49 [Source:HGNC Symbol;Acc:HGNC:20078]	-
ENSG00000069329	2763	3385	2940	2022	1977	1514	2327	2917	2862	VPS35	16	46656132	46689518	-	9733	protein_coding	VPS35, retromer complex component [Source:HGNC Symbol;Acc:HGNC:13487]	-
ENSG00000112787	2579	2453	2874	1395	1642	1583	3527	2752	3885	FBRSL1	12	132489551	132585188	+	9378	protein_coding	fibrosin like 1 [Source:HGNC Symbol;Acc:HGNC:29308]	-
ENSG00000124225	2198	2540	2597	2522	2598	2128	2611	2698	2788	PMEPA1	20	57648392	57711536	-	5619	protein_coding	prostate transmembrane protein, androgen induced 1 [Source:HGNC Symbol;Acc:HGNC:14107]	-
ENSG00000105486	3041	3212	3336	1421	1511	1264	2905	2807	3182	LIG1	19	48115445	48170603	-	6576	protein_coding	DNA ligase 1 [Source:HGNC Symbol;Acc:HGNC:6598]	-
ENSG00000130414	2411	2653	2497	1987	2179	1827	2725	3258	3135	NDUFA10	2	239892450	240025402	-	9517	protein_coding	NADH:ubiquinone oxidoreductase subunit A10 [Source:HGNC Symbol;Acc:HGNC:7684]	-
ENSG00000038358	2717	2839	3101	1682	1668	1396	2875	2974	3417	EDC4	16	67873023	67884503	+	6173	protein_coding	enhancer of mRNA decapping 4 [Source:HGNC Symbol;Acc:HGNC:17157]	-
ENSG00000196363	2470	2571	2773	1754	1843	1610	2992	3293	3361	WDR5	9	134135365	134159968	+	3629	protein_coding	WD repeat domain 5 [Source:HGNC Symbol;Acc:HGNC:12757]	-
ENSG00000049239	2202	2338	2458	2695	2716	2228	2520	2592	2913	H6PD	1	9234775	9271337	+	9321	protein_coding	hexose-6-phosphate dehydrogenase/glucose 1-dehydrogenase [Source:HGNC Symbol;Acc:HGNC:4795]	-
ENSG00000103168	3038	2472	3326	2107	2334	2112	2582	1851	2839	TAF1C	16	84177847	84187070	-	5577	protein_coding	TATA-box binding protein associated factor, RNA polymerase I subunit C [Source:HGNC Symbol;Acc:HGNC:11534]	-
ENSG00000143368	2350	2596	2833	1758	1799	1533	3234	3012	3546	SF3B4	1	149923317	149928344	-	2245	protein_coding	splicing factor 3b subunit 4 [Source:HGNC Symbol;Acc:HGNC:10771]	-
ENSG00000134910	2404	2589	2568	2306	2286	1847	2673	2893	3092	STT3A	11	125591712	125625215	+	7393	protein_coding	STT3A, catalytic subunit of the oligosaccharyltransferase complex [Source:HGNC Symbol;Acc:HGNC:6172]	-
ENSG00000205356	2592	2734	2842	2033	2063	1894	2682	2671	3144	TECPR1	7	98214624	98252251	-	9066	protein_coding	tectonin beta-propeller repeat containing 1 [Source:HGNC Symbol;Acc:HGNC:22214]	-
ENSG00000149212	2699	3392	2814	3411	3168	2517	1350	1668	1631	SESN3	11	95165513	95232541	-	10573	protein_coding	sestrin 3 [Source:HGNC Symbol;Acc:HGNC:23060]	-
ENSG00000188986	2241	2523	2834	2241	2393	1923	2763	2802	2921	NELFB	9	137255173	137273546	+	2698	protein_coding	negative elongation factor complex member B [Source:HGNC Symbol;Acc:HGNC:24324]	-
ENSG00000162664	2626	3237	2864	1766	1919	1512	2575	3185	2955	ZNF326	1	89995112	90035531	+	10984	protein_coding	zinc finger protein 326 [Source:HGNC Symbol;Acc:HGNC:14104]	-
ENSG00000062650	2224	2792	2527	1979	1961	1590	2733	3509	3324	WAPL	10	86435256	86521815	-	7228	protein_coding	WAPL cohesin release factor [Source:HGNC Symbol;Acc:HGNC:23293]	-
ENSG00000124767	3070	3560	3461	1555	1594	1292	2348	2958	2799	GLO1	6	38675925	38703141	-	2352	protein_coding	glyoxalase I [Source:HGNC Symbol;Acc:HGNC:4323]	-
ENSG00000108557	2850	3037	3073	2180	2166	1865	2400	2290	2747	RAI1	17	17681473	17811453	+	9693	protein_coding	retinoic acid induced 1 [Source:HGNC Symbol;Acc:HGNC:9834]	-
ENSG00000130227	2676	3149	2959	1977	1978	1609	2491	2960	2805	XPO7	8	21919671	22006585	+	6909	protein_coding	exportin 7 [Source:HGNC Symbol;Acc:HGNC:14108]	-
ENSG00000017797	2280	2726	2466	2225	2176	1763	2834	3000	3122	RALBP1	18	9475009	9538116	+	8043	protein_coding	ralA binding protein 1 [Source:HGNC Symbol;Acc:HGNC:9841]	-
ENSG00000071794	2677	3277	3041	1953	1845	1503	2354	3134	2802	HLTF	3	149030127	149086554	-	6024	protein_coding	helicase like transcription factor [Source:HGNC Symbol;Acc:HGNC:11099]	-
ENSG00000116406	3144	3738	3217	1623	1538	1312	2310	2947	2749	EDEM3	1	184690231	184754913	-	7804	protein_coding	ER degradation enhancing alpha-mannosidase like protein 3 [Source:HGNC Symbol;Acc:HGNC:16787]	-
ENSG00000135372	2302	2524	2512	1991	1990	1799	2996	3122	3332	NAT10	11	34105602	34147670	+	5242	protein_coding	N-acetyltransferase 10 [Source:HGNC Symbol;Acc:HGNC:29830]	-
ENSG00000198876	2658	3088	2984	1689	1549	1274	2844	3300	3176	DCAF12	9	34086387	34127399	-	4390	protein_coding	DDB1 and CUL4 associated factor 12 [Source:HGNC Symbol;Acc:HGNC:19911]	-
ENSG00000206560	2365	2856	2597	1479	1594	1268	3012	3913	3465	ANKRD28	3	15667236	15859771	-	11276	protein_coding	ankyrin repeat domain 28 [Source:HGNC Symbol;Acc:HGNC:29024]	-
ENSG00000110514	2483	2730	2740	2556	2437	2224	2291	2417	2668	MADD	11	47269161	47330031	+	8366	protein_coding	MAP kinase activating death domain [Source:HGNC Symbol;Acc:HGNC:6766]	-
ENSG00000130511	2955	2791	3279	1590	1759	1621	2680	2792	3078	SSBP4	19	18418864	18434562	+	2974	protein_coding	single stranded DNA binding protein 4 [Source:HGNC Symbol;Acc:HGNC:15676]	-
ENSG00000142599	2661	2782	2894	2347	2460	2206	2310	2021	2858	RERE	1	8352397	8817643	-	11503	protein_coding	arginine-glutamic acid dipeptide repeats [Source:HGNC Symbol;Acc:HGNC:9965]	zf-GATA
ENSG00000100567	2782	2834	2911	1491	1598	1319	2697	3532	3369	PSMA3	14	58244831	58272012	+	3119	protein_coding	proteasome subunit alpha 3 [Source:HGNC Symbol;Acc:HGNC:9532]	-
ENSG00000197969	2508	3160	2636	1962	1909	1671	2581	3106	2987	VPS13A	9	77177353	77421541	+	20196	protein_coding	vacuolar protein sorting 13 homolog A [Source:HGNC Symbol;Acc:HGNC:1908]	-
ENSG00000108039	2833	3091	2982	2023	1966	1665	2375	2728	2856	XPNPEP1	10	109864766	109923553	-	6691	protein_coding	X-prolyl aminopeptidase 1 [Source:HGNC Symbol;Acc:HGNC:12822]	-
ENSG00000090857	2375	2712	2351	2265	2303	1910	2540	2949	3109	PDPR	16	70113626	70162537	+	10385	protein_coding	pyruvate dehydrogenase phosphatase regulatory subunit [Source:HGNC Symbol;Acc:HGNC:30264]	-
ENSG00000148337	2370	2369	2608	2274	2364	2096	2779	2622	3022	CIZ1	9	128166064	128204383	-	6993	protein_coding	CDKN1A interacting zinc finger protein 1 [Source:HGNC Symbol;Acc:HGNC:16744]	Others
ENSG00000109046	2034	2249	2071	3326	3570	3097	1833	2325	1998	WSB1	17	27294076	27315926	+	8602	protein_coding	WD repeat and SOCS box containing 1 [Source:HGNC Symbol;Acc:HGNC:19221]	-
ENSG00000077232	2739	2986	2790	1623	1758	1339	2681	3383	3200	DNAJC10	2	182716041	182794464	+	21835	protein_coding	DnaJ heat shock protein family (Hsp40) member C10 [Source:HGNC Symbol;Acc:HGNC:24637]	-
ENSG00000123159	2711	2779	3074	1883	2071	1598	2628	2621	3129	GIPC1	19	14477760	14496149	-	4440	protein_coding	GIPC PDZ domain containing family member 1 [Source:HGNC Symbol;Acc:HGNC:1226]	-
ENSG00000100243	2150	2246	2571	2174	2240	1890	3024	2899	3298	CYB5R3	22	42617840	42649568	-	5973	protein_coding	cytochrome b5 reductase 3 [Source:HGNC Symbol;Acc:HGNC:2873]	-
ENSG00000133639	1948	2162	2357	2312	2437	1981	2671	3644	2976	BTG1	12	92140278	92145897	-	4854	protein_coding	BTG anti-proliferation factor 1 [Source:HGNC Symbol;Acc:HGNC:1130]	-
ENSG00000132471	2309	2222	2722	2369	2378	1985	2700	2661	3141	WBP2	17	75845699	75856507	-	5399	protein_coding	WW domain binding protein 2 [Source:HGNC Symbol;Acc:HGNC:12738]	-
ENSG00000144580	2528	3039	2940	1815	1695	1360	2752	3306	3041	CNOT9	2	218568580	218597080	+	5289	protein_coding	CCR4-NOT transcription complex subunit 9 [Source:HGNC Symbol;Acc:HGNC:10445]	-
ENSG00000157637	2827	2636	2882	1907	2175	2027	2446	2704	2870	SLC38A10	17	81245000	81295547	-	7716	protein_coding	solute carrier family 38 member 10 [Source:HGNC Symbol;Acc:HGNC:28237]	-
ENSG00000186184	2406	2589	2841	2151	2288	1920	2424	3026	2829	POLR1D	13	27620742	27744237	+	11210	protein_coding	RNA polymerase I and III subunit D [Source:HGNC Symbol;Acc:HGNC:20422]	-
ENSG00000100106	3267	3409	3421	1684	1895	1590	2216	2410	2573	TRIOBP	22	37696988	37776556	+	12254	protein_coding	TRIO and F-actin binding protein [Source:HGNC Symbol;Acc:HGNC:17009]	-
ENSG00000166289	2676	2737	3128	1770	1835	1560	2660	3046	3052	PLEKHF1	19	29665056	29675457	+	2681	protein_coding	pleckstrin homology and FYVE domain containing 1 [Source:HGNC Symbol;Acc:HGNC:20764]	-
ENSG00000023228	2548	3155	2681	1678	1685	1347	2669	3342	3349	NDUFS1	2	206114817	206159603	-	12268	protein_coding	NADH:ubiquinone oxidoreductase core subunit S1 [Source:HGNC Symbol;Acc:HGNC:7707]	-
ENSG00000156970	3007	3679	3181	1226	1224	1086	2668	3322	3059	BUB1B	15	40161023	40221136	+	4476	protein_coding	BUB1 mitotic checkpoint serine/threonine kinase B [Source:HGNC Symbol;Acc:HGNC:1149]	-
ENSG00000138398	2594	3065	3037	1593	1638	1210	2793	3148	3343	PPIG	2	169584340	169641406	+	7368	protein_coding	peptidylprolyl isomerase G [Source:HGNC Symbol;Acc:HGNC:14650]	-
ENSG00000085662	2622	2984	3202	1576	1578	1350	2712	3305	3086	AKR1B1	7	134442350	134459284	-	3660	protein_coding	aldo-keto reductase family 1 member B [Source:HGNC Symbol;Acc:HGNC:381]	-
ENSG00000115365	2571	3297	2989	1782	1813	1433	2410	3313	2797	LANCL1	2	210431249	210477652	-	5254	protein_coding	LanC like 1 [Source:HGNC Symbol;Acc:HGNC:6508]	-
ENSG00000107164	2366	2647	2485	1795	1796	1438	2893	3615	3369	FUBP3	9	130578965	130638352	+	5507	protein_coding	far upstream element binding protein 3 [Source:HGNC Symbol;Acc:HGNC:4005]	-
ENSG00000136827	2677	2937	2920	1889	1896	1604	2597	2836	3038	TOR1A	9	129812944	129824134	-	3766	protein_coding	torsin family 1 member A [Source:HGNC Symbol;Acc:HGNC:3098]	-
ENSG00000134001	2470	3050	2800	1519	1487	1150	2928	3582	3405	EIF2S1	14	67359997	67386516	+	5651	protein_coding	eukaryotic translation initiation factor 2 subunit alpha [Source:HGNC Symbol;Acc:HGNC:3265]	-
ENSG00000115216	2513	2854	2849	2205	2189	1912	2418	2555	2894	NRBP1	2	27427790	27442259	+	5329	protein_coding	nuclear receptor binding protein 1 [Source:HGNC Symbol;Acc:HGNC:7993]	-
ENSG00000145703	2434	3179	2698	1685	1598	1350	2825	3453	3159	IQGAP2	5	76403249	76708132	+	7904	protein_coding	IQ motif containing GTPase activating protein 2 [Source:HGNC Symbol;Acc:HGNC:6111]	-
ENSG00000168411	2510	2888	2659	1820	1791	1519	2798	3305	3075	RFWD3	16	74621394	74666881	-	6465	protein_coding	ring finger and WD repeat domain 3 [Source:HGNC Symbol;Acc:HGNC:25539]	-
ENSG00000125971	2312	2510	2842	2416	2280	2159	2833	1968	3035	DYNLRB1	20	34516409	34540958	+	2460	protein_coding	dynein light chain roadblock-type 1 [Source:HGNC Symbol;Acc:HGNC:15468]	-
ENSG00000180817	2347	2588	2576	1411	1364	1153	3105	4072	3725	PPA1	10	70202830	70233911	-	5171	protein_coding	pyrophosphatase (inorganic) 1 [Source:HGNC Symbol;Acc:HGNC:9226]	-
ENSG00000166037	2717	3170	2974	2051	2029	1694	2324	2866	2512	CEP57	11	95789965	95832693	+	7101	protein_coding	centrosomal protein 57 [Source:HGNC Symbol;Acc:HGNC:30794]	-
ENSG00000101082	2966	3093	3341	939	963	850	3108	3596	3472	SLA2	20	36612318	36646216	-	2757	protein_coding	Src like adaptor 2 [Source:HGNC Symbol;Acc:HGNC:17329]	-
ENSG00000109180	2466	2879	2953	1781	1872	1560	2569	3346	2896	OCIAD1	4	48805212	48861817	+	4714	protein_coding	OCIA domain containing 1 [Source:HGNC Symbol;Acc:HGNC:16074]	-
ENSG00000128595	2413	2871	2709	2271	2215	1811	2371	2912	2742	CALU	7	128739292	128771807	+	4537	protein_coding	calumenin [Source:HGNC Symbol;Acc:HGNC:1458]	-
ENSG00000084733	2536	2935	2753	2287	2144	1783	2340	2909	2617	RAB10	2	26034107	26137454	+	3631	protein_coding	RAB10, member RAS oncogene family [Source:HGNC Symbol;Acc:HGNC:9759]	-
ENSG00000102898	2452	2398	2868	1486	1517	1323	3101	3430	3727	NUTF2	16	67846732	67872567	+	3895	protein_coding	nuclear transport factor 2 [Source:HGNC Symbol;Acc:HGNC:13722]	-
ENSG00000135404	2540	2660	3017	2265	2295	1882	2222	2952	2463	CD63	12	55725323	55729707	-	2633	protein_coding	CD63 molecule [Source:HGNC Symbol;Acc:HGNC:1692]	-
ENSG00000114850	2483	2919	2709	1935	1937	1432	2406	3345	3117	SSR3	3	156540140	156555184	-	4627	protein_coding	signal sequence receptor subunit 3 [Source:HGNC Symbol;Acc:HGNC:11325]	-
ENSG00000005893	2294	2654	2498	2273	2182	1707	2504	3256	2910	LAMP2	X	120427827	120469365	-	5526	protein_coding	lysosomal associated membrane protein 2 [Source:HGNC Symbol;Acc:HGNC:6501]	-
ENSG00000089053	2329	2627	2628	1936	1986	1668	2722	3227	3137	ANAPC5	12	121308245	121399896	-	12304	protein_coding	anaphase promoting complex subunit 5 [Source:HGNC Symbol;Acc:HGNC:15713]	-
ENSG00000131263	2330	2830	2572	2134	1979	1609	2566	3224	3010	RLIM	X	74585217	74614617	-	8379	protein_coding	ring finger protein, LIM domain interacting [Source:HGNC Symbol;Acc:HGNC:13429]	-
ENSG00000183530	2631	3117	2875	1975	1983	1637	2266	2959	2798	PRR14L	22	31676256	31750140	-	11809	protein_coding	proline rich 14 like [Source:HGNC Symbol;Acc:HGNC:28738]	-
ENSG00000147224	2626	2938	2826	1726	1636	1329	2715	3148	3291	PRPS1	X	107628424	107651026	+	2623	protein_coding	phosphoribosyl pyrophosphate synthetase 1 [Source:HGNC Symbol;Acc:HGNC:9462]	-
ENSG00000154358	2689	2857	2455	3064	3375	2998	1482	1487	1813	OBSCN	1	228208130	228378874	+	32290	protein_coding	obscurin, cytoskeletal calmodulin and titin-interacting RhoGEF [Source:HGNC Symbol;Acc:HGNC:15719]	-
ENSG00000127837	2207	2416	2792	2042	1943	1711	2888	3171	3049	AAMP	2	218264123	218270257	-	3140	protein_coding	angio associated migratory cell protein [Source:HGNC Symbol;Acc:HGNC:18]	-
ENSG00000101126	2453	2740	2793	1705	1704	1431	2784	3501	3104	ADNP	20	50888916	50931421	-	8423	protein_coding	activity dependent neuroprotector homeobox [Source:HGNC Symbol;Acc:HGNC:15766]	Homeobox
ENSG00000176853	2644	3144	2814	1651	1608	1483	2544	3237	3086	FAM91A1	8	123768456	123815452	+	7246	protein_coding	family with sequence similarity 91 member A1 [Source:HGNC Symbol;Acc:HGNC:26306]	-
ENSG00000136807	2570	2501	2871	2356	2379	2111	2318	2533	2557	CDK9	9	127785679	127790787	+	3000	protein_coding	cyclin dependent kinase 9 [Source:HGNC Symbol;Acc:HGNC:1780]	-
ENSG00000099797	2211	2246	2609	2216	2356	2169	2918	2563	2905	TECR	19	14517085	14565980	+	5918	protein_coding	trans-2,3-enoyl-CoA reductase [Source:HGNC Symbol;Acc:HGNC:4551]	-
ENSG00000160613	3043	3146	2924	1513	1555	1488	2590	2745	3152	PCSK7	11	117204337	117232525	-	22303	protein_coding	proprotein convertase subtilisin/kexin type 7 [Source:HGNC Symbol;Acc:HGNC:8748]	-
ENSG00000163938	2154	2464	2421	993	949	786	3637	4460	4251	GNL3	3	52681156	52694492	+	3318	protein_coding	G protein nucleolar 3 [Source:HGNC Symbol;Acc:HGNC:29931]	-
ENSG00000062194	2446	2812	2690	2347	2250	1885	2195	2810	2671	GPBP1	5	57173948	57264679	+	6472	protein_coding	GC-rich promoter binding protein 1 [Source:HGNC Symbol;Acc:HGNC:29520]	-
ENSG00000119414	2529	2789	2881	1782	1770	1336	2542	3433	3034	PPP6C	9	125146573	125189939	-	4443	protein_coding	protein phosphatase 6 catalytic subunit [Source:HGNC Symbol;Acc:HGNC:9323]	-
ENSG00000166295	2234	2488	2540	2218	2315	1995	2372	3047	2886	ANAPC16	10	72216000	72235860	+	4324	protein_coding	anaphase promoting complex subunit 16 [Source:HGNC Symbol;Acc:HGNC:26976]	-
ENSG00000247077	2732	2773	2942	1328	1401	1106	2986	3452	3368	PGAM5	12	132710819	132722734	+	3952	protein_coding	PGAM family member 5, mitochondrial serine/threonine protein phosphatase [Source:HGNC Symbol;Acc:HGNC:28763]	-
ENSG00000119333	3008	3075	3475	1851	1889	1597	2362	2085	2746	WDR34	9	128633661	128656787	-	2604	protein_coding	WD repeat domain 34 [Source:HGNC Symbol;Acc:HGNC:28296]	-
ENSG00000185650	1982	2340	2381	3161	3217	2633	2102	1967	2302	ZFP36L1	14	68787660	68796253	-	5160	protein_coding	ZFP36 ring finger protein like 1 [Source:HGNC Symbol;Acc:HGNC:1107]	Others
ENSG00000197343	2348	2725	2498	2666	2756	2344	2143	2362	2238	ZNF655	7	99558406	99576453	+	8401	protein_coding	zinc finger protein 655 [Source:HGNC Symbol;Acc:HGNC:30899]	zf-C2H2
ENSG00000204308	1880	1991	2268	2535	2485	2222	2797	2769	3127	RNF5	6	32178354	32180793	+	1178	protein_coding	ring finger protein 5 [Source:HGNC Symbol;Acc:HGNC:10068]	-
ENSG00000141456	2379	2321	2641	1897	1941	1667	3074	2849	3301	PELP1	17	4669774	4704337	-	6577	protein_coding	proline, glutamate and leucine rich protein 1 [Source:HGNC Symbol;Acc:HGNC:30134]	-
ENSG00000004897	2472	3101	2733	1611	1657	1392	2546	3570	2987	CDC27	17	47117703	47189422	-	6824	protein_coding	cell division cycle 27 [Source:HGNC Symbol;Acc:HGNC:1728]	-
ENSG00000160075	2230	2365	2422	1850	2050	1578	3051	3152	3367	SSU72	1	1541673	1574869	-	6925	protein_coding	SSU72 homolog, RNA polymerase II CTD phosphatase [Source:HGNC Symbol;Acc:HGNC:25016]	-
ENSG00000136436	2597	3085	2871	2180	2168	1889	2166	2589	2520	CALCOCO2	17	48830988	48866522	+	8333	protein_coding	calcium binding and coiled-coil domain 2 [Source:HGNC Symbol;Acc:HGNC:29912]	-
ENSG00000179335	2295	2503	2500	3040	3235	2785	1802	1899	1997	CLK3	15	74598500	74645414	+	20443	protein_coding	CDC like kinase 3 [Source:HGNC Symbol;Acc:HGNC:2071]	-
ENSG00000163257	2016	2420	2182	1982	2060	1684	2979	3479	3252	DCAF16	4	17800655	17810758	-	4816	protein_coding	DDB1 and CUL4 associated factor 16 [Source:HGNC Symbol;Acc:HGNC:25987]	-
ENSG00000106144	2596	2805	2852	1519	1485	1359	3074	3184	3178	CASP2	7	143288215	143307696	+	8020	protein_coding	caspase 2 [Source:HGNC Symbol;Acc:HGNC:1503]	-
ENSG00000145725	2639	3318	3020	1369	1438	1154	2547	3592	2963	PPIP5K2	5	103120149	103212799	+	17270	protein_coding	diphosphoinositol pentakisphosphate kinase 2 [Source:HGNC Symbol;Acc:HGNC:29035]	-
ENSG00000116209	2183	2523	2443	2822	2591	2068	2103	2873	2425	TMEM59	1	54026681	54053504	-	9149	protein_coding	transmembrane protein 59 [Source:HGNC Symbol;Acc:HGNC:1239]	-
ENSG00000281649	2619	3152	2745	2117	2265	1724	2256	2686	2448	EBLN3P	9	37079857	37090507	+	6483	lincRNA	endogenous Bornavirus-like nucleoprotein 3, pseudogene [Source:HGNC Symbol;Acc:HGNC:50682]	-
ENSG00000134313	2298	2907	2564	2386	2190	1821	2370	2792	2683	KIDINS220	2	8721081	8837630	-	15362	protein_coding	kinase D interacting substrate 220 [Source:HGNC Symbol;Acc:HGNC:29508]	-
ENSG00000198604	2746	3204	2940	1307	1352	1146	2723	3441	3149	BAZ1A	14	34752731	34875647	-	7698	protein_coding	bromodomain adjacent to zinc finger domain 1A [Source:HGNC Symbol;Acc:HGNC:960]	-
ENSG00000137200	2628	2780	2801	2161	2171	1932	2325	2494	2711	CMTR1	6	37433219	37482827	+	5274	protein_coding	cap methyltransferase 1 [Source:HGNC Symbol;Acc:HGNC:21077]	-
ENSG00000167513	2392	2500	2771	1967	2209	1857	2665	2796	2842	CDT1	16	88803213	88809258	+	3336	protein_coding	chromatin licensing and DNA replication factor 1 [Source:HGNC Symbol;Acc:HGNC:24576]	-
ENSG00000108010	2511	2784	2885	1713	1603	1252	2582	3212	3450	GLRX3	10	130136399	130184521	+	5173	protein_coding	glutaredoxin 3 [Source:HGNC Symbol;Acc:HGNC:15987]	-
ENSG00000176994	2050	2441	2204	2401	2431	1980	2516	2944	3022	SMCR8	17	18315310	18328055	+	8279	protein_coding	Smith-Magenis syndrome chromosome region, candidate 8 [Source:HGNC Symbol;Acc:HGNC:17921]	-
ENSG00000103005	2859	3053	3096	1715	1765	1535	2489	2523	2942	USB1	16	57999546	58021618	+	8265	protein_coding	U6 snRNA biogenesis phosphodiesterase 1 [Source:HGNC Symbol;Acc:HGNC:25792]	-
ENSG00000007968	3373	3698	3761	1101	1108	907	2407	2813	2805	E2F2	1	23506430	23531220	-	5457	protein_coding	E2F transcription factor 2 [Source:HGNC Symbol;Acc:HGNC:3114]	E2F
ENSG00000116688	2708	2808	2813	1613	1679	1444	2715	3023	3158	MFN2	1	11980181	12013514	+	4973	protein_coding	mitofusin 2 [Source:HGNC Symbol;Acc:HGNC:16877]	-
ENSG00000111639	2460	2555	2877	1616	1701	1387	2740	3403	3219	MRPL51	12	6491886	6493841	-	1551	protein_coding	mitochondrial ribosomal protein L51 [Source:HGNC Symbol;Acc:HGNC:14044]	-
ENSG00000255717	2361	2530	2745	2011	2090	1772	2599	2855	2978	SNHG1	11	62851988	62855914	-	3756	processed_transcript	small nucleolar RNA host gene 1 [Source:HGNC Symbol;Acc:HGNC:32688]	-
ENSG00000110925	2547	2837	2706	2198	2254	1825	2263	2600	2687	CSRNP2	12	51061205	51083664	-	5230	protein_coding	cysteine and serine rich nuclear protein 2 [Source:HGNC Symbol;Acc:HGNC:16006]	-
ENSG00000064886	3464	4048	4194	974	1016	808	2136	2622	2650	CHI3L2	1	111200771	111243440	+	3295	protein_coding	chitinase 3 like 2 [Source:HGNC Symbol;Acc:HGNC:1933]	-
ENSG00000170515	2269	2518	2648	1429	1405	1277	3337	3584	3440	PA2G4	12	56104319	56113907	+	3795	protein_coding	proliferation-associated 2G4 [Source:HGNC Symbol;Acc:HGNC:8550]	-
ENSG00000164163	2159	2616	2439	1238	1033	936	3296	4395	3788	ABCE1	4	145097932	145129179	+	6265	protein_coding	ATP binding cassette subfamily E member 1 [Source:HGNC Symbol;Acc:HGNC:69]	-
ENSG00000126464	2649	2932	2852	1689	1642	1427	2843	2436	3430	PRR12	19	49591643	49626439	+	7093	protein_coding	proline rich 12 [Source:HGNC Symbol;Acc:HGNC:29217]	-
ENSG00000163013	2150	2337	2386	2124	2241	1881	2661	2910	3205	FBXO41	2	73254682	73284431	-	8011	protein_coding	F-box protein 41 [Source:HGNC Symbol;Acc:HGNC:29409]	-
ENSG00000080345	2347	3036	2535	1547	1453	1306	2743	3524	3393	RIF1	2	151409883	151508013	+	18166	protein_coding	replication timing regulatory factor 1 [Source:HGNC Symbol;Acc:HGNC:23207]	-
ENSG00000060558	1528	1556	1641	4251	4242	3609	1605	1667	1767	GNA15	19	3136193	3163769	+	2613	protein_coding	G protein subunit alpha 15 [Source:HGNC Symbol;Acc:HGNC:4383]	-
ENSG00000163348	2589	2659	2741	2027	2100	1751	2607	2637	2746	PYGO2	1	154957026	154963853	-	3630	protein_coding	pygopus family PHD finger 2 [Source:HGNC Symbol;Acc:HGNC:30257]	-
ENSG00000198492	2301	2537	2562	1874	1835	1538	2777	3381	3048	YTHDF2	1	28736621	28769775	+	3859	protein_coding	YTH N6-methyladenosine RNA binding protein 2 [Source:HGNC Symbol;Acc:HGNC:31675]	-
ENSG00000125952	2409	2431	2815	2208	2349	1991	2405	2632	2610	MAX	14	65006174	65102695	-	4430	protein_coding	MYC associated factor X [Source:HGNC Symbol;Acc:HGNC:6913]	bHLH
[truncated: 57,093 more rows]

## Sheet: gene_fpkm
gene_id	C_1	C_2	C_3	LCAT18_1	LCAT18_2	LCAT18_3	HCAT18_1	HCAT18_2	HCAT18_3
ENSG00000274012	13765.1	10081.4	13446.6	3697.36	6139.94	4182.51	3696.41	3824.39	2987.39
ENSG00000198804	6769.06	6357.72	7112.89	8851.86	7758.84	8450.24	402.103	406.454	364.439
ENSG00000198712	6602.97	6710.45	7123.13	7725.9	8055.46	7828.45	237.744	241.159	207.032
ENSG00000198938	4242.55	4293.67	4580.31	4681.62	5177.45	4740.57	264.551	266.452	235.153
ENSG00000210082	2851.02	2919.67	2991.78	2133.03	2596.71	2187.63	2552.32	2526.96	2227.53
ENSG00000075624	2020.77	2036.6	2263.08	3493.36	3581.57	3352.02	1880.05	1824.83	1756.64
ENSG00000198899	3483.64	3171.25	3621.21	3816.97	3023.84	3682.28	183.344	198.692	174.202
ENSG00000227097	1822.64	1828.19	2032.91	2275.23	2490.95	2261.83	2501.18	2374.67	2361.12
ENSG00000205542	1819.97	1848.87	1976.33	2241.57	2712.48	2404.94	2301.55	2184.69	2049.01
ENSG00000034510	1899.45	1792.89	2052.91	2476.47	2111.4	2405.72	1900.79	1902.83	1851.6
ENSG00000198840	2455.04	2512.29	2579.38	2846.34	2832.15	2852.93	118.067	126.172	101.74
ENSG00000212907	1878.19	1931.15	2048.46	3139.63	3615.49	2977.04	248.155	254.013	215.46
ENSG00000198886	1913.37	1737.56	2000.61	2950.6	2355.98	2789.67	339.118	350.921	315.178
ENSG00000198727	1800.99	1684.57	1939.53	2636.26	2174.03	2602.88	152.668	156.798	144.542
ENSG00000198763	1744.33	1638	1837.88	2579.98	2233.7	2414.46	220.105	208.868	191.994
ENSG00000274752	621.568	661.77	644.819	1401.43	1325.76	1348.83	1742.43	1576.71	1373.67
ENSG00000142534	994.782	960.542	1064.08	1125.56	944.078	1208.35	1369.22	1327.92	1255.83
ENSG00000142541	762.021	754.192	829.89	969.623	843.557	1051.78	1365.25	1281.32	1233.08
ENSG00000156508	761.297	792.885	804.634	1011.13	1201.75	1106.3	1178.75	1098.97	1015.36
ENSG00000111640	624.947	619.638	644.912	729.515	694.471	714.203	1686.59	1621.49	1534.3
ENSG00000198695	1257.69	1062.09	1300.86	1666.96	1134.04	1554.69	50.3353	50.7302	46.0582
ENSG00000211751	541.609	496.378	539.965	958.903	902.555	955.109	1128.55	1151.27	1082.55
ENSG00000211459	875.903	892.124	910.271	645.234	784.512	641.473	1025.42	1031.55	903.792
ENSG00000198888	1073.29	1014.06	1129.91	1365.04	1153.94	1284.96	139.48	151.832	143.376
ENSG00000177954	709.396	783.693	804.985	755.253	878.876	849.775	926.78	890.127	830.995
ENSG00000198786	1082.44	951.593	1242.25	1290	1096.51	1193.73	58.3356	61.2217	54.4847
ENSG00000112306	660.987	693.313	714.531	729.007	956.983	807.815	866.955	842.209	757.499
ENSG00000184009	550.618	558.083	614.283	913.594	847.087	877.568	913.892	866.834	829.999
ENSG00000229117	679.948	704.793	749.688	803.025	928.711	902.184	696.962	664.929	638.809
ENSG00000240342	569.952	539.066	602.349	786.287	677.779	766.288	915.221	850.299	845.262
ENSG00000167286	773.039	794.346	815.367	848.494	767.889	904.828	497.8	478.333	443.421
ENSG00000111348	538.092	523.758	573.288	868.723	801.703	831.591	508.612	495.774	450.674
ENSG00000235174	618.428	658.418	729.01	591.068	581.998	616.5	569.58	620.554	503.976
ENSG00000108518	553.057	546.519	596.895	802.582	549.668	799.197	540.062	543.728	508.526
ENSG00000231500	519.83	536.963	565.746	552.908	714.535	614.647	623.729	618.612	555.317
ENSG00000237550	530.281	543.551	598.262	548.983	556.261	664.832	648.284	613.386	561.86
ENSG00000167658	326.645	332.109	359.682	620.304	585.258	594.253	856.159	807.072	747.873
ENSG00000140988	461.811	433.309	498.254	642.957	644.906	626.107	667.265	637.604	615.32
ENSG00000282173	531.71	586.03	530.185	455.479	396.855	448.173	669.137	634.568	654.612
ENSG00000074800	206.899	201.431	217.678	291.293	253.956	283.923	1178.26	1171.4	1066.62
ENSG00000136942	462.266	459.832	498.531	518.519	518.167	565.591	535.147	540.701	505.787
ENSG00000187514	337.806	333.139	354.068	604.15	635.827	556.843	600.773	564.828	559.57
ENSG00000065978	407.687	402.51	441.192	663.938	600.149	622.776	500.427	466.878	439.961
ENSG00000108298	417.744	406.134	444.466	541.526	607.49	510.904	519.988	514.906	488.101
ENSG00000161016	342.831	354.22	374.309	539.511	619.291	526.39	554.7	545.625	501.52
ENSG00000148303	341.593	333.956	376.526	519.448	550.145	497.432	542.383	524.393	505.865
ENSG00000136167	406.466	434.225	417.92	498.47	551.201	508.954	372.847	349.885	311.087
ENSG00000118181	351.621	365.622	373.628	421.579	513.288	463.652	456.567	442.06	400.331
ENSG00000087086	185.751	183.192	198.488	387.639	435.275	370.571	681.899	672.098	651.234
ENSG00000187653	384.603	377.055	428.918	426.415	491.251	458.894	387.007	425.447	364.663
ENSG00000137154	347.406	330.091	357.403	441.742	474.615	428.528	468.043	458.709	428.324
ENSG00000210135	396.058	375.965	367.529	818.321	745.991	914.333	30.7202	19.8283	31.111
ENSG00000089157	334.573	327.457	358.586	407.153	440.752	428.153	488.305	462.769	431.803
ENSG00000210196	475.239	443.1	462.275	656.455	801.492	701.392	28.5224	28.0978	23.5755
ENSG00000168653	404.7	398.358	420.026	467.738	432.421	488.393	321.632	307.877	289.983
ENSG00000096384	261.769	273.196	275.579	506.152	451.086	475.671	453.417	418.249	392.624
ENSG00000281958	460.454	383.284	361.968	288.127	281.862	296.628	451.605	455.242	509.492
ENSG00000145425	314.226	335.554	346.234	352.268	452.195	419.298	404.569	378.727	343.858
ENSG00000135486	292.701	283.276	290.366	480.485	538.093	486.23	330.875	323.359	304.056
ENSG00000142676	348.353	361.543	353.636	347.873	363.324	341.132	395.003	412.192	356.896
ENSG00000196230	315.613	322.362	343.112	470.825	485.99	445.972	304.404	295.802	274.606
ENSG00000210140	284.644	305.748	378.6	717.663	669.443	844.188	17.4484	7.89526	11.1329
ENSG00000198034	315.923	325.812	331.231	348.379	346.165	382.179	418.214	413.115	342.251
ENSG00000147604	305.131	310.621	323.811	366.504	306.951	414.58	408.113	378.86	356.757
ENSG00000137818	261.876	274.461	296.555	346.467	376.904	343.694	396.699	403.538	384.814
ENSG00000198755	271.936	294.214	281.377	356.84	416.332	376.278	353.445	374.2	313.426
ENSG00000142937	274.906	275.833	294.431	352.908	417.563	345.985	362.554	357.255	325.751
ENSG00000171858	313.285	356.336	338.008	331.806	344.269	343.872	319.107	348.863	278.485
ENSG00000131469	310.997	316.348	315.116	311.877	299.415	364.244	363.631	353.164	327.524
ENSG00000115268	239.778	240.968	273.751	384.289	380.1	366.052	356.542	350.399	348.052
ENSG00000100316	230.356	221.802	241.353	353.296	314.763	344.984	425.601	402.097	368.996
ENSG00000179218	217.617	221.225	231.442	457.539	407.53	431.773	300.326	301.098	288.478
ENSG00000106153	262.831	269.801	284.625	364.762	405.347	372.188	305.032	297.676	275.627
ENSG00000162244	266.319	254.67	287.47	329.013	375.6	344.176	335.477	318.948	324.184
ENSG00000244398	254.771	271.016	291.287	285.99	416.087	320.387	322.499	325.927	316.506
ENSG00000206503	225.681	211.745	231.917	321.65	278.938	315.938	403.472	401.017	379.117
ENSG00000149273	229.5	223.245	237.833	321.331	328.984	316.907	373.502	359.032	345.183
ENSG00000176340	323.715	290.294	350.683	365.926	299.968	351.954	260.492	233.878	253.487
ENSG00000177600	248.59	253.967	260.277	306.466	388.239	300.827	317.002	329.059	321.993
ENSG00000282780	316.252	253.331	279.554	228.664	227.963	246.773	372.81	384.534	373.056
ENSG00000282133	286.968	319.868	275.504	254.503	263.688	285.993	311.536	298.757	337.994
ENSG00000211767	269.082	298.189	312.999	383.361	328.463	415.502	235.019	210.325	179.943
ENSG00000198830	261.587	274.116	297.355	364.686	418.472	346.792	228.043	220.033	215.274
ENSG00000174444	241.255	247.91	258.124	297.909	321.447	308.254	323.319	312.623	283.826
ENSG00000110955	258.493	260.409	270.411	343.059	362.502	344.417	259.564	242.915	235.401
ENSG00000089009	250.013	244.026	259.436	313.131	333.752	308.568	288.999	277.437	263.388
ENSG00000211772	226.356	213.6	243.91	361.603	364.337	361.368	254.355	265.89	246.039
ENSG00000115457	34.6099	34.5775	36.9529	49.7338	48.3778	47.5474	760.189	783.92	732.625
ENSG00000277734	239.105	221.119	243.548	367.704	390.123	361.905	231.946	238.357	208.604
ENSG00000067225	158.086	157.158	171.941	212.426	192.648	210.607	471.014	466.33	437.194
ENSG00000008988	271.189	271.273	276.494	255.763	231.286	278.266	305.494	309.59	273.575
ENSG00000109971	243.921	269.947	253.082	259.949	292.224	306.875	280.489	259.475	231.634
ENSG00000211790	207.449	208.059	219.005	335.28	378.239	343.381	223.444	213.57	203.952
ENSG00000227081	204.796	227.648	247.332	236.245	268.893	270.812	299.961	295.85	275.047
ENSG00000105193	222.113	211.604	227.466	275.743	291.403	279.299	278.09	269.786	262.441
ENSG00000137078	239.892	233.696	264.889	247.574	254.169	268.577	282.132	267.503	257.021
ENSG00000230202	185.171	170.956	169.808	205.715	255.267	227.64	354.071	405.779	299.319
ENSG00000102879	239.246	228.873	261.377	283.542	277.452	293.281	232.934	227.529	220.742
ENSG00000171314	146.547	148.641	151.133	201.947	204.266	195.845	431.163	403.509	381.353
ENSG00000227063	221.825	218.901	272.399	236.274	299.955	268.576	261.148	248.035	234.202
ENSG00000166710	247.267	256.187	264.941	246.71	272.984	278.519	247.825	237.433	207.951
ENSG00000080824	233.981	251.199	238.381	251.944	287.365	287.166	263.934	232.069	211.987
ENSG00000126432	244.103	224.69	262.238	234.161	222.154	253.133	267.418	256.232	249.984
ENSG00000167996	128.522	128.721	134.691	271.139	237.461	265.66	321.174	334.699	345.766
ENSG00000197744	167.214	152.887	153.686	322.745	210.766	288.911	292.115	270.193	292.11
ENSG00000182866	225.946	215.142	241.513	277.376	263.857	274.897	218.298	212.728	203.512
ENSG00000122406	197.219	196.716	208.484	251.586	268.615	252.912	264.21	254.414	229.738
ENSG00000128272	157.322	154.959	162.853	270.6	256.888	268.134	285.21	281.524	261.795
ENSG00000164032	247.061	248.754	270.259	273.444	254.116	282.535	183.383	170.402	163.846
ENSG00000078596	248.173	263.856	258.579	251.276	303.247	291.338	165.902	154.613	131.575
ENSG00000150991	173.79	179.244	183.199	204.512	206.12	221.797	318.025	302.415	277.145
ENSG00000197958	191.648	190.476	195.828	249.311	243.422	259.126	254.874	252.208	225.59
ENSG00000197728	197.371	200.431	207.165	254.746	298.506	255.102	219.236	221.921	201.433
ENSG00000196205	161.589	176.24	178.599	205.658	267.269	240.205	282.28	276.071	252.81
ENSG00000236552	173.057	159.057	185.695	224.759	131.853	239.354	318.798	307.089	288.036
ENSG00000105372	195.457	189.768	207.937	223.745	228.031	226.131	259.161	255.613	241.852
ENSG00000147403	179.64	180.123	193.117	218.344	267.421	226.711	263.168	250.254	245.966
ENSG00000149806	203.654	210.178	223.627	233.17	278.472	230.216	219.917	210.11	203.648
ENSG00000128524	214.622	200.753	233.87	253.187	168.221	254.009	244.131	228.659	215.376
ENSG00000170889	170.342	167.491	184.885	226.639	208.622	237.442	277.731	273.147	251.708
ENSG00000204525	193.425	186.14	206.083	230.689	207.389	226.539	257.237	252.38	234.656
ENSG00000164587	191.257	194.599	201.336	220.555	198.155	241.495	253.531	248.331	233.482
ENSG00000123975	214.387	195.388	219.165	232.96	220.763	261.081	219.007	200.142	178.707
ENSG00000175130	170.426	169.023	192.09	266.6	266.802	249.724	205.839	201.878	199.055
ENSG00000168209	135.316	123.497	140.661	75.7203	69.7207	80.499	449.305	418.653	427.366
ENSG00000114391	189.351	192.267	213.703	215.618	224.503	240.935	217.22	212.705	197.303
ENSG00000168028	190.121	190.416	202.754	208.645	209.295	233.512	230.63	226.446	205.025
ENSG00000110700	179.843	185.671	187.087	210.302	262.271	223.447	213.411	211.306	194.219
ENSG00000198851	177.126	168.471	171.934	276.825	202.04	234.753	201.288	210.177	209.434
ENSG00000147065	191.751	201.411	209.409	279.731	277.161	283.476	148.709	134.085	125.562
ENSG00000204628	153.197	148.15	155.531	230.505	191.876	222.08	249.038	253.217	232.418
ENSG00000084207	184.01	184.059	198.901	231.37	226.013	230.621	194.485	190.723	185.921
ENSG00000107223	168.583	166.351	182.068	217.935	209.231	219.545	222.035	220.159	216.478
ENSG00000136938	164.458	170.532	174.571	270.743	267.597	256.937	167.317	166.31	163.274
ENSG00000182899	172.256	179.896	185.937	193.995	188.053	216.875	222.731	223.642	201.681
ENSG00000197746	113.488	119.555	121.629	214.224	205.119	210.284	275.805	267.184	247.453
ENSG00000143947	180.283	188.012	193.965	182.981	229.97	208.553	206.733	198.353	184.685
ENSG00000135916	182.75	186.409	197.967	202.315	194.569	205.777	204.974	205.694	190.082
ENSG00000196262	192.789	202.35	203.158	220.501	244.383	225.006	164.558	162.448	153.308
ENSG00000164104	182.788	185.795	194.434	213.25	239.845	208.556	187.903	178.954	170.471
ENSG00000134333	94.496	102.241	99.8848	101.839	112.389	103.508	411.193	376.9	356.736
ENSG00000165502	176.165	170.346	177.247	224.933	243.587	229.086	181.181	177.887	165.202
ENSG00000105640	145.379	138.567	154.023	211.593	193.946	210.146	233.625	230.363	225.012
ENSG00000254999	179.342	186.4	183.755	210.627	197.551	208.295	197.708	188.112	183.922
ENSG00000235655	162.394	175.158	188.042	226.927	286.886	226.787	158.678	153.269	149.522
ENSG00000102144	91.8988	97.2632	98.5558	124.07	136.925	135.844	368.159	348.274	324.109
ENSG00000143742	209.432	213.264	214.705	227.118	239.333	238.469	138.021	121.326	115.619
ENSG00000132507	174.435	169.603	187.532	289.92	285.357	284.299	109.012	106.439	105.191
ENSG00000005022	171.032	176.02	176.221	213.264	220.563	221.732	175.931	173.773	163.742
ENSG00000100345	154.424	158.095	165.896	225.116	195.321	226.686	194.892	186.75	182.388
ENSG00000167526	138.466	132.162	149.952	193.518	185.082	190.018	232.208	231.726	221.344
ENSG00000125835	178.995	172.482	204.576	263.586	235.311	250.595	121.031	120.962	122.566
ENSG00000234745	162.086	148.744	167.304	203.194	177.637	203.751	206.464	204.913	191.021
ENSG00000198918	168.851	188.117	192.291	176.278	211.372	195.502	181.689	173.669	161.081
ENSG00000162511	145.111	148.744	153.902	192.161	178.616	190.325	208.137	204.785	195.475
ENSG00000071082	162.554	169.307	178.723	177.797	168.728	200.69	197.645	193.442	165.626
ENSG00000196839	151.776	144.736	158.057	253.917	247.532	246.369	140.198	133.54	132.728
ENSG00000114942	159.641	161.486	161.62	203.436	221.649	217.914	161.005	156.492	142.942
ENSG00000122566	178.691	176.863	177.029	233.504	236.339	227.726	118.872	119.633	116.735
ENSG00000083845	144.644	142.456	156.092	171.565	187.035	185.089	198.236	193.465	175.94
ENSG00000263266	154.16	165.115	169.212	182.392	197.41	193.912	171.884	172.805	147.182
ENSG00000169714	141.429	151.504	149.329	223.867	280.336	231.67	131.254	124.06	114.079
ENSG00000213719	183.181	180.063	201.293	178.22	182.011	181.256	146.594	145.999	139.442
ENSG00000123144	146.537	142.947	163.833	202.815	171.694	200.414	171.542	171.879	164.515
ENSG00000070756	116.389	114.93	122.703	202.592	204.134	199.386	193.935	190.839	184.325
ENSG00000175550	170.369	157.982	186.689	182.945	143.683	173.458	168.885	172.896	169.742
ENSG00000063177	124.269	116.331	133.757	174.632	171.236	172.356	215.844	204.894	200.185
ENSG00000144713	145.342	149.754	161.393	160.693	195.097	180.34	173.016	177.229	155.393
ENSG00000213442	121.676	120.19	127.034	177.599	144.896	188.423	213.513	209.553	193.56
ENSG00000130255	121.015	128.394	132.364	170.292	197.418	161.779	190.447	196.835	191.601
ENSG00000100823	138.175	134.111	148.775	210.715	203.501	212.99	145.034	140.08	135.188
ENSG00000100632	168.122	171.724	185.987	203.069	205.899	211.41	112.376	101.423	100.473
ENSG00000145741	127.676	135.421	140.893	186	201.368	182.851	166.5	160.623	154.985
ENSG00000099875	54.6754	49.8446	56.3273	60.797	50.4209	59.9046	385.045	371.766	358.154
ENSG00000138071	157.812	175.629	163.641	187.71	204.844	199.158	121.304	110.962	101.617
ENSG00000111669	103.46	104.195	111.501	118.629	146.444	119.664	249.445	241.523	227.679
ENSG00000181163	122.264	126.671	129.411	196.261	217.307	213.12	149.388	134.764	129.616
ENSG00000204387	133.954	124.587	143.857	159.901	135.811	151.753	190.682	174.049	187.967
ENSG00000140319	159.158	154.414	169.823	177.103	147.812	193.021	141.595	134.221	123.233
ENSG00000117450	136.994	141.38	142.338	202.816	201.904	208.759	135.437	118.156	109.368
ENSG00000169567	144.221	153.207	161.314	159.888	198.473	173.711	138.283	132.545	121.484
ENSG00000012660	143.289	150.244	147.196	189.922	197.959	187.821	126.275	124.407	112.678
ENSG00000123416	147.011	149.175	154.788	217.09	175.122	213.103	116.133	103.68	101.018
ENSG00000169976	147.483	151.976	161.275	158.558	157.355	175.141	140.112	149.049	133.498
ENSG00000067560	139.762	140.646	144.559	180.258	180.803	176.666	142.793	138.356	130.412
ENSG00000116478	134.419	134.015	140.756	180.35	157.954	171.944	152.084	149.327	143.016
ENSG00000106682	123.283	125.685	131.54	173.644	181.051	174.304	162.4	145.862	142.993
ENSG00000221983	147.477	132.208	148.785	157.201	123.489	160.789	140.349	182.758	167.489
ENSG00000132646	156.477	159.409	170.059	194.331	223.413	192.376	94.3558	86.5133	82.5996
ENSG00000277791	170.965	171.022	184.631	170.677	163.365	177.455	101.582	100.475	90.6493
ENSG00000103257	108.997	103.323	113.432	194.335	165.219	184.318	157.242	155.014	148.376
ENSG00000283041	104.343	99.5061	114.281	161.52	144.634	153.683	188.058	189.382	169.992
ENSG00000165119	114.52	123.373	119.725	187.698	215.888	184.795	134.127	125.602	116.222
ENSG00000204592	137.173	134.996	145.048	143.597	137.161	151.188	160.194	159.294	151.13
ENSG00000122026	121.257	120.875	150.206	155.643	181.38	173.417	163.559	105.422	142.475
ENSG00000143256	131.811	125.236	141.131	176.701	162.442	164.534	145.93	131.619	124.32
ENSG00000156482	122.781	126.923	136.709	137.257	176.435	163.333	156.906	144.092	133.08
ENSG00000104918	208.73	214.385	226.096	120.706	141.698	132.969	84.6212	86.8478	79.5143
ENSG00000109475	126.509	132.157	122.009	135.684	189.389	153.25	151.07	150.983	131.488
ENSG00000160014	114.507	112.751	120.777	160.743	122.954	157.849	172.575	169.385	159.515
ENSG00000105373	121.988	112.917	127.285	153.125	125.878	143.287	169.087	168.037	161.621
ENSG00000174748	113.317	114.888	122.173	140.044	176.789	149.539	166.296	154.271	141.752
ENSG00000077549	124.341	125.336	137.286	182.742	159.058	174.252	129.456	123.236	119.298
ENSG00000182117	137.976	140.139	142.54	159.055	178.131	170.058	114.218	120.187	109.48
ENSG00000175334	115.906	109.419	126.145	214.756	162.28	189.122	119.747	118.296	114.672
ENSG00000081237	135.187	150.585	137.145	174.011	188.101	175.409	111.37	102.162	95.4308
ENSG00000172757	128.486	121.871	140.343	195.415	177.17	185.005	110.562	104.174	103.323
ENSG00000134308	127.264	143.942	134.406	183.69	217.013	188.817	95.4169	84.9165	81.4221
ENSG00000108654	120.797	121.623	121.157	158.174	201.883	159.451	127.086	123.673	120.584
ENSG00000196924	93.2027	96.2009	99.405	177.609	160.767	187.48	149.478	144.437	138.75
ENSG00000248527	198.042	194.782	200.28	220.524	178.128	205.307	15.6643	16.2388	13.2417
ENSG00000101182	116.166	117.003	121.803	175.988	170.333	173.116	128.909	123.771	114.586
ENSG00000103363	132.321	125.611	138.593	140.746	168.015	149.496	125.788	132.89	128.206
ENSG00000198242	116.189	119.952	124.954	142.567	177.052	153.962	142.919	129.062	125.67
ENSG00000127184	113.526	124.176	128.411	145.485	153.083	160.08	142.904	137.585	120.858
ENSG00000172531	114.007	107.836	126.853	169.762	155.772	162.84	128.889	125.942	120.166
ENSG00000173660	136.885	149.517	151.559	132.733	160.878	142.803	111.621	115.838	109.921
ENSG00000197451	121.467	115.965	125.25	191.694	202.767	184.635	90.463	90.1695	87.7024
ENSG00000108107	98.7682	101.735	112.664	134.009	98.9705	139.757	170.125	175.775	173
ENSG00000173812	88.3531	88.8986	97.0544	126.555	138.65	121.199	180.726	179.928	177.751
ENSG00000196419	121.389	121.076	121.704	175.064	185.66	178.497	102.897	101.393	91.1351
ENSG00000142669	118.167	118.293	135.603	167.577	119.94	167.185	123.63	122.151	123.16
ENSG00000125743	125.085	127.974	133.854	140.404	138.099	153.212	127.515	130.992	117.601
ENSG00000126267	133.27	125.853	140.668	144.638	142.932	152.914	118.242	122.354	108.189
ENSG00000064666	123.071	118.307	132.778	169.361	161.645	161.792	105.606	109.57	101.781
ENSG00000129562	131.771	124.432	130.441	137.053	126.227	144.063	132.997	132.995	123.426
ENSG00000119335	120.232	123.067	125.199	165.485	181.028	162.423	104.074	97.1845	94.4823
ENSG00000071127	108.737	115.76	116.817	164.128	155.073	163.235	121.197	114.85	109.75
ENSG00000171863	112.752	117.289	125.576	127.019	162.592	140.486	129.784	129.608	116.775
ENSG00000088832	129.098	129.656	132.3	165.814	169.228	165.2	90.9976	88.297	87.1966
ENSG00000187239	109.666	106.407	110.455	160.395	148.901	159.735	125.481	120.666	114.83
ENSG00000099795	133.322	147.845	151.127	141.79	152.132	154.189	94.7391	92.4632	83.0247
ENSG00000125354	115.473	112.69	115.497	147.883	138.915	143.614	128.111	125.977	121.069
ENSG00000165678	119.161	127.025	123.445	139.886	146.189	149.371	122.16	109.73	105.187
ENSG00000163041	111.487	117.127	121.584	145.454	158.411	151.147	117.849	110.294	104.018
ENSG00000130755	124.696	130.184	141.149	134.307	137.316	138.543	116.827	111.29	100.241
ENSG00000148248	109.721	105.303	112.266	154.069	158.811	153.448	120.007	111.261	103.782
ENSG00000105701	115.486	113.653	129.254	107.24	93.8121	110.959	153.468	153.964	147.612
ENSG00000130770	125.624	117.316	132.731	127.456	113.755	128.047	124.544	129.224	125.308
ENSG00000118680	122.708	125.031	131.74	134.004	161.682	140.448	110.021	100.094	92.0017
ENSG00000128340	91.6223	90.3807	101.755	129.213	110.499	122.129	158.108	159.953	153.38
ENSG00000228474	104.874	105.233	106.432	132.387	136.271	134.428	138.586	133.191	124.118
ENSG00000102241	145.808	147.067	155.695	184.886	190.891	182.213	36.8764	35.3189	34.6553
ENSG00000283498	97.8358	71.0818	103.644	156.836	129.691	132.328	148.317	148.493	122.592
ENSG00000136888	118.6	117.683	123.692	148.007	160.06	157.516	101.249	93.6138	87.3226
ENSG00000228253	141.338	127.054	151.278	172.469	284.381	183.021	16.397	16.5025	14.1984
ENSG00000101608	134.656	139.389	143.875	150.929	152.6	164.982	75.7394	73.1538	67.5176
ENSG00000122565	119.229	122.554	124.637	152.338	148.152	150.178	101.709	97.059	86.6305
ENSG00000110321	111.696	118.164	115.261	160.405	176.309	157.829	91.353	87.2726	82.0629
ENSG00000214182	76.5355	72.6587	74.1955	138.235	107.05	142.758	165.87	167.019	149.058
ENSG00000137309	117.618	112.581	130.062	149.775	130.409	137.647	106.999	103.63	101.215
ENSG00000102317	120.118	123.063	123.438	170.898	194.474	169.829	65.2888	60.3349	57.0041
ENSG00000124766	99.0251	104.238	98.1398	154.027	164.452	152.074	111.775	104.568	96.0637
ENSG00000131504	100.251	106.834	106.602	151.517	148.697	153.147	107.767	105.615	99.7293
ENSG00000133112	96.965	97.6953	101.413	116.853	128.518	126.537	142.716	142.146	122.053
ENSG00000117632	121.426	126.455	127.872	145.021	156.998	139.166	86.6897	87.805	83.003
ENSG00000189343	96.3266	91.681	104.759	125.87	145.868	130.296	135.017	119.207	120.583
ENSG00000105202	93.3944	94.1542	102.405	142.194	120.029	145.395	124.958	126.162	115.796
ENSG00000159377	105.904	99.6397	108.349	126.171	126.748	130.062	128.41	124.758	112.36
ENSG00000143321	117.748	114.811	126.163	168.034	153.644	157.378	75.613	74.7657	72.3086
ENSG00000172270	90.1484	80.2278	98.7975	137.472	109.732	129.469	133.687	139.798	137.676
ENSG00000136930	121.814	121.387	125.869	135.185	128.362	149.307	93.6117	93.4736	85.9729
ENSG00000184897	85.2903	70.673	81.3373	140.164	121.078	124.136	126.529	159.173	146.537
ENSG00000139644	88.9837	88.1149	91.5398	138.633	138.565	131.325	131.743	127.712	118.131
ENSG00000167468	84.2132	81.1509	91.8498	110.347	78.7115	111.399	166.671	163.86	156.985
ENSG00000103187	109.492	106.422	118.877	122.814	102.301	118.675	120.889	120.952	115.981
ENSG00000186468	96.7847	97.4848	98.234	117.941	121.335	128.653	123.974	126.856	124.903
ENSG00000143761	93.2946	90.6426	99.9091	142.64	127.124	135.52	120.888	116.291	109.469
ENSG00000184983	131.365	127.617	136.591	123.995	130.697	135.377	86.4209	85.7438	76.8922
ENSG00000169564	82.9512	85.8623	92.9254	141.015	142.112	137.142	123.091	122.017	107.143
ENSG00000188042	112.451	118.814	120.083	190.384	194.862	195.169	33.3636	33.0107	28.7629
ENSG00000125691	92.5401	98.2393	100.234	110.292	147.677	130.607	120.967	117.908	107.53
ENSG00000265206	141.834	112.637	151.872	103.293	101.079	100.098	84.0337	107.103	123.195
ENSG00000134954	118.247	130.18	120.659	143.353	144.344	145.462	81.5597	72.4441	66.7131
ENSG00000172809	100.243	99.5034	102.302	120.815	119.629	121.567	117.374	123.055	112.311
ENSG00000169813	105.118	108.115	110.986	131.015	139.646	123.218	105.066	99.8319	93.2039
ENSG00000108953	89.4248	98.0421	97.2532	147.342	145.627	146.066	98.3596	95.8103	90.9497
ENSG00000138795	86.8116	88.4085	88.4692	150.501	147.921	141.98	103.99	101.142	98.8688
ENSG00000101367	107.368	109.677	109.629	136.242	144.086	138.685	94.8089	84.8943	82.6115
ENSG00000074370	97.0159	92.4486	97.6619	142.64	118.435	138.898	107.424	108.195	104.726
ENSG00000210176	188.589	166.544	215.31	165.394	115.67	151.64	0	3.35644	0
ENSG00000189403	114.29	118.536	119.433	145.376	148.3	151.123	73.9518	67.7195	64.73
ENSG00000188229	90.0956	88.5763	100.329	136.348	137.465	126.99	108.53	108.968	103.344
ENSG00000122122	115.278	114.93	122.983	120.476	115.207	129.278	96.158	93.7354	89.6378
ENSG00000158710	88.9487	92.0796	103.033	129.378	120.353	122.691	118.808	113.772	107.676
ENSG00000115053	78.9756	81.4988	85.3302	166.969	166.86	164.653	88.9953	78.9138	81.219
ENSG00000100201	96.0574	103.401	92.2639	97.8001	105.012	97.8185	131.099	135.852	132.445
ENSG00000166508	114.774	114.175	122.196	147.472	132.034	153.542	71.7207	69.9245	65.0458
ENSG00000179051	85.9991	88.6369	91.7639	143.596	147.108	137.964	97.5845	100.291	95.8732
ENSG00000169223	87.2004	84.9108	91.3694	132.679	121.603	123.095	118.777	112.849	114.918
ENSG00000117318	135.451	138.973	151.598	113.835	103.134	112.254	80.0378	74.2983	75.1236
ENSG00000178464	89.2496	80.5716	98.4653	102.089	128.798	104.97	125.449	131.237	122.099
ENSG00000182054	105.608	105.727	118.041	132.953	129.292	131.177	90.4845	84.9755	83.1997
ENSG00000132475	82.847	79.6107	85.1086	130.86	128.921	125.573	121.329	115.703	107.775
ENSG00000244716	84.0805	92.1431	82.3251	93.8963	90.0174	105.653	148.085	157.943	122.401
ENSG00000233276	91.2086	88.0928	100.587	130.161	120.352	127.345	108.547	106.485	100.242
ENSG00000198728	118.362	101.103	115.109	109.554	76.9055	110.023	107.165	111.232	115.087
ENSG00000170315	88.569	86.3857	89.0063	104.139	96.922	103.814	140.626	132.192	120.449
ENSG00000009307	87.7203	96.9204	91.6068	129.265	138.123	132.955	103.167	95.6358	86.508
ENSG00000259781	104.519	110.401	115.484	135.152	162.728	148.741	65.3952	63.6346	55.423
ENSG00000125534	77.9844	71.0385	86.2744	92.777	68.0369	89.5443	149.309	153.426	170.229
ENSG00000188486	103.236	93.0973	114.972	139.569	101.304	125.766	90.5398	94.5246	95.2708
ENSG00000214485	86.6958	90.9801	95.2055	100.182	136.535	116.082	114.08	116.262	97.2002
ENSG00000092841	100.022	102.165	113	102.461	132.916	120.886	94.7486	93.0975	90.5363
ENSG00000104904	73.3354	73.1758	84.6103	112.926	108.852	102.952	131.363	129.867	129.94
ENSG00000166441	84.0082	84.2447	89.97	107.894	117.566	109.097	122.071	119.105	110.61
ENSG00000130726	78.3045	79.1756	89.0721	135.968	115.648	128.012	103.221	109.324	105.345
ENSG00000211771	137.516	110.068	137.173	97.7699	95.6956	121.514	50.2936	81.3044	112.276
ENSG00000232573	74.6661	77.6728	79.6151	105.529	95.6956	98.2211	125.519	158.229	126.962
ENSG00000146386	91.3473	92.5051	96.64	129.439	146.028	131.843	90.2587	84.9179	76.4271
ENSG00000184640	70.406	68.1542	74.4328	109.8	90.8816	110.108	143.126	140.198	132.159
ENSG00000163527	95.4443	101.861	97.45	121.143	137.467	124.048	91.653	86.7785	81.3241
ENSG00000105887	93.8584	105.017	95.1196	125.606	145.776	133.4	86.6846	76.8555	69.6283
ENSG00000204308	68.7657	66.744	77.097	119.897	103.65	115.727	130.43	122.137	125.996
ENSG00000170144	87.3194	84.9887	87.9539	144.333	157.494	141.463	76.785	75.0963	73.23
ENSG00000197756	88.9354	89.5666	97.2979	104.219	119.6	110.314	106.46	110.482	100.796
ENSG00000121966	88.7147	85.1767	91.3418	90.4578	93.5433	86.3698	136.536	130.74	122.992
ENSG00000237506	84.7754	89.0701	87.4833	91.6093	105.142	100.459	123.825	125.212	113.191
ENSG00000143621	94.0349	95.3575	99.6277	136.259	131.821	135.377	78.5196	75.3113	71.2776
ENSG00000245910	104.317	105.042	104.43	98.2799	100.319	101.247	105.229	104.747	92.3483
ENSG00000149781	106.358	99.987	111.761	134.081	106.613	131.088	77.8681	74.4788	72.5052
ENSG00000169100	67.7188	67.027	71.3912	122.391	119.692	116.143	119.204	112.506	115.815
ENSG00000051523	102.208	89.9551	104.709	97.2626	80.611	97.4656	111.958	113.365	112.403
ENSG00000235552	97.2946	89.9391	97.2174	110.085	104.169	104.792	99.4647	111.216	94.9868
ENSG00000164924	90.2614	97.0468	95.5491	120.967	135.28	121.031	89.9907	81.1527	76.7914
ENSG00000112695	96.9375	102.053	105.736	106.852	121.204	125.641	85.1759	85.673	78.7178
ENSG00000132963	99.6644	99.0013	107.738	123.2	118.853	134.942	78.5216	75.0897	69.4167
ENSG00000182004	98.8927	101.993	108.315	128.879	124.627	140.668	75.5366	63.7905	61.1326
ENSG00000147140	71.2358	73.4205	75.9871	118.131	117.403	113.852	112.241	111.311	103.528
ENSG00000135069	83.1439	84.5748	85.9633	108.886	120.717	100.164	109.364	100.82	96.9902
ENSG00000144381	81.5988	86.5243	84.4938	118.884	131.568	115.734	97.1477	89.9099	83.4611
ENSG00000213654	87.1295	87.8192	99.6569	118.887	106.242	114	95.1979	91.0325	86.5769
ENSG00000188612	92.9491	96.6636	98.6261	120.745	113.912	120.149	86.7632	80.7867	75.3944
ENSG00000187608	95.8841	93.2062	107.068	103.945	121.226	111.424	81.7368	81.6487	81.988
ENSG00000176101	87.5243	78.8129	97.9611	118.579	100.751	116.122	95.3983	92.6475	88.423
ENSG00000105323	89.6406	88.2442	95.6275	126.924	104.391	125.359	84.2318	81.4102	78.7621
ENSG00000142227	108.354	104.469	119.652	107.476	113.266	105.291	71.0815	69.4991	73.6492
ENSG00000164754	88.1668	100.906	95.396	119.986	122.479	113.807	82.5951	77.9181	70.1953
ENSG00000129355	100.052	99.999	111.021	132.138	121.489	130.587	54.7629	55.0479	54.8866
ENSG00000136810	94.9679	95.7163	99.7248	112.445	128.038	117.695	74.0379	67.937	66.7972
ENSG00000143119	83.0331	86.9438	83.1959	102.683	105.586	102.61	102.575	98.2016	91.9082
ENSG00000110031	102.175	102.526	107.748	119.067	132.178	122.254	59.7749	57.8751	52.555
ENSG00000086061	105.48	111.83	112.314	87.9528	93.5848	92.2235	91.3815	83.2212	76.829
ENSG00000186517	97.2125	101.867	104.128	103.536	105.649	108.673	79.5928	76.8208	73.1287
ENSG00000166595	78.606	70.1592	81.8848	111.989	107.064	105.65	99.6386	100.538	93.7033
ENSG00000108106	70.459	62.0535	77.6323	129.357	115.836	114.934	90.1762	91.3335	97.0811
ENSG00000173915	93.4979	98.682	98.2903	105.529	122.263	116.965	72.5486	74.441	64.8453
ENSG00000140990	81.6262	80.087	86.3383	108.969	108.589	101.902	94.0308	93.4494	90.6444
ENSG00000166681	89.0093	82.4169	91.9534	80.8412	76.3089	82.5913	120.771	115.207	103.659
ENSG00000168003	56.3527	53.0269	58.6047	96.2828	92.2606	90.0642	132.118	131.205	132.214
ENSG00000044574	54.7866	53.5256	56.5005	113.733	107.891	107.195	121.794	115.293	108.93
ENSG00000075785	73.1883	75.8404	74.6352	111.55	102.228	109.946	101.835	95.0627	91.6525
ENSG00000205581	81.3543	80.2337	81.5954	111.712	116.132	107.564	84.7616	87.5287	85.0479
ENSG00000072506	92.4757	95.5549	98.5842	105.794	111.641	107.017	76.9722	75.2941	71.5299
ENSG00000137970	71.4678	74.8035	83.7337	87.4732	113.514	102.192	97.2035	99.0554	102.387
ENSG00000084623	65.1945	65.702	68.2957	114.312	112.193	106.957	107.025	98.008	93.8258
ENSG00000179010	72.528	70.6802	76.7552	110.693	120.277	110.527	92.2508	92.0489	85.5658
ENSG00000130175	71.4802	66.428	79.3365	105.988	86.739	100.552	105.03	108.064	105.833
ENSG00000212802	70.9031	66.2018	80.414	98.7761	126.334	93.1478	102.298	99.7926	89.9318
ENSG00000145494	91.017	88.5869	97.5577	121.282	105.056	118.23	67.3772	69.5102	68.4084
ENSG00000142168	91.6827	87.5271	91.6316	98.1669	99.0227	103.129	86.2172	85.8872	78.6413
ENSG00000167460	84.8289	86.972	88.9212	115.682	119.479	112.294	74.8078	72.0781	66.2168
ENSG00000123143	91.0692	84.5097	99.5019	98.3729	75.8308	97.813	94.0866	91.9891	87.5353
[truncated: 58,729 more rows]
