# Supplementary material for: Transcriptome Profiling and Cytological Assessments for Identifying Regulatory Pathways Associated With Diorcinol N-Induced Autophagy in A3 Cells
Source: Front Pharmacol. 2020 Oct 15;11:570450. doi: 10.3389/fphar.2020.570450 (PMC7593552; doi:10.3389/fphar.2020.570450)
Supplement: Supplementary file 6 [file Table_6.xlsx]

## Sheet: LCAT_18vsCn_deg_up
Table S2 Up-regulated genes by 12.5 μM DN in A3 cells
gene_id	LCAT18_1	LCAT18_2	LCAT18_3	C_1	C_2	C_3	LCAT_18	Cn	log2FoldChange	pvalue	padj	gene_name	gene_chr	gene_start	gene_end	gene_strand	gene_length	gene_biotype	gene_description	tf_family
ENSG00000128918	3208.44	3230.5	3260.81	1101.85	1217.63	1204.42	3233.25	1174.63	1.46033	8.59453e-95	1.00517e-90	ALDH1A2	15	57953424	58497866	-	8622	protein_coding	aldehyde dehydrogenase 1 family member A2 [Source:HGNC Symbol;Acc:HGNC:15472]	-
ENSG00000159399	2292.4	2295.86	2291.57	764.188	829.255	806.324	2293.28	799.922	1.519	2.12375e-92	1.24192e-88	HK2	2	74833981	74893359	+	6064	protein_coding	hexokinase 2 [Source:HGNC Symbol;Acc:HGNC:4923]	-
ENSG00000152795	9731.71	11032.6	9589.39	4063.82	4187.92	4297.94	10117.9	4183.23	1.27424	3.95529e-76	1.85037e-72	HNRNPDL	4	82422564	82430408	-	5476	protein_coding	heterogeneous nuclear ribonucleoprotein D like [Source:HGNC Symbol;Acc:HGNC:5037]	-
ENSG00000274752	13128.7	12371.7	12657.1	5825.21	6204.92	6069.09	12719.2	6033.07	1.07588	3.30674e-75	1.28913e-71	TRBV12-3	7	142560423	142560931	+	409	TR_V_gene	T cell receptor beta variable 12-3 [Source:HGNC Symbol;Acc:HGNC:12185]	-
ENSG00000115053	26499.1	26379.3	26175.5	12539	12945.8	13606.1	26351.3	13030.3	1.01596	1.01917e-72	3.40562e-69	NCL	2	231453531	231483641	-	6929	protein_coding	nucleolin [Source:HGNC Symbol;Acc:HGNC:7667]	-
ENSG00000125148	1771.93	1723.41	1667.41	628.925	668.111	695.743	1720.92	664.26	1.37256	6.82204e-64	1.77305e-60	MT2A	16	56608199	56609497	+	1299	protein_coding	metallothionein 2A [Source:HGNC Symbol;Acc:HGNC:7406]	-
ENSG00000149428	7301.68	6873.5	7572.88	3500.06	3501.7	3525.71	7249.35	3509.16	1.0467	2.55995e-63	5.98799e-60	HYOU1	11	119044189	119057202	-	7694	protein_coding	hypoxia up-regulated 1 [Source:HGNC Symbol;Acc:HGNC:16931]	-
ENSG00000108561	4590.58	4940.83	4539.13	2069.43	2108.44	2230.98	4690.18	2136.29	1.13451	3.17405e-63	6.74948e-60	C1QBP	17	5432777	5448830	-	2335	protein_coding	complement C1q binding protein [Source:HGNC Symbol;Acc:HGNC:1243]	-
ENSG00000089280	24006.6	23492.8	23277.8	12198.4	11725.4	12692.9	23592.4	12205.6	0.950767	4.43654e-63	8.64792e-60	FUS	16	31180110	31194871	+	10283	protein_coding	FUS RNA binding protein [Source:HGNC Symbol;Acc:HGNC:4010]	-
ENSG00000044574	10180.5	9620.08	9611.39	4906.01	4795.37	5081.23	9803.98	4927.54	0.992393	2.97515e-62	5.35321e-59	HSPA5	9	125234853	125241330	-	3908	protein_coding	heat shock protein family A (Hsp70) member 5 [Source:HGNC Symbol;Acc:HGNC:5238]	-
ENSG00000114867	11134.7	10738.8	10821.7	5653.41	5721.49	5837.79	10898.4	5737.57	0.925507	1.79244e-61	2.99478e-58	EIF4G1	3	184314495	184335358	+	8257	protein_coding	eukaryotic translation initiation factor 4 gamma 1 [Source:HGNC Symbol;Acc:HGNC:3296]	-
ENSG00000054118	6390.27	6520.37	6661.66	3217.69	3399.4	3269.53	6524.1	3295.54	0.985244	2.73899e-60	4.27119e-57	THRAP3	1	36224416	36305357	+	4736	protein_coding	thyroid hormone receptor associated protein 3 [Source:HGNC Symbol;Acc:HGNC:22964]	-
ENSG00000115758	8025.71	9006.38	8343.08	4038.15	4088.33	4218.69	8458.39	4115.06	1.03957	1.87217e-58	2.73699e-55	ODC1	2	10439968	10448504	-	2968	protein_coding	ornithine decarboxylase 1 [Source:HGNC Symbol;Acc:HGNC:8109]	-
ENSG00000115306	31358	30323.1	32240	15720.2	17208.8	15422.5	31307	16117.2	0.95786	5.46171e-54	6.72393e-51	SPTBN1	2	54456285	54671445	+	18504	protein_coding	spectrin beta, non-erythrocytic 1 [Source:HGNC Symbol;Acc:HGNC:11275]	-
ENSG00000029363	6155.48	6914.75	6521.62	2949.13	3288.95	3077.86	6530.62	3105.31	1.07248	1.92649e-53	2.25312e-50	BCLAF1	6	136256627	136289851	-	9533	protein_coding	BCL2 associated transcription factor 1 [Source:HGNC Symbol;Acc:HGNC:16863]	Others
ENSG00000166197	6088.39	6738.69	6144.53	3115.99	3154.97	3228.06	6323.87	3166.34	0.998081	4.66372e-53	5.19471e-50	NOLC1	10	102152176	102163871	+	3970	protein_coding	nucleolar and coiled-body phosphoprotein 1 [Source:HGNC Symbol;Acc:HGNC:15608]	-
ENSG00000100650	9849.69	10421.9	10166.5	5451.01	5112.23	5545.67	10146	5369.64	0.91816	1.29917e-51	1.38131e-48	SRSF5	14	69726900	69772005	+	5357	protein_coding	serine and arginine rich splicing factor 5 [Source:HGNC Symbol;Acc:HGNC:10787]	-
ENSG00000179218	28442.2	25235.4	26885.7	13533.2	13764.2	14454.9	26854.4	13917.4	0.948191	1.93687e-51	1.9698e-48	CALR	19	12938578	12944489	+	2714	protein_coding	calreticulin [Source:HGNC Symbol;Acc:HGNC:1455]	-
ENSG00000163938	4206.59	4487.09	4252.06	2126.69	2230.66	2230.98	4315.25	2196.11	0.974467	4.42167e-51	4.30947e-48	GNL3	3	52681156	52694492	+	3318	protein_coding	G protein nucleolar 3 [Source:HGNC Symbol;Acc:HGNC:29931]	-
ENSG00000197157	5554.04	5112.87	5318.32	2487.07	2660.68	2768.23	5328.41	2638.66	1.01351	1.40737e-50	1.31255e-47	SND1	7	127652180	128092609	+	6500	protein_coding	staphylococcal nuclease and tudor domain containing 1 [Source:HGNC Symbol;Acc:HGNC:30646]	-
ENSG00000173473	8679.2	8809.19	8673.16	4392.6	4793.56	4753.17	8720.51	4646.44	0.908143	1.45895e-50	1.31255e-47	SMARCC1	3	47585272	47782106	-	7645	protein_coding	SWI/SNF related, matrix associated, actin dependent regulator of chromatin subfamily c member 1 [Source:HGNC Symbol;Acc:HGNC:11104]	MYB
ENSG00000166598	11204.1	11914.9	11131.8	5858.78	6139.74	6304.07	11416.9	6100.86	0.904052	3.65371e-50	3.164e-47	HSP90B1	12	103930107	103953645	+	4695	protein_coding	heat shock protein 90 beta family member 1 [Source:HGNC Symbol;Acc:HGNC:12028]	-
ENSG00000177733	16625.1	17588.2	16330.1	8526.52	8651.95	9380.09	16847.8	8852.85	0.928324	5.07559e-50	4.0939e-47	HNRNPA0	5	137745651	137754376	-	8726	protein_coding	heterogeneous nuclear ribonucleoprotein A0 [Source:HGNC Symbol;Acc:HGNC:5030]	-
ENSG00000117394	2662.52	2340.13	2564.64	1117.65	1185.04	1108.58	2522.43	1137.09	1.14892	5.74213e-50	4.47714e-47	SLC2A1	1	42925375	42959176	-	4724	protein_coding	solute carrier family 2 member 1 [Source:HGNC Symbol;Acc:HGNC:11005]	-
ENSG00000087086	7795.55	8719.65	7464.86	3737.02	3687.29	4010.43	7993.35	3811.58	1.06844	1.44118e-49	1.08744e-46	FTL	19	48965301	48966878	+	878	protein_coding	ferritin light chain [Source:HGNC Symbol;Acc:HGNC:3999]	-
ENSG00000087074	2390.71	2033.28	2334.58	930.059	898.057	1010.9	2252.86	946.339	1.25092	3.89039e-48	2.67647e-45	PPP1R15A	19	48872392	48876057	+	3093	protein_coding	protein phosphatase 1 regulatory subunit 15A [Source:HGNC Symbol;Acc:HGNC:14375]	-
ENSG00000167996	12607	10998.4	12373.1	5978.24	5990.37	6292.1	11992.8	6086.9	0.978278	4.66338e-48	3.1166e-45	FTH1	11	61959718	61967660	-	2030	protein_coding	ferritin heavy chain 1 [Source:HGNC Symbol;Acc:HGNC:3976]	-
ENSG00000060138	3739.32	3288.86	3414.85	1696.22	1621.39	1720.47	3481.01	1679.36	1.05126	2.68993e-47	1.74778e-44	YBX3	12	10699089	10723312	-	8610	protein_coding	Y-box binding protein 3 [Source:HGNC Symbol;Acc:HGNC:2428]	CSD
ENSG00000163811	2657.89	2892.46	2762.69	1276.61	1382.39	1371.21	2771.01	1343.4	1.04447	4.50805e-47	2.84994e-44	WDR43	2	28894643	28948222	+	4130	protein_coding	WD repeat domain 43 [Source:HGNC Symbol;Acc:HGNC:28945]	-
ENSG00000083857	9963.04	9402.77	10320.6	4609.81	5319.54	4594.67	9895.46	4841.34	1.03123	2.37594e-46	1.46252e-43	FAT1	4	186587783	186726722	-	16177	protein_coding	FAT atypical cadherin 1 [Source:HGNC Symbol;Acc:HGNC:3595]	-
ENSG00000063046	12651	12885.8	13209.3	7055.41	7487.73	7421.87	12915.4	7321.67	0.818818	2.45736e-46	1.47385e-43	EIF4B	12	53006158	53042209	+	6146	protein_coding	eukaryotic translation initiation factor 4B [Source:HGNC Symbol;Acc:HGNC:3285]	-
ENSG00000197746	15893	15158.5	15626.9	8422.86	8877.37	9065.85	15559.5	8788.69	0.823965	6.98489e-46	3.98496e-43	PSAP	10	71816298	71851375	-	3239	protein_coding	prosaposin [Source:HGNC Symbol;Acc:HGNC:9498]	-
ENSG00000121774	8946.38	9301.16	8603.14	4618.7	4831.58	5043.44	8950.22	4831.24	0.889427	2.09e-45	1.16398e-42	KHDRBS1	1	32013829	32060850	+	3588	protein_coding	KH RNA binding domain containing, signal transduction associated 1 [Source:HGNC Symbol;Acc:HGNC:18116]	-
ENSG00000090621	5143.44	5040.43	5053.26	2856.33	2571.96	2704.64	5079.04	2710.98	0.905933	1.59541e-44	8.48144e-42	PABPC4	1	39560816	39576790	-	6782	protein_coding	poly(A) binding protein cytoplasmic 4 [Source:HGNC Symbol;Acc:HGNC:8557]	-
ENSG00000071054	15947.3	15503.6	15968	8648.95	9416.02	9008.72	15806.3	9024.56	0.80848	4.62268e-44	2.40287e-41	MAP4K4	2	101696850	101894689	+	11961	protein_coding	mitogen-activated protein kinase kinase kinase kinase 4 [Source:HGNC Symbol;Acc:HGNC:6866]	-
ENSG00000070756	22050.8	22132.6	21738.4	12673.3	12520.3	13418.2	21973.9	12870.6	0.771701	2.08605e-43	1.06075e-40	PABPC1	8	100685816	100722809	-	4752	protein_coding	poly(A) binding protein cytoplasmic 1 [Source:HGNC Symbol;Acc:HGNC:8554]	-
ENSG00000198408	5520.5	5878.49	5441.35	3093.28	3132.34	3061.27	5613.45	3095.63	0.858713	3.25747e-43	1.62118e-40	OGA	10	101784443	101818465	-	7247	protein_coding	O-GlcNAcase [Source:HGNC Symbol;Acc:HGNC:7056]	-
ENSG00000100029	3598.21	3352.24	3355.83	1837.41	1714.64	1832.89	3435.43	1794.98	0.936391	5.00732e-42	2.39033e-39	PES1	22	30576625	30607083	-	4557	protein_coding	pescadillo ribosomal biogenesis factor 1 [Source:HGNC Symbol;Acc:HGNC:8848]	-
ENSG00000118705	6066.42	6279.92	6079.51	3486.24	3546.06	3587.45	6141.95	3539.92	0.794983	1.00148e-41	4.59673e-39	RPN2	20	37178410	37241623	+	2819	protein_coding	ribophorin II [Source:HGNC Symbol;Acc:HGNC:10382]	-
ENSG00000259956	5263.73	4851.29	5297.32	2823.74	2711.37	2830.89	5137.45	2788.67	0.881435	1.00224e-41	4.59673e-39	RBM15B	3	51391268	51397908	+	6641	protein_coding	RNA binding motif protein 15B [Source:HGNC Symbol;Acc:HGNC:24303]	-
ENSG00000167658	57215.2	53773.7	54904.7	30141	30659.8	33332.1	55297.8	31377.6	0.817457	1.12915e-41	5.07921e-39	EEF2	19	3976056	3985469	-	4027	protein_coding	eukaryotic translation elongation factor 2 [Source:HGNC Symbol;Acc:HGNC:3214]	-
ENSG00000211751	16692.2	15650.5	16654.1	9431.9	8648.33	9443.67	16332.3	9174.63	0.832021	2.47763e-41	1.09348e-38	TRBC1	7	142791694	142793368	+	760	TR_C_gene	T cell receptor beta constant 1 [Source:HGNC Symbol;Acc:HGNC:12156]	-
ENSG00000138795	18480.3	18093.2	17463.3	10664.1	10865.4	10914.4	18012.3	10814.6	0.735927	8.48824e-41	3.67682e-38	LEF1	4	108047545	108168956	-	5361	protein_coding	lymphoid enhancer binding factor 1 [Source:HGNC Symbol;Acc:HGNC:6551]	HMG
ENSG00000215301	10680.1	11808.3	11492.9	5729.44	6473.8	5814.75	11327.1	6006	0.915312	1.16227e-40	4.94301e-38	DDX3X	X	41333284	41364472	+	15892	protein_coding	DEAD-box helicase 3 X-linked [Source:HGNC Symbol;Acc:HGNC:2745]	-
ENSG00000132382	4432.13	3650.04	4285.07	1876.9	1838.66	2051.29	4122.41	1922.28	1.10036	1.90039e-40	7.93785e-38	MYBBP1A	17	4538897	4555631	-	6203	protein_coding	MYB binding protein 1a [Source:HGNC Symbol;Acc:HGNC:7546]	-
ENSG00000096384	34547.9	30670.2	32522.1	17874.5	18663.7	18898.4	32580.1	18478.9	0.818044	6.51489e-40	2.6735e-37	HSP90AB1	6	44246166	44253888	+	2980	protein_coding	heat shock protein 90 alpha family class B member 1 [Source:HGNC Symbol;Acc:HGNC:5258]	-
ENSG00000142657	5120.31	4990.13	4851.21	2653.93	2545.7	2871.44	4987.22	2690.35	0.890313	1.51566e-39	6.11254e-37	PGD	1	10398592	10420144	+	2966	protein_coding	phosphogluconate dehydrogenase [Source:HGNC Symbol;Acc:HGNC:8891]	-
ENSG00000135486	56050.5	62527.5	56816.1	34158.4	33074.2	34031.5	58464.7	33754.7	0.792502	2.48295e-39	9.84384e-37	HNRNPA1	12	54280193	54287088	+	5093	protein_coding	heterogeneous nuclear ribonucleoprotein A1 [Source:HGNC Symbol;Acc:HGNC:5031]	-
ENSG00000037474	7397.68	7935.91	7250.8	4257.34	4305.61	4377.19	7528.13	4313.38	0.803497	9.90092e-39	3.85987e-36	NSUN2	5	6599239	6633291	-	5506	protein_coding	NOP2/Sun RNA methyltransferase family member 2 [Source:HGNC Symbol;Acc:HGNC:25994]	-
ENSG00000180353	8183.01	8227.68	7851.95	4638.45	4658.67	4907.98	8087.55	4735.03	0.772239	1.43884e-38	5.42839e-36	HCLS1	3	121631399	121660927	-	5093	protein_coding	hematopoietic cell-specific Lyn substrate 1 [Source:HGNC Symbol;Acc:HGNC:4844]	-
ENSG00000110931	2194.09	2241.53	2256.56	1150.23	1209.48	1188.75	2230.73	1182.82	0.915206	2.67446e-38	9.92989e-36	CAMKK2	12	121237691	121298308	-	6931	protein_coding	calcium/calmodulin dependent protein kinase kinase 2 [Source:HGNC Symbol;Acc:HGNC:1470]	-
ENSG00000128272	15581.8	14735	15465.8	9062.64	8930.78	9421.56	15260.9	9138.33	0.739792	3.15219e-38	1.15208e-35	ATF4	22	39519695	39522685	+	2514	protein_coding	activating transcription factor 4 [Source:HGNC Symbol;Acc:HGNC:786]	TF_bZIP
ENSG00000130826	3577.39	3663.12	3420.85	1986.49	1896.6	2000.61	3553.79	1961.23	0.857645	4.36358e-38	1.57028e-35	DKC1	X	154762742	154777689	+	4203	protein_coding	dyskerin pseudouridine synthase 1 [Source:HGNC Symbol;Acc:HGNC:2890]	-
ENSG00000198846	4063.17	4152.07	3971.99	1968.72	2253.29	2228.22	4062.41	2150.08	0.917566	7.48448e-38	2.65257e-35	TOX	8	58805418	59119208	-	4131	protein_coding	thymocyte selection associated high mobility group box [Source:HGNC Symbol;Acc:HGNC:18988]	HMG
ENSG00000169100	6066.42	5909.68	5766.43	3357.89	3325.17	3555.2	5914.18	3412.75	0.79309	1.31376e-37	4.58659e-35	SLC25A6	X	1386152	1392724	-	2164	protein_coding	solute carrier family 25 member 6 [Source:HGNC Symbol;Acc:HGNC:10992]	-
ENSG00000090863	10920.7	10189.5	10794.7	6238.9	6481.95	6209.16	10635	6310	0.752996	2.34785e-37	8.07627e-35	GLG1	16	74447427	74607144	-	14111	protein_coding	golgi glycoprotein 1 [Source:HGNC Symbol;Acc:HGNC:4316]	-
ENSG00000196924	43060.6	38826.4	45530.3	22605.8	23344.1	24213.7	42472.4	23387.8	0.860749	2.55056e-37	8.6464e-35	FLNA	X	154348524	154374638	-	10585	protein_coding	filamin A [Source:HGNC Symbol;Acc:HGNC:3754]	-
ENSG00000188042	17499.5	17841.7	17969.5	10340.2	10930.6	11089.5	17770.2	10786.8	0.72017	2.81819e-37	9.4172e-35	ARL4C	2	234493041	234497053	-	4013	protein_coding	ADP ribosylation factor like GTPase 4C [Source:HGNC Symbol;Acc:HGNC:698]	-
ENSG00000087269	2672.92	2806.95	2721.68	1457.29	1521.81	1516.81	2733.85	1498.64	0.867273	3.61705e-37	1.18576e-34	NOP14	4	2937933	2963385	-	3538	protein_coding	NOP14 nucleolar protein [Source:HGNC Symbol;Acc:HGNC:16821]	-
ENSG00000187514	46744.4	49004.9	43156.7	26147.3	25798.3	27523.8	46302	26489.8	0.805628	3.64989e-37	1.18576e-34	PTMA	2	231706895	231713541	+	3378	protein_coding	prothymosin alpha [Source:HGNC Symbol;Acc:HGNC:9623]	-
ENSG00000170476	1993.99	1705.3	1880.47	878.718	804.811	915.985	1859.92	866.505	1.10163	7.37179e-37	2.3621e-34	MZB1	5	139387480	139390081	-	2273	protein_coding	marginal zone B and B1 cell specific protein [Source:HGNC Symbol;Acc:HGNC:30125]	-
ENSG00000170144	19944.6	21678.9	19580.9	12071	11754.4	12211	20401.4	12012.1	0.764217	1.07464e-36	3.3516e-34	HNRNPA3	2	177212563	177223958	+	6033	protein_coding	heterogeneous nuclear ribonucleoprotein A3 [Source:HGNC Symbol;Acc:HGNC:24941]	-
ENSG00000127022	13984.6	15110.2	14835.7	8419.89	9003.21	8390.38	14643.5	8604.49	0.767138	1.46343e-36	4.50409e-34	CANX	5	179678628	179730925	+	6235	protein_coding	calnexin [Source:HGNC Symbol;Acc:HGNC:1473]	-
ENSG00000181396	1719.88	1594.63	1680.42	868.845	810.243	817.383	1664.97	832.157	1.00064	1.62663e-36	4.94136e-34	OGFOD3	17	82389223	82418637	-	6391	protein_coding	2-oxoglutarate and iron dependent oxygenase domain containing 3 [Source:HGNC Symbol;Acc:HGNC:26174]	-
ENSG00000106263	9820.77	8916.84	9674.41	5387.82	5068.77	5602.8	9470.67	5353.13	0.823031	7.67412e-36	2.18909e-33	EIF3B	7	2354086	2380745	+	8998	protein_coding	eukaryotic translation initiation factor 3 subunit B [Source:HGNC Symbol;Acc:HGNC:3280]	-
ENSG00000159216	13872.4	14277.2	13818.4	7825.52	8736.14	8300.99	13989.3	8287.55	0.755227	3.66147e-35	1.01959e-32	RUNX1	21	34787801	36004667	-	15574	protein_coding	runt related transcription factor 1 [Source:HGNC Symbol;Acc:HGNC:10471]	Runt
ENSG00000204843	4684.27	4834.19	4768.19	2802.02	2915.97	2786.66	4762.21	2834.88	0.748361	1.85507e-34	5.10494e-32	DCTN1	2	74361154	74392087	-	10439	protein_coding	dynactin subunit 1 [Source:HGNC Symbol;Acc:HGNC:2711]	-
ENSG00000174231	11684.1	11429	12086	6639.75	7343.79	6853.3	11733	6945.61	0.756318	1.88201e-34	5.11884e-32	PRPF8	17	1650629	1684882	-	11355	protein_coding	pre-mRNA processing factor 8 [Source:HGNC Symbol;Acc:HGNC:17340]	-
ENSG00000160208	4775.64	4907.63	4632.15	2801.04	2887.91	2791.26	4771.81	2826.74	0.755331	2.84285e-34	7.64333e-32	RRP1B	21	43659548	43696079	+	5762	protein_coding	ribosomal RNA processing 1B [Source:HGNC Symbol;Acc:HGNC:23818]	-
ENSG00000005100	2096.93	2091.63	1953.49	1078.16	1125.29	1065.27	2047.35	1089.57	0.909629	3.09375e-34	8.22341e-32	DHX33	17	5440912	5469060	-	5872	protein_coding	DEAH-box helicase 33 [Source:HGNC Symbol;Acc:HGNC:16718]	-
ENSG00000196839	16586.9	16107.3	16121	9918.65	9463.1	10373.5	16271.7	9918.41	0.714166	3.94895e-34	1.03787e-31	ADA	20	44619522	44652233	-	2852	protein_coding	adenosine deaminase [Source:HGNC Symbol;Acc:HGNC:186]	-
ENSG00000196305	7804.8	8699.52	7758.93	4272.15	4764.59	4403.91	8087.75	4480.22	0.852133	4.45629e-34	1.15819e-31	IARS	9	92210207	92293756	-	7401	protein_coding	isoleucyl-tRNA synthetase [Source:HGNC Symbol;Acc:HGNC:5330]	-
ENSG00000166794	4007.65	3958.9	3972.99	2248.14	2245.14	2424.5	3979.85	2305.93	0.787242	6.69741e-34	1.70282e-31	PPIB	15	64155812	64163205	-	1911	protein_coding	peptidylprolyl isomerase B [Source:HGNC Symbol;Acc:HGNC:9255]	-
ENSG00000181873	1148.51	1200.25	1193.3	600.293	539.559	507.754	1180.69	549.202	1.10538	1.69353e-33	4.25949e-31	IBA57	1	228165815	228182257	+	10219	protein_coding	IBA57, iron-sulfur cluster assembly [Source:HGNC Symbol;Acc:HGNC:27302]	-
ENSG00000155660	4440.22	4363.34	4368.09	2693.42	2633.52	2544.3	4390.55	2623.74	0.742814	3.32519e-33	8.10204e-31	PDIA4	7	149003062	149028641	-	3277	protein_coding	protein disulfide isomerase family A member 4 [Source:HGNC Symbol;Acc:HGNC:30167]	-
ENSG00000063244	11863.3	11141.3	11550.9	6801.67	6751.73	7306.68	11518.5	6953.36	0.728074	3.94043e-33	9.50212e-31	U2AF2	19	55654146	55674715	+	4115	protein_coding	U2 small nuclear RNA auxiliary factor 2 [Source:HGNC Symbol;Acc:HGNC:23156]	-
ENSG00000164530	3176.05	2820.03	3199.8	1695.23	1510.04	1625.55	3065.29	1610.27	0.928825	4.94262e-33	1.16781e-30	PI16	6	36948263	36964837	+	2378	protein_coding	peptidase inhibitor 16 [Source:HGNC Symbol;Acc:HGNC:21245]	-
ENSG00000270647	7860.32	8211.58	7177.79	4216.86	4259.43	4593.75	7749.89	4356.68	0.830846	5.35237e-33	1.23958e-30	TAF15	17	35713791	35864615	+	5909	protein_coding	TATA-box binding protein associated factor 15 [Source:HGNC Symbol;Acc:HGNC:11547]	-
ENSG00000214706	1571.83	1620.79	1611.4	852.06	787.611	858.851	1601.34	832.84	0.943657	6.12441e-33	1.40447e-30	IFRD2	3	50287732	50292918	-	3712	protein_coding	interferon related developmental regulator 2 [Source:HGNC Symbol;Acc:HGNC:5457]	-
ENSG00000124193	6348.63	6986.18	6354.58	3811.07	3948.92	3862.99	6563.13	3874.32	0.760501	2.08117e-32	4.72628e-30	SRSF6	20	43457928	43464247	+	4593	protein_coding	serine and arginine rich splicing factor 6 [Source:HGNC Symbol;Acc:HGNC:10788]	-
ENSG00000181163	17208	18979.6	18717.7	10724.3	11116.2	11400	18301.8	11080.2	0.724056	3.36047e-32	7.55814e-30	NPM1	5	171387116	171411137	+	3828	protein_coding	nucleophosmin 1 [Source:HGNC Symbol;Acc:HGNC:7910]	-
ENSG00000210135	1368.27	1242.5	1531.38	662.494	629.183	617.414	1380.72	636.364	1.11793	3.88595e-32	8.65678e-30	MT-TN	MT	5657	5729	-	73	Mt_tRNA	mitochondrially encoded tRNA asparagine [Source:HGNC Symbol;Acc:HGNC:7493]	-
ENSG00000279692	1275.74	945.71	1291.32	470.953	432.733	457.071	1170.92	453.586	1.36796	4.78859e-32	1.0567e-29	AC110285.7	17	81395609	81397144	-	1536	TEC	TEC	-
ENSG00000137955	2286.62	2077.54	2282.57	1195.65	1216.72	1213.63	2215.58	1208.67	0.873923	5.47509e-32	1.1969e-29	RABGGTB	1	75786197	75795079	+	5913	protein_coding	Rab geranylgeranyltransferase subunit beta [Source:HGNC Symbol;Acc:HGNC:9796]	-
ENSG00000188707	1893.37	1757.61	1880.47	921.173	886.288	1024.72	1843.82	944.061	0.965466	9.22193e-32	1.97899e-29	ZBED6CL	7	150329789	150332721	+	2933	protein_coding	ZBED6 C-terminal like [Source:HGNC Symbol;Acc:HGNC:21720]	-
ENSG00000009694	1039.79	1233.45	1121.28	492.674	550.422	472.736	1131.51	505.278	1.16348	1.2171e-31	2.58811e-29	TENM1	X	124375903	124963817	-	12896	protein_coding	teneurin transmembrane protein 1 [Source:HGNC Symbol;Acc:HGNC:8117]	-
ENSG00000074842	2742.32	3129.9	2736.68	1500.73	1543.54	1590.53	2869.63	1544.93	0.893449	1.45668e-31	3.06966e-29	MYDGF	19	4641374	4670370	-	1678	protein_coding	myeloid derived growth factor [Source:HGNC Symbol;Acc:HGNC:16948]	-
ENSG00000179051	13570.5	13848.6	13060.2	8130.61	8383.98	8712.91	13493.1	8409.17	0.682125	1.73226e-31	3.61779e-29	RCC2	1	17406760	17439724	-	4126	protein_coding	regulator of chromosome condensation 2 [Source:HGNC Symbol;Acc:HGNC:30297]	-
ENSG00000124422	9247.09	9574.81	9329.32	5806.45	5975.88	6042.36	9383.74	5941.57	0.659313	1.89262e-31	3.91772e-29	USP22	17	20999593	21043760	-	6808	protein_coding	ubiquitin specific peptidase 22 [Source:HGNC Symbol;Acc:HGNC:12621]	-
ENSG00000060982	3344.91	3701.35	3264.81	1695.23	1957.26	1844.87	3437.02	1832.45	0.907153	2.99566e-31	6.09317e-29	BCAT1	12	24810022	24949459	-	11775	protein_coding	branched chain amino acid transaminase 1 [Source:HGNC Symbol;Acc:HGNC:976]	-
ENSG00000084623	4516.56	4415.66	4233.05	2576.91	2598.21	2711.09	4388.42	2628.74	0.739089	4.31586e-31	8.6284e-29	EIF3I	1	32221928	32231604	+	1725	protein_coding	eukaryotic translation initiation factor 3 subunit I [Source:HGNC Symbol;Acc:HGNC:3272]	-
ENSG00000168003	11419.2	10899.8	10699.7	6686.15	6294.55	6983.23	11006.2	6654.64	0.725826	5.36116e-31	1.06274e-28	SLC3A2	11	62856102	62888875	+	5178	protein_coding	solute carrier family 3 member 2 [Source:HGNC Symbol;Acc:HGNC:11026]	-
ENSG00000147140	14318.8	14175.6	13823.4	8638.09	8907.24	9253.84	14106	8933.06	0.658994	5.55654e-31	1.09221e-28	NONO	X	71283192	71301168	+	5292	protein_coding	non-POU domain containing octamer binding [Source:HGNC Symbol;Acc:HGNC:7871]	-
ENSG00000150990	2266.95	1997.06	2209.55	1156.16	1113.52	1189.67	2157.85	1153.12	0.903736	5.79741e-31	1.13006e-28	DHX37	12	124946825	124989122	-	6618	protein_coding	DEAH-box helicase 37 [Source:HGNC Symbol;Acc:HGNC:17210]	-
ENSG00000129351	21739.6	21237.2	21664.4	13759.3	13804.9	14376.5	21547.1	13980.3	0.624073	6.07699e-31	1.17477e-28	ILF3	19	10654261	10692417	+	11022	protein_coding	interleukin enhancer binding factor 3 [Source:HGNC Symbol;Acc:HGNC:6038]	-
ENSG00000135624	9622.99	9144.21	9495.36	5799.54	5958.68	6058.03	9420.85	5938.75	0.665576	6.46525e-31	1.23958e-28	CCT7	2	73233420	73253021	+	3591	protein_coding	chaperonin containing TCP1 subunit 7 [Source:HGNC Symbol;Acc:HGNC:1622]	-
ENSG00000049656	9207.77	8716.63	9237.3	5583.31	5177.41	5690.35	9053.9	5483.69	0.72341	9.82988e-31	1.86936e-28	CLPTM1L	5	1317744	1345099	-	6557	protein_coding	CLPTM1 like [Source:HGNC Symbol;Acc:HGNC:24308]	-
ENSG00000132507	18693.1	18327.7	18361.6	11251.5	10945.1	12148.3	18460.8	11448.3	0.689303	9.98135e-31	1.88285e-28	EIF5A	17	7306999	7312463	+	2815	protein_coding	eukaryotic translation initiation factor 5A [Source:HGNC Symbol;Acc:HGNC:3300]	-
ENSG00000131370	1777.71	1896.45	1839.46	964.615	984.966	1045	1837.87	998.192	0.880747	1.07494e-30	2.01152e-28	SH3BP5	3	15254853	15341368	-	4159	protein_coding	SH3 domain binding protein 5 [Source:HGNC Symbol;Acc:HGNC:10827]	-
ENSG00000075624	281571	287563	270633	162943	164297	183266	279922	170169	0.718058	2.15632e-30	4.00305e-28	ACTB	7	5527147	5563784	-	3519	protein_coding	actin beta [Source:HGNC Symbol;Acc:HGNC:132]	-
ENSG00000244462	4428.66	4850.28	4552.13	2359.7	2746.68	2610.65	4610.36	2572.34	0.841647	2.38158e-30	4.38643e-28	RBM12	20	35648925	35664956	-	6702	protein_coding	RNA binding motif protein 12 [Source:HGNC Symbol;Acc:HGNC:9898]	-
ENSG00000113649	5464.98	5235.61	5276.31	3252.24	3392.16	3214.24	5325.63	3286.21	0.696327	4.48019e-30	8.18719e-28	TCERG1	5	146447311	146511961	+	8714	protein_coding	transcription elongation regulator 1 [Source:HGNC Symbol;Acc:HGNC:15630]	-
ENSG00000145912	2940.1	3123.86	2859.71	1554.05	1560.74	1769.31	2974.56	1628.03	0.86945	4.62332e-30	8.38325e-28	NHP2	5	178149460	178153967	-	1510	protein_coding	NHP2 ribonucleoprotein [Source:HGNC Symbol;Acc:HGNC:14377]	-
ENSG00000089597	9736.34	9504.38	9645.4	6011.81	5980.41	6351.07	9628.71	6114.43	0.655064	5.93534e-30	1.06795e-27	GANAB	11	62624826	62646726	-	5030	protein_coding	glucosidase II alpha subunit [Source:HGNC Symbol;Acc:HGNC:4138]	-
ENSG00000159140	8520.74	9332.35	8810.19	4664.12	5508.75	4860.06	8887.76	5010.98	0.826663	8.12373e-30	1.43956e-27	SON	21	33542618	33577481	+	13172	protein_coding	SON DNA binding protein [Source:HGNC Symbol;Acc:HGNC:11183]	-
ENSG00000135632	1298.87	1159	1253.31	555.863	569.433	651.51	1237.06	592.269	1.0617	8.88817e-30	1.56318e-27	SMYD5	2	73214222	73227237	+	3380	protein_coding	SMYD family member 5 [Source:HGNC Symbol;Acc:HGNC:16258]	-
ENSG00000155506	14747.9	13336.5	14986.7	8260.93	8917.2	8691.72	14357.1	8623.28	0.735348	1.37801e-29	2.38763e-27	LARP1	5	154712902	154817607	+	8492	protein_coding	La ribonucleoprotein domain family member 1 [Source:HGNC Symbol;Acc:HGNC:29531]	-
ENSG00000151553	4160.32	4725.53	4208.05	2263.93	2592.78	2324.06	4364.63	2393.59	0.866637	2.32059e-29	3.96721e-27	FAM160B1	10	114821744	114899832	+	6216	protein_coding	family with sequence similarity 160 member B1 [Source:HGNC Symbol;Acc:HGNC:29320]	-
ENSG00000055044	3749.73	3470.96	3852.96	2070.42	2237	2045.76	3691.21	2117.72	0.801359	2.32358e-29	3.96721e-27	NOP58	2	202265716	202303666	+	3299	protein_coding	NOP58 ribonucleoprotein [Source:HGNC Symbol;Acc:HGNC:29926]	-
ENSG00000132475	18385.5	18042.9	17672.4	11644.5	11194.9	12013.8	18033.6	11617.7	0.634337	3.92675e-29	6.56076e-27	H3F3B	17	75776434	75785893	-	6134	protein_coding	H3 histone family member 3B [Source:HGNC Symbol;Acc:HGNC:4765]	-
ENSG00000101544	1562.58	1823.01	1716.43	803.681	927.932	834.891	1700.67	855.502	0.991388	4.88197e-29	8.09888e-27	ADNP2	18	80109031	80147523	+	5893	protein_coding	ADNP homeobox 2 [Source:HGNC Symbol;Acc:HGNC:23803]	Others
ENSG00000132388	3797.15	4003.17	3811.95	2396.23	2379.13	2331.43	3870.76	2368.93	0.708548	5.05707e-29	8.33027e-27	UBE2G1	17	4269259	4366628	-	4539	protein_coding	ubiquitin conjugating enzyme E2 G1 [Source:HGNC Symbol;Acc:HGNC:12482]	-
ENSG00000197081	5825.84	5717.52	6202.54	3175.23	3609.43	2948.84	5915.3	3244.5	0.866395	8.54152e-29	1.39717e-26	IGF2R	6	159969099	160113507	+	17843	protein_coding	insulin like growth factor 2 receptor [Source:HGNC Symbol;Acc:HGNC:5467]	-
ENSG00000142192	3365.73	2929.69	3170.79	1766.32	1787.97	1844.87	3155.4	1799.72	0.809571	1.27766e-28	2.0754e-26	APP	21	25880550	26171128	-	6316	protein_coding	amyloid beta precursor protein [Source:HGNC Symbol;Acc:HGNC:620]	-
ENSG00000077782	3262.8	2917.62	3225.8	1820.62	1841.38	1801.56	3135.4	1821.19	0.783499	1.58934e-28	2.56387e-26	FGFR1	8	38400215	38468834	-	13842	protein_coding	fibroblast growth factor receptor 1 [Source:HGNC Symbol;Acc:HGNC:3688]	-
ENSG00000233016	3118.22	2926.67	2810.7	1683.39	1528.15	1738.9	2951.86	1650.14	0.838856	2.24629e-28	3.57435e-26	SNHG7	9	136721366	136728184	-	4345	antisense	small nucleolar RNA host gene 7 [Source:HGNC Symbol;Acc:HGNC:28254]	-
ENSG00000058262	8868.88	9672.4	8866.21	5578.38	5559.45	5851.61	9135.83	5663.14	0.689991	2.36643e-28	3.74009e-26	SEC61A1	3	128051641	128071683	+	4697	protein_coding	Sec61 translocon alpha 1 subunit [Source:HGNC Symbol;Acc:HGNC:18276]	-
ENSG00000001084	2203.34	2078.55	2064.51	1120.61	1257.46	1146.36	2115.47	1174.81	0.84781	3.16558e-28	4.96954e-26	GCLC	6	53497341	53616970	-	8646	protein_coding	glutamate-cysteine ligase catalytic subunit [Source:HGNC Symbol;Acc:HGNC:4311]	-
ENSG00000104824	8806.43	8133.1	8570.13	5151.85	5040.71	5513.42	8503.22	5235.33	0.699612	3.5862e-28	5.51873e-26	HNRNPL	19	38836388	38852347	-	6821	protein_coding	heterogeneous nuclear ribonucleoprotein L [Source:HGNC Symbol;Acc:HGNC:5045]	-
ENSG00000134516	7698.39	7767.9	8033	4895.15	5171.98	4850.85	7833.1	4972.66	0.655569	3.66194e-28	5.59846e-26	DOCK2	5	169637247	170083382	+	13210	protein_coding	dedicator of cytokinesis 2 [Source:HGNC Symbol;Acc:HGNC:2988]	-
ENSG00000136938	11472.4	11295.2	10905.7	6971.49	7232.44	7432.01	11224.4	7211.98	0.638053	4.28757e-28	6.47036e-26	ANP32B	9	97983361	98015943	+	1850	protein_coding	acidic nuclear phosphoprotein 32 family member B [Source:HGNC Symbol;Acc:HGNC:16677]	-
ENSG00000174437	6458.51	6337.26	6353.58	3913.75	4200.59	4025.17	6383.12	4046.5	0.657406	4.99301e-28	7.48664e-26	ATP2A2	12	110280756	110351093	+	13745	protein_coding	ATPase sarcoplasmic/endoplasmic reticulum Ca2+ transporting 2 [Source:HGNC Symbol;Acc:HGNC:812]	-
ENSG00000163931	4595.21	4430.75	4383.09	2700.33	2690.55	2873.28	4469.68	2754.72	0.698052	6.23969e-28	9.1794e-26	TKT	3	53224707	53256052	-	9507	protein_coding	transketolase [Source:HGNC Symbol;Acc:HGNC:11834]	-
ENSG00000103222	4675.02	4319.08	4731.18	2690.46	2828.16	2807.85	4575.09	2775.49	0.720827	7.45799e-28	1.08354e-25	ABCC1	16	15949577	16143074	+	7575	protein_coding	ATP binding cassette subfamily C member 1 [Source:HGNC Symbol;Acc:HGNC:51]	-
ENSG00000124766	20645.5	21957.6	20418.1	13278.5	13984.2	13216.3	21007	13493	0.63866	8.74147e-28	1.26217e-25	SOX4	6	21592768	21598619	+	5852	protein_coding	SRY-box 4 [Source:HGNC Symbol;Acc:HGNC:11200]	HMG
ENSG00000224470	6280.39	6349.34	6426.6	3593.86	4114.59	3591.14	6352.11	3766.53	0.753874	9.62412e-28	1.38109e-25	ATXN1L	16	71845991	71885268	+	8542	protein_coding	ataxin 1 like [Source:HGNC Symbol;Acc:HGNC:33279]	-
ENSG00000169604	1120.75	1141.89	1126.28	552.901	619.225	526.184	1129.64	566.103	0.996409	1.20744e-27	1.71171e-25	ANTXR1	2	69013178	69249327	+	8185	protein_coding	ANTXR cell adhesion molecule 1 [Source:HGNC Symbol;Acc:HGNC:21014]	-
ENSG00000174718	2505.22	2729.48	2599.65	1452.35	1591.52	1465.21	2611.45	1503.03	0.797022	1.55553e-27	2.19189e-25	KIAA1551	12	31959370	31993107	+	6646	protein_coding	KIAA1551 [Source:HGNC Symbol;Acc:HGNC:25559]	-
ENSG00000167721	2031.01	2103.7	2135.53	1132.46	1214.01	1242.2	2090.08	1196.22	0.804969	1.74222e-27	2.44025e-25	TSR1	17	2322503	2337507	-	5545	protein_coding	TSR1, ribosome maturation factor [Source:HGNC Symbol;Acc:HGNC:25542]	-
ENSG00000110104	1795.06	1513.14	1677.42	831.326	858.224	904.926	1661.87	864.826	0.941424	1.76475e-27	2.4571e-25	CCDC86	11	60842071	60851081	+	3384	protein_coding	coiled-coil domain containing 86 [Source:HGNC Symbol;Acc:HGNC:28359]	-
ENSG00000067057	6870.26	6240.68	6457.61	4131.95	4050.31	4061.11	6522.85	4081.12	0.67636	1.84341e-27	2.55143e-25	PFKP	10	3066333	3137712	+	4836	protein_coding	phosphofructokinase, platelet [Source:HGNC Symbol;Acc:HGNC:8878]	-
ENSG00000089737	6803.18	6872.49	6662.66	4231.67	4425.1	4448.15	6779.44	4368.31	0.633975	3.35856e-27	4.62118e-25	DDX24	14	94048291	94081245	-	8636	protein_coding	DEAD-box helicase 24 [Source:HGNC Symbol;Acc:HGNC:13266]	-
ENSG00000155849	2033.32	1949.77	1994.5	1070.26	1191.37	1138.99	1992.53	1133.54	0.813128	3.68861e-27	5.04563e-25	ELMO1	7	36854361	37449249	-	9570	protein_coding	engulfment and cell motility 1 [Source:HGNC Symbol;Acc:HGNC:16286]	-
ENSG00000139644	19642.7	19557.1	18638.6	12613.1	12495.9	13031.1	19279.5	12713.3	0.600684	4.12024e-27	5.60329e-25	TMBIM6	12	49707725	49764934	+	6186	protein_coding	transmembrane BAX inhibitor motif containing 6 [Source:HGNC Symbol;Acc:HGNC:11723]	-
ENSG00000167986	9166.13	9314.24	9521.37	5414.48	5947.82	6071.85	9333.91	5811.38	0.683513	5.17895e-27	6.96212e-25	DDB1	11	61299451	61342596	-	13950	protein_coding	damage specific DNA binding protein 1 [Source:HGNC Symbol;Acc:HGNC:2717]	-
ENSG00000284543	345.826	303.834	356.089	115.517	105.015	99.5235	335.25	106.685	1.65272	7.21647e-27	9.59093e-25	LINC01226	1	31506226	31583306	+	9848	processed_transcript	long intergenic non-protein coding RNA 1226 [Source:HGNC Symbol;Acc:HGNC:49678]	-
ENSG00000120949	794.591	649.924	698.174	264.603	256.2	330.823	714.229	283.875	1.32961	7.34174e-27	9.7023e-25	TNFRSF8	1	12063377	12144207	+	3738	protein_coding	TNF receptor superfamily member 8 [Source:HGNC Symbol;Acc:HGNC:11923]	-
ENSG00000055070	4796.46	4462.95	4523.13	2801.04	2801.9	2947	4594.18	2849.98	0.688567	7.88163e-27	1.03573e-24	SZRD1	1	16352575	16398145	+	4747	protein_coding	SUZ RNA binding domain containing 1 [Source:HGNC Symbol;Acc:HGNC:30232]	-
ENSG00000185896	5725.22	5525.36	5499.37	3578.06	3516.18	3660.25	5583.32	3584.83	0.639094	1.02446e-26	1.33129e-24	LAMP1	13	113297241	113323672	+	5739	protein_coding	lysosomal associated membrane protein 1 [Source:HGNC Symbol;Acc:HGNC:6499]	-
ENSG00000197451	9413.65	9918.89	9082.26	5967.38	5699.77	6179.67	9471.6	5948.94	0.671012	1.11633e-26	1.44266e-24	HNRNPAB	5	178204507	178211163	+	2144	protein_coding	heterogeneous nuclear ribonucleoprotein A/B [Source:HGNC Symbol;Acc:HGNC:5034]	-
ENSG00000164163	3812.19	4421.7	3788.94	2131.63	2368.26	2247.57	4007.61	2249.16	0.833347	1.40645e-26	1.80759e-24	ABCE1	4	145097932	145129179	+	6265	protein_coding	ATP binding cassette subfamily E member 1 [Source:HGNC Symbol;Acc:HGNC:69]	-
ENSG00000130508	5980.83	5647.1	5944.48	3589.91	3840.28	3506.36	5857.47	3645.52	0.683986	1.63791e-26	2.09357e-24	PXDN	2	1631887	1744852	-	11257	protein_coding	peroxidasin [Source:HGNC Symbol;Acc:HGNC:14966]	-
ENSG00000136819	5433.75	5370.42	5299.32	3347.03	3280.81	3554.28	5367.83	3394.04	0.661256	1.73885e-26	2.21051e-24	C9orf78	9	129827290	129835863	-	5099	protein_coding	chromosome 9 open reading frame 78 [Source:HGNC Symbol;Acc:HGNC:24932]	-
ENSG00000125977	5699.77	5408.66	5450.36	3559.3	3569.6	3558.89	5519.59	3562.59	0.631458	3.44256e-26	4.27596e-24	EIF2S2	20	34088298	34112332	-	2656	protein_coding	eukaryotic translation initiation factor 2 subunit beta [Source:HGNC Symbol;Acc:HGNC:3266]	-
ENSG00000105447	2952.82	2742.56	3129.78	1695.23	1724.6	1761.93	2941.72	1727.25	0.768086	4.43717e-26	5.46263e-24	GRWD1	19	48445773	48457022	+	5763	protein_coding	glutamate rich WD repeat containing 1 [Source:HGNC Symbol;Acc:HGNC:21270]	-
ENSG00000143514	3007.18	2879.38	2996.75	1750.52	1878.5	1698.35	2961.11	1775.79	0.737426	4.63042e-26	5.67069e-24	TP53BP2	1	223779899	223845972	-	5991	protein_coding	tumor protein p53 binding protein 2 [Source:HGNC Symbol;Acc:HGNC:12000]	-
ENSG00000136997	3730.07	3218.43	3607.9	1844.32	2013.39	2094.6	3518.8	1984.1	0.826055	4.88162e-26	5.94718e-24	MYC	8	127735434	127741434	+	3001	protein_coding	MYC proto-oncogene, bHLH transcription factor [Source:HGNC Symbol;Acc:HGNC:7553]	bHLH
ENSG00000069667	1880.65	2138.91	1978.49	1017.93	1173.27	1045	1999.35	1078.73	0.890193	4.96961e-26	6.02301e-24	RORA	15	60488284	61229319	-	17040	protein_coding	RAR related orphan receptor A [Source:HGNC Symbol;Acc:HGNC:10258]	THR-like
ENSG00000100811	5208.21	5397.59	5298.32	3400.34	3441.04	3493.46	5301.37	3444.95	0.621935	8.07195e-26	9.71141e-24	YY1	14	100238298	100282792	+	8720	protein_coding	YY1 transcription factor [Source:HGNC Symbol;Acc:HGNC:12856]	zf-C2H2
ENSG00000198589	2362.95	2590.64	2514.63	1312.15	1515.47	1268.92	2489.41	1365.52	0.866362	8.09596e-26	9.71141e-24	LRBA	4	150264531	151015727	-	16657	protein_coding	LPS responsive beige-like anchor protein [Source:HGNC Symbol;Acc:HGNC:1742]	-
ENSG00000133265	2243.82	2044.34	2266.56	1211.45	1120.76	1299.33	2184.91	1210.51	0.851874	9.09579e-26	1.08551e-23	HSPBP1	19	55262231	55280381	-	2159	protein_coding	HSPA (Hsp70) binding protein 1 [Source:HGNC Symbol;Acc:HGNC:24989]	-
ENSG00000107262	2420.78	2178.15	2382.59	1386.2	1361.57	1340.8	2327.18	1362.86	0.771723	1.02882e-25	1.21541e-23	BAG1	9	33247820	33264720	-	7073	protein_coding	BCL2 associated athanogene 1 [Source:HGNC Symbol;Acc:HGNC:937]	-
ENSG00000183283	5306.52	5495.18	5248.31	3471.43	3435.61	3511.89	5350	3472.98	0.623414	1.3417e-25	1.57707e-23	DAZAP2	12	51238292	51271362	+	5731	protein_coding	DAZ associated protein 2 [Source:HGNC Symbol;Acc:HGNC:2684]	-
ENSG00000107372	4070.11	4176.21	4007	2472.26	2550.23	2671.47	4084.44	2564.65	0.671252	1.6858e-25	1.96182e-23	ZFAND5	9	72351425	72365235	-	7053	protein_coding	zinc finger AN1-type containing 5 [Source:HGNC Symbol;Acc:HGNC:13008]	-
ENSG00000101444	2989.84	2754.63	3029.75	1746.57	1684.76	1809.85	2924.74	1747.06	0.743274	1.77334e-25	2.05347e-23	AHCY	20	34280268	34311802	-	3894	protein_coding	adenosylhomocysteinase [Source:HGNC Symbol;Acc:HGNC:343]	-
ENSG00000211790	3601.68	4047.44	3694.92	2229.38	2237	2363.68	3781.35	2276.68	0.732157	2.19349e-25	2.52748e-23	TRAV8-4	14	21894433	21895030	+	469	TR_V_gene	T cell receptor alpha variable 8-4 [Source:HGNC Symbol;Acc:HGNC:12149]	-
ENSG00000110987	3233.88	3086.64	3207.8	1943.05	2001.62	2013.51	3176.1	1986.06	0.677095	2.52785e-25	2.89848e-23	BCL7A	12	122019422	122062044	+	6565	protein_coding	BCL tumor suppressor 7A [Source:HGNC Symbol;Acc:HGNC:1004]	-
ENSG00000277734	8220.02	8687.45	8104.02	5347.34	4947.46	5470.1	8337.16	5254.97	0.665977	2.8053e-25	3.20091e-23	TRAC	14	22547506	22552154	+	976	TR_C_gene	T cell receptor alpha constant [Source:HGNC Symbol;Acc:HGNC:12029]	-
ENSG00000165732	4300.27	5016.29	4656.16	2537.42	2887.91	2574.71	4657.57	2666.68	0.804627	2.86316e-25	3.25108e-23	DDX21	10	68956128	68985073	+	5020	protein_coding	DExD-box helicase 21 [Source:HGNC Symbol;Acc:HGNC:2744]	-
ENSG00000099783	13265.2	12581	12845.2	8148.38	8397.56	8800.46	12897.1	8448.8	0.610113	3.06917e-25	3.46816e-23	HNRNPM	19	8444767	8489114	+	5614	protein_coding	heterogeneous nuclear ribonucleoprotein M [Source:HGNC Symbol;Acc:HGNC:5046]	-
ENSG00000074071	2595.43	2522.23	2518.63	1543.19	1543.54	1606.2	2545.43	1564.31	0.702148	3.23047e-25	3.63288e-23	MRPS34	16	1771890	1773155	-	1097	protein_coding	mitochondrial ribosomal protein S34 [Source:HGNC Symbol;Acc:HGNC:16618]	-
ENSG00000108953	12982.9	12782.2	12892.2	7882.79	8646.52	8609.7	12885.8	8379.67	0.6207	3.73927e-25	4.16501e-23	YWHAE	17	1344272	1400378	-	3847	protein_coding	tyrosine 3-monooxygenase/tryptophan 5-monooxygenase activation protein epsilon [Source:HGNC Symbol;Acc:HGNC:12851]	-
ENSG00000103257	21120.8	17887	20066	11850.8	11239.3	12386.1	19691.3	11825.4	0.735605	3.80708e-25	4.20053e-23	SLC7A5	16	87830023	87869488	-	4745	protein_coding	solute carrier family 7 member 5 [Source:HGNC Symbol;Acc:HGNC:11063]	-
ENSG00000150753	11074.5	11915.9	11257.8	7364.44	7484.11	7667.91	11416.1	7505.49	0.605096	4.28727e-25	4.70815e-23	CCT5	5	10249921	10266412	+	5839	protein_coding	chaperonin containing TCP1 subunit 5 [Source:HGNC Symbol;Acc:HGNC:1618]	-
ENSG00000169564	5652.35	5674.26	5506.37	3326.29	3444.67	3742.27	5610.99	3504.41	0.678918	4.3489e-25	4.75351e-23	PCBP1	2	70087454	70089203	+	1750	protein_coding	poly(rC) binding protein 1 [Source:HGNC Symbol;Acc:HGNC:8647]	-
ENSG00000078369	12742.4	13469.3	12919.2	8680.55	8747.91	8835.47	13043.6	8754.64	0.575269	4.62967e-25	5.03687e-23	GNB1	1	1785285	1891117	-	6417	protein_coding	G protein subunit beta 1 [Source:HGNC Symbol;Acc:HGNC:4396]	-
ENSG00000165119	21986	25190.1	21682.4	13419.7	14464	14089.9	22952.8	13991.2	0.714156	5.27672e-25	5.71425e-23	HNRNPK	9	83968083	83980616	-	5114	protein_coding	heterogeneous nuclear ribonucleoprotein K [Source:HGNC Symbol;Acc:HGNC:5044]	-
ENSG00000163257	3445.54	3500.13	3252.81	1990.44	2190.83	2010.74	3399.49	2064	0.719566	9.552e-25	1.02023e-22	DCAF16	4	17800655	17810758	-	4816	protein_coding	DDB1 and CUL4 associated factor 16 [Source:HGNC Symbol;Acc:HGNC:25987]	-
ENSG00000116455	863.987	810.896	730.182	381.107	397.427	347.411	801.688	375.315	1.09399	1.0274e-24	1.09236e-22	WDR77	1	111439890	111449376	-	2805	protein_coding	WD repeat domain 77 [Source:HGNC Symbol;Acc:HGNC:29652]	-
ENSG00000167004	6223.72	6358.39	5706.42	3508.95	3635.68	3948.69	6096.18	3697.77	0.721058	1.11416e-24	1.17925e-22	PDIA3	15	43746392	43773279	+	4240	protein_coding	protein disulfide isomerase family A member 3 [Source:HGNC Symbol;Acc:HGNC:4606]	-
ENSG00000111371	10329.7	11508.5	10501.6	6211.25	7074.01	6285.64	10779.9	6523.64	0.724584	1.4489e-24	1.52663e-22	SLC38A1	12	46183063	46270017	-	10015	protein_coding	solute carrier family 38 member 1 [Source:HGNC Symbol;Acc:HGNC:13447]	-
ENSG00000123136	8851.53	7604.92	8246.05	5035.35	4827.06	5214.85	8234.17	5025.75	0.712115	1.48182e-24	1.55432e-22	DDX39A	19	14408819	14419383	-	3840	protein_coding	DExD-box helicase 39A [Source:HGNC Symbol;Acc:HGNC:17821]	-
ENSG00000076248	2624.35	3156.06	2742.68	1526.4	1623.2	1637.53	2841.03	1595.71	0.832428	1.519e-24	1.5862e-22	UNG	12	109097574	109110992	+	2567	protein_coding	uracil DNA glycosylase [Source:HGNC Symbol;Acc:HGNC:12572]	-
ENSG00000100216	3097.4	3921.68	3265.81	1837.41	1785.25	1930.57	3428.3	1851.08	0.889503	1.77974e-24	1.84203e-22	TOMM22	22	38681948	38685421	+	2191	protein_coding	translocase of outer mitochondrial membrane 22 [Source:HGNC Symbol;Acc:HGNC:18002]	-
ENSG00000161509	831.602	750.531	826.205	419.612	372.078	346.489	802.78	379.393	1.08195	1.98206e-24	2.0424e-22	GRIN2C	17	74842023	74861504	-	8574	protein_coding	glutamate ionotropic receptor NMDA type subunit 2C [Source:HGNC Symbol;Acc:HGNC:4587]	-
ENSG00000196419	13184.2	13928.1	13465.3	9145.58	9126.33	9208.69	13525.9	9160.2	0.562332	2.1542e-24	2.20038e-22	XRCC6	22	41621119	41664048	+	3288	protein_coding	X-ray repair cross complementing 6 [Source:HGNC Symbol;Acc:HGNC:4055]	-
ENSG00000210140	1084.9	1008.09	1278.32	430.473	462.608	575.025	1123.77	489.369	1.19897	2.20748e-24	2.24501e-22	MT-TC	MT	5761	5826	-	66	Mt_tRNA	mitochondrially encoded tRNA cysteine [Source:HGNC Symbol;Acc:HGNC:7477]	-
ENSG00000141994	1660.89	1374.3	1632.41	797.757	752.304	857.008	1555.86	802.356	0.954962	2.27566e-24	2.30433e-22	DUS3L	19	5784832	5791238	-	3642	protein_coding	dihydrouridine synthase 3 like [Source:HGNC Symbol;Acc:HGNC:26920]	-
ENSG00000102900	3033.79	2979.99	2905.72	1838.4	1869.44	1908.45	2973.17	1872.1	0.667081	2.52142e-24	2.54218e-22	NUP93	16	56730105	56850286	+	11136	protein_coding	nucleoporin 93 [Source:HGNC Symbol;Acc:HGNC:28958]	-
ENSG00000167491	5272.98	5037.41	5135.28	3247.31	3234.64	3463.05	5148.56	3315	0.634991	3.23184e-24	3.24446e-22	GATAD2A	19	19385826	19508931	+	7296	protein_coding	GATA zinc finger domain containing 2A [Source:HGNC Symbol;Acc:HGNC:29989]	Others
ENSG00000179950	4591.74	4888.52	4493.12	2804	2764.79	3056.66	4657.79	2875.15	0.69602	3.24917e-24	3.24792e-22	PUF60	8	143816344	143829859	-	5424	protein_coding	poly(U) binding splicing factor 60 [Source:HGNC Symbol;Acc:HGNC:17042]	-
ENSG00000068654	3823.75	3815.03	3956.98	2296.51	2552.95	2374.74	3865.26	2408.07	0.682515	3.27275e-24	3.25757e-22	POLR1A	2	86020216	86106155	-	13519	protein_coding	RNA polymerase I subunit A [Source:HGNC Symbol;Acc:HGNC:17264]	-
ENSG00000122257	4658.82	4733.58	4633.15	3045.89	3129.62	3006.9	4675.19	3060.8	0.611091	3.43581e-24	3.40539e-22	RBBP6	16	24537693	24572863	+	10475	protein_coding	RB binding protein 6, ubiquitin ligase [Source:HGNC Symbol;Acc:HGNC:9889]	-
ENSG00000111229	3834.16	3922.68	3730.93	2446.59	2409	2518.5	3829.26	2458.03	0.639549	5.75839e-24	5.68332e-22	ARPC3	12	110434825	110450422	-	3025	protein_coding	actin related protein 2/3 complex subunit 3 [Source:HGNC Symbol;Acc:HGNC:706]	-
ENSG00000196352	517.004	534.225	498.124	224.122	238.999	212.87	516.451	225.33	1.19629	5.92059e-24	5.81884e-22	CD55	1	207321376	207386804	+	5908	protein_coding	CD55 molecule (Cromer blood group) [Source:HGNC Symbol;Acc:HGNC:2665]	-
ENSG00000120685	4007.65	3749.64	3813.95	2423.88	2434.35	2521.26	3857.08	2459.83	0.648648	6.48458e-24	6.34648e-22	PROSER1	13	39009866	39038076	-	7315	protein_coding	proline and serine rich 1 [Source:HGNC Symbol;Acc:HGNC:20291]	-
ENSG00000092621	7308.62	6752.77	6821.7	4346.2	4196.97	4649.04	6961.03	4397.4	0.662478	6.73402e-24	6.56314e-22	PHGDH	1	119648411	119744226	+	9217	protein_coding	phosphoglycerate dehydrogenase [Source:HGNC Symbol;Acc:HGNC:8923]	-
ENSG00000111667	2999.09	2792.86	3076.77	1752.5	1701.96	1881.73	2956.24	1778.73	0.732812	8.9074e-24	8.64535e-22	USP5	12	6852128	6866632	+	3738	protein_coding	ubiquitin specific peptidase 5 [Source:HGNC Symbol;Acc:HGNC:12628]	-
ENSG00000108312	12915.9	12398.9	12892.2	8013.12	8510.72	8742.4	12735.6	8422.08	0.596518	1.02585e-23	9.85644e-22	UBTF	17	44205033	44221626	-	6993	protein_coding	upstream binding transcription factor [Source:HGNC Symbol;Acc:HGNC:12511]	HMG
ENSG00000140455	1603.06	1761.64	1618.4	966.59	956.902	971.275	1661.03	964.922	0.78397	1.02816e-23	9.85644e-22	USP3	15	63504511	63594640	+	7764	protein_coding	ubiquitin specific peptidase 3 [Source:HGNC Symbol;Acc:HGNC:12626]	-
ENSG00000138363	3119.38	3103.74	3053.76	1895.66	2021.53	1960.98	3092.29	1959.39	0.657994	1.07482e-23	1.02617e-21	ATIC	2	215311817	215349773	+	3928	protein_coding	5-aminoimidazole-4-carboxamide ribonucleotide formyltransferase/IMP cyclohydrolase [Source:HGNC Symbol;Acc:HGNC:794]	-
ENSG00000053372	1832.07	1813.95	1821.45	1062.36	1007.6	1134.38	1822.49	1068.11	0.770855	1.10886e-23	1.05437e-21	MRTO4	1	19251539	19260128	+	2822	protein_coding	MRT4 homolog, ribosome maturation factor [Source:HGNC Symbol;Acc:HGNC:18477]	-
ENSG00000140332	6290.8	5890.57	6150.53	3928.56	3829.42	4118.24	6110.63	3958.74	0.626157	1.12052e-23	1.06114e-21	TLE3	15	70047790	70098176	-	12634	protein_coding	transducin like enhancer of split 3 [Source:HGNC Symbol;Acc:HGNC:11839]	-
ENSG00000211772	6278.08	6301.04	6284.56	3931.52	3711.73	4254.63	6287.89	3965.96	0.664931	1.16164e-23	1.09564e-21	TRBC2	7	142801041	142802748	+	758	TR_C_gene	T cell receptor beta constant 2 [Source:HGNC Symbol;Acc:HGNC:12157]	-
ENSG00000166401	1213.28	1327.01	1238.31	609.179	729.672	657.961	1259.53	665.604	0.919704	1.42181e-23	1.33565e-21	SERPINB8	18	63969925	64019779	+	5868	protein_coding	serpin family B member 8 [Source:HGNC Symbol;Acc:HGNC:8952]	-
ENSG00000100412	2046.04	1953.8	1833.46	1153.19	1070.97	1165.71	1944.43	1129.96	0.782811	1.52917e-23	1.43075e-21	ACO2	22	41469125	41528989	+	4041	protein_coding	aconitase 2 [Source:HGNC Symbol;Acc:HGNC:118]	-
ENSG00000111348	41825.3	38449.1	40105	25917.2	25238.8	27731.1	40126.5	26295.7	0.609695	1.8484e-23	1.71571e-21	ARHGDIB	12	14942017	14961728	-	2102	protein_coding	Rho GDP dissociation inhibitor beta [Source:HGNC Symbol;Acc:HGNC:679]	-
ENSG00000135316	5355.1	5964.01	5455.36	3442.8	3642.93	3524.79	5591.49	3536.84	0.660849	1.87949e-23	1.73768e-21	SYNCRIP	6	85607785	85643792	-	8205	protein_coding	synaptotagmin binding cytoplasmic RNA interacting protein [Source:HGNC Symbol;Acc:HGNC:16918]	-
ENSG00000165280	10312.3	10109	10455.6	6881.64	7039.61	7110.4	10292.3	7010.55	0.553925	1.89185e-23	1.74222e-21	VCP	9	35056064	35073249	-	5438	protein_coding	valosin containing protein [Source:HGNC Symbol;Acc:HGNC:12666]	-
ENSG00000119537	1302.34	1524.2	1318.33	723.708	774.031	729.839	1381.62	742.526	0.89612	1.91138e-23	1.7533e-21	KDSR	18	63327726	63367510	-	9313	protein_coding	3-ketodihydrosphingosine reductase [Source:HGNC Symbol;Acc:HGNC:4021]	-
ENSG00000139946	4138.35	4708.43	4332.08	2529.52	2821.82	2485.32	4392.95	2612.22	0.749998	2.03247e-23	1.84986e-21	PELI2	14	56117814	56301526	+	6278	protein_coding	pellino E3 ubiquitin protein ligase family member 2 [Source:HGNC Symbol;Acc:HGNC:8828]	-
ENSG00000180817	3591.27	4096.73	3725.93	2317.25	2342.92	2373.82	3804.64	2344.66	0.69864	2.2451e-23	2.03547e-21	PPA1	10	70202830	70233911	-	5171	protein_coding	pyrophosphatase (inorganic) 1 [Source:HGNC Symbol;Acc:HGNC:9226]	-
ENSG00000198231	5305.37	5159.15	5195.29	3485.25	3512.56	3427.11	5219.94	3474.97	0.586938	2.26649e-23	2.04693e-21	DDX42	17	63773603	63819317	+	8521	protein_coding	DEAD-box helicase 42 [Source:HGNC Symbol;Acc:HGNC:18676]	-
ENSG00000142864	13011.9	13869.7	13848.4	8610.45	9332.73	8948.82	13576.7	8964	0.598936	2.58497e-23	2.32557e-21	SERBP1	1	67407810	67430415	-	7676	protein_coding	SERPINE1 mRNA binding protein 1 [Source:HGNC Symbol;Acc:HGNC:17860]	-
ENSG00000120690	6029.41	6696.43	5849.45	3576.09	3948.01	3834.42	6191.76	3786.17	0.709539	2.74355e-23	2.45879e-21	ELF1	13	40932028	41061440	-	4335	protein_coding	E74 like ETS transcription factor 1 [Source:HGNC Symbol;Acc:HGNC:3316]	ETS
ENSG00000172534	10126.1	7660.25	10453.6	4663.13	5037.09	5019.48	9413.32	4906.57	0.939849	2.84012e-23	2.53562e-21	HCFC1	X	153947553	153971807	-	9004	protein_coding	host cell factor C1 [Source:HGNC Symbol;Acc:HGNC:4839]	-
ENSG00000169826	2290.09	2399.49	2367.59	1480.99	1417.7	1479.95	2352.39	1459.55	0.688982	2.97077e-23	2.64217e-21	CSGALNACT2	10	43138486	43185308	+	3730	protein_coding	chondroitin sulfate N-acetylgalactosaminyltransferase 2 [Source:HGNC Symbol;Acc:HGNC:24292]	-
ENSG00000099622	12350.3	12417	11990	8053.6	7538.43	8441.06	12252.4	8011.03	0.613015	3.13893e-23	2.78116e-21	CIRBP	19	1259384	1274880	+	6368	protein_coding	cold inducible RNA binding protein [Source:HGNC Symbol;Acc:HGNC:1982]	-
ENSG00000007237	6621.59	5720.54	6762.68	3650.13	3977.89	3814.14	6368.27	3814.06	0.73936	4.1939e-23	3.70187e-21	GAS7	17	9910609	10198551	-	10100	protein_coding	growth arrest specific 7 [Source:HGNC Symbol;Acc:HGNC:4169]	-
ENSG00000008300	2839.48	2619.82	2877.72	1736.7	1472.92	1639.37	2779	1616.33	0.782132	4.86412e-23	4.27732e-21	CELSR3	3	48636469	48662915	-	13873	protein_coding	cadherin EGF LAG seven-pass G-type receptor 3 [Source:HGNC Symbol;Acc:HGNC:3230]	-
ENSG00000006194	2014.81	2211.35	2111.53	1246.99	1270.14	1311.31	2112.56	1276.15	0.727483	5.34332e-23	4.68111e-21	ZNF263	16	3263800	3301401	+	6945	protein_coding	zinc finger protein 263 [Source:HGNC Symbol;Acc:HGNC:13056]	zf-C2H2
ENSG00000189241	2130.47	2236.5	2160.54	1284.51	1344.37	1376.74	2175.84	1335.21	0.704453	7.1514e-23	6.24174e-21	TSPYL1	6	116276578	116279903	-	3326	protein_coding	TSPY like 1 [Source:HGNC Symbol;Acc:HGNC:12382]	-
ENSG00000120800	1099.94	1210.31	1055.26	548.952	637.331	555.673	1121.84	580.652	0.949681	7.34233e-23	6.38455e-21	UTP20	12	101280109	101386616	+	10024	protein_coding	UTP20, small subunit processome component [Source:HGNC Symbol;Acc:HGNC:17897]	-
ENSG00000113369	1534.82	1892.43	1543.38	861.933	906.205	774.071	1656.88	847.403	0.967802	7.85563e-23	6.80559e-21	ARRDC3	5	91368724	91383359	-	4934	protein_coding	arrestin domain containing 3 [Source:HGNC Symbol;Acc:HGNC:29263]	-
ENSG00000212907	21358	24499.9	20286	12781.9	13148.6	14000.6	22048	13310.3	0.7281	8.15576e-23	7.03953e-21	MT-ND4L	MT	10470	10766	+	297	protein_coding	mitochondrially encoded NADH:ubiquinone oxidoreductase core subunit 4L [Source:HGNC Symbol;Acc:HGNC:7460]	-
ENSG00000135521	892.903	880.315	825.205	449.232	445.407	469.05	866.141	454.563	0.929604	8.75584e-23	7.5297e-21	LTV1	6	143843344	143863812	+	1847	protein_coding	LTV1 ribosome biogenesis factor [Source:HGNC Symbol;Acc:HGNC:21173]	-
ENSG00000187555	6036.35	5647.1	5665.41	3713.32	3825.8	3869.44	5782.95	3802.85	0.604442	8.89202e-23	7.6188e-21	USP7	16	8892094	8964514	-	7969	protein_coding	ubiquitin specific peptidase 7 [Source:HGNC Symbol;Acc:HGNC:12630]	-
ENSG00000188636	3063.86	3101.73	3259.81	1856.17	2032.4	1996.92	3141.8	1961.83	0.679284	9.63094e-23	8.2218e-21	RTL6	22	44492572	44498298	-	5495	protein_coding	retrotransposon Gag like 6 [Source:HGNC Symbol;Acc:HGNC:13343]	-
ENSG00000123066	4419.41	4780.87	4619.15	2655.9	3063.53	2756.25	4606.47	2825.23	0.70523	1.00022e-22	8.50773e-21	MED13L	12	115953872	116277719	-	37364	protein_coding	mediator complex subunit 13 like [Source:HGNC Symbol;Acc:HGNC:22962]	-
ENSG00000115484	4330.35	4929.76	4282.07	2659.85	2775.65	2829.97	4514.06	2755.16	0.712348	1.00698e-22	8.53417e-21	CCT4	2	61868089	61888804	-	2830	protein_coding	chaperonin containing TCP1 subunit 4 [Source:HGNC Symbol;Acc:HGNC:1617]	-
ENSG00000137815	4034.25	4306	3862.96	2013.15	2558.38	2276.14	4067.74	2282.56	0.833212	1.2904e-22	1.08575e-20	RTF1	15	41408408	41483563	+	5770	protein_coding	RTF1 homolog, Paf1/RNA polymerase II complex component [Source:HGNC Symbol;Acc:HGNC:28996]	-
ENSG00000173726	6549.88	6757.8	6556.63	4171.44	4424.2	4529.24	6621.44	4374.96	0.597786	1.32753e-22	1.11298e-20	TOMM20	1	235109336	235128936	-	3542	protein_coding	translocase of outer mitochondrial membrane 20 [Source:HGNC Symbol;Acc:HGNC:20947]	-
ENSG00000105671	2041.42	1851.18	1967.49	1078.16	1110.8	1221.93	1953.36	1136.96	0.780138	1.83847e-22	1.53584e-20	DDX49	19	18919675	18928633	+	2780	protein_coding	DEAD-box helicase 49 [Source:HGNC Symbol;Acc:HGNC:18684]	-
ENSG00000119318	3950.98	4197.34	3906.97	2506.81	2625.37	2636.45	4018.43	2589.54	0.633889	1.95602e-22	1.62823e-20	RAD23B	9	107283137	107332194	+	4615	protein_coding	RAD23 homolog B, nucleotide excision repair protein [Source:HGNC Symbol;Acc:HGNC:9813]	-
ENSG00000147010	4096.71	4015.24	4068.01	2495.95	2701.41	2689.9	4059.99	2629.09	0.626632	2.13364e-22	1.76979e-20	SH3KBP1	X	19533975	19887601	-	5780	protein_coding	SH3 domain containing kinase binding protein 1 [Source:HGNC Symbol;Acc:HGNC:13867]	-
ENSG00000171310	11988.3	10745.9	12159	7429.61	7537.53	7649.48	11631.1	7538.87	0.62548	2.16052e-22	1.78575e-20	CHST11	12	104455295	104762014	+	6492	protein_coding	carbohydrate sulfotransferase 11 [Source:HGNC Symbol;Acc:HGNC:17422]	-
ENSG00000135829	6340.53	6980.14	6450.6	3926.58	4406.09	4135.75	6590.43	4156.14	0.665092	2.19415e-22	1.80716e-20	DHX9	1	182839369	182887751	+	5645	protein_coding	DExH-box helicase 9 [Source:HGNC Symbol;Acc:HGNC:2750]	-
ENSG00000204574	2979.43	2755.64	2944.73	1781.13	1798.83	1876.2	2893.27	1818.72	0.669469	2.41856e-22	1.984e-20	ABCF1	6	30571376	30597179	+	4523	protein_coding	ATP binding cassette subfamily F member 1 [Source:HGNC Symbol;Acc:HGNC:70]	-
ENSG00000179010	6731.47	7285.99	6732.67	4412.35	4301.98	4689.58	6916.71	4467.97	0.630548	2.42582e-22	1.984e-20	MRFAP1	4	6640091	6642745	+	2655	protein_coding	Morf4 family associated protein 1 [Source:HGNC Symbol;Acc:HGNC:24549]	-
ENSG00000159086	2899.62	2975.97	2740.68	1799.89	1857.67	1767.46	2872.09	1808.34	0.66729	2.92064e-22	2.3639e-20	PAXBP1	21	32733899	32771858	-	7212	protein_coding	PAX3 and PAX7 binding protein 1 [Source:HGNC Symbol;Acc:HGNC:13579]	Others
ENSG00000127463	2871.86	2847.19	2915.73	1857.16	1890.27	1763.78	2878.26	1837.07	0.647834	3.33283e-22	2.68821e-20	EMC1	1	19215664	19251552	-	9623	protein_coding	ER membrane protein complex subunit 1 [Source:HGNC Symbol;Acc:HGNC:28957]	-
ENSG00000008083	8439.78	8233.71	8680.16	5680.07	5873.58	5621.23	8451.22	5724.96	0.561869	3.49126e-22	2.80632e-20	JARID2	6	15246296	15522040	+	6015	protein_coding	jumonji and AT-rich interaction domain containing 2 [Source:HGNC Symbol;Acc:HGNC:6196]	ARID
ENSG00000197483	425.632	304.841	427.106	139.213	127.647	130.855	385.86	132.572	1.54085	3.51183e-22	2.81319e-20	ZNF628	19	55476332	55484487	+	3851	protein_coding	zinc finger protein 628 [Source:HGNC Symbol;Acc:HGNC:28054]	zf-C2H2
ENSG00000052749	1826.29	1574.51	1751.44	937.957	941.512	1033.94	1717.41	971.136	0.821807	3.90088e-22	3.11418e-20	RRP12	10	97356358	97426076	-	8529	protein_coding	ribosomal RNA processing 12 homolog [Source:HGNC Symbol;Acc:HGNC:29100]	-
ENSG00000138095	2741.16	3144.99	2743.68	1584.65	1796.11	1519.58	2876.61	1633.45	0.816474	4.0535e-22	3.22501e-20	LRPPRC	2	43886508	43996005	-	9760	protein_coding	leucine rich pentatricopeptide repeat containing [Source:HGNC Symbol;Acc:HGNC:15714]	-
ENSG00000213676	2302.81	1837.09	2231.56	1190.71	1133.44	1169.4	2123.82	1164.52	0.866567	4.10629e-22	3.25594e-20	ATF6B	6	32115264	32128253	-	3629	protein_coding	activating transcription factor 6 beta [Source:HGNC Symbol;Acc:HGNC:2349]	TF_bZIP
ENSG00000151892	202.407	219.324	210.052	55.2901	64.2763	58.0554	210.594	59.2072	1.82979	4.62073e-22	3.65147e-20	GFRA1	10	116056925	116273467	-	9678	protein_coding	GDNF family receptor alpha 1 [Source:HGNC Symbol;Acc:HGNC:4243]	-
ENSG00000161547	4768.7	5570.63	4425.1	2811.9	2755.73	2941.47	4921.48	2836.37	0.795126	4.85861e-22	3.82652e-20	SRSF2	17	76734115	76737374	-	3017	protein_coding	serine and arginine rich splicing factor 2 [Source:HGNC Symbol;Acc:HGNC:10783]	-
ENSG00000091127	697.436	661.997	630.157	329.766	336.771	313.315	663.196	326.617	1.02108	5.2153e-22	4.09366e-20	PUS7	7	105439661	105522267	-	4421	protein_coding	pseudouridylate synthase 7 [Source:HGNC Symbol;Acc:HGNC:26033]	-
ENSG00000167768	7941.28	7032.46	8371.08	4529.84	4439.59	5013.96	7781.61	4661.13	0.739324	5.50377e-22	4.30564e-20	KRT1	12	52674736	52680407	-	2488	protein_coding	keratin 1 [Source:HGNC Symbol;Acc:HGNC:6412]	-
ENSG00000184009	62630.4	57846.3	60262	37762.2	38292.4	42309.5	60246.2	39454.7	0.610649	5.56649e-22	4.34019e-20	ACTG1	17	81509971	81523847	-	2993	protein_coding	actin gamma 1 [Source:HGNC Symbol;Acc:HGNC:144]	-
ENSG00000182512	3377.3	3548.42	3213.8	2188.9	2087.62	2160.03	3379.84	2145.51	0.65574	6.24119e-22	4.83403e-20	GLRX5	14	95533503	95544724	+	2845	protein_coding	glutaredoxin 5 [Source:HGNC Symbol;Acc:HGNC:20134]	-
ENSG00000105676	1207.5	1289.79	1395.35	749.378	676.259	724.31	1297.54	716.649	0.857615	6.6118e-22	5.08739e-20	ARMC6	19	19033575	19060311	+	4052	protein_coding	armadillo repeat containing 6 [Source:HGNC Symbol;Acc:HGNC:25049]	-
ENSG00000143641	3055.76	2856.25	3048.76	1737.69	1915.61	1911.22	2986.92	1854.84	0.686893	7.31446e-22	5.60959e-20	GALNT2	1	230057990	230282124	+	7743	protein_coding	polypeptide N-acetylgalactosaminyltransferase 2 [Source:HGNC Symbol;Acc:HGNC:4124]	-
ENSG00000117395	2782.8	2626.86	2574.64	1528.38	1534.48	1738.9	2661.43	1600.59	0.733136	8.20672e-22	6.25288e-20	EBNA1BP2	1	43164175	43270936	-	3561	protein_coding	EBNA1 binding protein 2 [Source:HGNC Symbol;Acc:HGNC:15531]	-
ENSG00000136068	4727.06	4776.84	5138.28	2979.74	3293.48	2966.35	4880.73	3079.86	0.664232	9.47591e-22	7.19646e-20	FLNB	3	58008400	58172251	+	13952	protein_coding	filamin B [Source:HGNC Symbol;Acc:HGNC:3755]	-
ENSG00000180422	936.854	766.629	894.222	403.815	447.218	436.797	865.902	429.277	1.01081	9.59003e-22	7.25956e-20	LINC00304	16	89159146	89164245	+	3961	lincRNA	long intergenic non-protein coding RNA 304 [Source:HGNC Symbol;Acc:HGNC:26713]	-
ENSG00000161671	3772.86	3745.61	3908.97	2431.78	2263.25	2551.67	3809.15	2415.57	0.657252	9.67113e-22	7.29733e-20	EMC10	19	50476400	50490870	+	10748	protein_coding	ER membrane protein complex subunit 10 [Source:HGNC Symbol;Acc:HGNC:27609]	-
ENSG00000111725	3291.71	3092.67	3271.81	2075.35	2017.91	2122.25	3218.73	2071.84	0.635462	9.76824e-22	7.34691e-20	PRKAB1	12	119667753	119681630	+	6246	protein_coding	protein kinase AMP-activated non-catalytic subunit beta 1 [Source:HGNC Symbol;Acc:HGNC:9378]	-
ENSG00000067596	2801.31	2950.82	2938.73	1738.68	1921.05	1798.79	2896.95	1819.51	0.670951	1.00759e-21	7.55401e-20	DHX8	17	43483865	43610338	+	10439	protein_coding	DEAH-box helicase 8 [Source:HGNC Symbol;Acc:HGNC:2749]	-
ENSG00000161179	2099.25	1874.32	2051.51	1220.33	1207.67	1225.61	2008.36	1217.87	0.721282	1.57251e-21	1.16401e-19	YDJC	22	21628089	21630064	-	1754	protein_coding	YdjC chitooligosaccharide deacetylase homolog [Source:HGNC Symbol;Acc:HGNC:27158]	-
ENSG00000124784	1760.36	1684.17	1671.42	998.184	1059.2	1047.76	1705.31	1035.05	0.719694	1.68564e-21	1.24381e-19	RIOK1	6	7389496	7418037	+	3237	protein_coding	RIO kinase 1 [Source:HGNC Symbol;Acc:HGNC:18656]	-
ENSG00000145907	9210.08	10413.9	9576.38	5890.37	6583.34	6006.43	9733.45	6160.05	0.660035	1.85211e-21	1.35808e-19	G3BP1	5	151771045	151812785	+	12406	protein_coding	G3BP stress granule assembly factor 1 [Source:HGNC Symbol;Acc:HGNC:30292]	-
ENSG00000186566	3513.78	3366.32	3424.85	2256.03	2294.03	2132.38	3434.99	2227.48	0.624756	1.9701e-21	1.44008e-19	GPATCH8	17	44395284	44503430	-	9734	protein_coding	G-patch domain containing 8 [Source:HGNC Symbol;Acc:HGNC:29066]	-
ENSG00000273841	2074.96	2129.86	2010.5	1299.32	1302.73	1297.49	2071.77	1299.84	0.672493	2.00131e-21	1.45834e-19	TAF9	5	69364743	69370013	-	2577	protein_coding	TATA-box binding protein associated factor 9 [Source:HGNC Symbol;Acc:HGNC:11542]	-
ENSG00000080608	1184.37	1201.25	1248.31	674.342	712.471	716.938	1211.31	701.25	0.788497	3.03177e-21	2.19554e-19	PUM3	9	2720469	2844241	-	2707	protein_coding	pumilio RNA binding family member 3 [Source:HGNC Symbol;Acc:HGNC:29676]	-
ENSG00000132846	2692.59	2502.11	2516.63	1635.01	1658.51	1593.3	2570.44	1628.94	0.657681	3.10312e-21	2.24028e-19	ZBED3	5	77072072	77087323	-	6514	protein_coding	zinc finger BED-type containing 3 [Source:HGNC Symbol;Acc:HGNC:20711]	zf-BED
ENSG00000177156	3208.44	3238.55	3106.77	2080.29	1978.08	2125.93	3184.59	2061.43	0.627487	3.25538e-21	2.34297e-19	TALDO1	11	747329	765024	+	3005	protein_coding	transaldolase 1 [Source:HGNC Symbol;Acc:HGNC:11559]	-
ENSG00000023902	5762.23	5229.57	5596.39	3571.15	3344.18	3712.78	5529.4	3542.7	0.642166	3.45864e-21	2.47404e-19	PLEKHO1	1	150149183	150164720	+	6565	protein_coding	pleckstrin homology domain containing O1 [Source:HGNC Symbol;Acc:HGNC:24310]	-
ENSG00000141433	655.798	655.96	626.156	308.045	344.919	308.707	645.971	320.557	1.01001	3.71883e-21	2.65204e-19	ADCYAP1	18	904943	912172	+	3805	protein_coding	adenylate cyclase activating polypeptide 1 [Source:HGNC Symbol;Acc:HGNC:241]	-
ENSG00000226950	2247.29	2677.16	2278.57	1382.25	1333.51	1451.38	2401.01	1389.05	0.789944	3.76731e-21	2.67845e-19	DANCR	4	52712404	52720351	+	2285	processed_transcript	differentiation antagonizing non-protein coding RNA [Source:HGNC Symbol;Acc:HGNC:28964]	-
ENSG00000189159	6468.92	6166.23	5928.47	4050	3938.05	4238.04	6187.87	4075.37	0.602332	4.25343e-21	3.01459e-19	JPT1	17	75135248	75168281	-	3414	protein_coding	Jupiter microtubule associated homolog 1 [Source:HGNC Symbol;Acc:HGNC:14569]	-
ENSG00000182551	3233.88	3052.43	3034.75	1927.26	1969.03	2074.33	3107.02	1990.2	0.642187	4.26587e-21	3.01459e-19	ADI1	2	3497361	3519736	-	5560	protein_coding	acireductone dioxygenase 1 [Source:HGNC Symbol;Acc:HGNC:30576]	-
ENSG00000197102	6873.73	6935.88	7345.83	4499.23	4864.18	4276.74	7051.81	4546.72	0.633195	4.473e-21	3.15144e-19	DYNC1H1	14	101964510	102056443	+	36852	protein_coding	dynein cytoplasmic 1 heavy chain 1 [Source:HGNC Symbol;Acc:HGNC:2961]	-
ENSG00000171681	847.795	989.977	845.21	437.384	485.241	456.149	894.327	459.591	0.960481	4.55169e-21	3.19726e-19	ATF7IP	12	14365632	14502935	+	13189	protein_coding	activating transcription factor 7 interacting protein [Source:HGNC Symbol;Acc:HGNC:20092]	-
ENSG00000131504	25594.6	25021.1	25913.4	16941.5	18062.5	18092.1	25509.7	17698.7	0.527362	5.44152e-21	3.79948e-19	DIAPH1	5	141515016	141619055	-	7375	protein_coding	diaphanous related formin 1 [Source:HGNC Symbol;Acc:HGNC:2876]	-
ENSG00000170385	977.335	1054.37	1019.25	532.167	600.214	550.144	1016.98	560.842	0.85851	7.66979e-21	5.29216e-19	SLC30A1	1	211571568	211578742	-	5474	protein_coding	solute carrier family 30 member 1 [Source:HGNC Symbol;Acc:HGNC:11012]	-
ENSG00000126767	2703	2381.38	2633.66	1483.95	1570.69	1636.61	2572.68	1563.75	0.717681	7.84056e-21	5.37953e-19	ELK1	X	47635521	47650604	-	3398	protein_coding	ELK1, ETS transcription factor [Source:HGNC Symbol;Acc:HGNC:3321]	ETS
ENSG00000151746	1647.01	1546.34	1570.39	828.364	998.546	883.732	1587.91	903.547	0.812456	7.84242e-21	5.37953e-19	BICD1	12	32106835	32383633	+	12868	protein_coding	BICD cargo adaptor 1 [Source:HGNC Symbol;Acc:HGNC:1049]	-
ENSG00000103495	3359.95	3357.27	3111.77	2166.19	2006.14	2112.11	3276.33	2094.81	0.645272	7.89227e-21	5.3979e-19	MAZ	16	29806106	29811164	+	3504	protein_coding	MYC associated zinc finger protein [Source:HGNC Symbol;Acc:HGNC:6914]	zf-C2H2
ENSG00000196368	587.558	599.62	564.14	255.717	289.696	296.727	583.773	280.713	1.05511	8.10432e-21	5.52677e-19	NUDT11	X	51490011	51496596	-	2385	protein_coding	nudix hydrolase 11 [Source:HGNC Symbol;Acc:HGNC:18011]	-
ENSG00000186716	9505.02	8509.38	9773.43	6012.8	6078.18	6018.41	9262.61	6036.46	0.617646	8.62205e-21	5.84575e-19	BCR	22	23179704	23318037	+	12389	protein_coding	BCR, RhoGEF and GTPase activating protein [Source:HGNC Symbol;Acc:HGNC:1014]	-
ENSG00000131507	3696.52	3981.04	3663.91	2318.24	2499.53	2475.19	3780.49	2430.98	0.636951	8.783e-21	5.93767e-19	NDFIP1	5	142108505	142154443	+	6024	protein_coding	Nedd4 family interacting protein 1 [Source:HGNC Symbol;Acc:HGNC:17592]	-
ENSG00000108106	8260.51	7368.49	7351.83	4501.21	3966.12	4980.78	7660.27	4482.7	0.772919	8.8796e-21	5.98567e-19	UBE2S	19	55399745	55407777	-	2788	protein_coding	ubiquitin conjugating enzyme E2 S [Source:HGNC Symbol;Acc:HGNC:17895]	-
ENSG00000167978	19567.5	16774.3	19756.9	12006.8	11222.1	12054.3	18699.6	11761.1	0.668961	9.15259e-21	6.15196e-19	SRRM2	16	2752329	2772538	+	13266	protein_coding	serine/arginine repetitive matrix 2 [Source:HGNC Symbol;Acc:HGNC:16639]	-
ENSG00000091409	999.311	1064.43	1102.27	562.774	602.93	608.199	1055.34	591.301	0.835953	1.18729e-20	7.91219e-19	ITGA6	2	172427354	172506282	+	6533	protein_coding	integrin subunit alpha 6 [Source:HGNC Symbol;Acc:HGNC:6142]	-
ENSG00000134109	6975.51	8072.74	7166.78	4629.56	4898.58	4612.18	7405.01	4713.44	0.651829	1.24442e-20	8.2626e-19	EDEM1	3	5187646	5219957	+	6758	protein_coding	ER degradation enhancing alpha-mannosidase like protein 1 [Source:HGNC Symbol;Acc:HGNC:18967]	-
ENSG00000106105	7978.29	8383.62	7488.86	4974.14	5361.18	5289.49	7950.26	5208.27	0.610079	1.24693e-20	8.2626e-19	GARS	7	30594681	30634033	+	4152	protein_coding	glycyl-tRNA synthetase [Source:HGNC Symbol;Acc:HGNC:4162]	-
ENSG00000127152	8121.71	8563.7	7815.94	5504.33	5350.32	5622.15	8167.12	5492.27	0.572456	1.29245e-20	8.54005e-19	BCL11B	14	99169287	99271524	-	7855	protein_coding	B cell CLL/lymphoma 11B [Source:HGNC Symbol;Acc:HGNC:13222]	zf-C2H2
ENSG00000117450	7070.35	7011.33	7289.81	4777.66	4932.98	4985.39	7123.83	4898.67	0.540228	1.35967e-20	8.95892e-19	PRDX1	1	45511036	45523047	-	1522	protein_coding	peroxiredoxin 1 [Source:HGNC Symbol;Acc:HGNC:9352]	-
ENSG00000164327	2372.21	2541.34	2444.61	1385.21	1620.49	1417.29	2452.72	1474.33	0.734146	1.42782e-20	9.38147e-19	RICTOR	5	38937919	39074408	-	13550	protein_coding	RPTOR independent companion of MTOR complex 2 [Source:HGNC Symbol;Acc:HGNC:28611]	-
ENSG00000101182	7054.16	6801.06	6950.73	4658.19	4693.98	4905.22	6935.32	4752.46	0.54517	1.54623e-20	1.0131e-18	PSMA7	20	62136735	62143440	-	1750	protein_coding	proteasome subunit alpha 7 [Source:HGNC Symbol;Acc:HGNC:9536]	-
ENSG00000244038	6007.43	5762.79	5979.49	3886.1	4086.52	4080.46	5916.57	4017.7	0.558211	1.57934e-20	1.03191e-18	DDOST	1	20651767	20661544	-	2721	protein_coding	dolichyl-diphosphooligosaccharide--protein glycosyltransferase non-catalytic subunit [Source:HGNC Symbol;Acc:HGNC:2728]	-
ENSG00000108100	3846.88	4192.31	3927.98	2366.61	2679.69	2531.4	3989.06	2525.9	0.659163	1.63059e-20	1.06243e-18	CCNY	10	35247025	35572669	+	5743	protein_coding	cyclin Y [Source:HGNC Symbol;Acc:HGNC:23354]	-
ENSG00000137055	1760.36	1929.65	1868.46	1110.74	1169.65	1138.07	1852.83	1139.49	0.701626	1.66211e-20	1.07996e-18	PLAA	9	26904083	26947463	-	4825	protein_coding	phospholipase A2 activating protein [Source:HGNC Symbol;Acc:HGNC:9043]	-
ENSG00000167552	4589.43	4713.46	4224.05	2911.62	2725.86	2999.53	4508.98	2879	0.647215	2.02637e-20	1.30936e-18	TUBA1A	12	49184796	49189324	-	3421	protein_coding	tubulin alpha 1a [Source:HGNC Symbol;Acc:HGNC:20766]	-
ENSG00000137076	8395.83	8344.38	8661.15	5470.76	5994.89	5746.56	8467.12	5737.4	0.561385	2.35901e-20	1.50764e-18	TLN1	9	35696948	35732395	-	10076	protein_coding	talin 1 [Source:HGNC Symbol;Acc:HGNC:11845]	-
ENSG00000007202	3630.6	3756.68	3712.92	2462.38	2536.65	2384.88	3700.07	2461.3	0.588226	2.49087e-20	1.58326e-18	KIAA0100	17	28614440	28645454	-	9235	protein_coding	KIAA0100 [Source:HGNC Symbol;Acc:HGNC:28960]	-
ENSG00000146909	1987.06	2045.35	1890.47	1100.87	1281.9	1141.76	1974.29	1174.84	0.748333	2.74184e-20	1.73336e-18	NOM1	7	156949723	156973182	+	7788	protein_coding	nucleolar protein with MIF4G domain 1 [Source:HGNC Symbol;Acc:HGNC:13244]	-
ENSG00000065268	1931.54	1584.57	1833.46	956.716	917.974	1074.48	1783.19	983.058	0.858511	2.87616e-20	1.80365e-18	WDR18	19	984271	998438	+	2357	protein_coding	WD repeat domain 18 [Source:HGNC Symbol;Acc:HGNC:17956]	-
ENSG00000047410	4517.72	4359.32	4309.07	2734.89	3000.16	2946.08	4395.37	2893.71	0.602687	3.04632e-20	1.90525e-18	TPR	1	186311652	186375693	-	12350	protein_coding	translocated promoter region, nuclear basket protein [Source:HGNC Symbol;Acc:HGNC:12017]	-
ENSG00000161016	26679.5	30506.2	26074.5	16960.2	17532	18597.1	27753.4	17696.4	0.649211	3.30909e-20	2.06408e-18	RPL8	8	144789765	144792587	-	2159	protein_coding	ribosomal protein L8 [Source:HGNC Symbol;Acc:HGNC:10368]	-
ENSG00000101654	2529.51	2727.47	2616.65	1581.69	1743.61	1654.12	2624.54	1659.81	0.661026	3.34154e-20	2.07877e-18	RNMT	18	13726660	13764558	+	6982	protein_coding	RNA guanine-7 methyltransferase [Source:HGNC Symbol;Acc:HGNC:10075]	-
ENSG00000145495	10194.4	10346.5	10086.5	6568.66	7302.15	6468.1	10209.1	6779.64	0.590501	3.36778e-20	2.08954e-18	2020-03-06	5	10353703	10440388	+	11336	protein_coding	membrane associated ring-CH-type finger 6 [Source:HGNC Symbol;Acc:HGNC:30550]	-
ENSG00000140943	4425.19	4381.45	4312.07	2900.76	3016.46	2987.55	4372.9	2968.25	0.558793	3.52061e-20	2.17858e-18	MBTPS1	16	84053761	84116906	-	10238	protein_coding	membrane bound transcription factor peptidase, site 1 [Source:HGNC Symbol;Acc:HGNC:15456]	-
ENSG00000141385	1962.77	2206.32	2077.52	1150.23	1287.34	1301.18	2082.2	1246.25	0.740504	3.65547e-20	2.25607e-18	AFG3L2	18	12328944	12377314	-	6624	protein_coding	AFG3 like matrix AAA peptidase subunit 2 [Source:HGNC Symbol;Acc:HGNC:315]	-
ENSG00000108179	2234.57	1978.95	2040.51	1243.04	1211.29	1331.59	2084.68	1261.97	0.723537	3.84723e-20	2.36817e-18	PPIF	10	79347469	79355337	+	2674	protein_coding	peptidylprolyl isomerase F [Source:HGNC Symbol;Acc:HGNC:9259]	-
ENSG00000131473	8873.51	7973.14	8994.24	5312.79	5669.89	5790.79	8613.63	5591.16	0.623312	3.97369e-20	2.4396e-18	ACLY	17	41866908	41930542	-	5217	protein_coding	ATP citrate lyase [Source:HGNC Symbol;Acc:HGNC:115]	-
ENSG00000065978	29350.1	26427.6	27576.9	18029.5	17809.1	19595.1	27784.8	18477.9	0.58844	4.01936e-20	2.46117e-18	YBX1	1	42682427	42702349	+	1930	protein_coding	Y-box binding protein 1 [Source:HGNC Symbol;Acc:HGNC:8014]	CSD
ENSG00000167880	654.641	530.201	550.137	264.603	224.514	281.062	578.326	256.726	1.17072	4.16859e-20	2.54589e-18	EVPL	17	76004502	76027452	-	7510	protein_coding	envoplakin [Source:HGNC Symbol;Acc:HGNC:3503]	-
ENSG00000164038	407.127	396.393	425.106	176.731	183.776	183.381	409.542	181.296	1.17541	4.54273e-20	2.76716e-18	SLC9B2	4	103019868	103085829	-	5374	protein_coding	solute carrier family 9 member B2 [Source:HGNC Symbol;Acc:HGNC:25143]	-
ENSG00000011258	1987.06	2275.74	2013.5	1142.33	1300.01	1259.71	2092.1	1234.02	0.761496	6.08602e-20	3.67851e-18	MBTD1	17	51177425	51260163	-	7201	protein_coding	mbt domain containing 1 [Source:HGNC Symbol;Acc:HGNC:19866]	-
ENSG00000136877	3223.47	2983.01	3244.81	1897.64	1799.74	2109.34	3150.43	1935.57	0.70266	6.69881e-20	4.03845e-18	FPGS	9	127794597	127814327	+	3931	protein_coding	folylpolyglutamate synthase [Source:HGNC Symbol;Acc:HGNC:3824]	-
ENSG00000153187	20821.3	23455.6	20539.1	14034.8	14669.5	14232.8	21605.3	14312.4	0.594146	7.26181e-20	4.36661e-18	HNRNPU	1	244840638	244864560	-	22512	protein_coding	heterogeneous nuclear ribonucleoprotein U [Source:HGNC Symbol;Acc:HGNC:5048]	-
ENSG00000114767	1677.08	1572.49	1731.43	918.211	885.383	1057.9	1660.34	953.83	0.799491	7.51691e-20	4.50841e-18	RRP9	3	51933430	51941941	-	1578	protein_coding	ribosomal RNA processing 9, U3 small nucleolar RNA binding protein [Source:HGNC Symbol;Acc:HGNC:16829]	-
ENSG00000169714	9880.92	12325.4	10242.5	6244.82	6692.88	6622	10816.3	6519.9	0.730356	7.58142e-20	4.53547e-18	CNBP	3	129169484	129183922	-	1927	protein_coding	CCHC-type zinc finger nucleic acid binding protein [Source:HGNC Symbol;Acc:HGNC:13164]	Others
ENSG00000139514	6421.5	6172.27	6570.63	4199.09	4498.43	4288.72	6388.13	4328.75	0.561322	8.1668e-20	4.8732e-18	SLC7A1	13	29509410	29595688	-	7692	protein_coding	solute carrier family 7 member 1 [Source:HGNC Symbol;Acc:HGNC:11057]	-
ENSG00000170515	3859.61	3605.77	3440.86	2240.24	2279.54	2440.17	3635.41	2319.98	0.647541	8.35032e-20	4.96287e-18	PA2G4	12	56104319	56113907	+	3795	protein_coding	proliferation-associated 2G4 [Source:HGNC Symbol;Acc:HGNC:8550]	-
ENSG00000117399	4281.77	3829.12	3649.91	2449.55	2426.2	2525.87	3920.27	2467.21	0.667606	9.75362e-20	5.76129e-18	CDC20	1	43358955	43363203	+	2038	protein_coding	cell division cycle 20 [Source:HGNC Symbol;Acc:HGNC:1723]	-
ENSG00000152270	2446.23	2647.99	2487.62	1472.1	1688.38	1509.44	2527.28	1556.64	0.699013	1.03287e-19	6.08563e-18	PDE3B	11	14643723	14872044	+	11707	protein_coding	phosphodiesterase 3B [Source:HGNC Symbol;Acc:HGNC:8779]	-
ENSG00000186395	1476.99	1387.38	1465.36	840.212	896.247	886.496	1443.24	874.318	0.722483	1.09304e-19	6.42392e-18	KRT10	17	40818117	40822595	-	2144	protein_coding	keratin 10 [Source:HGNC Symbol;Acc:HGNC:6413]	-
ENSG00000119522	802.687	603.645	780.194	361.36	323.192	330.823	728.842	338.459	1.1063	1.11808e-19	6.53828e-18	DENND1A	9	123379654	123930152	-	10256	protein_coding	DENN domain containing 1A [Source:HGNC Symbol;Acc:HGNC:29324]	-
ENSG00000120254	1493.18	1505.09	1382.34	856.997	821.107	917.828	1460.2	865.31	0.75465	1.12106e-19	6.53933e-18	MTHFD1L	6	150865549	151101887	+	5021	protein_coding	methylenetetrahydrofolate dehydrogenase (NADP+ dependent) 1 like [Source:HGNC Symbol;Acc:HGNC:21055]	-
ENSG00000102974	6241.07	6444.91	6230.55	4151.69	4484.85	4273.98	6305.51	4303.51	0.551017	1.41299e-19	8.16078e-18	CTCF	16	67562407	67639185	+	10174	protein_coding	CCCTC-binding factor [Source:HGNC Symbol;Acc:HGNC:13723]	zf-C2H2
ENSG00000136731	4813.81	5139.03	4811.2	3287.79	3406.64	3270.45	4921.34	3321.63	0.567217	1.45269e-19	8.36941e-18	UGGT1	2	128091200	128195677	+	11349	protein_coding	UDP-glucose glycoprotein glucosyltransferase 1 [Source:HGNC Symbol;Acc:HGNC:15663]	-
ENSG00000227057	2261.17	2216.38	2279.57	1404.96	1412.27	1514.97	2252.37	1444.07	0.641152	1.53807e-19	8.83958e-18	WDR46	6	33279108	33289527	-	3115	protein_coding	WD repeat domain 46 [Source:HGNC Symbol;Acc:HGNC:13923]	-
ENSG00000100823	9102.52	8756.87	9216.29	5971.33	5798.44	6457.05	9025.23	6075.61	0.570902	1.57159e-19	8.98804e-18	APEX1	14	20455191	20457772	+	1886	protein_coding	apurinic/apyrimidinic endodeoxyribonuclease 1 [Source:HGNC Symbol;Acc:HGNC:587]	-
ENSG00000132341	12189.5	12569.9	12595.1	8740.77	8905.43	8924.86	12451.5	8857.02	0.491462	1.84001e-19	1.04975e-17	RAN	12	130871879	130877678	+	4825	protein_coding	RAN, member RAS oncogene family [Source:HGNC Symbol;Acc:HGNC:9846]	-
ENSG00000187147	2839.48	2878.38	2838.71	1802.85	1852.24	1958.22	2852.19	1871.1	0.608042	2.02659e-19	1.1478e-17	RNF220	1	44405194	44651724	+	9687	protein_coding	ring finger protein 220 [Source:HGNC Symbol;Acc:HGNC:25552]	-
ENSG00000149658	3118.22	3013.19	2951.73	1914.42	1963.6	2071.56	3027.72	1983.19	0.610027	2.28506e-19	1.29106e-17	YTHDF1	20	63195429	63216234	-	3301	protein_coding	YTH N6-methyladenosine RNA binding protein 1 [Source:HGNC Symbol;Acc:HGNC:15867]	-
ENSG00000141759	4554.73	3818.05	4066.01	2619.37	2404.48	2637.37	4146.26	2553.74	0.698911	2.3198e-19	1.30753e-17	TXNL4A	18	79970811	80033949	-	5231	protein_coding	thioredoxin like 4A [Source:HGNC Symbol;Acc:HGNC:30551]	-
ENSG00000181789	3457.11	3475.99	3368.84	2226.41	2241.52	2387.64	3433.98	2285.19	0.58742	2.45482e-19	1.38031e-17	COPG1	3	129249606	129277773	+	4425	protein_coding	coatomer protein complex subunit gamma 1 [Source:HGNC Symbol;Acc:HGNC:2236]	-
ENSG00000167258	3798.31	3836.16	3897.97	2385.37	2691.46	2402.39	3844.15	2493.07	0.624581	2.47076e-19	1.38593e-17	CDK12	17	39461511	39564907	+	12773	protein_coding	cyclin dependent kinase 12 [Source:HGNC Symbol;Acc:HGNC:24224]	-
ENSG00000130741	4716.65	5261.77	4873.21	3040.96	3392.16	3160.79	4950.54	3197.97	0.630449	2.71514e-19	1.51937e-17	EIF2S3	X	24054716	24077971	+	3472	protein_coding	eukaryotic translation initiation factor 2 subunit gamma [Source:HGNC Symbol;Acc:HGNC:3267]	-
ENSG00000197694	14675.1	13231.9	14706.7	9547.42	9694.85	9768.04	14204.5	9670.11	0.554674	2.74443e-19	1.5321e-17	SPTAN1	9	128552558	128633662	+	16236	protein_coding	spectrin alpha, non-erythrocytic 1 [Source:HGNC Symbol;Acc:HGNC:11273]	-
ENSG00000167553	3605.15	3262.7	3384.84	2059.56	2188.11	2303.78	3417.56	2183.82	0.64558	2.84308e-19	1.58218e-17	TUBA1C	12	49188736	49274603	+	4631	protein_coding	tubulin alpha 1c [Source:HGNC Symbol;Acc:HGNC:20768]	-
ENSG00000160075	3528.82	3171.15	3367.84	2201.73	2141.03	2231.91	3355.93	2191.56	0.614469	2.84767e-19	1.58218e-17	SSU72	1	1541673	1574869	-	6925	protein_coding	SSU72 homolog, RNA polymerase II CTD phosphatase [Source:HGNC Symbol;Acc:HGNC:25016]	-
ENSG00000130204	4732.85	4208.41	4455.11	2789.19	2571.96	3010.59	4465.45	2790.58	0.678057	3.09007e-19	1.71279e-17	TOMM40	19	44890569	44903689	+	3610	protein_coding	translocase of outer mitochondrial membrane 40 [Source:HGNC Symbol;Acc:HGNC:18001]	-
ENSG00000143179	4141.82	4318.07	4263.06	2823.74	2822.72	2977.41	4240.98	2874.63	0.561117	3.41707e-19	1.88511e-17	UCK2	1	165827531	165911618	+	7067	protein_coding	uridine-cytidine kinase 2 [Source:HGNC Symbol;Acc:HGNC:12562]	-
ENSG00000187239	24247.2	22422.4	24188	16585.1	16099.8	16776.2	23619.2	16487	0.518605	3.49627e-19	1.91975e-17	FNBP1	9	129887187	130043194	-	6600	protein_coding	formin binding protein 1 [Source:HGNC Symbol;Acc:HGNC:17069]	-
ENSG00000099204	5798.08	6192.39	5959.48	3751.83	4212.36	3953.29	5983.32	3972.49	0.590844	3.78809e-19	2.07511e-17	ABLIM1	10	114431113	114685003	-	10039	protein_coding	actin binding LIM protein 1 [Source:HGNC Symbol;Acc:HGNC:78]	-
ENSG00000101146	1891.06	1875.32	1897.47	1108.76	1226.68	1219.16	1887.95	1184.87	0.671618	4.52638e-19	2.46798e-17	RAE1	20	57351010	57379211	+	5855	protein_coding	ribonucleic acid export 1 [Source:HGNC Symbol;Acc:HGNC:9828]	-
ENSG00000134057	5363.2	5610.88	5308.32	3562.26	3842.09	3637.21	5427.47	3680.52	0.560291	4.95175e-19	2.69364e-17	CCNB1	5	69167010	69178245	+	2558	protein_coding	cyclin B1 [Source:HGNC Symbol;Acc:HGNC:1579]	-
ENSG00000185787	4508.46	5233.6	4627.15	2803.01	3074.4	3130.38	4789.74	3002.6	0.673765	5.68185e-19	3.08362e-17	MORF4L1	15	78810487	78898133	+	6584	protein_coding	mortality factor 4 like 1 [Source:HGNC Symbol;Acc:HGNC:16989]	-
ENSG00000103342	3900.09	4313.04	3767.94	2478.18	2663.39	2549.83	3993.69	2563.8	0.639402	5.72933e-19	3.10219e-17	GSPT1	16	11868128	11916082	-	8018	protein_coding	G1 to S phase transition 1 [Source:HGNC Symbol;Acc:HGNC:4621]	-
ENSG00000148248	12160.6	12486.4	12132	8663.76	8318.8	8902.74	12259.7	8628.43	0.506789	5.83606e-19	3.15269e-17	SURF4	9	133361449	133376166	-	3446	protein_coding	surfeit 4 [Source:HGNC Symbol;Acc:HGNC:11476]	-
ENSG00000106244	5386.33	5044.46	5175.29	3428.97	3315.21	3669.47	5202.02	3471.22	0.583468	6.52569e-19	3.5171e-17	PDAP1	7	99392048	99408829	-	2854	protein_coding	PDGFA associated protein 1 [Source:HGNC Symbol;Acc:HGNC:14634]	-
ENSG00000185164	2069.17	1759.62	1915.48	1190.71	1115.33	1168.48	1914.76	1158.17	0.724868	6.72539e-19	3.61641e-17	NOMO2	16	18417325	18562211	-	6801	protein_coding	NODAL modulator 2 [Source:HGNC Symbol;Acc:HGNC:22652]	-
ENSG00000178952	4515.4	4232.55	4375.09	2559.14	2569.24	3037.31	4374.35	2721.9	0.684207	6.88919e-19	3.69598e-17	TUFM	16	28842411	28846408	-	2271	protein_coding	Tu translation elongation factor, mitochondrial [Source:HGNC Symbol;Acc:HGNC:12420]	-
ENSG00000136045	1840.17	2029.25	1921.48	1172.94	1260.18	1192.44	1930.3	1208.52	0.675767	6.96713e-19	3.72925e-17	PWP1	12	107685732	107713167	+	2876	protein_coding	PWP1 homolog, endonuclein [Source:HGNC Symbol;Acc:HGNC:17015]	-
ENSG00000137845	7278.54	8134.11	7606.89	4931.68	5375.67	4907.06	7673.18	5071.47	0.597489	7.24876e-19	3.87114e-17	ADAM10	15	58588807	58749978	-	16168	protein_coding	ADAM metallopeptidase domain 10 [Source:HGNC Symbol;Acc:HGNC:188]	-
ENSG00000127125	1655.11	1688.19	1611.4	993.247	1061.92	1051.45	1651.57	1035.54	0.673089	7.71683e-19	4.10237e-17	PPCS	1	42456117	42473385	+	2590	protein_coding	phosphopantothenoylcysteine synthetase [Source:HGNC Symbol;Acc:HGNC:25686]	-
ENSG00000160214	2214.91	2090.62	2182.54	1354.61	1346.18	1452.31	2162.69	1384.36	0.643305	7.81567e-19	4.14549e-17	RRP1	21	43789513	43805293	+	4251	protein_coding	ribosomal RNA processing 1 [Source:HGNC Symbol;Acc:HGNC:18785]	-
ENSG00000130803	1568.36	1633.86	1632.41	939.932	1009.41	1041.31	1611.54	996.884	0.692815	8.25193e-19	4.36699e-17	ZNF317	19	9140380	9163424	+	5065	protein_coding	zinc finger protein 317 [Source:HGNC Symbol;Acc:HGNC:13507]	zf-C2H2
ENSG00000100426	7306.3	7317.18	7297.82	4962.29	5298.72	4844.4	7307.1	5035.13	0.537204	8.31457e-19	4.39021e-17	ZBED4	22	49853842	49890078	+	6893	protein_coding	zinc finger BED-type containing 4 [Source:HGNC Symbol;Acc:HGNC:20721]	zf-BED
ENSG00000107581	13917.5	12497.5	13770.4	8751.63	9336.36	9145.1	13395.1	9077.7	0.561187	9.66204e-19	5.0902e-17	EIF3A	10	119033670	119080823	-	7101	protein_coding	eukaryotic translation initiation factor 3 subunit A [Source:HGNC Symbol;Acc:HGNC:3271]	-
ENSG00000148719	2182.52	1930.66	2063.51	1230.2	1267.42	1338.96	2058.9	1278.86	0.68632	9.8273e-19	5.15404e-17	DNAJB12	10	72332830	72355230	-	5649	protein_coding	DnaJ heat shock protein family (Hsp40) member B12 [Source:HGNC Symbol;Acc:HGNC:14891]	-
ENSG00000198931	1793.9	1928.64	1718.43	1054.46	1080.02	1177.69	1813.66	1104.06	0.71593	1.07691e-18	5.61024e-17	APRT	16	88809339	88811944	-	1803	protein_coding	adenine phosphoribosyltransferase [Source:HGNC Symbol;Acc:HGNC:626]	-
ENSG00000149273	43379.8	44241.1	42854.7	30995	30164.6	32258.5	43491.9	31139.4	0.482008	1.20126e-18	6.24417e-17	RPS3	11	75399486	75422280	+	5894	protein_coding	ribosomal protein S3 [Source:HGNC Symbol;Acc:HGNC:10420]	-
ENSG00000162851	867.457	766.629	829.206	466.017	430.923	454.306	821.097	450.415	0.865983	1.28845e-18	6.66773e-17	TFB2M	1	246540560	246566324	-	1848	protein_coding	transcription factor B2, mitochondrial [Source:HGNC Symbol;Acc:HGNC:18559]	-
ENSG00000136628	4415.94	5057.54	4812.2	2922.48	3252.74	2970.04	4761.89	3048.42	0.64361	1.31521e-18	6.79118e-17	EPRS	1	219968601	220046658	-	5450	protein_coding	glutamyl-prolyl-tRNA synthetase [Source:HGNC Symbol;Acc:HGNC:3418]	-
ENSG00000105248	885.963	814.92	805.2	468.979	431.828	479.187	835.361	459.998	0.860281	1.34236e-18	6.91612e-17	YJU2	19	4247079	4269090	+	1671	protein_coding	YJU2 splicing factor homolog [Source:HGNC Symbol;Acc:HGNC:25518]	-
ENSG00000257923	3060.39	3006.15	3323.83	2062.52	2076.76	1890.95	3130.12	2010.07	0.639195	1.40943e-18	7.23933e-17	CUX1	7	101815904	102283958	+	17789	protein_coding	cut like homeobox 1 [Source:HGNC Symbol;Acc:HGNC:2557]	CUT
ENSG00000067533	1354.39	1333.05	1289.32	795.783	844.645	785.13	1325.59	808.519	0.712793	1.41128e-18	7.23933e-17	RRP15	1	218285287	218337983	+	7883	protein_coding	ribosomal RNA processing 15 homolog [Source:HGNC Symbol;Acc:HGNC:24255]	-
ENSG00000189091	7432.37	6959.02	7324.82	4730.27	5049.76	5093.21	7238.74	4957.74	0.545844	1.42134e-18	7.27495e-17	SF3B3	16	70523788	70577670	+	12419	protein_coding	splicing factor 3b subunit 3 [Source:HGNC Symbol;Acc:HGNC:10770]	-
ENSG00000139372	3526.5	4020.27	3597.89	2293.55	2475.99	2388.56	3714.89	2386.04	0.638795	1.49757e-18	7.6484e-17	TDG	12	103965804	103988874	+	4903	protein_coding	thymine DNA glycosylase [Source:HGNC Symbol;Acc:HGNC:11700]	-
ENSG00000154781	1156.61	1084.55	1100.27	623.988	663.585	682.842	1113.81	656.805	0.761037	1.51643e-18	7.72784e-17	CCDC174	3	14651746	14672659	+	3556	protein_coding	coiled-coil domain containing 174 [Source:HGNC Symbol;Acc:HGNC:28033]	-
ENSG00000100413	1724.5	1533.26	1731.43	1004.11	1001.26	1044.07	1663.06	1016.48	0.709872	1.56598e-18	7.94571e-17	POLR3H	22	41525804	41544606	-	6594	protein_coding	RNA polymerase III subunit H [Source:HGNC Symbol;Acc:HGNC:30349]	-
ENSG00000114126	6584.58	7370.5	6613.64	4321.51	4626.08	4661.94	6856.24	4536.51	0.595848	1.80594e-18	9.14346e-17	TFDP2	3	141944428	142149544	-	11897	protein_coding	transcription factor Dp-2 [Source:HGNC Symbol;Acc:HGNC:11751]	E2F
ENSG00000119487	2977.11	2866.31	2854.71	1842.35	1991.66	1930.57	2899.38	1921.53	0.593035	1.83163e-18	9.25347e-17	MAPKAP1	9	125437393	125707234	-	6741	protein_coding	mitogen-activated protein kinase associated protein 1 [Source:HGNC Symbol;Acc:HGNC:18752]	-
ENSG00000144895	2071.49	2623.84	2188.54	1309.19	1273.76	1386.88	2294.62	1323.28	0.794657	1.84991e-18	9.32568e-17	EIF2A	3	150546678	150584242	+	4131	protein_coding	eukaryotic translation initiation factor 2A [Source:HGNC Symbol;Acc:HGNC:3254]	-
ENSG00000009307	17107.4	18208.9	17625.4	11613.9	12838.1	12180.6	17647.2	12210.8	0.531269	2.15091e-18	1.07966e-16	CSDE1	1	114716913	114758676	-	5778	protein_coding	cold shock domain containing E1 [Source:HGNC Symbol;Acc:HGNC:29905]	CSD
ENSG00000048828	4691.21	4946.87	4559.13	2953.08	3297.1	3150.66	4732.4	3133.61	0.594569	2.24198e-18	1.12056e-16	FAM120A	9	93451722	93566107	+	7204	protein_coding	family with sequence similarity 120A [Source:HGNC Symbol;Acc:HGNC:13247]	-
ENSG00000101084	896.372	853.151	877.218	507.484	414.627	497.617	875.581	473.243	0.88826	2.43211e-18	1.21056e-16	RAB5IF	20	36605734	36612557	+	1549	protein_coding	RAB5 interacting factor [Source:HGNC Symbol;Acc:HGNC:15870]	-
ENSG00000140105	2741.16	2513.17	2629.65	1745.59	1722.79	1728.76	2628	1732.38	0.600905	2.43241e-18	1.21056e-16	WARS	14	100333788	100376805	-	6358	protein_coding	tryptophanyl-tRNA synthetase [Source:HGNC Symbol;Acc:HGNC:12729]	-
ENSG00000100242	5375.92	5132.99	5213.3	3519.81	3564.16	3747.8	5240.74	3610.59	0.537333	2.50665e-18	1.24486e-16	SUN2	22	38734725	38794143	-	6489	protein_coding	Sad1 and UNC84 domain containing 2 [Source:HGNC Symbol;Acc:HGNC:14210]	-
ENSG00000115268	18809.9	18532.9	17947.5	11741.2	11805.1	13462.4	18430.1	12336.2	0.579103	3.07559e-18	1.52095e-16	RPS15	19	1438358	1440494	+	2137	protein_coding	ribosomal protein S15 [Source:HGNC Symbol;Acc:HGNC:10388]	-
ENSG00000132434	1150.83	1392.41	1230.31	709.885	688.028	751.955	1257.85	716.623	0.81247	3.19545e-18	1.57689e-16	LANCL2	7	55365448	55433742	+	5235	protein_coding	LanC like 2 [Source:HGNC Symbol;Acc:HGNC:6509]	-
ENSG00000162402	4548.95	4770.8	4574.14	3048.85	3279	2885.26	4631.3	3071.04	0.592699	3.34049e-18	1.645e-16	USP24	1	55066359	55215113	-	11772	protein_coding	ubiquitin specific peptidase 24 [Source:HGNC Symbol;Acc:HGNC:12623]	-
ENSG00000122034	6710.65	7232.67	6412.59	4290.91	4403.38	4743.95	6785.3	4479.41	0.599054	3.60702e-18	1.7688e-16	GTF3A	13	27424544	27435823	+	3001	protein_coding	general transcription factor IIIA [Source:HGNC Symbol;Acc:HGNC:4662]	zf-C2H2
ENSG00000273604	2544.54	2247.57	2410.6	1510.6	1437.62	1590.53	2400.9	1512.92	0.665865	3.8025e-18	1.86076e-16	EPOP	17	38671703	38675421	-	3719	protein_coding	elongin BC and polycomb repressive complex 2 associated protein [Source:HGNC Symbol;Acc:HGNC:34493]	-
ENSG00000100105	2337.51	2449.79	2289.57	1604.4	1440.33	1503.91	2358.96	1516.21	0.638108	3.84449e-18	1.87738e-16	PATZ1	22	31325804	31346232	-	5693	protein_coding	POZ/BTB and AT hook containing zinc finger 1 [Source:HGNC Symbol;Acc:HGNC:13071]	ZBTB
ENSG00000065000	5855.91	5211.47	5850.46	3737.02	3534.29	3852.85	5639.28	3708.05	0.604759	3.94135e-18	1.92067e-16	AP3D1	19	2100988	2164468	-	8613	protein_coding	adaptor related protein complex 3 subunit delta 1 [Source:HGNC Symbol;Acc:HGNC:568]	-
ENSG00000169375	3593.59	3602.75	3557.88	2364.64	2515.83	2463.21	3584.74	2447.89	0.550131	4.08352e-18	1.98463e-16	SIN3A	15	75369379	75455842	-	12453	protein_coding	SIN3 transcription regulator family member A [Source:HGNC Symbol;Acc:HGNC:19353]	-
ENSG00000153989	2372.21	2782.8	2418.6	1567.87	1476.54	1615.41	2524.54	1553.28	0.701159	4.08958e-18	1.98463e-16	NUS1	6	117675502	117710640	+	4676	protein_coding	NUS1, dehydrodolichyl diphosphate synthase subunit [Source:HGNC Symbol;Acc:HGNC:21042]	-
ENSG00000105568	5108.74	4554.5	5067.26	3152.52	3058.1	3390.25	4910.17	3200.29	0.617399	4.39314e-18	2.12753e-16	PPP2R1A	19	52190039	52229533	+	7437	protein_coding	protein phosphatase 2 scaffold subunit Aalpha [Source:HGNC Symbol;Acc:HGNC:9302]	-
ENSG00000170348	7170.98	8177.37	7314.82	4864.54	5210.9	4956.82	7554.39	5010.76	0.592356	4.59663e-18	2.2169e-16	TMED10	14	75131470	75176631	-	4974	protein_coding	transmembrane p24 trafficking protein 10 [Source:HGNC Symbol;Acc:HGNC:16998]	-
ENSG00000198055	9609.11	8525.47	9188.29	6066.11	5842.8	6404.52	9107.62	6104.48	0.577077	5.03399e-18	2.42284e-16	GRK6	5	177403204	177442901	+	4355	protein_coding	G protein-coupled receptor kinase 6 [Source:HGNC Symbol;Acc:HGNC:4545]	-
ENSG00000131374	589.871	719.343	652.162	312.982	359.404	302.256	653.792	324.881	1.0095	5.31864e-18	2.54414e-16	TBC1D5	3	17157162	18444817	-	11269	protein_coding	TBC1 domain family member 5 [Source:HGNC Symbol;Acc:HGNC:19166]	-
ENSG00000182944	12900.8	13217.8	12340.1	8805.94	8412.04	9306.37	12819.6	8841.45	0.535987	5.42657e-18	2.58519e-16	EWSR1	22	29268009	29300525	+	10326	protein_coding	EWS RNA binding protein 1 [Source:HGNC Symbol;Acc:HGNC:3508]	-
ENSG00000048740	13035	14285.2	13020.2	8715.1	9552.72	9193.94	13446.8	9153.92	0.554789	5.66341e-18	2.69254e-16	CELF2	10	10798397	11336675	+	10978	protein_coding	CUGBP Elav-like family member 2 [Source:HGNC Symbol;Acc:HGNC:2550]	-
ENSG00000148303	26674.9	28141.9	25587.4	17548.7	17164.5	19426.4	26801.4	18046.5	0.57058	6.04323e-18	2.86728e-16	RPL7A	9	133348214	133351426	+	2242	protein_coding	ribosomal protein L7a [Source:HGNC Symbol;Acc:HGNC:10364]	-
ENSG00000277443	829.289	830.011	733.182	428.498	452.65	435.876	797.494	439.008	0.860354	6.14594e-18	2.91011e-16	MARCKS	6	113857362	113863471	+	4275	protein_coding	myristoylated alanine rich protein kinase C substrate [Source:HGNC Symbol;Acc:HGNC:6759]	-
ENSG00000146007	2763.14	2939.75	2953.73	1910.47	1948.2	1949	2885.54	1935.89	0.576113	6.39844e-18	3.01746e-16	ZMAT2	5	140698680	140706676	+	1812	protein_coding	zinc finger matrin-type 2 [Source:HGNC Symbol;Acc:HGNC:26433]	-
ENSG00000165637	2896.15	3117.82	2780.69	1924.29	1879.4	1960.06	2931.56	1921.25	0.609721	6.57643e-18	3.08894e-16	VDAC2	10	75210154	75231448	+	2827	protein_coding	voltage dependent anion channel 2 [Source:HGNC Symbol;Acc:HGNC:12672]	-
ENSG00000169045	19944.6	21706.1	19569.9	14417.9	14317.3	14006.1	20406.8	14247.1	0.518422	6.63823e-18	3.11172e-16	HNRNPH1	5	179614178	179634784	-	9480	protein_coding	heterogeneous nuclear ribonucleoprotein H1 [Source:HGNC Symbol;Acc:HGNC:5041]	-
ENSG00000111786	5011.59	4477.03	4827.2	3193	3233.73	3245.57	4771.94	3224.1	0.565401	6.74485e-18	3.15537e-16	SRSF9	12	120461668	120469793	-	3744	protein_coding	serine and arginine rich splicing factor 9 [Source:HGNC Symbol;Acc:HGNC:10791]	-
ENSG00000226479	917.191	863.212	894.222	518.345	527.79	505.911	891.542	517.348	0.78473	7.24995e-18	3.3849e-16	TMEM185B	2	120221278	120223408	-	2131	protein_coding	transmembrane protein 185B [Source:HGNC Symbol;Acc:HGNC:18896]	-
ENSG00000072274	7809.43	8866.53	8304.07	5271.32	5813.83	4945.76	8326.68	5343.64	0.640002	7.27302e-18	3.38891e-16	TFRC	3	196027183	196082189	-	7887	protein_coding	transferrin receptor [Source:HGNC Symbol;Acc:HGNC:11763]	-
ENSG00000105618	2211.44	1891.42	2057.51	1285.49	1233.02	1309.47	2053.46	1275.99	0.685912	7.63402e-18	3.55005e-16	PRPF31	19	54115410	54131719	+	2673	protein_coding	pre-mRNA processing factor 31 [Source:HGNC Symbol;Acc:HGNC:15446]	-
ENSG00000164111	1153.14	1204.27	1052.26	694.088	633.71	662.568	1136.56	663.455	0.776847	7.85448e-18	3.64532e-16	ANXA5	4	121667955	121697113	-	3034	protein_coding	annexin A5 [Source:HGNC Symbol;Acc:HGNC:543]	-
ENSG00000143569	5238.28	4822.11	5013.25	3312.47	3330.6	3568.1	5024.55	3403.72	0.561615	7.93885e-18	3.67718e-16	UBAP2L	1	154220179	154271510	+	7503	protein_coding	ubiquitin associated protein 2 like [Source:HGNC Symbol;Acc:HGNC:29877]	-
ENSG00000157540	5153.85	5346.28	5224.3	3603.73	3769.67	3622.47	5241.48	3665.29	0.516057	8.01732e-18	3.70619e-16	DYRK1A	21	37365573	37526358	+	26602	protein_coding	dual specificity tyrosine phosphorylation regulated kinase 1A [Source:HGNC Symbol;Acc:HGNC:3091]	-
ENSG00000224877	1310.44	1174.09	1270.32	760.239	727.861	774.071	1251.61	754.057	0.730643	8.22609e-18	3.78772e-16	NDUFAF8	17	81239239	81241281	+	1376	protein_coding	NADH:ubiquinone oxidoreductase complex assembly factor 8 [Source:HGNC Symbol;Acc:HGNC:33551]	-
ENSG00000037897	491.559	388.345	442.11	204.376	176.533	206.419	440.671	195.776	1.16971	8.39396e-18	3.85743e-16	METTL1	12	57768471	57772793	-	2621	protein_coding	methyltransferase like 1 [Source:HGNC Symbol;Acc:HGNC:7030]	-
ENSG00000143314	1456.17	1352.16	1343.33	794.795	772.221	898.476	1383.89	821.831	0.751175	8.5398e-18	3.90909e-16	MRPL24	1	156737303	156741590	-	1695	protein_coding	mitochondrial ribosomal protein L24 [Source:HGNC Symbol;Acc:HGNC:14037]	-
ENSG00000172115	8127.5	9148.23	8613.14	5710.68	6031.11	5929.02	8629.62	5890.27	0.551064	9.46878e-18	4.30903e-16	CYCS	7	25120091	25125361	-	4457	protein_coding	cytochrome c, somatic [Source:HGNC Symbol;Acc:HGNC:19986]	-
ENSG00000101161	4345.38	4094.72	4155.03	2816.83	2855.32	2969.12	4198.38	2880.42	0.543265	9.61942e-18	4.36909e-16	PRPF6	20	63981135	64033100	+	3044	protein_coding	pre-mRNA processing factor 6 [Source:HGNC Symbol;Acc:HGNC:15860]	-
ENSG00000123064	3354.17	2845.18	3241.81	1997.36	1917.42	2057.74	3147.05	1990.84	0.660318	1.14697e-17	5.19938e-16	DDX54	12	113157174	113185479	-	5064	protein_coding	DEAD-box helicase 54 [Source:HGNC Symbol;Acc:HGNC:20084]	-
ENSG00000093000	8731.25	9339.39	8536.12	6043.41	6364.26	5984.31	8868.92	6130.66	0.532714	1.16053e-17	5.25065e-16	NUP50	22	45163841	45188015	+	8318	protein_coding	nucleoporin 50 [Source:HGNC Symbol;Acc:HGNC:8065]	-
ENSG00000143799	6507.09	6054.56	6638.65	4148.73	4435.06	4475.79	6400.1	4353.2	0.55584	1.2369e-17	5.57462e-16	PARP1	1	226360691	226408079	-	7169	protein_coding	poly(ADP-ribose) polymerase 1 [Source:HGNC Symbol;Acc:HGNC:270]	Others
ENSG00000105402	1915.35	1878.34	1765.44	1197.62	1033.85	1184.15	1853.04	1138.54	0.702834	1.25654e-17	5.65225e-16	NAPA	19	47487637	47515240	-	5839	protein_coding	NSF attachment protein alpha [Source:HGNC Symbol;Acc:HGNC:7641]	-
ENSG00000175390	5828.16	6056.57	5342.33	3540.54	3780.53	3975.41	5742.35	3765.49	0.608603	1.29605e-17	5.81878e-16	EIF3F	11	7970251	8001862	+	9431	protein_coding	eukaryotic translation initiation factor 3 subunit F [Source:HGNC Symbol;Acc:HGNC:3275]	-
ENSG00000140350	11692.2	11988.4	11766.9	8505.79	8645.61	8596.8	11815.8	8582.73	0.461222	1.33788e-17	5.99509e-16	ANP32A	15	68778535	68820897	-	7544	protein_coding	acidic nuclear phosphoprotein 32 family member A [Source:HGNC Symbol;Acc:HGNC:13233]	-
ENSG00000063587	1305.81	1316.95	1334.33	776.036	848.266	826.598	1319.03	816.967	0.690787	1.35694e-17	6.06885e-16	ZNF275	X	153334147	153360110	+	8147	protein_coding	zinc finger protein 275 [Source:HGNC Symbol;Acc:HGNC:13069]	zf-C2H2
ENSG00000178252	6591.52	6332.23	6770.68	4488.37	4380.75	4741.19	6564.81	4536.77	0.533072	1.45302e-17	6.48617e-16	WDR6	3	49007062	49015953	+	5304	protein_coding	WD repeat domain 6 [Source:HGNC Symbol;Acc:HGNC:12758]	-
ENSG00000087365	8556.6	8197.49	7962.98	5492.48	5634.59	5978.78	8239.02	5701.95	0.530826	1.57222e-17	7.0049e-16	SF3B2	11	66050729	66069308	+	9795	protein_coding	splicing factor 3b subunit 2 [Source:HGNC Symbol;Acc:HGNC:10769]	-
ENSG00000153107	2646.32	3054.44	2724.68	1629.08	1885.74	1682.68	2808.48	1732.5	0.696936	1.62284e-17	7.21669e-16	ANAPC1	2	111611639	111884690	-	13987	protein_coding	anaphase promoting complex subunit 1 [Source:HGNC Symbol;Acc:HGNC:19988]	-
ENSG00000161847	2076.11	1564.45	2022.5	1016.94	1001.26	1100.29	1887.69	1039.5	0.860167	1.68414e-17	7.47509e-16	RAVER1	19	10316212	10333640	-	4981	protein_coding	ribonucleoprotein, PTB binding 1 [Source:HGNC Symbol;Acc:HGNC:30296]	-
ENSG00000112182	1138.1	1174.09	1207.3	692.114	742.346	712.33	1173.16	715.596	0.713226	1.72169e-17	7.6273e-16	BACH2	6	89926529	90296908	-	9786	protein_coding	BTB domain and CNC homolog 2 [Source:HGNC Symbol;Acc:HGNC:14078]	TF_bZIP
ENSG00000114902	3623.66	4222.49	3764.94	2394.26	2400.85	2622.63	3870.36	2472.58	0.646661	1.74222e-17	7.70366e-16	SPCS1	3	52704955	52711146	+	5324	protein_coding	signal peptidase complex subunit 1 [Source:HGNC Symbol;Acc:HGNC:23401]	-
ENSG00000111596	2682.18	2843.17	2598.65	1801.87	1834.14	1760.09	2708	1798.7	0.59032	1.75494e-17	7.74526e-16	CNOT2	12	70242994	70354993	+	13993	protein_coding	CCR4-NOT transcription complex subunit 2 [Source:HGNC Symbol;Acc:HGNC:7878]	-
ENSG00000166342	992.371	901.443	933.232	537.104	573.96	527.106	942.349	546.057	0.786256	1.8432e-17	8.11947e-16	NETO1	18	72742314	72868146	-	5509	protein_coding	neuropilin and tolloid like 1 [Source:HGNC Symbol;Acc:HGNC:13823]	-
ENSG00000108468	5343.54	5156.13	5132.28	3561.28	3690.91	3713.7	5210.65	3655.29	0.511243	1.87059e-17	8.22463e-16	CBX1	17	48070052	48101521	-	3087	protein_coding	chromobox 1 [Source:HGNC Symbol;Acc:HGNC:1551]	-
ENSG00000120438	10651.2	11245.9	10683.7	7489.83	7889.69	7779.42	10860.3	7719.65	0.492444	1.89933e-17	8.33531e-16	TCP1	6	159778498	159789749	-	4929	protein_coding	t-complex 1 [Source:HGNC Symbol;Acc:HGNC:11655]	-
ENSG00000122218	6290.8	6195.41	6424.6	4360.02	4575.38	4447.22	6303.6	4460.88	0.49878	1.95698e-17	8.5562e-16	COPA	1	160288686	160343400	-	7723	protein_coding	coatomer protein complex subunit alpha [Source:HGNC Symbol;Acc:HGNC:2230]	-
ENSG00000125944	12781.7	14135.3	12877.2	8387.31	9381.62	9087.97	13264.7	8952.3	0.567245	2.04946e-17	8.92718e-16	HNRNPR	1	23303771	23344336	-	8676	protein_coding	heterogeneous nuclear ribonucleoprotein R [Source:HGNC Symbol;Acc:HGNC:5047]	-
ENSG00000075785	6941.97	6337.26	6853.7	4556.5	4723.85	4666.55	6710.98	4648.97	0.529426	2.08368e-17	9.04257e-16	RAB7A	3	128726122	128814796	+	2717	protein_coding	RAB7A, member RAS oncogene family [Source:HGNC Symbol;Acc:HGNC:9788]	-
ENSG00000179242	1375.21	1183.14	1380.34	756.29	732.387	813.697	1312.9	767.458	0.774145	2.11941e-17	9.18057e-16	CDH4	20	61252426	61940617	+	7351	protein_coding	cadherin 4 [Source:HGNC Symbol;Acc:HGNC:1763]	-
ENSG00000073536	1852.89	1750.57	1788.44	1151.22	1160.59	1191.52	1797.3	1167.78	0.621651	2.13589e-17	9.23485e-16	NLE1	17	35128753	35142315	-	5463	protein_coding	notchless homolog 1 [Source:HGNC Symbol;Acc:HGNC:19889]	-
ENSG00000133226	4055.07	4061.52	4071.01	2902.73	2816.39	2807.85	4062.54	2842.32	0.51542	2.1577e-17	9.31196e-16	SRRM1	1	24631716	24673267	+	8168	protein_coding	serine and arginine repetitive matrix 1 [Source:HGNC Symbol;Acc:HGNC:16638]	-
ENSG00000071994	2346.76	2521.22	2415.6	1561.95	1620.49	1647.67	2427.86	1610.03	0.59271	2.19957e-17	9.47515e-16	PDCD2	6	170575295	170584692	-	6476	protein_coding	programmed cell death 2 [Source:HGNC Symbol;Acc:HGNC:8762]	-
ENSG00000119720	1172.8	1308.9	1187.3	691.126	774.937	711.409	1223	725.824	0.752686	2.31102e-17	9.91875e-16	NRDE2	14	90267856	90332137	-	17565	protein_coding	NRDE-2, necessary for RNA interference, domain containing [Source:HGNC Symbol;Acc:HGNC:20186]	-
ENSG00000119946	419.849	421.545	370.092	186.604	194.639	178.774	403.829	186.672	1.11242	2.33402e-17	9.99912e-16	CNNM1	10	99329099	99394330	+	6413	protein_coding	cyclin and CBS domain divalent metal cation transport mediator 1 [Source:HGNC Symbol;Acc:HGNC:102]	-
ENSG00000196230	36223.9	37245.9	34369.5	24292.1	24823.3	26522.1	35946.4	25212.5	0.511686	2.35277e-17	1.0056e-15	TUBB	6	30720201	30725426	+	3359	protein_coding	tubulin beta class I [Source:HGNC Symbol;Acc:HGNC:20778]	-
ENSG00000049618	3102.03	2964.9	3078.77	1944.04	2124.74	2065.11	3048.56	2044.63	0.575898	2.3559e-17	1.0056e-15	ARID1B	6	156776020	157210779	+	44677	protein_coding	AT-rich interaction domain 1B [Source:HGNC Symbol;Acc:HGNC:18040]	ARID
ENSG00000198900	5035.88	4742.63	4876.21	3175.23	3498.08	3326.66	4884.91	3333.32	0.551035	2.4025e-17	1.02362e-15	TOP1	20	41028818	41124487	+	3738	protein_coding	DNA topoisomerase I [Source:HGNC Symbol;Acc:HGNC:11986]	-
ENSG00000182628	3858.45	4153.07	3949.98	2626.28	2772.93	2767.31	3987.17	2722.17	0.550648	2.43595e-17	1.03599e-15	SKA2	17	59109951	59155269	-	3148	protein_coding	spindle and kinetochore associated complex subunit 2 [Source:HGNC Symbol;Acc:HGNC:28006]	-
ENSG00000071127	29424.1	27693.2	29313.3	19501.6	20771.2	21040.9	28810.2	20437.9	0.49528	2.48262e-17	1.05392e-15	WDR1	4	10074339	10116949	-	7827	protein_coding	WD repeat domain 1 [Source:HGNC Symbol;Acc:HGNC:12754]	-
ENSG00000113712	5619.97	5835.23	5985.49	3583	4183.39	3721.99	5813.56	3829.46	0.602204	2.68609e-17	1.13412e-15	CSNK1A1	5	149492197	149551552	-	7714	protein_coding	casein kinase 1 alpha 1 [Source:HGNC Symbol;Acc:HGNC:2451]	-
ENSG00000241553	1444.61	1359.21	1425.35	871.807	747.778	895.711	1409.72	838.432	0.749848	2.72462e-17	1.14832e-15	ARPC4	3	9792495	9807726	+	3608	protein_coding	actin related protein 2/3 complex subunit 4 [Source:HGNC Symbol;Acc:HGNC:707]	-
ENSG00000128463	3090.46	3026.27	3012.75	2089.18	1931	2113.95	3043.16	2044.71	0.573721	2.83956e-17	1.19461e-15	EMC4	15	34224999	34230156	+	4459	protein_coding	ER membrane protein complex subunit 4 [Source:HGNC Symbol;Acc:HGNC:28032]	-
ENSG00000139197	2792.06	2729.48	2725.68	1834.45	1806.98	1928.73	2749.07	1856.72	0.566031	2.8688e-17	1.20474e-15	PEX5	12	7188685	7218574	+	5488	protein_coding	peroxisomal biogenesis factor 5 [Source:HGNC Symbol;Acc:HGNC:9719]	-
ENSG00000116128	1394.87	1443.72	1449.36	855.022	886.288	942.708	1429.32	894.673	0.675862	2.87622e-17	1.20569e-15	BCL9	1	147541412	147626216	+	6420	protein_coding	B cell CLL/lymphoma 9 [Source:HGNC Symbol;Acc:HGNC:1008]	-
ENSG00000116685	2265.8	2128.85	2286.57	1505.67	1443.95	1458.76	2227.07	1469.46	0.599882	3.05699e-17	1.27462e-15	KIAA2013	1	11919591	11926428	-	3281	protein_coding	KIAA2013 [Source:HGNC Symbol;Acc:HGNC:28513]	-
ENSG00000142197	939.167	984.947	924.23	520.319	595.687	516.048	949.448	544.018	0.802983	3.10461e-17	1.28987e-15	DOP1B	21	36156782	36294274	+	9030	protein_coding	DOP1 leucine zipper like protein B [Source:HGNC Symbol;Acc:HGNC:1291]	-
ENSG00000157985	1015.5	962.813	990.246	602.267	585.729	594.376	989.521	594.124	0.735761	3.16952e-17	1.31451e-15	AGAP1	2	235494089	236131800	+	13910	protein_coding	ArfGAP with GTPase domain, ankyrin repeat and PH domain 1 [Source:HGNC Symbol;Acc:HGNC:16922]	-
ENSG00000129255	1925.76	2068.49	1986.49	1304.25	1214.01	1337.12	1993.58	1285.13	0.633926	3.66322e-17	1.51389e-15	MPDU1	17	7583529	7592789	+	3270	protein_coding	mannose-P-dolichol utilization defect 1 [Source:HGNC Symbol;Acc:HGNC:7207]	-
ENSG00000168066	8480.26	7180.35	8310.07	5211.09	5120.37	5407.44	7990.23	5246.3	0.606789	3.75463e-17	1.54893e-15	SF1	11	64764606	64778786	-	5972	protein_coding	splicing factor 1 [Source:HGNC Symbol;Acc:HGNC:12950]	-
ENSG00000198833	2389.56	2662.07	2500.62	1522.45	1653.98	1690.98	2517.42	1622.47	0.633802	3.86169e-17	1.58822e-15	UBE2J1	6	89326625	89352848	-	4290	protein_coding	ubiquitin conjugating enzyme E2 J1 [Source:HGNC Symbol;Acc:HGNC:17598]	-
ENSG00000110321	31798.7	34816.2	31340.8	22151.6	23445.5	22956.7	32651.9	22851.3	0.514894	3.90145e-17	1.60103e-15	EIF4G2	11	10797050	10809110	-	8655	protein_coding	eukaryotic translation initiation factor 4 gamma 2 [Source:HGNC Symbol;Acc:HGNC:3297]	-
ENSG00000066654	1959.3	2162.05	1900.47	1266.74	1293.67	1285.51	2007.27	1281.97	0.646979	4.00188e-17	1.63937e-15	THUMPD1	16	20702816	20742084	-	6501	protein_coding	THUMP domain containing 1 [Source:HGNC Symbol;Acc:HGNC:23807]	-
ENSG00000253729	12054.2	12552.8	12429.1	6700.96	8735.24	6761.15	12345.4	7399.12	0.738462	4.12072e-17	1.6851e-15	PRKDC	8	47773108	47960183	-	15417	protein_coding	protein kinase, DNA-activated, catalytic subunit [Source:HGNC Symbol;Acc:HGNC:9413]	-
ENSG00000100316	38737.2	34378.6	37889.4	25267.6	24340.8	26587.5	37001.7	25398.6	0.542814	4.21021e-17	1.7157e-15	RPL3	22	39312882	39320389	-	4787	protein_coding	ribosomal protein L3 [Source:HGNC Symbol;Acc:HGNC:10332]	-
ENSG00000186187	6138.13	5605.85	5864.46	4141.82	3756.99	4057.42	5869.48	3985.41	0.558456	4.74944e-17	1.93207e-15	ZNRF1	16	74999030	75110994	+	8824	protein_coding	zinc and ring finger 1 [Source:HGNC Symbol;Acc:HGNC:18452]	-
ENSG00000115806	3408.53	3436.75	3411.85	2192.85	2284.07	2447.54	3419.04	2308.15	0.56668	4.88995e-17	1.98234e-15	GORASP2	2	170928464	170967129	+	5340	protein_coding	golgi reassembly stacking protein 2 [Source:HGNC Symbol;Acc:HGNC:17500]	-
ENSG00000147324	3117.06	3192.27	3278.82	1976.62	2255.1	2106.58	3196.05	2112.77	0.596991	5.11018e-17	2.06446e-15	MFHAS1	8	8783354	8893645	-	6883	protein_coding	malignant fibrous histiocytoma amplified sequence 1 [Source:HGNC Symbol;Acc:HGNC:16982]	-
ENSG00000107164	3346.07	3636.96	3369.84	2336.01	2396.33	2289.96	3450.96	2340.77	0.560176	5.91082e-17	2.3756e-15	FUBP3	9	130578965	130638352	+	5507	protein_coding	far upstream element binding protein 3 [Source:HGNC Symbol;Acc:HGNC:4005]	-
ENSG00000184897	4838.1	4163.14	4292.07	2945.19	2441.59	2820.75	4431.1	2735.84	0.695608	5.95461e-17	2.38909e-15	H1FX	3	129314771	129316277	-	1507	protein_coding	H1 histone family member X [Source:HGNC Symbol;Acc:HGNC:4722]	-
ENSG00000055483	3045.35	2592.65	2879.72	1894.67	1763.52	1785.89	2839.24	1814.7	0.645547	6.13968e-17	2.45493e-15	USP36	17	78787381	78841441	-	9235	protein_coding	ubiquitin specific peptidase 36 [Source:HGNC Symbol;Acc:HGNC:20062]	-
ENSG00000107815	1287.31	1278.72	1264.31	763.201	842.834	740.897	1276.78	782.311	0.706269	6.25945e-17	2.49855e-15	TWNK	10	100987367	100994401	+	4133	protein_coding	twinkle mtDNA helicase [Source:HGNC Symbol;Acc:HGNC:1160]	-
ENSG00000214182	3679.18	2838.14	3805.95	2037.84	1935.53	1984.02	3441.09	1985.79	0.793013	6.46478e-17	2.57611e-15	PTMAP5	13	81689911	81691072	+	1162	transcribed_processed_pseudogene	prothymosin alpha pseudogene 5 [Source:HGNC Symbol;Acc:HGNC:9628]	-
ENSG00000140632	3624.81	3427.7	3476.86	2443.63	2316.66	2457.68	3509.79	2405.99	0.544636	7.09727e-17	2.82334e-15	GLYR1	16	4803203	4847342	-	5470	protein_coding	glyoxylate reductase 1 homolog [Source:HGNC Symbol;Acc:HGNC:24434]	-
ENSG00000164818	1362.49	1328.02	1350.34	763.201	854.603	870.83	1346.95	829.545	0.698542	7.2213e-17	2.8678e-15	DNAAF5	7	726701	786475	+	7137	protein_coding	dynein axonemal assembly factor 5 [Source:HGNC Symbol;Acc:HGNC:26013]	-
ENSG00000173456	2073.8	1829.04	2108.52	1246	1158.78	1311.31	2003.79	1238.7	0.693771	7.72552e-17	3.06284e-15	RNF26	11	119334527	119337313	+	2787	protein_coding	ring finger protein 26 [Source:HGNC Symbol;Acc:HGNC:14646]	-
ENSG00000147065	38257.2	37759	38834.7	26235.2	27570	28774.3	38283.6	27526.5	0.475885	8.02619e-17	3.17666e-15	MSN	X	65588377	65741931	+	5971	protein_coding	moesin [Source:HGNC Symbol;Acc:HGNC:7373]	-
ENSG00000120705	4606.78	5152.11	4722.17	3069.59	3340.56	3301.78	4827.02	3237.31	0.576366	8.10127e-17	3.19928e-15	ETF1	5	138506095	138543300	-	4601	protein_coding	eukaryotic translation termination factor 1 [Source:HGNC Symbol;Acc:HGNC:3477]	-
ENSG00000088930	3332.19	4140	3499.87	2177.05	2370.98	2205.18	3657.35	2251.07	0.700406	8.11071e-17	3.19928e-15	XRN2	20	21303304	21389827	+	3437	protein_coding	5'-3' exoribonuclease 2 [Source:HGNC Symbol;Acc:HGNC:12836]	-
ENSG00000134686	3051.14	3137.95	2893.72	2046.72	2005.24	2100.13	3027.6	2050.7	0.562007	8.26638e-17	3.2552e-15	PHC2	1	33323623	33431052	-	4975	protein_coding	polyhomeotic homolog 2 [Source:HGNC Symbol;Acc:HGNC:3183]	-
ENSG00000090487	2280.83	2348.18	2117.53	1451.37	1465.68	1510.36	2248.85	1475.8	0.607464	8.3457e-17	3.28091e-15	SPG21	15	64963021	64990310	-	3984	protein_coding	SPG21, maspardin [Source:HGNC Symbol;Acc:HGNC:20373]	-
ENSG00000143870	2501.75	2497.08	2570.64	1631.06	1726.41	1744.43	2523.15	1700.63	0.568998	8.7386e-17	3.42533e-15	PDIA6	2	10783391	10837977	-	4101	protein_coding	protein disulfide isomerase family A member 6 [Source:HGNC Symbol;Acc:HGNC:30168]	-
ENSG00000265241	4413.62	4653.09	4242.06	2869.16	2890.62	3169.09	4436.26	2976.29	0.575757	8.74235e-17	3.42533e-15	RBM8A	1	145917714	145927678	-	5585	protein_coding	RNA binding motif protein 8A [Source:HGNC Symbol;Acc:HGNC:9905]	-
ENSG00000004487	3886.21	3631.93	3589.89	2446.59	2495.01	2614.33	3702.68	2518.64	0.55551	9.07833e-17	3.55102e-15	KDM1A	1	23019443	23083689	+	5440	protein_coding	lysine demethylase 1A [Source:HGNC Symbol;Acc:HGNC:29079]	-
ENSG00000140650	699.749	792.787	694.173	415.663	403.764	385.193	728.903	401.54	0.861019	9.59862e-17	3.74827e-15	PMM2	16	8788823	8849331	+	7645	protein_coding	phosphomannomutase 2 [Source:HGNC Symbol;Acc:HGNC:9115]	-
ENSG00000182446	5808.49	5778.89	5770.44	4155.64	4001.42	4215.92	5785.94	4124.33	0.488417	9.62975e-17	3.75416e-15	NPLOC4	17	81556887	81648465	-	9574	protein_coding	NPL4 homolog, ubiquitin recognition factor [Source:HGNC Symbol;Acc:HGNC:18261]	-
ENSG00000107937	3097.4	3243.58	3031.75	2133.61	2179.96	2104.74	3124.25	2139.43	0.546299	1.05714e-16	4.10756e-15	GTPBP4	10	988019	1019936	+	6540	protein_coding	GTP binding protein 4 [Source:HGNC Symbol;Acc:HGNC:21535]	-
ENSG00000170759	5562.14	6403.66	5781.44	3502.04	4117.3	3767.15	5915.75	3795.5	0.640252	1.06044e-16	4.11357e-15	KIF5B	10	32009010	32056431	-	5877	protein_coding	kinesin family member 5B [Source:HGNC Symbol;Acc:HGNC:6324]	-
ENSG00000167522	11452.7	10164.4	10969.7	7615.22	7544.77	7621.84	10862.3	7593.94	0.516283	1.14518e-16	4.42027e-15	ANKRD11	16	89267619	89490561	-	19538	protein_coding	ankyrin repeat domain 11 [Source:HGNC Symbol;Acc:HGNC:21316]	-
ENSG00000028310	5379.39	4898.58	5364.33	3722.21	3397.59	3466.73	5214.1	3528.84	0.563265	1.16879e-16	4.50396e-15	BRD9	5	850291	892824	-	9572	protein_coding	bromodomain containing 9 [Source:HGNC Symbol;Acc:HGNC:25818]	-
ENSG00000171490	3837.63	4538.4	3704.92	2445.6	2494.1	2632.76	4026.98	2524.15	0.673993	1.17743e-16	4.52981e-15	RSL1D1	16	11833850	11851585	-	6167	protein_coding	ribosomal L1 domain containing 1 [Source:HGNC Symbol;Acc:HGNC:24534]	-
ENSG00000204394	2911.19	2386.41	2822.7	1664.63	1563.45	1747.19	2706.77	1658.42	0.70644	1.1869e-16	4.55811e-15	VARS	6	31777518	31795953	-	6081	protein_coding	valyl-tRNA synthetase [Source:HGNC Symbol;Acc:HGNC:12651]	-
ENSG00000119682	3218.84	3358.28	3237.81	2145.45	2343.82	2160.95	3271.64	2216.74	0.561484	1.18868e-16	4.55811e-15	AREL1	14	74653437	74713115	-	7308	protein_coding	apoptosis resistant E3 ubiquitin protein ligase 1 [Source:HGNC Symbol;Acc:HGNC:20363]	-
ENSG00000126749	1419.16	1387.38	1378.34	928.084	873.614	833.97	1394.96	878.556	0.667242	1.2661e-16	4.8397e-15	EMG1	12	6970893	6997428	+	6268	protein_coding	EMG1, N1-specific pseudouridine methyltransferase [Source:HGNC Symbol;Acc:HGNC:16912]	-
ENSG00000102317	14604.5	16555	14537.6	10269.2	10525.9	10598.3	15232.4	10464.5	0.541682	1.26626e-16	4.8397e-15	RBM3	X	48574449	48579066	+	3731	protein_coding	RNA binding motif protein 3 [Source:HGNC Symbol;Acc:HGNC:9900]	-
ENSG00000117868	12884.6	13695.7	13154.3	9300.59	9831.55	9011.48	13244.9	9381.21	0.497618	1.3064e-16	4.98501e-15	ESYT2	7	158730995	158830253	-	7098	protein_coding	extended synaptotagmin 2 [Source:HGNC Symbol;Acc:HGNC:22211]	-
ENSG00000117724	6375.23	6511.31	6132.53	3670.87	4543.7	3977.25	6339.69	4063.94	0.641291	1.37209e-16	5.21775e-15	CENPF	1	214603195	214664588	+	11690	protein_coding	centromere protein F [Source:HGNC Symbol;Acc:HGNC:1857]	-
ENSG00000225921	2675.24	2873.35	2516.63	1715.97	1709.21	1831.05	2688.4	1752.07	0.617639	1.37409e-16	5.21775e-15	NOL7	6	13615327	13632739	+	1865	protein_coding	nucleolar protein 7 [Source:HGNC Symbol;Acc:HGNC:21040]	-
ENSG00000150768	2054.14	2046.36	2057.51	1225.27	1405.93	1349.1	2052.67	1326.76	0.629075	1.3822e-16	5.24005e-15	DLAT	11	112024814	112064390	+	4831	protein_coding	dihydrolipoamide S-acetyltransferase [Source:HGNC Symbol;Acc:HGNC:2896]	-
ENSG00000145687	3415.47	4123.9	3559.89	2103	2447.03	2302.86	3699.75	2284.3	0.695711	1.48809e-16	5.62326e-15	SSBP2	5	81413021	81751797	-	11284	protein_coding	single stranded DNA binding protein 2 [Source:HGNC Symbol;Acc:HGNC:15831]	-
ENSG00000173113	4037.72	3800.95	3912.97	2524.59	2477.81	2824.44	3917.22	2608.94	0.58614	1.65374e-16	6.2291e-15	TRMT112	11	64316460	64318084	-	1625	protein_coding	tRNA methyltransferase subunit 11-2 [Source:HGNC Symbol;Acc:HGNC:26940]	-
ENSG00000131323	3098.56	2894.48	2785.69	1928.24	2024.25	1907.53	2926.24	1953.34	0.582585	1.65735e-16	6.23264e-15	TRAF3	14	102777476	102911500	+	8263	protein_coding	TNF receptor associated factor 3 [Source:HGNC Symbol;Acc:HGNC:12033]	-
ENSG00000147649	4380.08	4672.21	4711.17	2764.51	3273.56	2977.41	4587.82	3005.16	0.610285	1.73028e-16	6.49645e-15	MTDH	8	97644179	97728770	+	6391	protein_coding	metadherin [Source:HGNC Symbol;Acc:HGNC:29608]	-
ENSG00000107833	1707.16	1731.45	1529.38	1037.68	875.425	1047.76	1656	986.954	0.746807	1.76829e-16	6.62855e-15	NPM3	10	101781325	101783413	-	928	protein_coding	nucleophosmin/nucleoplasmin 3 [Source:HGNC Symbol;Acc:HGNC:7931]	-
ENSG00000162191	4240.13	4173.2	4071.01	2866.2	2721.33	3004.13	4161.45	2863.89	0.539044	1.80253e-16	6.74609e-15	UBXN1	11	62676498	62679117	-	2532	protein_coding	UBX domain protein 1 [Source:HGNC Symbol;Acc:HGNC:18402]	-
ENSG00000026025	6060.63	6001.23	5469.36	3637.3	3615.77	4186.44	5843.74	3813.17	0.615713	1.94929e-16	7.27205e-15	VIM	10	17228259	17237593	+	5158	protein_coding	vimentin [Source:HGNC Symbol;Acc:HGNC:12692]	-
ENSG00000196914	4354.64	5036.41	4433.1	2907.67	3195.71	2847.48	4608.05	2983.62	0.627188	1.98224e-16	7.3832e-15	ARHGEF12	11	120336914	120489936	+	24404	protein_coding	Rho guanine nucleotide exchange factor 12 [Source:HGNC Symbol;Acc:HGNC:14193]	-
ENSG00000155380	2979.43	3313	3228.8	2048.7	2147.37	2187.67	3173.74	2127.91	0.576986	2.01437e-16	7.49096e-15	SLC16A1	1	112911847	112957013	-	5312	protein_coding	solute carrier family 16 member 1 [Source:HGNC Symbol;Acc:HGNC:10922]	-
ENSG00000130707	447.608	382.308	437.109	215.236	191.018	196.282	422.342	200.846	1.07242	2.06095e-16	7.652e-15	ASS1	9	130444929	130501274	+	3050	protein_coding	argininosuccinate synthase 1 [Source:HGNC Symbol;Acc:HGNC:758]	-
ENSG00000180370	6690.99	7610.95	6637.65	4236.6	4903.1	4432.48	6979.86	4524.06	0.625538	2.16262e-16	8.01678e-15	PAK2	3	196739857	196832647	+	6270	protein_coding	p21 (RAC1) activated kinase 2 [Source:HGNC Symbol;Acc:HGNC:8591]	-
ENSG00000242125	1288.46	1245.52	1193.3	739.505	692.554	814.618	1242.43	748.892	0.729969	2.24249e-16	8.29969e-15	SNHG3	1	28505980	28510892	+	4088	processed_transcript	small nucleolar RNA host gene 3 [Source:HGNC Symbol;Acc:HGNC:10118]	-
ENSG00000204308	3235.04	2785.82	3127.78	1856.17	1802.45	2089.99	3049.54	1916.2	0.669988	2.25766e-16	8.34264e-15	RNF5	6	32178354	32180793	+	1178	protein_coding	ring finger protein 5 [Source:HGNC Symbol;Acc:HGNC:10068]	-
ENSG00000106682	12691.5	13181.6	12761.2	9014.26	9194.22	9659.31	12878.1	9289.26	0.471276	2.33971e-16	8.61461e-15	EIF4H	7	74174245	74197101	+	3191	protein_coding	eukaryotic translation initiation factor 4H [Source:HGNC Symbol;Acc:HGNC:12741]	-
ENSG00000122203	2668.3	2852.22	2482.62	1714.98	1715.54	1807.09	2667.71	1745.87	0.611577	2.34231e-16	8.61461e-15	KIAA1191	5	176346061	176361968	-	3973	protein_coding	KIAA1191 [Source:HGNC Symbol;Acc:HGNC:29209]	-
ENSG00000112699	857.048	763.61	781.194	451.207	423.68	481.03	800.617	451.972	0.824078	2.36359e-16	8.67925e-15	GMDS	6	1623806	2245692	-	4304	protein_coding	GDP-mannose 4,6-dehydratase [Source:HGNC Symbol;Acc:HGNC:4369]	-
ENSG00000153922	3800.62	4102.77	3990.99	2331.07	2791.04	2594.98	3964.79	2572.36	0.624001	2.38012e-16	8.72624e-15	CHD1	5	98853985	98928957	-	10437	protein_coding	chromodomain helicase DNA binding protein 1 [Source:HGNC Symbol;Acc:HGNC:1915]	-
ENSG00000136738	1309.28	1513.14	1273.32	714.822	851.887	804.481	1365.24	790.397	0.788157	2.42928e-16	8.86479e-15	STAM	10	17644125	17715914	+	3246	protein_coding	signal transducing adaptor molecule [Source:HGNC Symbol;Acc:HGNC:11357]	-
ENSG00000185624	5803.87	5113.88	5590.39	3696.54	3306.15	3807.69	5502.71	3603.46	0.61068	2.46299e-16	8.95984e-15	P4HB	17	81843159	81860694	-	5303	protein_coding	prolyl 4-hydroxylase subunit beta [Source:HGNC Symbol;Acc:HGNC:8548]	-
ENSG00000144381	11559.2	12742.9	11271.8	7937.09	8420.19	8254	11858	8203.76	0.531497	2.47575e-16	8.99229e-15	HSPD1	2	197486581	197516737	-	4245	protein_coding	heat shock protein family D (Hsp60) member 1 [Source:HGNC Symbol;Acc:HGNC:5261]	-
ENSG00000108883	4417.09	4589.71	4242.06	2901.74	3064.44	3148.81	4416.29	3038.33	0.53939	2.50142e-16	9.07143e-15	EFTUD2	17	44849943	44899662	-	10375	protein_coding	elongation factor Tu GTP binding domain containing 2 [Source:HGNC Symbol;Acc:HGNC:30858]	-
ENSG00000101266	5784.2	6218.55	5658.41	4059.87	4105.53	4188.28	5887.05	4117.9	0.515672	2.67489e-16	9.68552e-15	CSNK2A1	20	472498	543835	-	29523	protein_coding	casein kinase 2 alpha 1 [Source:HGNC Symbol;Acc:HGNC:2457]	-
ENSG00000254986	2901.93	2634.91	2875.72	1933.18	1873.07	1831.97	2804.19	1879.4	0.577195	2.74562e-16	9.92624e-15	DPP3	11	66480013	66509657	+	3977	protein_coding	dipeptidyl peptidase 3 [Source:HGNC Symbol;Acc:HGNC:3008]	-
ENSG00000184787	5259.1	5328.17	5107.27	3735.04	3728.93	3770.83	5231.51	3744.94	0.482248	2.91444e-16	1.05041e-14	UBE2G2	21	44768580	44802019	-	7388	protein_coding	ubiquitin conjugating enzyme E2 G2 [Source:HGNC Symbol;Acc:HGNC:12483]	-
ENSG00000164631	1612.31	1876.33	1608.4	1050.51	1087.26	992.47	1699.01	1043.42	0.703762	2.92034e-16	1.05092e-14	ZNF12	7	6688433	6706923	-	5297	protein_coding	zinc finger protein 12 [Source:HGNC Symbol;Acc:HGNC:12902]	zf-C2H2
ENSG00000100077	7280.86	7887.62	7290.81	4920.82	5470.73	4984.47	7486.43	5125.34	0.546603	2.92982e-16	1.05271e-14	GRK3	22	25564849	25729294	+	9303	protein_coding	G protein-coupled receptor kinase 3 [Source:HGNC Symbol;Acc:HGNC:290]	-
ENSG00000108349	3871.17	3820.06	3912.97	2632.2	2694.17	2803.24	3868.07	2709.87	0.513276	3.12171e-16	1.11481e-14	CASC3	17	40140318	40172183	+	6380	protein_coding	CASC3, exon junction complex subunit [Source:HGNC Symbol;Acc:HGNC:17040]	-
ENSG00000116984	3452.48	3558.48	3675.91	2258.01	2561.09	2199.65	3562.29	2339.58	0.606524	3.18057e-16	1.1341e-14	MTR	1	236795281	236903981	+	11374	protein_coding	5-methyltetrahydrofolate-homocysteine methyltransferase [Source:HGNC Symbol;Acc:HGNC:7468]	-
ENSG00000138668	15861.7	15994.6	15155.8	10834.9	10479.7	11724.4	15670.7	11013	0.508833	3.23042e-16	1.15012e-14	HNRNPD	4	82352498	82374503	-	6981	protein_coding	heterogeneous nuclear ribonucleoprotein D [Source:HGNC Symbol;Acc:HGNC:5036]	-
ENSG00000156299	2756.2	3060.48	2966.74	1931.2	2041.45	1902.93	2927.81	1958.53	0.58035	3.33038e-16	1.18215e-14	TIAM1	21	31118416	31559977	-	9216	protein_coding	T cell lymphoma invasion and metastasis 1 [Source:HGNC Symbol;Acc:HGNC:11805]	-
ENSG00000175130	10374.8	10342.4	9734.42	6634.81	6583.34	7510.34	10150.6	6909.5	0.554816	3.33051e-16	1.18215e-14	MARCKSL1	1	32333832	32336379	-	1699	protein_coding	MARCKS like 1 [Source:HGNC Symbol;Acc:HGNC:7142]	-
ENSG00000117523	8946.38	9249.85	8861.2	5693.89	6658.48	6039.6	9019.14	6130.66	0.556825	3.34201e-16	1.18444e-14	PRRC2C	1	171485551	171593511	+	14173	protein_coding	proline rich coiled-coil 2C [Source:HGNC Symbol;Acc:HGNC:24903]	-
ENSG00000108389	2771.24	2909.57	2931.73	1912.45	2037.83	1913.98	2870.84	1954.75	0.554607	3.42483e-16	1.2118e-14	MTMR4	17	58489529	58517905	-	7475	protein_coding	myotubularin related protein 4 [Source:HGNC Symbol;Acc:HGNC:7452]	-
ENSG00000186660	4272.52	4874.43	4225.05	2931.36	3001.97	2994	4457.33	2975.78	0.58304	3.47886e-16	1.22736e-14	ZFP91	11	58579111	58621042	+	5220	protein_coding	ZFP91 zinc finger protein [Source:HGNC Symbol;Acc:HGNC:14983]	zf-C2H2
ENSG00000130726	12563.1	10644.3	11847.9	7238.07	7322.06	8268.74	11685.1	7609.62	0.618622	3.49365e-16	1.23072e-14	TRIM28	19	58544091	58550722	+	4034	protein_coding	tripartite motif containing 28 [Source:HGNC Symbol;Acc:HGNC:16384]	-
ENSG00000152291	8642.19	9502.37	8922.22	6186.57	6564.33	6317.9	9022.26	6356.26	0.505369	3.73753e-16	1.31167e-14	TGOLN2	2	85318020	85328425	-	7081	protein_coding	trans-golgi network protein 2 [Source:HGNC Symbol;Acc:HGNC:15450]	-
ENSG00000175061	6429.59	7246.75	6354.58	4475.54	4277.54	4691.43	6676.98	4481.5	0.575339	3.74025e-16	1.31167e-14	LRRC75A-AS1	17	16438822	16478678	+	3759	processed_transcript	LRRC75A antisense RNA 1 [Source:HGNC Symbol;Acc:HGNC:28619]	-
ENSG00000102572	2331.72	2294.86	2207.55	1407.92	1555.3	1550.91	2278.04	1504.71	0.597718	3.82214e-16	1.33838e-14	STK24	13	98445185	98577940	-	12077	protein_coding	serine/threonine kinase 24 [Source:HGNC Symbol;Acc:HGNC:11403]	-
ENSG00000132670	2764.3	2744.57	2763.69	1816.67	1977.17	1831.05	2757.52	1874.97	0.556268	3.83668e-16	1.34146e-14	PTPRA	20	2864184	3039076	+	4469	protein_coding	protein tyrosine phosphatase, receptor type A [Source:HGNC Symbol;Acc:HGNC:9664]	-
ENSG00000127483	9604.49	10536.6	9212.29	6347.5	6940.03	6707.7	9784.46	6665.08	0.553826	4.32141e-16	1.50869e-14	HP1BP3	1	20742661	20787323	-	7442	protein_coding	heterochromatin protein 1 binding protein 3 [Source:HGNC Symbol;Acc:HGNC:24973]	-
ENSG00000205581	13054.7	13518.6	12591.1	9510.89	9384.34	9580.06	13054.8	9491.76	0.459837	4.90244e-16	1.70899e-14	HMGN1	21	39342315	39349647	-	5102	protein_coding	high mobility group nucleosome binding domain 1 [Source:HGNC Symbol;Acc:HGNC:4984]	-
ENSG00000163660	3780.96	4102.77	3736.93	2655.9	2730.38	2539.69	3873.55	2641.99	0.552148	5.03477e-16	1.7525e-14	CCNL1	3	157146508	157160760	-	8729	protein_coding	cyclin L1 [Source:HGNC Symbol;Acc:HGNC:20569]	-
ENSG00000151690	2128.16	2228.45	2196.55	1432.61	1522.71	1455.99	2184.39	1470.44	0.571025	5.05339e-16	1.75637e-14	MFSD6	2	190408355	190509205	+	6031	protein_coding	major facilitator superfamily domain containing 6 [Source:HGNC Symbol;Acc:HGNC:24711]	-
ENSG00000101294	2453.17	2300.89	2387.59	1623.16	1578.84	1642.14	2380.55	1614.71	0.559805	5.09362e-16	1.76773e-14	HM13	20	31514410	31577923	+	10805	protein_coding	histocompatibility minor 13 [Source:HGNC Symbol;Acc:HGNC:16435]	-
ENSG00000142207	2089.99	2131.87	2253.56	1380.28	1494.65	1280.9	2158.48	1385.28	0.639976	5.3835e-16	1.86092e-14	URB1	21	32311018	32393026	-	11461	protein_coding	URB1 ribosome biogenesis 1 homolog (S. cerevisiae) [Source:HGNC Symbol;Acc:HGNC:17344]	-
ENSG00000227500	1210.97	936.655	1184.29	608.191	524.169	643.217	1110.64	591.859	0.907734	5.38602e-16	1.86092e-14	SCAMP4	19	1905214	1926013	+	6953	protein_coding	secretory carrier membrane protein 4 [Source:HGNC Symbol;Acc:HGNC:30385]	-
ENSG00000184900	5348.16	4945.86	5159.28	3592.87	3577.74	3721.07	5151.1	3630.56	0.504475	5.70311e-16	1.96467e-14	SUMO3	21	44805617	44818779	-	2732	protein_coding	small ubiquitin-like modifier 3 [Source:HGNC Symbol;Acc:HGNC:11124]	-
ENSG00000166166	1153.14	1172.08	1072.27	649.659	647.289	740.897	1132.49	679.282	0.736961	5.97348e-16	2.05479e-14	TRMT61A	14	103529184	103537073	+	3229	protein_coding	tRNA methyltransferase 61A [Source:HGNC Symbol;Acc:HGNC:23790]	-
ENSG00000071537	4583.64	5272.84	4738.18	2806.96	3415.7	2778.36	4864.89	3000.34	0.697247	6.20783e-16	2.12914e-14	SEL1L	14	81471549	81533861	-	9559	protein_coding	SEL1L, ERAD E3 ligase adaptor subunit [Source:HGNC Symbol;Acc:HGNC:10717]	-
ENSG00000198301	1778.87	1845.14	1762.44	1120.61	1194.09	1221.93	1795.48	1178.88	0.606707	6.32536e-16	2.16627e-14	SDAD1	4	75940950	75990962	-	3491	protein_coding	SDA1 domain containing 1 [Source:HGNC Symbol;Acc:HGNC:25537]	-
ENSG00000085117	9137.22	9705.6	9268.31	6526.21	6686.54	6958.35	9370.37	6723.7	0.478874	6.90878e-16	2.35917e-14	CD82	11	44564427	44620363	+	4054	protein_coding	CD82 molecule [Source:HGNC Symbol;Acc:HGNC:6210]	-
ENSG00000169857	349.296	318.926	359.089	129.339	166.575	156.657	342.437	150.857	1.18032	7.00406e-16	2.38822e-14	AVEN	15	33866227	34039176	-	1808	protein_coding	apoptosis and caspase activation inhibitor [Source:HGNC Symbol;Acc:HGNC:13509]	-
ENSG00000135108	1871.39	2239.52	2034.51	1350.66	1275.57	1211.79	2048.47	1279.34	0.68002	7.44116e-16	2.53357e-14	FBXO21	12	117141988	117190531	-	6949	protein_coding	F-box protein 21 [Source:HGNC Symbol;Acc:HGNC:13592]	-
ENSG00000100219	1560.27	1554.38	1617.4	1011.02	1038.38	1057.9	1577.35	1035.77	0.606766	7.97843e-16	2.71255e-14	XBP1	22	28794555	28800597	-	3028	protein_coding	X-box binding protein 1 [Source:HGNC Symbol;Acc:HGNC:12801]	TF_bZIP
ENSG00000158615	4365.04	4595.75	4228.05	2932.35	3149.54	3066.8	4396.28	3049.56	0.527558	8.03662e-16	2.72837e-14	PPP1R15B	1	204403387	204411791	-	5227	protein_coding	protein phosphatase 1 regulatory subunit 15B [Source:HGNC Symbol;Acc:HGNC:14951]	-
ENSG00000169330	727.507	798.823	768.191	436.397	465.324	413.76	764.841	438.494	0.803087	8.15892e-16	2.76187e-14	KIAA1024	15	79432516	79472290	+	6800	protein_coding	KIAA1024 [Source:HGNC Symbol;Acc:HGNC:29172]	-
ENSG00000143621	7118.93	6860.42	7084.76	4914.9	4986.39	5229.59	7021.37	5043.63	0.477181	8.23694e-16	2.78425e-14	ILF2	1	153661788	153671048	-	2281	protein_coding	interleukin enhancer binding factor 2 [Source:HGNC Symbol;Acc:HGNC:6037]	-
ENSG00000166477	1087.21	961.807	1127.28	635.836	630.089	634.001	1058.77	633.309	0.741164	8.37188e-16	2.82578e-14	LEO1	15	51938025	51971806	-	2679	protein_coding	LEO1 homolog, Paf1/RNA polymerase II complex component [Source:HGNC Symbol;Acc:HGNC:30401]	-
ENSG00000002586	9001.89	7748.78	8415.09	5330.56	5337.65	6007.35	8388.59	5558.52	0.593523	9.51164e-16	3.20125e-14	CD99	X	2691133	2741309	+	4912	protein_coding	CD99 molecule (Xg blood group) [Source:HGNC Symbol;Acc:HGNC:7082]	-
ENSG00000124659	932.227	960.801	887.221	515.383	476.188	592.533	926.75	528.035	0.811469	9.85716e-16	3.31277e-14	TBCC	6	42744481	42746096	-	1616	protein_coding	tubulin folding cofactor C [Source:HGNC Symbol;Acc:HGNC:11580]	-
ENSG00000135503	1540.6	1415.55	1623.4	979.425	982.25	935.336	1526.52	965.67	0.66064	1.01069e-15	3.38697e-14	ACVR1B	12	51951667	51997078	+	5690	protein_coding	activin A receptor type 1B [Source:HGNC Symbol;Acc:HGNC:172]	-
ENSG00000167034	1007.41	1044.31	956.238	622.014	606.551	616.493	1002.65	615.019	0.705157	1.08343e-15	3.62554e-14	NKX3-1	8	23678693	23682927	-	3271	protein_coding	NK3 homeobox 1 [Source:HGNC Symbol;Acc:HGNC:7838]	Homeobox
ENSG00000077348	942.637	910.497	944.235	580.546	512.4	577.789	932.456	556.912	0.743996	1.14945e-15	3.84098e-14	EXOSC5	19	41386374	41397479	-	1488	protein_coding	exosome component 5 [Source:HGNC Symbol;Acc:HGNC:24662]	-
ENSG00000163468	8453.66	9013.42	8434.1	5962.45	6204.92	6347.39	8633.73	6171.59	0.484338	1.16795e-15	3.89723e-14	CCT3	1	156308968	156367873	-	4018	protein_coding	chaperonin containing TCP1 subunit 3 [Source:HGNC Symbol;Acc:HGNC:1616]	-
ENSG00000086232	6146.22	6039.46	6002.49	4428.15	4401.57	4419.58	6062.73	4416.43	0.457024	1.17101e-15	3.90185e-14	EIF2AK1	7	6022244	6059230	-	5550	protein_coding	eukaryotic translation initiation factor 2 alpha kinase 1 [Source:HGNC Symbol;Acc:HGNC:24921]	-
ENSG00000089220	4156.85	4732.57	3942.98	2645.04	2697.79	2936.86	4277.47	2759.9	0.632147	1.35271e-15	4.48178e-14	PEBP1	12	118135858	118145584	+	1780	protein_coding	phosphatidylethanolamine binding protein 1 [Source:HGNC Symbol;Acc:HGNC:8630]	-
ENSG00000257103	6498.99	7318.18	6316.57	4491.33	4560.9	4673	6711.25	4575.08	0.552843	1.39577e-15	4.61788e-14	LSM14A	19	34172504	34229515	+	4748	protein_coding	LSM14A, mRNA processing body assembly factor [Source:HGNC Symbol;Acc:HGNC:24489]	-
ENSG00000059588	2095.78	2132.88	1879.47	1372.38	1317.21	1267.08	2036.04	1318.89	0.626393	1.40616e-15	4.63915e-14	TARBP1	1	234391313	234479103	-	7743	protein_coding	TAR (HIV-1) RNA binding protein 1 [Source:HGNC Symbol;Acc:HGNC:11568]	-
ENSG00000169223	7162.88	6539.48	6656.66	4709.53	4588.06	4955.9	6786.34	4751.16	0.514151	1.44373e-15	4.75637e-14	LMAN2	5	177331562	177351852	-	2357	protein_coding	lectin, mannose binding 2 [Source:HGNC Symbol;Acc:HGNC:16986]	-
ENSG00000183684	4237.82	3963.93	3904.97	2706.25	2614.51	2920.28	4035.57	2747.01	0.554635	1.5537e-15	5.11146e-14	ALYREF	17	81887844	81891586	-	1574	protein_coding	Aly/REF export factor [Source:HGNC Symbol;Acc:HGNC:19071]	-
ENSG00000060069	1806.62	1713.34	1788.44	1177.88	1055.58	1197.05	1769.47	1143.5	0.629964	1.56817e-15	5.15185e-14	CTDP1	18	79679801	79756623	+	7415	protein_coding	CTD phosphatase subunit 1 [Source:HGNC Symbol;Acc:HGNC:2498]	-
ENSG00000119707	6843.66	6721.58	6541.63	4703.61	4959.23	4851.77	6702.29	4838.2	0.469999	1.59181e-15	5.22216e-14	RBM25	14	73058436	73123898	+	11859	protein_coding	RNA binding motif protein 25 [Source:HGNC Symbol;Acc:HGNC:23244]	-
ENSG00000138439	1804.31	1753.59	1710.43	1162.08	1191.37	1163.87	1756.11	1172.44	0.582467	1.60722e-15	5.26532e-14	FAM117B	2	202635188	202769757	+	5986	protein_coding	family with sequence similarity 117 member B [Source:HGNC Symbol;Acc:HGNC:14440]	-
ENSG00000053254	3711.56	3612.81	3751.93	2255.05	2689.65	2322.21	3692.1	2422.3	0.607746	1.61836e-15	5.29442e-14	FOXN3	14	89124871	89619149	-	11033	protein_coding	forkhead box N3 [Source:HGNC Symbol;Acc:HGNC:1928]	Fork
ENSG00000169136	2744.63	2288.82	2460.61	1480	1347.09	1679	2498.02	1502.03	0.733435	1.63522e-15	5.34209e-14	ATF5	19	49928702	49933935	+	2954	protein_coding	activating transcription factor 5 [Source:HGNC Symbol;Acc:HGNC:790]	TF_bZIP
ENSG00000196526	1393.71	1306.89	1281.32	764.188	866.372	850.557	1327.31	827.039	0.681317	1.65081e-15	5.3855e-14	AFAP1	4	7758714	7939926	-	10036	protein_coding	actin filament associated protein 1 [Source:HGNC Symbol;Acc:HGNC:24017]	-
ENSG00000127804	2015.97	2051.39	2020.5	1353.62	1419.51	1355.55	2029.29	1376.23	0.560168	1.66654e-15	5.42924e-14	METTL16	17	2405562	2511891	-	8934	protein_coding	methyltransferase like 16 [Source:HGNC Symbol;Acc:HGNC:28484]	-
ENSG00000088205	4736.32	4913.67	5096.27	3291.74	3614.86	3266.77	4915.42	3391.12	0.535594	1.69796e-15	5.52391e-14	DDX18	2	117814650	117832379	+	7851	protein_coding	DEAD-box helicase 18 [Source:HGNC Symbol;Acc:HGNC:2741]	-
ENSG00000154229	7188.33	7735.71	7446.85	4669.05	5496.98	4942.08	7456.96	5036.04	0.566232	1.72898e-15	5.61703e-14	PRKCA	17	66302636	66810743	+	11152	protein_coding	protein kinase C alpha [Source:HGNC Symbol;Acc:HGNC:9393]	-
ENSG00000185262	4178.83	2900.51	3974.99	2046.72	1869.44	2172.93	3684.78	2029.7	0.860055	1.81153e-15	5.87705e-14	UBALD2	17	76265202	76271299	+	1797	protein_coding	UBA like domain containing 2 [Source:HGNC Symbol;Acc:HGNC:28438]	-
ENSG00000133706	3723.13	3899.54	3798.94	2567.04	2790.13	2490.85	3807.21	2616.01	0.541366	1.94174e-15	6.28204e-14	LARS	5	146113038	146182660	-	8118	protein_coding	leucyl-tRNA synthetase [Source:HGNC Symbol;Acc:HGNC:6512]	-
ENSG00000063978	4744.41	4182.25	4722.17	3002.45	3056.29	3198.57	4549.61	3085.77	0.559858	1.95495e-15	6.30735e-14	RNF4	4	2462220	2625320	+	7270	protein_coding	ring finger protein 4 [Source:HGNC Symbol;Acc:HGNC:10067]	-
ENSG00000135372	3465.2	3140.96	3332.83	2272.82	2284.98	2314.84	3313	2290.88	0.531894	2.02861e-15	6.53599e-14	NAT10	11	34105602	34147670	+	5242	protein_coding	N-acetyltransferase 10 [Source:HGNC Symbol;Acc:HGNC:29830]	-
ENSG00000087087	9470.32	8215.6	9064.25	6021.69	5716.06	6385.17	8916.73	6040.97	0.561609	2.08463e-15	6.70724e-14	SRRT	7	100875111	100888664	+	4850	protein_coding	serrate, RNA effector molecule [Source:HGNC Symbol;Acc:HGNC:24101]	-
ENSG00000160094	2037.95	1892.43	1919.48	1298.33	1269.23	1339.88	1949.95	1302.48	0.58175	2.18202e-15	7.01095e-14	ZNF362	1	33256545	33300719	+	3331	protein_coding	zinc finger protein 362 [Source:HGNC Symbol;Acc:HGNC:18079]	zf-C2H2
ENSG00000011304	17238.1	15403	16276	11329.5	11549.8	11959.4	16305.7	11612.9	0.489532	2.26764e-15	7.27604e-14	PTBP1	19	797075	812327	+	6883	protein_coding	polypyrimidine tract binding protein 1 [Source:HGNC Symbol;Acc:HGNC:9583]	-
ENSG00000007923	1770.77	1723.41	1853.46	1149.24	1200.43	1202.58	1782.55	1184.08	0.590041	2.33747e-15	7.48982e-14	DNAJC11	1	6634168	6701924	-	5083	protein_coding	DnaJ heat shock protein family (Hsp40) member C11 [Source:HGNC Symbol;Acc:HGNC:25570]	-
ENSG00000136718	2793.21	2787.83	2740.68	1872.95	1921.95	1991.39	2773.91	1928.76	0.524038	2.4043e-15	7.68291e-14	IMP4	2	130342225	130347810	+	3861	protein_coding	IMP4, U3 small nucleolar ribonucleoprotein [Source:HGNC Symbol;Acc:HGNC:30856]	-
ENSG00000133639	3089.3	3666.13	2976.74	1923.31	1957.26	2172.01	3244.06	2017.52	0.685288	2.49151e-15	7.95074e-14	BTG1	12	92140278	92145897	-	4854	protein_coding	BTG anti-proliferation factor 1 [Source:HGNC Symbol;Acc:HGNC:1130]	-
ENSG00000100380	6774.26	7245.75	6623.65	4558.47	4918.49	4963.27	6881.22	4813.41	0.515528	2.61573e-15	8.31381e-14	ST13	22	40824535	40857022	-	4147	protein_coding	ST13, Hsp70 interacting protein [Source:HGNC Symbol;Acc:HGNC:11343]	-
ENSG00000104687	3591.27	3893.51	3701.92	2506.81	2705.04	2507.44	3728.9	2573.1	0.535321	2.61595e-15	8.31381e-14	GSR	8	30678061	30727999	-	3760	protein_coding	glutathione-disulfide reductase [Source:HGNC Symbol;Acc:HGNC:4623]	-
ENSG00000100888	5374.76	5364.39	5548.38	3828.84	4034.02	3676.84	5429.18	3846.56	0.497167	2.78273e-15	8.81991e-14	CHD8	14	21385194	21456126	-	20953	protein_coding	chromodomain helicase DNA binding protein 8 [Source:HGNC Symbol;Acc:HGNC:20153]	-
ENSG00000074755	4052.76	3872.38	4251.06	2621.34	2924.12	2771.91	4058.73	2772.46	0.549661	2.81534e-15	8.91119e-14	ZZEF1	17	4004445	4143020	-	15878	protein_coding	zinc finger ZZ-type and EF-hand domain containing 1 [Source:HGNC Symbol;Acc:HGNC:29027]	-
ENSG00000176022	1716.41	1421.58	1580.39	1016.94	963.239	939.022	1572.79	973.068	0.692215	2.87569e-15	9.08991e-14	B3GALT6	1	1232226	1235041	+	2816	protein_coding	beta-1,3-galactosyltransferase 6 [Source:HGNC Symbol;Acc:HGNC:17978]	-
ENSG00000175216	6913.06	6979.14	6913.72	4701.63	5234.44	4678.52	6935.3	4871.53	0.50948	3.14049e-15	9.88685e-14	CKAP5	11	46743048	46846308	-	8538	protein_coding	cytoskeleton associated protein 5 [Source:HGNC Symbol;Acc:HGNC:28959]	-
ENSG00000146587	1969.71	2198.27	1831.46	1194.66	1308.16	1279.98	1999.81	1260.93	0.665161	3.31501e-15	1.04082e-13	RBAK	7	5045821	5069488	+	6960	protein_coding	RB associated KRAB zinc finger [Source:HGNC Symbol;Acc:HGNC:17680]	zf-C2H2
ENSG00000128050	6261.88	6980.14	6331.57	4491.33	4646.9	4607.57	6524.53	4581.94	0.510009	3.31963e-15	1.04088e-13	PAICS	4	56435741	56464579	+	7517	protein_coding	phosphoribosylaminoimidazole carboxylase and phosphoribosylaminoimidazolesuccinocarboxamide synthase [Source:HGNC Symbol;Acc:HGNC:8587]	-
ENSG00000108344	8838.81	7418.79	8189.04	5297.98	5274.28	5768.68	8148.88	5446.98	0.580926	3.56709e-15	1.11697e-13	PSMD3	17	39980797	39997960	+	4964	protein_coding	proteasome 26S subunit, non-ATPase 3 [Source:HGNC Symbol;Acc:HGNC:9560]	-
ENSG00000132334	1729.13	1780.75	1656.41	1129.5	1176.89	1126.09	1722.1	1144.16	0.589689	3.69622e-15	1.15586e-13	PTPRE	10	127907061	128085855	+	11235	protein_coding	protein tyrosine phosphatase, receptor type E [Source:HGNC Symbol;Acc:HGNC:9669]	-
ENSG00000005007	7929.72	7306.11	7516.87	5248.61	5379.29	5607.41	7584.23	5411.77	0.486683	3.70533e-15	1.15716e-13	UPF1	19	18831938	18868236	+	8600	protein_coding	UPF1, RNA helicase and ATPase [Source:HGNC Symbol;Acc:HGNC:9962]	-
ENSG00000175602	1473.52	1521.18	1444.36	975.475	946.038	995.235	1479.69	972.249	0.606006	3.71298e-15	1.15801e-13	CCDC85B	11	65890112	65891635	+	1524	protein_coding	coiled-coil domain containing 85B [Source:HGNC Symbol;Acc:HGNC:24926]	-
ENSG00000183943	1658.58	1702.28	1651.41	1041.63	1170.55	1045	1670.76	1085.73	0.621532	3.82183e-15	1.19036e-13	PRKX	X	3604370	3713608	-	6452	protein_coding	protein kinase X-linked [Source:HGNC Symbol;Acc:HGNC:9441]	-
ENSG00000170558	948.42	980.922	881.219	545.99	573.055	583.318	936.854	567.454	0.722777	3.89374e-15	1.21115e-13	CDH2	18	27950966	28177446	-	4950	protein_coding	cadherin 2 [Source:HGNC Symbol;Acc:HGNC:1759]	-
ENSG00000135597	1476.99	1450.76	1483.37	941.906	1010.31	927.964	1470.37	960.062	0.614705	3.9463e-15	1.22587e-13	REPS1	6	138903493	138988261	-	9602	protein_coding	RALBP1 associated Eps domain containing 1 [Source:HGNC Symbol;Acc:HGNC:15578]	-
ENSG00000263465	1944.26	2161.05	1855.46	1310.18	1168.74	1301.18	1986.92	1260.03	0.657494	3.97161e-15	1.23209e-13	SRSF8	11	95067197	95071224	+	4028	protein_coding	serine and arginine rich splicing factor 8 [Source:HGNC Symbol;Acc:HGNC:16988]	-
ENSG00000213079	1328.94	1364.24	1252.31	759.252	880.857	818.304	1315.16	819.471	0.681719	3.98973e-15	1.23608e-13	SCAF8	6	154733325	154834244	+	5481	protein_coding	SR-related CTD associated factor 8 [Source:HGNC Symbol;Acc:HGNC:20959]	-
ENSG00000101974	1125.38	1388.38	1313.33	670.393	812.054	727.074	1275.7	736.507	0.792805	4.08578e-15	1.26416e-13	ATP11C	X	139726346	139945276	-	7407	protein_coding	ATPase phospholipid transporting 11C [Source:HGNC Symbol;Acc:HGNC:13554]	-
ENSG00000035681	2360.64	2175.13	2205.55	1563.92	1500.99	1506.67	2247.11	1523.86	0.560048	4.44062e-15	1.37213e-13	NSMAF	8	58583504	58659844	-	6165	protein_coding	neutral sphingomyelinase activation associated factor [Source:HGNC Symbol;Acc:HGNC:8017]	-
ENSG00000101220	1401.81	1140.89	1267.32	776.036	701.607	788.816	1270	755.486	0.748709	4.59543e-15	1.4181e-13	C20orf27	20	3753508	3768387	-	2415	protein_coding	chromosome 20 open reading frame 27 [Source:HGNC Symbol;Acc:HGNC:15873]	-
ENSG00000107672	1443.45	1615.76	1420.35	953.754	893.531	982.334	1493.19	943.206	0.663201	5.04028e-15	1.54924e-13	NSMCE4A	10	121957088	121975217	-	3546	protein_coding	NSE4 homolog A, SMC5-SMC6 complex component [Source:HGNC Symbol;Acc:HGNC:25935]	-
ENSG00000105220	7499.46	6453.97	6984.74	4571.31	4540.98	5027.78	6979.39	4713.36	0.566103	5.5486e-15	1.70324e-13	GPI	19	34359480	34402413	+	10680	protein_coding	glucose-6-phosphate isomerase [Source:HGNC Symbol;Acc:HGNC:4458]	-
ENSG00000162613	6633.16	7601.9	6683.66	4546.62	4943.84	4771.6	6972.91	4754.02	0.55265	5.65718e-15	1.7343e-13	FUBP1	1	77944055	77979110	-	5666	protein_coding	far upstream element binding protein 1 [Source:HGNC Symbol;Acc:HGNC:4004]	Others
ENSG00000152256	877.867	928.607	983.245	537.104	597.498	531.713	929.906	555.438	0.743744	5.75137e-15	1.76087e-13	PDK1	2	172555373	172608669	+	14883	protein_coding	pyruvate dehydrogenase kinase 1 [Source:HGNC Symbol;Acc:HGNC:8809]	-
ENSG00000146731	8304.46	9066.74	8715.17	6179.66	6350.68	6337.25	8695.46	6289.19	0.467494	5.76814e-15	1.76369e-13	CCT6A	7	56051630	56063989	+	3901	protein_coding	chaperonin containing TCP1 subunit 6A [Source:HGNC Symbol;Acc:HGNC:1620]	-
ENSG00000125772	1315.07	1312.93	1288.32	880.692	845.55	791.58	1305.44	839.274	0.637584	5.92037e-15	1.80655e-13	GPCPD1	20	5544404	5611026	-	7527	protein_coding	glycerophosphocholine phosphodiesterase 1 [Source:HGNC Symbol;Acc:HGNC:26957]	-
ENSG00000137207	1803.15	1783.77	1740.43	1235.14	1110.8	1187.83	1775.79	1177.93	0.592442	6.10639e-15	1.85983e-13	YIPF3	6	43511827	43516990	-	3053	protein_coding	Yip1 domain family member 3 [Source:HGNC Symbol;Acc:HGNC:21023]	-
ENSG00000176407	2674.08	2427.66	2503.62	1759.41	1701.06	1738.9	2535.12	1733.12	0.548332	6.2217e-15	1.89248e-13	KCMF1	2	84971093	85059472	+	7968	protein_coding	potassium channel modulatory factor 1 [Source:HGNC Symbol;Acc:HGNC:20589]	-
ENSG00000157954	3972.95	3987.07	3894.97	2761.54	2725.86	2926.73	3951.67	2804.71	0.494539	6.47163e-15	1.96595e-13	WIPI2	7	5190188	5233826	+	8977	protein_coding	WD repeat domain, phosphoinositide interacting 2 [Source:HGNC Symbol;Acc:HGNC:32225]	-
ENSG00000196756	1468.89	1340.09	1449.36	895.502	830.16	957.453	1419.45	894.372	0.666173	6.59662e-15	2.00132e-13	SNHG17	20	38420588	38435353	-	4186	processed_transcript	small nucleolar RNA host gene 17 [Source:HGNC Symbol;Acc:HGNC:48600]	-
ENSG00000153574	2771.24	3127.89	2886.72	1883.81	1973.55	2056.82	2928.61	1971.39	0.571162	6.67406e-15	2.02219e-13	RPIA	2	88691644	88750935	+	1848	protein_coding	ribose 5-phosphate isomerase A [Source:HGNC Symbol;Acc:HGNC:10297]	-
ENSG00000184840	3691.9	3840.19	3688.92	2705.27	2644.38	2674.23	3740.33	2674.63	0.483976	6.72634e-15	2.03539e-13	TMED9	5	177592158	177596124	+	2440	protein_coding	transmembrane p24 trafficking protein 9 [Source:HGNC Symbol;Acc:HGNC:24878]	-
ENSG00000023734	3025.69	3379.4	3157.79	2122.75	2165.48	2262.32	3187.63	2183.51	0.546054	6.76971e-15	2.04587e-13	STRAP	12	15882391	15903478	+	2211	protein_coding	serine/threonine kinase receptor associated protein [Source:HGNC Symbol;Acc:HGNC:30796]	-
ENSG00000111110	1601.9	1671.09	1647.41	1043.6	1144.3	1057.9	1640.13	1081.93	0.600121	6.82642e-15	2.06034e-13	PPM1H	12	62643982	62935037	-	7063	protein_coding	protein phosphatase, Mg2+/Mn2+ dependent 1H [Source:HGNC Symbol;Acc:HGNC:18583]	-
ENSG00000107263	8523.06	7609.95	8426.1	5506.3	5732.36	5941.92	8186.37	5726.86	0.515299	6.98217e-15	2.10464e-13	RAPGEF1	9	131576770	131740074	-	7002	protein_coding	Rap guanine nucleotide exchange factor 1 [Source:HGNC Symbol;Acc:HGNC:4568]	-
ENSG00000130119	1368.27	1452.77	1413.35	888.591	967.765	880.046	1411.46	912.134	0.629924	7.06804e-15	2.12505e-13	GNL3L	X	54530211	54561071	+	2589	protein_coding	G protein nucleolar 3 like [Source:HGNC Symbol;Acc:HGNC:25553]	-
ENSG00000063241	1212.13	1303.87	1113.28	720.746	729.672	782.365	1209.76	744.261	0.700599	7.1373e-15	2.14311e-13	ISOC2	19	55452985	55462343	-	4408	protein_coding	isochorismatase domain containing 2 [Source:HGNC Symbol;Acc:HGNC:26278]	-
ENSG00000136238	6458.51	6424.79	6147.53	4554.52	4447.74	4735.66	6343.61	4579.31	0.470095	7.20636e-15	2.16108e-13	RAC1	7	6374523	6403977	+	3114	protein_coding	Rac family small GTPase 1 [Source:HGNC Symbol;Acc:HGNC:9801]	-
ENSG00000184007	13345	15613.3	12920.2	9465.47	9395.2	9416.95	13959.5	9425.87	0.566608	7.2473e-15	2.17057e-13	PTP4A2	1	31906421	31944856	-	6719	protein_coding	protein tyrosine phosphatase type IVA, member 2 [Source:HGNC Symbol;Acc:HGNC:9635]	-
ENSG00000166848	4294.49	3981.04	4091.02	2881.01	2887	2995.84	4122.18	2921.28	0.496513	7.57076e-15	2.26165e-13	TERF2IP	16	75647786	75761872	+	3379	protein_coding	TERF2 interacting protein [Source:HGNC Symbol;Acc:HGNC:19246]	-
ENSG00000196371	1313.91	1243.51	1299.32	786.897	848.266	846.871	1285.58	827.345	0.635178	7.6478e-15	2.28176e-13	FUT4	11	94543840	94549898	+	6059	protein_coding	fucosyltransferase 4 [Source:HGNC Symbol;Acc:HGNC:4015]	-
ENSG00000175224	2867.24	2949.81	2775.69	1988.47	2015.2	2025.49	2864.25	2009.72	0.511088	7.94866e-15	2.36548e-13	ATG13	11	46617527	46674818	+	7001	protein_coding	autophagy related 13 [Source:HGNC Symbol;Acc:HGNC:29091]	-
ENSG00000168159	7122.4	6114.92	6548.63	4402.47	4369.88	4729.21	6595.32	4500.52	0.551078	8.47726e-15	2.51639e-13	RNF187	1	228487061	228495766	+	3285	protein_coding	ring finger protein 187 [Source:HGNC Symbol;Acc:HGNC:27146]	-
ENSG00000171314	11878.4	11968.3	11538.9	8623.28	8750.63	8931.31	11795.2	8768.41	0.427761	8.90507e-15	2.63669e-13	PGAM1	10	97426160	97433441	+	2568	protein_coding	phosphoglycerate mutase 1 [Source:HGNC Symbol;Acc:HGNC:8888]	-
ENSG00000183486	290.309	285.725	257.064	131.314	107.731	119.797	277.699	119.614	1.21597	9.03576e-15	2.672e-13	MX2	21	41361943	41409390	+	13047	protein_coding	MX dynamin like GTPase 2 [Source:HGNC Symbol;Acc:HGNC:7533]	-
ENSG00000196453	1214.44	928.607	1175.29	571.66	583.918	673.626	1106.11	609.735	0.858224	9.08632e-15	2.68356e-13	ZNF777	7	149431363	149461123	-	3233	protein_coding	zinc finger protein 777 [Source:HGNC Symbol;Acc:HGNC:22213]	zf-C2H2
ENSG00000107951	1287.31	1314.94	1276.32	833.301	875.425	808.167	1292.85	838.964	0.623788	9.8351e-15	2.90064e-13	MTPAP	10	30309801	30374448	-	8382	protein_coding	mitochondrial poly(A) polymerase [Source:HGNC Symbol;Acc:HGNC:25532]	-
ENSG00000247626	1126.54	1126.8	1133.28	705.936	745.967	721.545	1128.87	724.483	0.639611	9.84612e-15	2.90064e-13	MARS2	2	197705369	197708387	+	3019	protein_coding	methionyl-tRNA synthetase 2, mitochondrial [Source:HGNC Symbol;Acc:HGNC:25133]	-
ENSG00000140299	2935.48	3473.97	3014.75	2030.92	2095.77	2106.58	3141.4	2077.76	0.596641	1.00868e-14	2.96779e-13	BNIP2	15	59659146	59689534	-	7969	protein_coding	BCL2 interacting protein 2 [Source:HGNC Symbol;Acc:HGNC:1083]	-
ENSG00000126067	8975.29	9089.88	8198.04	6021.69	5936.05	6475.48	8754.4	6144.4	0.510644	1.02219e-14	3.00379e-13	PSMB2	1	35599544	35641844	-	4843	protein_coding	proteasome subunit beta 2 [Source:HGNC Symbol;Acc:HGNC:9539]	-
ENSG00000134684	6204.05	6309.09	5989.49	4310.65	4426.01	4614.02	6167.55	4450.23	0.470707	1.04595e-14	3.0659e-13	YARS	1	32775237	32818153	-	8212	protein_coding	tyrosyl-tRNA synthetase [Source:HGNC Symbol;Acc:HGNC:12840]	-
ENSG00000258441	1760.36	1805.9	1590.4	1140.36	1141.58	1056.98	1718.89	1112.97	0.626917	1.07549e-14	3.14854e-13	LINC00641	14	21200079	21206900	-	5715	processed_transcript	long intergenic non-protein coding RNA 641 [Source:HGNC Symbol;Acc:HGNC:27511]	-
ENSG00000188191	1928.07	1509.11	1817.45	1059.4	987.682	1107.66	1751.54	1051.58	0.73553	1.09472e-14	3.20081e-13	PRKAR1B	7	549197	727650	-	4491	protein_coding	protein kinase cAMP-dependent type I regulatory subunit beta [Source:HGNC Symbol;Acc:HGNC:9390]	-
ENSG00000147955	3269.74	3106.76	2988.74	2120.77	2001.62	2246.65	3121.75	2123.01	0.555984	1.16263e-14	3.39515e-13	SIGMAR1	9	34634722	34637809	-	2196	protein_coding	sigma non-opioid intracellular receptor 1 [Source:HGNC Symbol;Acc:HGNC:8157]	-
ENSG00000197785	2353.7	2227.45	2336.58	1599.46	1325.36	1541.69	2305.91	1488.84	0.631454	1.16604e-14	3.40086e-13	ATAD3A	1	1512151	1534687	+	3069	protein_coding	ATPase family, AAA domain containing 3A [Source:HGNC Symbol;Acc:HGNC:25567]	-
ENSG00000124562	3086.99	3175.17	3008.75	2009.2	2151.9	2236.51	3090.3	2132.54	0.534925	1.20644e-14	3.51431e-13	SNRPC	6	34757406	34773794	+	1277	protein_coding	small nuclear ribonucleoprotein polypeptide C [Source:HGNC Symbol;Acc:HGNC:11157]	-
ENSG00000180730	2179.05	2160.04	2237.56	1354.61	1448.48	1570.26	2192.22	1457.78	0.588321	1.26219e-14	3.66755e-13	SHISA2	13	26044597	26051031	-	2860	protein_coding	shisa family member 2 [Source:HGNC Symbol;Acc:HGNC:20366]	-
ENSG00000155592	697.436	793.793	723.18	398.879	461.703	389.8	738.136	416.794	0.824617	1.28132e-14	3.71842e-13	ZKSCAN2	16	25236001	25257931	-	7970	protein_coding	zinc finger with KRAB and SCAN domains 2 [Source:HGNC Symbol;Acc:HGNC:25677]	zf-C2H2
ENSG00000072501	5768.01	5317.1	5898.47	3709.37	4175.24	3693.43	5661.19	3859.35	0.55256	1.35211e-14	3.90941e-13	SMC1A	X	53374149	53422728	-	10484	protein_coding	structural maintenance of chromosomes 1A [Source:HGNC Symbol;Acc:HGNC:11111]	-
ENSG00000119285	2394.18	2639.94	2483.62	1480	1781.63	1407.15	2505.91	1556.26	0.687184	1.40638e-14	4.0613e-13	HEATR1	1	236549005	236604504	-	9049	protein_coding	HEAT repeat containing 1 [Source:HGNC Symbol;Acc:HGNC:25517]	-
ENSG00000180573	769.145	733.428	785.195	451.207	452.65	468.129	762.59	457.329	0.737459	1.41089e-14	4.06932e-13	HIST1H2AC	6	26124145	26139116	+	1668	protein_coding	histone cluster 1 H2A family member c [Source:HGNC Symbol;Acc:HGNC:4733]	-
ENSG00000104331	4300.27	5017.29	4323.08	2847.44	3203.86	2949.77	4546.88	3000.35	0.599775	1.42618e-14	4.10835e-13	IMPAD1	8	56957933	56993844	-	7594	protein_coding	inositol monophosphatase domain containing 1 [Source:HGNC Symbol;Acc:HGNC:26019]	-
ENSG00000110048	2799	2893.47	2838.71	1907.51	2045.98	2019.04	2843.72	1990.84	0.514293	1.4479e-14	4.15833e-13	OSBP	11	59574398	59616144	-	5492	protein_coding	oxysterol binding protein [Source:HGNC Symbol;Acc:HGNC:8503]	-
ENSG00000015133	10458.1	9392.71	10531.6	7316.07	7140.1	7197.02	10127.5	7217.73	0.488604	1.48363e-14	4.2529e-13	CCDC88C	14	91271323	91417844	-	12426	protein_coding	coiled-coil domain containing 88C [Source:HGNC Symbol;Acc:HGNC:19967]	-
ENSG00000152409	1522.1	1544.32	1503.37	965.602	1067.35	926.121	1523.27	986.357	0.626719	1.60671e-14	4.60006e-13	JMY	5	79236189	79327215	+	9042	protein_coding	junction mediating and regulatory protein, p53 cofactor [Source:HGNC Symbol;Acc:HGNC:28916]	-
ENSG00000162889	4496.9	3952.87	4331.08	2868.17	2896.05	3051.13	4260.28	2938.45	0.535563	1.70224e-14	4.86761e-13	MAPKAPK2	1	206684944	206734283	+	4195	protein_coding	mitogen-activated protein kinase-activated protein kinase 2 [Source:HGNC Symbol;Acc:HGNC:6887]	-
ENSG00000166012	2550.32	2647.99	2465.61	1722.88	1778.01	1814.46	2554.64	1771.78	0.527776	1.74646e-14	4.98797e-13	TAF1D	11	93729948	93784391	-	8420	protein_coding	TATA-box binding protein associated factor, RNA polymerase I subunit D [Source:HGNC Symbol;Acc:HGNC:28759]	-
ENSG00000143222	2807.09	2689.24	2716.68	1861.1	1852.24	1996	2737.67	1903.12	0.524307	1.76928e-14	5.04697e-13	UFC1	1	161152776	161158856	+	2274	protein_coding	ubiquitin-fold modifier conjugating enzyme 1 [Source:HGNC Symbol;Acc:HGNC:26941]	-
ENSG00000158435	1709.47	1750.57	1704.42	1192.69	1092.7	1176.77	1721.49	1154.05	0.57732	1.86142e-14	5.30336e-13	CNOT11	2	101252802	101270316	+	2786	protein_coding	CCR4-NOT transcription complex subunit 11 [Source:HGNC Symbol;Acc:HGNC:25217]	-
ENSG00000106868	1000.47	1020.16	1017.25	622.014	671.732	618.336	1012.63	637.361	0.667759	1.87242e-14	5.32819e-13	SUSD1	9	112040785	112175408	-	4183	protein_coding	sushi domain containing 1 [Source:HGNC Symbol;Acc:HGNC:25413]	-
ENSG00000104408	6258.41	6932.86	6801.69	4419.26	4785.41	4819.52	6664.32	4674.73	0.511658	1.88095e-14	5.34595e-13	EIF3E	8	108201216	108435333	-	6005	protein_coding	eukaryotic translation initiation factor 3 subunit E [Source:HGNC Symbol;Acc:HGNC:3277]	-
ENSG00000206560	3483.71	3936.77	3465.86	2335.02	2585.54	2393.17	3628.78	2437.91	0.573849	1.88352e-14	5.34676e-13	ANKRD28	3	15667236	15859771	-	11276	protein_coding	ankyrin repeat domain 28 [Source:HGNC Symbol;Acc:HGNC:29024]	-
ENSG00000125817	5004.65	4550.47	4794.19	3236.45	3066.25	3517.42	4783.11	3273.37	0.54699	1.88624e-14	5.348e-13	CENPB	20	3783851	3786690	-	2840	protein_coding	centromere protein B [Source:HGNC Symbol;Acc:HGNC:1852]	-
ENSG00000121390	2938.95	3061.48	2803.7	2070.42	1947.3	2076.17	2934.71	2031.3	0.530925	1.93249e-14	5.4725e-13	PSPC1	13	19674752	19783019	-	4817	protein_coding	paraspeckle component 1 [Source:HGNC Symbol;Acc:HGNC:20320]	-
ENSG00000113013	9790.7	11196.6	9779.43	6940.88	7343.79	7134.36	10255.6	7139.68	0.522524	1.93808e-14	5.48168e-13	HSPA9	5	138553756	138575724	-	8254	protein_coding	heat shock protein family A (Hsp70) member 9 [Source:HGNC Symbol;Acc:HGNC:5244]	-
ENSG00000134324	2091.15	2163.06	2142.53	1464.2	1452.1	1512.2	2132.25	1476.17	0.530687	1.96324e-14	5.54616e-13	LPIN1	2	11677595	11827409	+	11861	protein_coding	lipin 1 [Source:HGNC Symbol;Acc:HGNC:13345]	-
ENSG00000160818	1820.5	1764.65	1856.46	1165.04	1205.86	1279.98	1813.87	1216.96	0.575513	1.9908e-14	5.61721e-13	GPATCH4	1	156594487	156601496	-	4437	protein_coding	G-patch domain containing 4 [Source:HGNC Symbol;Acc:HGNC:25982]	-
ENSG00000130811	5488.11	4650.08	5257.31	3432.92	3164.02	3608.65	5131.83	3401.86	0.59298	2.00036e-14	5.6374e-13	EIF3G	19	10115017	10119918	-	3486	protein_coding	eukaryotic translation initiation factor 3 subunit G [Source:HGNC Symbol;Acc:HGNC:3274]	-
ENSG00000153774	1264.17	1207.29	1281.32	799.732	757.736	846.871	1250.93	801.446	0.642294	2.01633e-14	5.67556e-13	CFDP1	16	75293698	75433485	-	3317	protein_coding	craniofacial development protein 1 [Source:HGNC Symbol;Acc:HGNC:1873]	-
ENSG00000115946	1238.73	1245.52	1185.29	828.364	776.747	760.249	1223.18	788.453	0.633793	2.0557e-14	5.77943e-13	PNO1	2	68157844	68176238	+	2674	protein_coding	partner of NOB1 homolog [Source:HGNC Symbol;Acc:HGNC:32790]	-
ENSG00000127914	2867.24	2918.62	2929.73	1819.64	2139.22	1874.36	2905.2	1944.41	0.579043	2.12265e-14	5.95335e-13	AKAP9	7	91940867	92110673	+	18210	protein_coding	A-kinase anchoring protein 9 [Source:HGNC Symbol;Acc:HGNC:379]	-
ENSG00000169016	1006.25	1006.07	1031.26	627.938	666.301	635.844	1014.53	643.361	0.656939	2.16573e-14	6.05964e-13	E2F6	2	11444375	11466177	-	4067	protein_coding	E2F transcription factor 6 [Source:HGNC Symbol;Acc:HGNC:3120]	E2F
ENSG00000163013	3077.74	2927.68	3205.8	2122.75	2115.69	2198.73	3070.4	2145.72	0.51693	2.2554e-14	6.28797e-13	FBXO41	2	73254682	73284431	-	8011	protein_coding	F-box protein 41 [Source:HGNC Symbol;Acc:HGNC:29409]	-
ENSG00000146386	3557.73	3998.14	3629.9	2511.75	2544.8	2668.7	3728.59	2575.08	0.534185	2.31311e-14	6.44119e-13	ABRACL	6	139028682	139043302	+	1200	protein_coding	ABRA C-terminal like [Source:HGNC Symbol;Acc:HGNC:21230]	-
ENSG00000089063	2093.46	2250.59	2021.5	1459.26	1431.28	1426.5	2121.85	1439.02	0.560429	2.32922e-14	6.47833e-13	TMEM230	20	5068232	5113103	-	3051	protein_coding	transmembrane protein 230 [Source:HGNC Symbol;Acc:HGNC:15876]	-
ENSG00000174373	1811.25	2008.12	1869.46	1157.14	1340.75	1155.58	1896.28	1217.82	0.638831	2.66672e-14	7.39067e-13	RALGAPA1	14	35538352	35809304	-	14258	protein_coding	Ral GTPase activating protein catalytic alpha subunit 1 [Source:HGNC Symbol;Acc:HGNC:17770]	-
ENSG00000128626	1349.76	1517.16	1430.36	910.312	934.269	955.61	1432.43	933.397	0.618351	2.72473e-14	7.53359e-13	MRPS12	19	38930548	38933162	+	2144	protein_coding	mitochondrial ribosomal protein S12 [Source:HGNC Symbol;Acc:HGNC:10380]	-
ENSG00000164244	3134.41	3168.13	3131.78	1965.76	2305.8	2138.83	3144.77	2136.8	0.557149	2.76726e-14	7.64215e-13	PRRC1	5	127517609	127555089	+	9064	protein_coding	proline rich coiled-coil 1 [Source:HGNC Symbol;Acc:HGNC:28164]	-
ENSG00000145982	322.694	366.211	375.093	171.794	169.291	176.931	354.666	172.672	1.03995	2.77258e-14	7.6478e-13	FARS2	6	5261044	5829192	+	4835	protein_coding	phenylalanyl-tRNA synthetase 2, mitochondrial [Source:HGNC Symbol;Acc:HGNC:21062]	-
ENSG00000185104	1834.38	1838.1	1714.43	1152.21	1222.15	1239.44	1795.64	1204.6	0.575418	2.8016e-14	7.71713e-13	FAF1	1	50437028	50960263	-	7545	protein_coding	Fas associated factor 1 [Source:HGNC Symbol;Acc:HGNC:3578]	-
ENSG00000146109	2018.28	1823.01	2182.54	1276.61	1232.11	1358.31	2007.94	1289.01	0.639449	2.80431e-14	7.71713e-13	ABT1	6	26596952	26600744	+	2949	protein_coding	activator of basal transcription 1 [Source:HGNC Symbol;Acc:HGNC:17369]	-
ENSG00000130764	2653.26	2732.5	2672.66	1839.38	1793.4	1967.43	2686.14	1866.74	0.525088	2.82672e-14	7.76967e-13	LRRC47	1	3778558	3796504	-	4516	protein_coding	leucine rich repeat containing 47 [Source:HGNC Symbol;Acc:HGNC:29207]	-
ENSG00000158470	1551.01	1635.88	1513.38	1034.71	1009.41	1077.25	1566.76	1040.46	0.590669	2.83133e-14	7.77319e-13	B4GALT5	20	49632945	49713878	-	4722	protein_coding	beta-1,4-galactosyltransferase 5 [Source:HGNC Symbol;Acc:HGNC:928]	-
ENSG00000145741	10510.1	11334.4	10349.6	7217.33	7658.84	7998.74	10731.4	7624.97	0.493	2.86194e-14	7.84802e-13	BTF3	5	73498408	73505635	+	2467	protein_coding	basic transcription factor 3 [Source:HGNC Symbol;Acc:HGNC:1125]	-
ENSG00000176087	3831.85	3350.23	3666.91	2398.21	2274.11	2593.14	3616.33	2421.82	0.578165	2.97377e-14	8.14515e-13	SLC35A4	5	140564456	140569103	+	4023	protein_coding	solute carrier family 35 member A4 [Source:HGNC Symbol;Acc:HGNC:20753]	-
ENSG00000196365	7239.22	5839.26	6569.63	4326.45	4137.22	4514.5	6549.37	4326.06	0.59806	3.00322e-14	8.21617e-13	LONP1	19	5691834	5720572	-	5085	protein_coding	lon peptidase 1, mitochondrial [Source:HGNC Symbol;Acc:HGNC:9479]	-
ENSG00000179598	207.033	206.245	187.047	64.176	87.8141	68.192	200.108	73.394	1.44395	3.05768e-14	8.3554e-13	PLD6	17	17200995	17206315	-	2560	protein_coding	phospholipase D family member 6 [Source:HGNC Symbol;Acc:HGNC:30447]	-
ENSG00000158526	1886.43	1855.2	1874.47	1233.17	1229.4	1340.8	1872.03	1267.79	0.562094	3.15692e-14	8.61652e-13	TSR2	X	54440401	54445487	+	1534	protein_coding	TSR2, ribosome maturation factor [Source:HGNC Symbol;Acc:HGNC:25455]	-
ENSG00000143761	10719.5	9516.46	10201.5	7013.95	6817.81	7543.51	10145.8	7125.09	0.509775	3.25332e-14	8.86926e-13	ARF1	1	228082660	228099212	+	3281	protein_coding	ADP ribosylation factor 1 [Source:HGNC Symbol;Acc:HGNC:652]	-
ENSG00000119335	16507.1	17987.6	16229	11998	12286.7	12547.3	16907.9	12277.3	0.461715	3.73298e-14	1.01297e-12	SET	9	128683424	128696400	+	4355	protein_coding	SET nuclear proto-oncogene [Source:HGNC Symbol;Acc:HGNC:10760]	-
ENSG00000107341	3427.03	3292.88	3317.83	2347.85	2303.08	2472.42	3345.91	2374.45	0.494615	3.83196e-14	1.03863e-12	UBE2R2	9	33817567	33920404	+	4075	protein_coding	ubiquitin conjugating enzyme E2 R2 [Source:HGNC Symbol;Acc:HGNC:19907]	-
ENSG00000101350	1254.92	1353.17	1426.35	714.822	913.447	781.444	1344.82	803.238	0.743266	3.84774e-14	1.04169e-12	KIF3B	20	32277664	32335011	+	6103	protein_coding	kinesin family member 3B [Source:HGNC Symbol;Acc:HGNC:6320]	-
ENSG00000118503	1049.04	1005.07	1066.27	670.393	603.835	679.156	1040.13	651.128	0.676038	3.89338e-14	1.05283e-12	TNFAIP3	6	137867188	137883312	+	5051	protein_coding	TNF alpha induced protein 3 [Source:HGNC Symbol;Acc:HGNC:11896]	-
ENSG00000107443	897.529	1030.22	919.229	578.571	563.096	598.984	948.993	580.217	0.710496	3.95257e-14	1.06637e-12	CCNJ	10	96043394	96060870	+	4148	protein_coding	cyclin J [Source:HGNC Symbol;Acc:HGNC:23434]	-
ENSG00000100714	2638.23	2740.55	2510.62	1742.63	1898.41	1776.68	2629.8	1805.91	0.541971	3.96037e-14	1.06725e-12	MTHFD1	14	64388031	64463457	+	9377	protein_coding	methylenetetrahydrofolate dehydrogenase, cyclohydrolase and formyltetrahydrofolate synthetase 1 [Source:HGNC Symbol;Acc:HGNC:7432]	-
ENSG00000099901	6349.79	7086.79	6540.63	4690.77	4795.37	4820.44	6659.07	4768.86	0.481806	3.97729e-14	1.07057e-12	RANBP1	22	20115938	20127357	+	4622	protein_coding	RAN binding protein 1 [Source:HGNC Symbol;Acc:HGNC:9847]	-
ENSG00000149136	8979.92	7928.87	8547.13	5912.09	5651.79	6255.23	8485.3	5939.7	0.514438	4.04246e-14	1.08686e-12	SSRP1	11	57325985	57335877	-	6323	protein_coding	structure specific recognition protein 1 [Source:HGNC Symbol;Acc:HGNC:11327]	HMG
ENSG00000110958	6364.82	7264.86	6301.57	4470.6	4724.76	4607.57	6643.75	4600.98	0.530114	4.04709e-14	1.08686e-12	PTGES3	12	56663341	56688408	-	3399	protein_coding	prostaglandin E synthase 3 [Source:HGNC Symbol;Acc:HGNC:16049]	-
ENSG00000089195	1598.43	1503.08	1446.36	944.868	1020.27	1016.43	1515.96	993.857	0.608162	4.09737e-14	1.0991e-12	TRMT6	20	5937235	5950558	-	3776	protein_coding	tRNA methyltransferase 6 [Source:HGNC Symbol;Acc:HGNC:20900]	-
ENSG00000107362	2410.37	2493.05	2457.61	1679.44	1785.25	1671.63	2453.68	1712.1	0.519173	4.10821e-14	1.10075e-12	ABHD17B	9	71862452	71910931	-	2959	protein_coding	abhydrolase domain containing 17B [Source:HGNC Symbol;Acc:HGNC:24278]	-
ENSG00000156298	4115.22	4215.45	3793.94	2712.18	2721.33	2960.82	4041.54	2798.11	0.530271	4.18485e-14	1.12e-12	TSPAN7	X	38561370	38688920	+	3110	protein_coding	tetraspanin 7 [Source:HGNC Symbol;Acc:HGNC:11854]	-
ENSG00000144659	1601.9	1525.21	1609.4	991.273	1070.97	1085.54	1578.84	1049.26	0.588939	4.55069e-14	1.21652e-12	SLC25A38	3	39383324	39397351	+	2708	protein_coding	solute carrier family 25 member 38 [Source:HGNC Symbol;Acc:HGNC:26054]	-
ENSG00000146223	5006.96	6334.24	5188.29	3474.39	3593.13	3616.94	5509.83	3561.49	0.629715	4.57129e-14	1.22063e-12	RPL7L1	6	42879618	42889925	+	7809	protein_coding	ribosomal protein L7 like 1 [Source:HGNC Symbol;Acc:HGNC:21370]	-
ENSG00000004455	6621.59	6581.74	6593.64	4919.83	4939.32	4904.3	6598.99	4921.15	0.42323	4.68681e-14	1.25005e-12	AK2	1	33007940	33080996	-	5727	protein_coding	adenylate kinase 2 [Source:HGNC Symbol;Acc:HGNC:362]	-
ENSG00000010256	4164.95	4133.96	3991.99	2888.91	2806.43	3063.11	4096.97	2919.48	0.488737	4.79077e-14	1.27632e-12	UQCRC1	3	48599002	48610976	-	3236	protein_coding	ubiquinol-cytochrome c reductase core protein 1 [Source:HGNC Symbol;Acc:HGNC:12585]	-
ENSG00000110107	7585.05	6598.84	6927.72	4758.9	4813.48	5138.36	7037.2	4903.58	0.520886	5.01245e-14	1.33271e-12	PRPF19	11	60890730	60906588	-	2739	protein_coding	pre-mRNA processing factor 19 [Source:HGNC Symbol;Acc:HGNC:17896]	-
ENSG00000122705	2852.2	3088.65	2760.69	1931.2	1982.61	2070.64	2900.51	1994.82	0.540023	5.01384e-14	1.33271e-12	CLTA	9	36190856	36304781	+	2515	protein_coding	clathrin light chain A [Source:HGNC Symbol;Acc:HGNC:2090]	-
ENSG00000184302	1030.54	1052.35	991.247	529.205	480.714	682.842	1024.71	564.254	0.860607	5.05414e-14	1.3419e-12	SIX6	14	60508951	60512850	+	2787	protein_coding	SIX homeobox 6 [Source:HGNC Symbol;Acc:HGNC:10892]	Homeobox
ENSG00000184602	2191.78	2158.03	2243.56	1545.16	1514.57	1551.83	2197.79	1537.19	0.515848	5.0687e-14	1.34272e-12	SNN	16	11668414	11679159	+	3312	protein_coding	stannin [Source:HGNC Symbol;Acc:HGNC:11149]	-
ENSG00000112081	12962.1	13592.1	13587.4	9505.95	9583.5	10308.1	13380.5	9799.17	0.44944	5.17495e-14	1.36931e-12	SRSF3	6	36594353	36605600	+	7118	protein_coding	serine and arginine rich splicing factor 3 [Source:HGNC Symbol;Acc:HGNC:10785]	-
ENSG00000148296	2852.2	2762.68	2815.7	1964.77	1973.55	2051.29	2810.19	1996.54	0.492978	5.27397e-14	1.39394e-12	SURF6	9	133328774	133336398	-	4626	protein_coding	surfeit 6 [Source:HGNC Symbol;Acc:HGNC:11478]	-
ENSG00000120158	592.184	558.371	595.148	324.829	346.73	327.137	581.901	332.899	0.805051	5.33413e-14	1.40666e-12	RCL1	9	4792869	4885917	+	4215	protein_coding	RNA terminal phosphate cyclase like 1 [Source:HGNC Symbol;Acc:HGNC:17687]	-
ENSG00000152127	4350.01	4554.5	4766.19	3111.06	3387.63	3051.13	4556.9	3183.27	0.517651	5.36206e-14	1.41243e-12	MGAT5	2	134119983	134454621	+	8578	protein_coding	alpha-1,6-mannosylglycoprotein 6-beta-N-acetylglucosaminyltransferase [Source:HGNC Symbol;Acc:HGNC:7049]	-
ENSG00000185163	2689.12	2367.29	2638.66	1771.26	1657.6	1769.31	2565.02	1732.72	0.565745	5.45081e-14	1.43258e-12	DDX51	12	132136594	132144335	-	6365	protein_coding	DEAD-box helicase 51 [Source:HGNC Symbol;Acc:HGNC:20082]	-
ENSG00000181467	2015.97	2001.08	2035.51	1343.75	1438.52	1399.78	2017.52	1394.02	0.533078	5.52667e-14	1.45089e-12	RAP2B	3	153162270	153170620	+	8351	protein_coding	RAP2B, member of RAS oncogene family [Source:HGNC Symbol;Acc:HGNC:9862]	-
ENSG00000105640	17093.5	15607.2	17005.2	11749.1	11204	12501.3	16568.7	11818.1	0.487417	5.81677e-14	1.52193e-12	RPL18A	19	17859876	17864153	+	3527	protein_coding	ribosomal protein L18a [Source:HGNC Symbol;Acc:HGNC:10311]	-
ENSG00000106554	2548.01	2903.53	2404.6	1543.19	1739.08	1752.72	2618.71	1678.33	0.641644	5.8388e-14	1.52598e-12	CHCHD3	7	132784868	133082088	-	3428	protein_coding	coiled-coil-helix-coiled-coil-helix domain containing 3 [Source:HGNC Symbol;Acc:HGNC:21906]	-
ENSG00000166913	8735.87	9397.74	8660.15	6167.81	6515.44	6655.17	8931.26	6446.14	0.470408	5.87528e-14	1.5338e-12	YWHAB	20	44885676	44908532	+	7933	protein_coding	tyrosine 3-monooxygenase/tryptophan 5-monooxygenase activation protein beta [Source:HGNC Symbol;Acc:HGNC:12849]	-
ENSG00000175334	8091.64	6090.77	7137.78	4368.91	4126.36	4775.28	7106.73	4423.52	0.683761	5.88993e-14	1.53591e-12	BANF1	11	66002079	66004149	+	1645	protein_coding	barrier to autointegration factor 1 [Source:HGNC Symbol;Acc:HGNC:17397]	-
ENSG00000166851	4009.97	3250.63	3688.92	2201.73	2378.22	2501.91	3649.84	2360.62	0.628094	5.93156e-14	1.54505e-12	PLK1	16	23677656	23690367	+	4760	protein_coding	polo like kinase 1 [Source:HGNC Symbol;Acc:HGNC:9077]	-
ENSG00000100664	6149.69	7836.31	6232.55	4272.15	4440.49	4235.28	6739.52	4315.97	0.643108	5.95828e-14	1.55028e-12	EIF5	14	103333544	103345025	+	8505	protein_coding	eukaryotic translation initiation factor 5 [Source:HGNC Symbol;Acc:HGNC:3299]	-
ENSG00000155966	3583.18	3938.78	3695.92	2418.94	2749.4	2534.16	3739.29	2567.5	0.542371	6.04751e-14	1.57175e-12	AFF2	X	148500619	149000663	+	14006	protein_coding	AF4/FMR2 family member 2 [Source:HGNC Symbol;Acc:HGNC:3776]	AF-4
ENSG00000166454	1813.56	1801.88	1760.44	1242.05	1226.68	1236.67	1791.96	1235.14	0.536777	6.10514e-14	1.58497e-12	ATMIN	16	81035847	81047358	+	6262	protein_coding	ATM interactor [Source:HGNC Symbol;Acc:HGNC:29034]	-
ENSG00000122566	49563	49970.7	48418	37943.8	37573.6	37752.6	49317.3	37756.7	0.38536	6.1733e-14	1.60023e-12	HNRNPA2B1	7	26173057	26201529	-	9267	protein_coding	heterogeneous nuclear ribonucleoprotein A2/B1 [Source:HGNC Symbol;Acc:HGNC:5033]	-
ENSG00000010810	3599.37	3271.75	3387.84	2263.93	2283.17	2513.89	3419.66	2353.66	0.53853	6.17761e-14	1.60023e-12	FYN	6	111660332	111873452	-	7411	protein_coding	FYN proto-oncogene, Src family tyrosine kinase [Source:HGNC Symbol;Acc:HGNC:4037]	-
ENSG00000131238	3652.57	3894.51	3526.88	2635.17	2591.87	2626.31	3691.32	2617.78	0.49588	6.25498e-14	1.61848e-12	PPT1	1	40071461	40097727	-	5088	protein_coding	palmitoyl-protein thioesterase 1 [Source:HGNC Symbol;Acc:HGNC:9325]	-
ENSG00000124535	2528.35	2523.23	2412.6	1713.99	1713.73	1802.48	2488.06	1743.4	0.512898	6.39075e-14	1.65178e-12	WRNIP1	6	2765414	2786952	+	3877	protein_coding	Werner helicase interacting protein 1 [Source:HGNC Symbol;Acc:HGNC:20876]	-
ENSG00000270170	1046.73	951.746	995.248	651.633	578.486	630.315	997.909	620.145	0.686242	6.49238e-14	1.6762e-12	NCBP2-AS2	3	196942623	196943540	+	918	protein_coding	NCBP2 antisense RNA 2 (head to head) [Source:HGNC Symbol;Acc:HGNC:25121]	-
ENSG00000115207	2467.05	2323.03	2371.59	1712.02	1520	1653.2	2387.22	1628.4	0.55194	6.63719e-14	1.71169e-12	GTF3C2	2	27325849	27357034	-	5839	protein_coding	general transcription factor IIIC subunit 2 [Source:HGNC Symbol;Acc:HGNC:4665]	-
ENSG00000141580	2640.54	2717.41	2613.65	1852.22	1755.38	1941.63	2657.2	1849.74	0.522694	7.0534e-14	1.81503e-12	WDR45B	17	82614562	82648553	-	3542	protein_coding	WD repeat domain 45B [Source:HGNC Symbol;Acc:HGNC:25072]	-
ENSG00000188229	6592.67	6620.98	6150.53	4358.05	4286.59	4873.89	6454.73	4506.17	0.518335	7.12638e-14	1.83179e-12	TUBB4B	9	137241213	137243707	+	2111	protein_coding	tubulin beta 4B class IVb [Source:HGNC Symbol;Acc:HGNC:20771]	-
ENSG00000182934	5202.43	4956.93	5205.29	3583.98	3470.01	3866.67	5121.55	3640.22	0.492474	7.1814e-14	1.84391e-12	SRPRA	11	126262919	126269144	-	4167	protein_coding	SRP receptor subunit alpha [Source:HGNC Symbol;Acc:HGNC:11307]	-
ENSG00000158417	4517.72	4437.79	4454.11	3069.59	3343.27	3254.79	4469.87	3222.55	0.471778	7.61586e-14	1.95332e-12	EIF5B	2	99337353	99401326	+	7883	protein_coding	eukaryotic translation initiation factor 5B [Source:HGNC Symbol;Acc:HGNC:30793]	-
ENSG00000065427	6396.05	6347.32	6354.58	4550.57	4728.38	4829.65	6365.98	4702.87	0.436729	8.31888e-14	2.12663e-12	KARS	16	75627474	75648643	-	4065	protein_coding	lysyl-tRNA synthetase [Source:HGNC Symbol;Acc:HGNC:6215]	-
ENSG00000151552	622.256	667.027	587.146	372.221	348.54	361.233	625.476	360.665	0.794745	8.3666e-14	2.1365e-12	QDPR	4	17460261	17512234	-	3059	protein_coding	quinoid dihydropteridine reductase [Source:HGNC Symbol;Acc:HGNC:9752]	-
ENSG00000179041	748.326	733.428	667.166	412.701	419.154	441.405	716.307	424.42	0.754173	8.53567e-14	2.17729e-12	RRS1	8	66429028	66430733	+	1706	protein_coding	ribosome biogenesis regulator homolog [Source:HGNC Symbol;Acc:HGNC:17083]	-
ENSG00000160679	3572.77	4022.29	3487.87	2474.23	2491.38	2625.39	3694.31	2530.34	0.546073	8.61992e-14	2.19639e-12	CHTOP	1	153633982	153646306	+	5625	protein_coding	chromatin target of PRMT1 [Source:HGNC Symbol;Acc:HGNC:24511]	-
ENSG00000172757	26242.3	23700.1	24886.2	17261.4	16380.5	18935.3	24942.9	17525.7	0.50911	9.12107e-14	2.31903e-12	CFL1	11	65823022	65862026	-	5863	protein_coding	cofilin 1 [Source:HGNC Symbol;Acc:HGNC:1874]	-
ENSG00000162419	785.338	904.461	736.183	485.763	440.881	479.187	808.661	468.61	0.787847	9.27336e-14	2.35519e-12	GMEB1	1	28668732	28719353	+	6459	protein_coding	glucocorticoid modulatory element binding protein 1 [Source:HGNC Symbol;Acc:HGNC:4370]	SAND
ENSG00000157020	3088.15	3003.13	2850.71	2094.11	1962.69	2160.95	2980.66	2072.58	0.524042	9.43942e-14	2.39477e-12	SEC13	3	10293131	10321178	-	5446	protein_coding	SEC13 homolog, nuclear pore and COPII coat complex component [Source:HGNC Symbol;Acc:HGNC:10697]	-
ENSG00000070423	3243.13	2413.57	3130.78	1851.23	1575.22	1785.89	2929.16	1737.45	0.753379	9.65404e-14	2.44391e-12	RNF126	19	647526	663277	-	3496	protein_coding	ring finger protein 126 [Source:HGNC Symbol;Acc:HGNC:21151]	-
ENSG00000171988	3240.82	3573.58	3269.81	2036.85	2465.13	2076.17	3361.4	2192.72	0.616204	9.8385e-14	2.48523e-12	JMJD1C	10	63167221	63521850	-	11066	protein_coding	jumonji domain containing 1C [Source:HGNC Symbol;Acc:HGNC:12313]	-
ENSG00000151136	292.622	236.427	247.061	103.669	124.026	92.1514	258.704	106.615	1.27607	1.0191e-13	2.56596e-12	BTBD11	12	107318413	107659642	+	7924	protein_coding	BTB domain containing 11 [Source:HGNC Symbol;Acc:HGNC:23844]	-
ENSG00000168701	990.058	1075.49	1012.25	640.773	574.865	681.92	1025.93	632.519	0.698421	1.0288e-13	2.5876e-12	TMEM208	16	67227103	67229278	+	1787	protein_coding	transmembrane protein 208 [Source:HGNC Symbol;Acc:HGNC:25015]	-
ENSG00000084463	4587.11	4021.28	4362.08	2896.81	3068.97	3084.31	4323.49	3016.69	0.518809	1.10377e-13	2.77021e-12	WBP11	12	14784579	14803540	-	5315	protein_coding	WW domain binding protein 11 [Source:HGNC Symbol;Acc:HGNC:16461]	-
ENSG00000224578	867.457	939.673	832.207	545.99	514.21	558.437	879.779	539.546	0.705755	1.10756e-13	2.77674e-12	HNRNPA1P48	16	51553436	51647132	+	1924	protein_coding	heterogeneous nuclear ribonucleoprotein A1 pseudogene 48 [Source:HGNC Symbol;Acc:HGNC:48778]	-
ENSG00000166164	3051.14	3071.54	2836.71	2071.4	2129.26	2132.38	2986.46	2111.02	0.500228	1.12612e-13	2.81519e-12	BRD7	16	50313487	50368934	-	8492	protein_coding	bromodomain containing 7 [Source:HGNC Symbol;Acc:HGNC:14310]	-
ENSG00000161267	1295.4	1343.11	1325.33	906.363	803.001	880.967	1321.28	863.444	0.614468	1.12651e-13	2.81519e-12	BDH1	3	197509783	197573323	-	9114	protein_coding	3-hydroxybutyrate dehydrogenase 1 [Source:HGNC Symbol;Acc:HGNC:1027]	-
ENSG00000106153	9457.6	10469.2	9666.4	6817.47	7001.59	7414.5	9864.4	7077.85	0.478969	1.14111e-13	2.84863e-12	CHCHD2	7	56101569	56106576	-	1132	protein_coding	coiled-coil-helix-coiled-coil-helix domain containing 2 [Source:HGNC Symbol;Acc:HGNC:21645]	-
ENSG00000043514	1385.62	1440.7	1522.38	974.488	965.049	963.903	1449.57	967.814	0.583399	1.18696e-13	2.95993e-12	TRIT1	1	39838110	39883511	-	6533	protein_coding	tRNA isopentenyltransferase 1 [Source:HGNC Symbol;Acc:HGNC:20286]	-
ENSG00000092199	17085.4	16381.9	17244.3	12311.9	12679.6	12994.3	16903.9	12661.9	0.416807	1.21035e-13	3.01504e-12	HNRNPC	14	21209136	21269494	-	7309	protein_coding	heterogeneous nuclear ribonucleoprotein C (C1/C2) [Source:HGNC Symbol;Acc:HGNC:5035]	-
ENSG00000128908	1820.5	1684.17	1698.42	1079.14	1217.63	1162.03	1734.36	1152.93	0.588167	1.2319e-13	3.06547e-12	INO80	15	40978880	41116354	-	7014	protein_coding	INO80 complex subunit [Source:HGNC Symbol;Acc:HGNC:26956]	-
ENSG00000058600	2172.11	1976.94	2215.55	1444.45	1421.32	1473.5	2121.53	1446.42	0.552441	1.29607e-13	3.22171e-12	POLR3E	16	22297375	22335103	+	9488	protein_coding	RNA polymerase III subunit E [Source:HGNC Symbol;Acc:HGNC:30347]	-
ENSG00000116903	1333.57	1462.83	1315.33	860.946	941.512	864.38	1370.58	888.946	0.624572	1.3456e-13	3.3413e-12	EXOC8	1	231332753	231337852	-	5100	protein_coding	exocyst complex component 8 [Source:HGNC Symbol;Acc:HGNC:24659]	-
ENSG00000147164	1402.97	1477.92	1407.35	928.084	970.481	976.804	1429.41	958.457	0.576596	1.36048e-13	3.37467e-12	SNX12	X	71056332	71073426	-	2595	protein_coding	sorting nexin 12 [Source:HGNC Symbol;Acc:HGNC:14976]	-
ENSG00000135387	10347	11104	10356.6	7402.95	8118.73	7415.42	10602.5	7645.7	0.471679	1.42495e-13	3.53082e-12	CAPRIN1	11	34051683	34101156	+	7689	protein_coding	cell cycle associated protein 1 [Source:HGNC Symbol;Acc:HGNC:6743]	-
ENSG00000176994	2910.03	2961.88	3022.75	2024.01	2209.84	2031.02	2964.89	2088.29	0.505598	1.45692e-13	3.60314e-12	SMCR8	17	18315310	18328055	+	8279	protein_coding	Smith-Magenis syndrome chromosome region, candidate 8 [Source:HGNC Symbol;Acc:HGNC:17921]	-
ENSG00000165733	3135.57	3143.98	3187.79	2244.19	2349.25	2180.3	3155.78	2257.91	0.482986	1.47603e-13	3.64582e-12	BMS1	10	42782801	42834937	+	7753	protein_coding	BMS1, ribosome biogenesis factor [Source:HGNC Symbol;Acc:HGNC:23505]	-
ENSG00000100991	3981.05	4008.2	4130.03	2960.98	2832.68	3002.29	4039.76	2931.99	0.462559	1.49835e-13	3.69705e-12	TRPC4AP	20	35002404	35092871	-	3226	protein_coding	transient receptor potential cation channel subfamily C member 4 associated protein [Source:HGNC Symbol;Acc:HGNC:16181]	-
ENSG00000160072	1001.62	932.631	911.227	606.217	557.665	612.807	948.494	592.229	0.67906	1.53483e-13	3.77907e-12	ATAD3B	1	1471769	1497848	+	7682	protein_coding	ATPase family, AAA domain containing 3B [Source:HGNC Symbol;Acc:HGNC:24007]	-
ENSG00000167460	22872	23531.1	22239.5	16778.6	17210.7	17663.6	22880.9	17217.6	0.410235	1.59299e-13	3.91292e-12	TPM4	19	16067021	16103005	+	8632	protein_coding	tropomyosin 4 [Source:HGNC Symbol;Acc:HGNC:12013]	-
ENSG00000181555	3991.46	4193.32	4140.03	2847.44	3097.03	2889.87	4108.27	2944.78	0.480379	1.59421e-13	3.91292e-12	SETD2	3	47016429	47163967	-	10099	protein_coding	SET domain containing 2 [Source:HGNC Symbol;Acc:HGNC:18420]	-
ENSG00000168264	2005.56	1927.64	1793.45	1183.8	1268.32	1345.41	1908.88	1265.85	0.591844	1.60612e-13	3.93803e-12	IRF2BP2	1	234604269	234609525	-	4724	protein_coding	interferon regulatory factor 2 binding protein 2 [Source:HGNC Symbol;Acc:HGNC:21729]	-
ENSG00000187742	2529.51	2602.71	2362.59	1701.16	1786.16	1726	2498.27	1737.77	0.523436	1.62068e-13	3.96956e-12	SECISBP2	9	89318506	89359662	+	9813	protein_coding	SECIS binding protein 2 [Source:HGNC Symbol;Acc:HGNC:30972]	-
ENSG00000116649	2918.13	1998.06	2731.68	1327.95	1429.47	1553.67	2549.29	1437.03	0.826376	1.65037e-13	4.03805e-12	SRM	1	11054584	11060024	-	1898	protein_coding	spermidine synthase [Source:HGNC Symbol;Acc:HGNC:11296]	-
ENSG00000100281	2176.74	2156.02	2249.56	1540.22	1577.94	1491.93	2194.11	1536.7	0.513859	1.65637e-13	4.0485e-12	HMGXB4	22	35257452	35295807	+	6006	protein_coding	HMG-box containing 4 [Source:HGNC Symbol;Acc:HGNC:5003]	HMG
ENSG00000154310	1014.35	1047.32	1078.27	568.698	719.713	585.161	1046.65	624.524	0.74441	1.71952e-13	4.1941e-12	TNIK	3	171061339	171460408	-	8523	protein_coding	TRAF2 and NCK interacting kinase [Source:HGNC Symbol;Acc:HGNC:30765]	-
ENSG00000184178	665.051	570.444	587.146	347.538	361.215	323.451	607.547	344.068	0.818934	1.84616e-13	4.48426e-12	SCFD2	4	52872982	53366075	-	3185	protein_coding	sec1 family domain containing 2 [Source:HGNC Symbol;Acc:HGNC:30676]	-
ENSG00000138756	880.18	769.647	778.194	422.574	527.79	434.033	809.34	461.466	0.808672	1.85418e-13	4.49907e-12	BMP2K	4	78776342	78916372	+	9938	protein_coding	BMP2 inducible kinase [Source:HGNC Symbol;Acc:HGNC:18041]	-
ENSG00000177663	4621.81	4345.24	4616.15	3311.48	3275.37	3327.59	4527.73	3304.81	0.454117	1.89078e-13	4.58313e-12	IL17RA	22	17084954	17115694	+	9036	protein_coding	interleukin 17 receptor A [Source:HGNC Symbol;Acc:HGNC:5985]	-
ENSG00000107959	1795.06	1867.27	1775.44	1252.91	1236.64	1272.61	1812.59	1254.05	0.531566	1.90098e-13	4.60309e-12	PITRM1	10	3137728	3172841	-	6979	protein_coding	pitrilysin metallopeptidase 1 [Source:HGNC Symbol;Acc:HGNC:17663]	-
ENSG00000187122	2382.62	2264.67	2444.61	1674.5	1625.01	1675.31	2363.97	1658.28	0.511547	1.93423e-13	4.67393e-12	SLIT1	10	96998038	97185920	-	9103	protein_coding	slit guidance ligand 1 [Source:HGNC Symbol;Acc:HGNC:11085]	-
ENSG00000120885	218.599	171.033	205.051	72.0746	70.6134	82.9362	198.228	75.2081	1.3962	1.95481e-13	4.71879e-12	CLU	8	27596917	27615031	-	6616	protein_coding	clusterin [Source:HGNC Symbol;Acc:HGNC:2095]	-
ENSG00000133313	4466.83	4211.43	4373.09	3059.72	2960.33	3281.51	4350.45	3100.52	0.488509	1.97441e-13	4.75628e-12	CNDP2	18	74495816	74523454	+	11848	protein_coding	carnosine dipeptidase 2 [Source:HGNC Symbol;Acc:HGNC:24437]	-
ENSG00000102144	15664	17220	17179.3	11607	12290.3	12501.3	16687.7	12132.9	0.459922	2.01948e-13	4.85983e-12	PGK1	X	77910739	78129296	+	5512	protein_coding	phosphoglycerate kinase 1 [Source:HGNC Symbol;Acc:HGNC:8896]	-
ENSG00000160213	1835.54	1952.79	1686.42	1164.05	1139.77	1277.22	1824.92	1193.68	0.612272	2.04441e-13	4.91411e-12	CSTB	21	43772511	43776445	-	3935	protein_coding	cystatin B [Source:HGNC Symbol;Acc:HGNC:2482]	-
ENSG00000151465	4191.55	3717.44	4050.01	2654.91	2918.69	2748.88	3986.34	2774.16	0.522586	2.0464e-13	4.91411e-12	CDC123	10	12195965	12250589	+	2404	protein_coding	cell division cycle 123 [Source:HGNC Symbol;Acc:HGNC:16827]	-
ENSG00000165392	1571.83	1731.45	1450.36	890.566	1087.26	953.767	1584.55	977.199	0.696815	2.05034e-13	4.91411e-12	WRN	8	31033801	31173769	+	5634	protein_coding	Werner syndrome RecQ like helicase [Source:HGNC Symbol;Acc:HGNC:12791]	-
ENSG00000175467	4267.89	3654.06	3878.96	2580.86	2476.9	2850.24	3933.64	2636	0.577141	2.05629e-13	4.92311e-12	SART1	11	65961689	65979828	+	4323	protein_coding	SART1, U4/U6.U5 tri-snRNP-associated protein 1 [Source:HGNC Symbol;Acc:HGNC:10538]	-
ENSG00000182810	715.941	774.677	719.179	432.448	441.786	465.364	736.599	446.533	0.722233	2.05998e-13	4.9269e-12	DDX28	16	68021274	68023442	-	2169	protein_coding	DEAD-box helicase 28 [Source:HGNC Symbol;Acc:HGNC:17330]	-
ENSG00000015171	2035.63	2049.37	2018.5	1410.89	1406.84	1464.29	2034.5	1427.34	0.511294	2.09957e-13	5.01645e-12	ZMYND11	10	134465	254637	+	5300	protein_coding	zinc finger MYND-type containing 11 [Source:HGNC Symbol;Acc:HGNC:16966]	-
ENSG00000162775	2442.76	2392.44	2418.6	1508.63	1792.49	1528.79	2417.94	1609.97	0.586291	2.15146e-13	5.13432e-12	RBM15	1	110338506	110346681	+	4670	protein_coding	RNA binding motif protein 15 [Source:HGNC Symbol;Acc:HGNC:14959]	-
ENSG00000102763	801.53	815.926	672.167	407.765	470.756	434.954	763.208	437.825	0.80039	2.15329e-13	5.13432e-12	VWA8	13	41566837	41961120	-	7633	protein_coding	von Willebrand factor A domain containing 8 [Source:HGNC Symbol;Acc:HGNC:29071]	-
ENSG00000174579	2766.61	3118.83	2683.67	1891.71	1961.78	1984.02	2856.37	1945.84	0.553855	2.1992e-13	5.23843e-12	MSL2	3	136148922	136197241	-	5095	protein_coding	MSL complex subunit 2 [Source:HGNC Symbol;Acc:HGNC:25544]	-
ENSG00000171793	2824.44	3005.14	2792.69	2054.62	2057.75	2029.17	2874.09	2047.18	0.489608	2.27071e-13	5.39778e-12	CTPS1	1	40979335	41012565	+	11517	protein_coding	CTP synthase 1 [Source:HGNC Symbol;Acc:HGNC:2519]	-
ENSG00000158604	4560.51	4421.7	4501.12	3335.18	3129.62	3353.39	4494.44	3272.73	0.457665	2.46402e-13	5.85135e-12	TMED4	7	44577894	44582287	-	3769	protein_coding	transmembrane p24 trafficking protein 4 [Source:HGNC Symbol;Acc:HGNC:22301]	-
ENSG00000138035	1605.37	1738.5	1681.42	1093.95	1195.9	1064.35	1675.1	1118.07	0.583403	2.477e-13	5.87621e-12	PNPT1	2	55634265	55693910	-	5134	protein_coding	polyribonucleotide nucleotidyltransferase 1 [Source:HGNC Symbol;Acc:HGNC:23166]	-
ENSG00000178605	2497.12	2112.76	2339.58	1563.92	1376.96	1581.32	2316.49	1507.4	0.619636	2.48772e-13	5.89566e-12	GTPBP6	X	304529	318819	-	2964	protein_coding	GTP binding protein 6 (putative) [Source:HGNC Symbol;Acc:HGNC:30189]	-
ENSG00000178921	1783.49	1585.57	1814.45	1122.59	1103.56	1196.12	1727.84	1140.76	0.598666	2.50046e-13	5.91986e-12	PFAS	17	8247618	8270491	+	6471	protein_coding	phosphoribosylformylglycinamidine synthase [Source:HGNC Symbol;Acc:HGNC:8863]	-
ENSG00000198355	4270.2	3293.89	3906.97	2376.49	2187.2	2599.59	3823.69	2387.76	0.678984	2.55135e-13	6.03425e-12	PIM3	22	49960513	49964080	+	2461	protein_coding	Pim-3 proto-oncogene, serine/threonine kinase [Source:HGNC Symbol;Acc:HGNC:19310]	-
ENSG00000211460	3942.88	4296.94	3988.99	2806.96	2929.55	2998.61	4076.27	2911.71	0.485439	2.62845e-13	6.20405e-12	TSN	2	121737103	121767853	+	4407	protein_coding	translin [Source:HGNC Symbol;Acc:HGNC:12379]	-
ENSG00000109534	2179.05	2258.64	2010.5	1300.3	1395.07	1539.85	2149.4	1411.74	0.606008	2.63709e-13	6.21816e-12	GAR1	4	109815510	109824740	+	2046	protein_coding	GAR1 ribonucleoprotein [Source:HGNC Symbol;Acc:HGNC:14264]	-
ENSG00000100220	2870.71	3127.89	3156.79	2067.46	2198.97	2167.4	3051.79	2144.61	0.509181	2.66874e-13	6.28645e-12	RTCB	22	32387582	32412255	-	2948	protein_coding	RNA 2',3'-cyclic phosphate and 5'-OH ligase [Source:HGNC Symbol;Acc:HGNC:26935]	-
ENSG00000152102	8586.67	8806.17	8676.16	6296.16	6581.53	6645.96	8689.67	6507.88	0.417082	2.6972e-13	6.34072e-12	FAM168B	2	131047876	131093460	-	5435	protein_coding	family with sequence similarity 168 member B [Source:HGNC Symbol;Acc:HGNC:27016]	-
ENSG00000073111	5143.44	4563.55	5400.34	3123.89	3621.2	3379.19	5035.78	3374.76	0.57718	2.80017e-13	6.57618e-12	MCM2	3	127598223	127622436	+	4902	protein_coding	minichromosome maintenance complex component 2 [Source:HGNC Symbol;Acc:HGNC:6944]	-
ENSG00000036257	2070.33	2268.7	2000.5	1360.53	1500.08	1401.62	2113.18	1420.75	0.57263	2.81633e-13	6.6075e-12	CUL3	2	224470150	224585397	-	11505	protein_coding	cullin 3 [Source:HGNC Symbol;Acc:HGNC:2553]	-
ENSG00000164713	1037.48	1025.19	810.202	597.331	516.926	528.949	957.623	547.735	0.805848	2.84112e-13	6.65578e-12	BRI3	7	98252379	98310441	+	5139	protein_coding	brain protein I3 [Source:HGNC Symbol;Acc:HGNC:1109]	-
ENSG00000196313	4287.55	3703.36	4566.14	2906.68	2750.3	2723.07	4185.68	2793.35	0.583495	2.85871e-13	6.68682e-12	POM121	7	72879365	72951440	+	9822	protein_coding	POM121 transmembrane nucleoporin [Source:HGNC Symbol;Acc:HGNC:19702]	-
ENSG00000042493	7087.7	7065.66	7244.8	5101.5	4907.63	5505.12	7132.72	5171.42	0.463915	2.89902e-13	6.76756e-12	CAPG	2	85394748	85418432	-	2607	protein_coding	capping actin protein, gelsolin like [Source:HGNC Symbol;Acc:HGNC:1474]	-
ENSG00000183207	5872.11	4977.05	5354.33	3500.06	3293.48	3938.55	5401.16	3577.36	0.594123	2.95542e-13	6.89234e-12	RUVBL2	19	48993448	49015995	+	3670	protein_coding	RuvB like AAA ATPase 2 [Source:HGNC Symbol;Acc:HGNC:10475]	-
ENSG00000138821	3986.83	4529.35	4106.02	2771.42	3053.58	2945.16	4207.4	2923.38	0.525348	2.97539e-13	6.93201e-12	SLC39A8	4	102251041	102431258	-	6480	protein_coding	solute carrier family 39 member 8 [Source:HGNC Symbol;Acc:HGNC:20862]	-
ENSG00000091527	5653.51	6386.56	5639.4	4116.15	4294.74	4096.13	5893.16	4169.01	0.499434	3.0285e-13	7.04873e-12	CDV3	3	133573730	133590261	+	4367	protein_coding	CDV3 homolog [Source:HGNC Symbol;Acc:HGNC:26928]	-
ENSG00000184731	1674.77	1558.41	1567.39	1100.87	1040.19	1107.66	1600.19	1082.9	0.563004	3.07703e-13	7.15455e-12	FAM110C	2	38814	46870	-	3968	protein_coding	family with sequence similarity 110 member C [Source:HGNC Symbol;Acc:HGNC:33340]	-
ENSG00000102898	3586.65	3450.83	3727.93	2420.92	2170.91	2642.9	3588.47	2411.58	0.573485	3.0985e-13	7.19733e-12	NUTF2	16	67846732	67872567	+	3895	protein_coding	nuclear transport factor 2 [Source:HGNC Symbol;Acc:HGNC:13722]	-
ENSG00000001497	2064.55	2135.9	2091.52	1422.73	1472.02	1515.89	2097.32	1470.21	0.512482	3.12181e-13	7.24427e-12	LAS1L	X	65512582	65534775	-	5589	protein_coding	LAS1 like, ribosome biogenesis factor [Source:HGNC Symbol;Acc:HGNC:25726]	-
ENSG00000275835	1200.56	1268.66	1099.27	735.556	766.789	786.051	1189.5	762.799	0.640576	3.23044e-13	7.48151e-12	TUBGCP5	15	22983192	23039673	-	6478	protein_coding	tubulin gamma complex associated protein 5 [Source:HGNC Symbol;Acc:HGNC:18600]	-
ENSG00000113648	10234.8	9965.17	10029.5	7484.9	7663.36	7733.34	10076.5	7627.2	0.401679	3.26984e-13	7.55779e-12	H2AFY	5	135333900	135399914	-	17730	protein_coding	H2A histone family member Y [Source:HGNC Symbol;Acc:HGNC:4740]	-
ENSG00000140367	1718.72	1809.93	1605.4	1147.27	1118.95	1187.83	1711.35	1151.35	0.571763	3.38221e-13	7.80981e-12	UBE2Q2	15	75843285	75901078	+	3852	protein_coding	ubiquitin conjugating enzyme E2 Q2 [Source:HGNC Symbol;Acc:HGNC:19248]	-
ENSG00000183508	1732.6	1891.42	1884.47	1158.13	1316.31	1204.42	1836.16	1226.28	0.582495	3.40541e-13	7.85562e-12	TENT5C	1	117605934	117628372	+	5751	protein_coding	terminal nucleotidyltransferase 5C [Source:HGNC Symbol;Acc:HGNC:24712]	-
ENSG00000111481	2607	2569.51	2711.67	1851.23	1835.04	1926.89	2629.4	1871.05	0.490934	3.44168e-13	7.91586e-12	COPZ1	12	54301202	54351849	+	3901	protein_coding	coatomer protein complex subunit zeta 1 [Source:HGNC Symbol;Acc:HGNC:2243]	-
ENSG00000110955	18245.5	19205	18348.6	13753.4	13861.9	14449.3	18599.7	14021.6	0.407646	3.5976e-13	8.25825e-12	ATP5F1B	12	56638175	56646068	-	2322	protein_coding	ATP synthase F1 subunit beta [Source:HGNC Symbol;Acc:HGNC:830]	-
ENSG00000196449	816.566	973.88	785.195	510.446	473.472	526.184	858.547	503.367	0.770989	3.63794e-13	8.34266e-12	YRDC	1	37802944	37808185	-	1826	protein_coding	yrdC N6-threonylcarbamoyltransferase domain containing [Source:HGNC Symbol;Acc:HGNC:28905]	-
ENSG00000118900	4264.42	3937.77	4226.05	2805.97	3078.92	2958.98	4142.75	2947.96	0.490528	3.65894e-13	8.38259e-12	UBN1	16	4846665	4882360	+	8551	protein_coding	ubinuclein 1 [Source:HGNC Symbol;Acc:HGNC:12506]	-
ENSG00000196367	7076.14	6673.29	7713.92	4795.43	5319.54	4709.86	7154.45	4941.61	0.533817	3.6643e-13	8.38667e-12	TRRAP	7	98877933	99050831	+	19972	protein_coding	transformation/transcription domain associated protein [Source:HGNC Symbol;Acc:HGNC:12347]	-
ENSG00000131467	6009.74	5232.59	5876.46	3837.73	4139.03	4032.54	5706.27	4003.1	0.511134	3.68527e-13	8.42615e-12	PSME3	17	42824385	42843758	+	5152	protein_coding	proteasome activator subunit 3 [Source:HGNC Symbol;Acc:HGNC:9570]	-
ENSG00000115457	5430.28	5261.77	5200.29	3780.46	3778.72	4053.74	5297.45	3870.97	0.452424	3.68876e-13	8.42615e-12	IGFBP2	2	216632828	216664436	+	4767	protein_coding	insulin like growth factor binding protein 2 [Source:HGNC Symbol;Acc:HGNC:5471]	-
ENSG00000111897	4524.66	4935.8	4494.12	3302.6	3383.1	3383.8	4651.53	3356.5	0.470825	3.80171e-13	8.6757e-12	SERINC1	6	122443354	122471822	-	3137	protein_coding	serine incorporator 1 [Source:HGNC Symbol;Acc:HGNC:13464]	-
ENSG00000109519	2069.17	2221.41	2006.5	1356.58	1466.59	1475.34	2099.03	1432.84	0.550645	3.81167e-13	8.68993e-12	GRPEL1	4	7058906	7068197	-	4177	protein_coding	GrpE like 1, mitochondrial [Source:HGNC Symbol;Acc:HGNC:19696]	-
ENSG00000105341	1574.15	1487.98	1533.38	936.97	957.807	1102.13	1531.84	998.969	0.61619	4.11787e-13	9.36976e-12	DMAC2	19	41431318	41440717	-	4381	protein_coding	distal membrane arm assembly complex 2 [Source:HGNC Symbol;Acc:HGNC:25496]	-
ENSG00000132768	1672.46	1423.6	1446.36	959.678	818.391	1011.82	1514.14	929.964	0.702787	4.13076e-13	9.38996e-12	DPH2	1	43970000	43973369	+	2930	protein_coding	DPH2 homolog [Source:HGNC Symbol;Acc:HGNC:3004]	-
ENSG00000198218	4371.98	4246.64	4574.14	3136.73	3148.63	3295.33	4397.59	3193.56	0.461539	4.19123e-13	9.51816e-12	QRICH1	3	49029707	49094363	-	5499	protein_coding	glutamine rich 1 [Source:HGNC Symbol;Acc:HGNC:24713]	-
ENSG00000165688	2859.14	2404.52	2848.71	1796.93	1696.53	1870.67	2704.12	1788.04	0.596535	4.34403e-13	9.8556e-12	PMPCA	9	136410570	136423761	+	6590	protein_coding	peptidase, mitochondrial processing alpha subunit [Source:HGNC Symbol;Acc:HGNC:18667]	-
ENSG00000156508	137753	163089	150974	103759	108115	110137	150605	107337	0.488634	4.4629e-13	1.01057e-11	EEF1A1	6	73515750	73523797	-	5948	protein_coding	eukaryotic translation elongation factor 1 alpha 1 [Source:HGNC Symbol;Acc:HGNC:3189]	-
ENSG00000138760	1278.05	1430.64	1271.32	786.897	903.489	859.772	1326.67	850.053	0.641956	4.50557e-13	1.01924e-11	SCARB2	4	76158733	76234536	-	19341	protein_coding	scavenger receptor class B member 2 [Source:HGNC Symbol;Acc:HGNC:1665]	-
ENSG00000063177	16835.6	16444.3	16644.1	11985.1	11224.8	12955.6	16641.3	12055.2	0.465114	4.60975e-13	1.0418e-11	RPL18	19	48615328	48619536	-	4209	protein_coding	ribosomal protein L18 [Source:HGNC Symbol;Acc:HGNC:10310]	-
ENSG00000145780	1360.17	1532.25	1317.33	914.261	939.701	884.653	1403.25	912.872	0.620532	4.68024e-13	1.0557e-11	FEM1C	5	115520908	115544894	-	5816	protein_coding	fem-1 homolog C [Source:HGNC Symbol;Acc:HGNC:16933]	-
ENSG00000135046	2842.95	2981	3109.77	2038.82	2086.72	2189.52	2977.91	2105.02	0.500674	4.68029e-13	1.0557e-11	ANXA1	9	73151757	73170393	+	4561	protein_coding	annexin A1 [Source:HGNC Symbol;Acc:HGNC:533]	-
ENSG00000189079	3174.89	3254.65	3134.78	2153.35	2405.38	2197.81	3188.11	2252.18	0.501158	4.73866e-13	1.06568e-11	ARID2	12	45729665	45908040	+	12127	protein_coding	AT-rich interaction domain 2 [Source:HGNC Symbol;Acc:HGNC:18037]	ARID
ENSG00000111252	1361.33	1298.84	1324.33	919.198	896.247	859.772	1328.17	891.739	0.574659	4.74275e-13	1.06568e-11	SH2B3	12	111405948	111451623	+	5682	protein_coding	SH2B adaptor protein 3 [Source:HGNC Symbol;Acc:HGNC:29605]	-
ENSG00000136159	816.566	800.835	802.2	480.826	521.453	512.362	806.534	504.88	0.675078	4.91442e-13	1.1032e-11	NUDT15	13	48037567	48047222	+	2098	protein_coding	nudix hydrolase 15 [Source:HGNC Symbol;Acc:HGNC:23063]	-
ENSG00000165661	2315.53	2245.56	2309.57	1676.48	1617.77	1554.59	2290.22	1616.28	0.502915	5.10788e-13	1.14443e-11	QSOX2	9	136206333	136245841	-	4530	protein_coding	quiescin sulfhydryl oxidase 2 [Source:HGNC Symbol;Acc:HGNC:30249]	-
ENSG00000149182	2721.5	2744.57	2834.71	1974.65	1776.2	2020.88	2766.93	1923.91	0.524558	5.14566e-13	1.15069e-11	ARFGAP2	11	47164299	47177125	-	5918	protein_coding	ADP ribosylation factor GTPase activating protein 2 [Source:HGNC Symbol;Acc:HGNC:13504]	-
ENSG00000124177	3311.37	3250.63	3285.82	2189.88	2475.09	2307.47	3282.61	2324.15	0.497794	5.27787e-13	1.17913e-11	CHD6	20	41402101	41618494	-	14126	protein_coding	chromodomain helicase DNA binding protein 6 [Source:HGNC Symbol;Acc:HGNC:19057]	-
ENSG00000144741	1082.59	1054.37	1096.27	712.847	711.566	708.644	1077.74	711.019	0.600019	5.29772e-13	1.18243e-11	SLC25A26	3	66133610	66388116	+	5850	protein_coding	solute carrier family 25 member 26 [Source:HGNC Symbol;Acc:HGNC:20661]	-
ENSG00000155189	1554.48	1789.81	1549.39	1011.02	1068.25	1115.03	1631.22	1064.77	0.615521	5.32619e-13	1.18766e-11	AGPAT5	8	6708357	6759666	+	4684	protein_coding	1-acylglycerol-3-phosphate O-acyltransferase 5 [Source:HGNC Symbol;Acc:HGNC:20886]	-
ENSG00000132780	6389.11	6074.68	6014.5	4433.08	4415.15	4710.78	6159.43	4519.67	0.446382	5.34854e-13	1.1915e-11	NASP	1	45583846	45618904	+	8304	protein_coding	nuclear autoantigenic sperm protein [Source:HGNC Symbol;Acc:HGNC:7644]	-
ENSG00000090273	5765.7	5422.74	5387.34	3586.95	3665.56	4215	5525.26	3822.5	0.531267	5.37981e-13	1.19619e-11	NUDC	1	26900238	26946862	+	2856	protein_coding	nuclear distribution C, dynein complex regulator [Source:HGNC Symbol;Acc:HGNC:8045]	-
ENSG00000164091	7854.54	8502.33	7998.99	5919	6014.81	6130.83	8118.62	6021.55	0.431177	5.84443e-13	1.29457e-11	WDR82	3	52254421	52288020	-	5726	protein_coding	WD repeat domain 82 [Source:HGNC Symbol;Acc:HGNC:28826]	-
ENSG00000134308	11414.6	13433.1	11752.9	7911.42	8952.51	8391.3	12200.2	8418.41	0.535308	6.15643e-13	1.36111e-11	YWHAQ	2	9583972	9631014	-	2713	protein_coding	tyrosine 3-monooxygenase/tryptophan 5-monooxygenase activation protein theta [Source:HGNC Symbol;Acc:HGNC:12854]	-
ENSG00000065243	2057.61	2328.06	1993.5	1424.71	1480.16	1354.63	2126.39	1419.83	0.582868	6.27588e-13	1.3862e-11	PKN2	1	88684222	88836255	+	6897	protein_coding	protein kinase N2 [Source:HGNC Symbol;Acc:HGNC:9406]	-
ENSG00000084092	1146.2	1143.91	1155.29	767.15	698.891	786.973	1148.46	751.005	0.613141	6.62576e-13	1.46073e-11	NOA1	4	56963370	56978823	-	3415	protein_coding	nitric oxide associated 1 [Source:HGNC Symbol;Acc:HGNC:28473]	-
ENSG00000136381	4579.02	5262.77	4554.13	2998.5	3529.76	3063.11	4798.64	3197.13	0.58581	6.64235e-13	1.46301e-11	IREB2	15	78437431	78501456	+	10806	protein_coding	iron responsive element binding protein 2 [Source:HGNC Symbol;Acc:HGNC:6115]	-
ENSG00000084090	4545.48	4656.11	4439.1	3219.66	3458.24	3296.25	4546.9	3324.72	0.451509	6.65451e-13	1.4643e-11	STARD7	2	96184859	96208825	-	4414	protein_coding	StAR related lipid transfer domain containing 7 [Source:HGNC Symbol;Acc:HGNC:18063]	-
ENSG00000085733	613.003	572.456	621.154	377.158	338.582	344.646	602.205	353.462	0.769235	7.17971e-13	1.57691e-11	CTTN	11	70398404	70436584	+	6949	protein_coding	cortactin [Source:HGNC Symbol;Acc:HGNC:3338]	-
ENSG00000121864	1577.62	1793.83	1594.4	1051.5	1147.92	1098.44	1655.28	1099.29	0.590608	7.28272e-13	1.59803e-11	ZNF639	3	179322991	179338583	+	6859	protein_coding	zinc finger protein 639 [Source:HGNC Symbol;Acc:HGNC:30950]	zf-C2H2
ENSG00000168824	1588.02	1803.89	1576.39	1061.37	1112.61	1129.78	1656.1	1101.25	0.58878	7.82142e-13	1.70982e-11	NSG1	4	4348140	4419058	+	4355	protein_coding	neuronal vesicle trafficking associated 1 [Source:HGNC Symbol;Acc:HGNC:18790]	-
ENSG00000126775	975.022	1003.06	898.223	614.115	626.467	593.455	958.767	611.346	0.648922	8.04628e-13	1.75569e-11	ATG14	14	55366392	55411858	-	5052	protein_coding	autophagy related 14 [Source:HGNC Symbol;Acc:HGNC:19962]	-
ENSG00000136636	833.916	881.321	808.201	517.357	536.843	538.164	841.146	530.788	0.664063	8.25497e-13	1.79955e-11	KCTD3	1	215567392	215621807	+	4929	protein_coding	potassium channel tetramerization domain containing 3 [Source:HGNC Symbol;Acc:HGNC:21305]	-
ENSG00000070770	4575.55	4673.22	4521.12	3089.33	3424.75	3412.36	4589.96	3308.82	0.471954	8.34061e-13	1.81653e-11	CSNK2A2	16	58157907	58197920	-	6905	protein_coding	casein kinase 2 alpha 2 [Source:HGNC Symbol;Acc:HGNC:2459]	-
ENSG00000174574	3252.39	3348.22	3329.83	2341.93	2475.99	2416.21	3310.14	2411.38	0.457012	8.5019e-13	1.84993e-11	AKIRIN1	1	38991223	39006059	+	2741	protein_coding	akirin 1 [Source:HGNC Symbol;Acc:HGNC:25744]	-
ENSG00000196396	3200.34	3186.24	3124.78	2189.88	2294.93	2376.58	3170.45	2287.13	0.470885	8.6271e-13	1.87543e-11	PTPN1	20	50510321	50585241	+	4041	protein_coding	protein tyrosine phosphatase, non-receptor type 1 [Source:HGNC Symbol;Acc:HGNC:9642]	-
ENSG00000047249	1302.34	1456.8	1227.31	799.732	864.561	885.575	1328.81	849.956	0.64445	8.7065e-13	1.89094e-11	ATP6V1H	8	53715557	53843558	-	5090	protein_coding	ATPase H+ transporting V1 subunit H [Source:HGNC Symbol;Acc:HGNC:18303]	-
ENSG00000283041	4861.23	4336.18	4633.15	3141.66	2997.45	3455.68	4610.19	3198.26	0.527314	8.79549e-13	1.90722e-11	AC008038.1	7	133034607	133035920	-	1314	processed_pseudogene	eukaryotic translation elongation factor 1 gamma (	-
ENSG00000055208	2056.45	2207.33	1955.49	1405.95	1449.38	1437.56	2073.09	1430.96	0.534733	8.7978e-13	1.90722e-11	TAB2	6	149218641	149411613	+	6010	protein_coding	TGF-beta activated kinase 1 (MAP3K7) binding protein 2 [Source:HGNC Symbol;Acc:HGNC:17075]	-
ENSG00000038219	3945.2	3883.45	3899.97	2494.97	2986.58	2570.1	3909.54	2683.88	0.542358	8.92938e-13	1.93217e-11	BOD1L1	4	13568738	13627723	-	15860	protein_coding	biorientation of chromosomes in cell division 1 like 1 [Source:HGNC Symbol;Acc:HGNC:31792]	-
ENSG00000140988	35535.7	35505.4	34662.6	25534.2	23969.6	27667.5	35234.6	25723.8	0.453887	8.95436e-13	1.93578e-11	RPS2	16	1962052	1964860	-	2413	protein_coding	ribosomal protein S2 [Source:HGNC Symbol;Acc:HGNC:10404]	-
ENSG00000179562	1465.42	1502.07	1428.36	955.729	1006.69	1028.41	1465.28	996.944	0.555274	9.29022e-13	2.00283e-11	GCC1	7	127580618	127593611	-	4987	protein_coding	GRIP and coiled-coil domain containing 1 [Source:HGNC Symbol;Acc:HGNC:19095]	-
ENSG00000131043	1557.95	1603.68	1482.37	1011.02	1025.7	1103.05	1548	1046.59	0.564434	9.357e-13	2.01537e-11	AAR2	20	36236459	36270918	+	3101	protein_coding	AAR2 splicing factor homolog [Source:HGNC Symbol;Acc:HGNC:15886]	-
ENSG00000140406	2937.79	2337.11	2813.7	1741.64	1634.07	1836.58	2696.2	1737.43	0.63361	9.71505e-13	2.09057e-11	TLNRD1	15	81000944	81005788	+	4845	protein_coding	talin rod domain containing 1 [Source:HGNC Symbol;Acc:HGNC:13519]	-
ENSG00000112658	4946.82	4498.16	5003.24	3314.44	3331.5	3610.49	4816.07	3418.81	0.494186	9.81243e-13	2.10958e-11	SRF	6	43171299	43181507	+	4202	protein_coding	serum response factor [Source:HGNC Symbol;Acc:HGNC:11291]	SRF
ENSG00000115677	4884.36	4660.14	5002.24	3554.36	3483.59	3651.96	4848.91	3563.31	0.444423	9.95647e-13	2.13858e-11	HDLBP	2	241227264	241317061	-	12182	protein_coding	high density lipoprotein binding protein [Source:HGNC Symbol;Acc:HGNC:4857]	-
ENSG00000148396	5486.96	4920.71	5429.35	3682.72	3779.63	3921.04	5279.01	3794.46	0.476135	1.07011e-12	2.29432e-11	SEC16A	9	136440096	136483759	-	9975	protein_coding	SEC16 homolog A, endoplasmic reticulum export factor [Source:HGNC Symbol;Acc:HGNC:29006]	-
ENSG00000173812	10502	11461.2	10074.5	7334.83	7383.62	8091.81	10679.2	7603.42	0.490083	1.072e-12	2.29625e-11	EIF1	17	41688885	41692668	+	3623	protein_coding	eukaryotic translation initiation factor 1 [Source:HGNC Symbol;Acc:HGNC:3249]	-
ENSG00000074201	1527.88	1596.64	1517.38	1027.8	1106.28	1038.55	1547.3	1057.54	0.5489	1.10751e-12	2.37015e-11	CLNS1A	11	77514936	77637805	-	4592	protein_coding	chloride nucleotide-sensitive channel 1A [Source:HGNC Symbol;Acc:HGNC:2080]	-
ENSG00000244165	791.121	807.878	814.203	512.421	457.176	527.106	804.4	498.901	0.689822	1.12693e-12	2.40731e-11	P2RY11	19	10111538	10115372	+	2295	protein_coding	purinergic receptor P2Y11 [Source:HGNC Symbol;Acc:HGNC:8540]	-
ENSG00000165943	2548.01	2739.54	2398.6	1752.5	1767.14	1829.2	2562.05	1782.95	0.522988	1.16345e-12	2.48305e-11	MOAP1	14	93182196	93184928	-	2537	protein_coding	modulator of apoptosis 1 [Source:HGNC Symbol;Acc:HGNC:16658]	-
ENSG00000156414	245.201	252.525	278.069	126.377	114.068	117.954	258.598	119.466	1.11599	1.16647e-12	2.48722e-11	TDRD9	14	103928462	104052667	+	5480	protein_coding	tudor domain containing 9 [Source:HGNC Symbol;Acc:HGNC:20122]	-
ENSG00000111845	749.483	904.461	684.17	393.942	463.513	451.542	779.371	436.332	0.836424	1.19986e-12	2.5561e-11	PAK1IP1	6	10694695	10709782	+	1800	protein_coding	PAK1 interacting protein 1 [Source:HGNC Symbol;Acc:HGNC:20882]	-
ENSG00000113282	5080.99	5450.91	5132.28	3461.56	3972.45	3688.82	5221.39	3707.61	0.493846	1.20248e-12	2.55935e-11	CLINT1	5	157785743	157859175	-	6368	protein_coding	clathrin interactor 1 [Source:HGNC Symbol;Acc:HGNC:23186]	-
ENSG00000101337	2572.3	2276.75	2557.64	1716.96	1748.13	1672.55	2468.89	1712.55	0.527409	1.22975e-12	2.61264e-11	TM9SF4	20	32109506	32167258	+	5415	protein_coding	transmembrane 9 superfamily member 4 [Source:HGNC Symbol;Acc:HGNC:30797]	-
ENSG00000147274	10916.1	11013.5	10549.6	8271.79	8312.46	8168.3	10826.4	8250.85	0.391912	1.24495e-12	2.64253e-11	RBMX	X	136848004	136880764	-	5882	protein_coding	RNA binding motif protein X-linked [Source:HGNC Symbol;Acc:HGNC:9910]	-
ENSG00000258429	726.351	526.177	747.186	371.234	308.707	354.783	666.571	344.908	0.9505	1.32662e-12	2.81332e-11	PDF	16	69328621	69330595	-	1158	protein_coding	peptide deformylase, mitochondrial [Source:HGNC Symbol;Acc:HGNC:30012]	-
ENSG00000276953	157.299	196.184	192.048	46.4042	65.1816	79.2502	181.844	63.612	1.5136	1.34852e-12	2.8546e-11	TRBV12-4	7	142563740	142564245	+	406	TR_V_gene	T cell receptor beta variable 12-4 [Source:HGNC Symbol;Acc:HGNC:12186]	-
ENSG00000167642	5434.91	5472.04	5641.4	4128.99	3900.03	4204.87	5516.12	4077.96	0.435946	1.40107e-12	2.96047e-11	SPINT2	19	38244035	38292614	+	5199	protein_coding	serine peptidase inhibitor, Kunitz type 2 [Source:HGNC Symbol;Acc:HGNC:11247]	-
ENSG00000110328	303.032	317.919	338.084	134.276	131.268	181.538	319.678	149.028	1.10104	1.48997e-12	3.14547e-11	GALNT18	11	11270876	11622005	-	3627	protein_coding	polypeptide N-acetylgalactosaminyltransferase 18 [Source:HGNC Symbol;Acc:HGNC:30488]	-
ENSG00000103512	2840.63	2357.23	2772.69	1734.73	1720.97	1862.38	2656.85	1772.69	0.583345	1.5106e-12	3.18615e-11	NOMO1	16	14833681	14896160	+	5819	protein_coding	NODAL modulator 1 [Source:HGNC Symbol;Acc:HGNC:30060]	-
ENSG00000082074	3327.57	3676.2	3231.8	2136.57	2532.12	2213.48	3411.86	2294.06	0.572487	1.62872e-12	3.42911e-11	FYB1	5	39105255	39274528	-	8850	protein_coding	FYN binding protein 1 [Source:HGNC Symbol;Acc:HGNC:4036]	-
ENSG00000135999	1261.86	1333.05	1318.33	886.616	869.088	901.24	1304.41	885.648	0.559052	1.63307e-12	3.43516e-11	EPC2	2	148644440	148787568	+	5582	protein_coding	enhancer of polycomb homolog 2 [Source:HGNC Symbol;Acc:HGNC:24543]	-
ENSG00000116604	3143.66	2552.41	3094.77	1937.13	1999.81	1890.95	2930.28	1942.63	0.592652	1.65942e-12	3.48746e-11	MEF2D	1	156463727	156500828	-	6400	protein_coding	myocyte enhancer factor 2D [Source:HGNC Symbol;Acc:HGNC:6997]	SRF
ENSG00000198791	4229.72	4694.34	4291.07	3125.87	3264.51	3148.81	4405.04	3179.73	0.47038	1.6798e-12	3.52713e-11	CNOT7	8	17224964	17246878	-	10943	protein_coding	CCR4-NOT transcription complex subunit 7 [Source:HGNC Symbol;Acc:HGNC:14101]	-
ENSG00000127616	14266.8	12601.1	14226.5	9679.72	9528.28	10337.5	13698.1	9848.51	0.475928	1.73417e-12	3.63802e-11	SMARCA4	19	10960825	11079426	+	15778	protein_coding	SWI/SNF related, matrix associated, actin dependent regulator of chromatin, subfamily a, member 4 [Source:HGNC Symbol;Acc:HGNC:11100]	-
ENSG00000169021	2885.74	3433.73	2903.72	1969.71	2099.39	2139.75	3074.4	2069.62	0.571071	1.74125e-12	3.64959e-11	UQCRFS1	19	29205321	29213541	-	3475	protein_coding	ubiquinol-cytochrome c reductase, Rieske iron-sulfur polypeptide 1 [Source:HGNC Symbol;Acc:HGNC:12587]	-
ENSG00000162704	16738.5	16793.4	16121	12233.9	12828.1	12782.3	16551	12614.8	0.391736	1.77417e-12	3.71527e-11	ARPC5	1	183620846	183635757	-	10624	protein_coding	actin related protein 2/3 complex subunit 5 [Source:HGNC Symbol;Acc:HGNC:708]	-
ENSG00000114686	3181.83	4086.67	3435.85	2282.69	2310.32	2421.74	3568.12	2338.25	0.610087	1.80824e-12	3.77986e-11	MRPL3	3	131462212	131502983	-	2715	protein_coding	mitochondrial ribosomal protein L3 [Source:HGNC Symbol;Acc:HGNC:10379]	-
ENSG00000135801	1702.53	1820.99	1854.46	1195.65	1284.62	1233.91	1792.66	1238.06	0.534271	1.81178e-12	3.78387e-11	TAF5L	1	229593111	229626047	-	6412	protein_coding	TATA-box binding protein associated factor 5 like [Source:HGNC Symbol;Acc:HGNC:17304]	-
ENSG00000197386	4594.05	4561.54	4963.23	3258.17	3575.03	3308.23	4706.28	3380.48	0.477339	1.84112e-12	3.84172e-11	HTT	4	3041422	3243960	+	19796	protein_coding	huntingtin [Source:HGNC Symbol;Acc:HGNC:4851]	-
ENSG00000141522	7085.39	5056.53	6782.69	3864.38	3606.71	4109.03	6308.2	3860.04	0.708442	1.93138e-12	4.02647e-11	ARHGDIA	17	81867721	81871406	-	2903	protein_coding	Rho GDP dissociation inhibitor alpha [Source:HGNC Symbol;Acc:HGNC:678]	-
ENSG00000066117	5366.67	4632.97	4937.23	3370.72	3379.48	3703.56	4978.96	3484.59	0.514499	1.93414e-12	4.02863e-11	SMARCD1	12	50084972	50100712	+	5136	protein_coding	SWI/SNF related, matrix associated, actin dependent regulator of chromatin, subfamily d, member 1 [Source:HGNC Symbol;Acc:HGNC:11106]	-
ENSG00000119655	1131.16	1246.53	1148.29	773.074	702.513	807.246	1175.33	760.944	0.627846	1.94706e-12	4.05192e-11	NPC2	14	74476192	74494177	-	2749	protein_coding	NPC intracellular cholesterol transporter 2 [Source:HGNC Symbol;Acc:HGNC:14537]	-
ENSG00000248890	2471.67	2645.98	2327.58	1664.63	1516.38	1802.48	2481.74	1661.16	0.579262	1.98564e-12	4.12121e-11	HHIP-AS1	4	144642922	144661357	-	1557	antisense	HHIP antisense RNA 1 [Source:HGNC Symbol;Acc:HGNC:44182]	-
ENSG00000196363	3460.58	3313	3361.84	2438.69	2327.53	2555.36	3378.47	2440.52	0.469058	2.05534e-12	4.25832e-11	WDR5	9	134135365	134159968	+	3629	protein_coding	WD repeat domain 5 [Source:HGNC Symbol;Acc:HGNC:12757]	-
ENSG00000171612	1081.43	1162.02	952.237	668.418	649.1	689.292	1065.23	668.937	0.671061	2.10041e-12	4.34784e-11	SLC25A33	1	9539482	9585179	+	3854	protein_coding	solute carrier family 25 member 33 [Source:HGNC Symbol;Acc:HGNC:29681]	-
ENSG00000066739	2272.74	2481.99	2384.59	1573.79	1749.94	1660.57	2379.77	1661.44	0.518432	2.12928e-12	4.40371e-11	ATG2B	14	96279202	96363870	-	14778	protein_coding	autophagy related 2B [Source:HGNC Symbol;Acc:HGNC:20187]	-
ENSG00000138758	2373.36	2645.98	2408.6	1653.77	1823.27	1633.84	2475.98	1703.63	0.539469	2.23448e-12	4.61313e-11	2020-09-11	4	76949703	77040384	+	9787	protein_coding	septin 11 [Source:HGNC Symbol;Acc:HGNC:25589]	-
ENSG00000141101	1282.68	1156.99	1264.31	818.491	788.516	847.793	1234.66	818.267	0.593098	2.26219e-12	4.6621e-11	NOB1	16	69741867	69754940	-	2119	protein_coding	NIN1 (RPN12) binding protein 1 homolog [Source:HGNC Symbol;Acc:HGNC:29540]	-
ENSG00000184640	32301.8	26632.8	32447.1	20721	20067.8	22000.2	30460.6	20929.6	0.541362	2.28152e-12	4.69781e-11	2020-09-09	17	77280569	77500596	+	12844	protein_coding	septin 9 [Source:HGNC Symbol;Acc:HGNC:7323]	-
ENSG00000103275	5340.07	4542.43	5180.29	3486.24	3298.91	3657.49	5020.93	3480.88	0.528313	2.29231e-12	4.71588e-11	UBE2I	16	1308880	1327018	+	9679	protein_coding	ubiquitin conjugating enzyme E2 I [Source:HGNC Symbol;Acc:HGNC:12485]	-
ENSG00000135821	7194.11	6528.42	6971.73	4974.14	5008.12	5245.26	6898.09	5075.84	0.442359	2.38099e-12	4.89399e-11	GLUL	1	182381704	182392206	-	9032	protein_coding	glutamate-ammonia ligase [Source:HGNC Symbol;Acc:HGNC:4341]	-
ENSG00000204469	15799.3	13340.5	15819.9	10280	10320.4	10947.6	14986.6	10516	0.511006	2.45674e-12	5.04084e-11	PRRC2A	6	31620720	31637771	+	9115	protein_coding	proline rich coiled-coil 2A [Source:HGNC Symbol;Acc:HGNC:13918]	-
ENSG00000178105	1084.9	1140.89	1099.27	626.95	756.831	733.525	1108.35	705.769	0.650474	2.46043e-12	5.04399e-11	DDX10	11	108665025	108940930	+	8653	protein_coding	DEAD-box helicase 10 [Source:HGNC Symbol;Acc:HGNC:2735]	-
ENSG00000162434	3433.97	3649.03	3473.86	2412.03	2676.07	2483.48	3518.96	2523.86	0.479445	2.59574e-12	5.31208e-11	JAK1	1	64833229	64966504	-	6317	protein_coding	Janus kinase 1 [Source:HGNC Symbol;Acc:HGNC:6190]	-
ENSG00000117133	1813.56	1853.19	1905.47	1226.26	1362.48	1279.06	1857.41	1289.26	0.526612	2.62031e-12	5.35767e-11	RPF1	1	84479259	84497790	+	1728	protein_coding	ribosome production factor 1 homolog [Source:HGNC Symbol;Acc:HGNC:30350]	-
ENSG00000196504	4295.65	4687.3	4504.12	3069.59	3435.61	3130.38	4495.69	3211.86	0.485168	2.66694e-12	5.44349e-11	PRPF40A	2	152651593	152717997	-	9536	protein_coding	pre-mRNA processing factor 40 homolog A [Source:HGNC Symbol;Acc:HGNC:16463]	-
ENSG00000083520	2375.68	2790.85	2498.62	1606.38	1853.15	1664.25	2555.05	1707.93	0.581209	2.72928e-12	5.55618e-11	DIS3	13	72752169	72782096	-	10835	protein_coding	DIS3 homolog, exosome endoribonuclease and 3'-5' exoribonuclease [Source:HGNC Symbol;Acc:HGNC:20604]	-
ENSG00000204178	1820.5	1918.58	1828.45	1316.1	1329.89	1277.22	1855.85	1307.74	0.505215	2.7362e-12	5.56543e-11	MACO1	1	25430858	25500209	+	3979	protein_coding	macoilin 1 [Source:HGNC Symbol;Acc:HGNC:25572]	-
ENSG00000198492	3211.9	3401.54	3048.76	2271.83	2296.75	2360.92	3220.73	2309.83	0.479546	2.75436e-12	5.5975e-11	YTHDF2	1	28736621	28769775	+	3859	protein_coding	YTH N6-methyladenosine RNA binding protein 2 [Source:HGNC Symbol;Acc:HGNC:31675]	-
ENSG00000011260	1706	1659.02	1782.44	1205.52	1221.25	1150.05	1715.82	1192.27	0.525291	2.76815e-12	5.62065e-11	UTP18	17	51260528	51297936	+	2721	protein_coding	UTP18, small subunit processome component [Source:HGNC Symbol;Acc:HGNC:24274]	-
ENSG00000109861	4351.17	4809.04	4194.04	3070.58	3231.92	3208.71	4451.41	3170.4	0.48959	2.77554e-12	5.63075e-11	CTSC	11	88293592	88337787	-	11421	protein_coding	cathepsin C [Source:HGNC Symbol;Acc:HGNC:2528]	-
ENSG00000089248	2492.49	2443.75	2537.63	1797.92	1582.46	1815.38	2491.29	1731.92	0.524787	2.79505e-12	5.66543e-11	ERP29	12	112013316	112023451	+	3083	protein_coding	endoplasmic reticulum protein 29 [Source:HGNC Symbol;Acc:HGNC:13799]	-
ENSG00000164134	2261.17	2735.52	2430.6	1492.83	1768.05	1590.53	2475.76	1617.14	0.61454	2.94252e-12	5.95401e-11	NAA15	4	139301455	139420033	+	9712	protein_coding	N(alpha)-acetyltransferase 15, NatA auxiliary subunit [Source:HGNC Symbol;Acc:HGNC:30782]	-
ENSG00000109332	10935.7	11595	11172.8	8358.68	8527.92	8710.15	11234.5	8532.25	0.39698	2.94591e-12	5.95574e-11	UBE2D3	4	102794383	102868896	-	10069	protein_coding	ubiquitin conjugating enzyme E2 D3 [Source:HGNC Symbol;Acc:HGNC:12476]	-
ENSG00000111142	3895.46	3893.51	3973.99	2849.42	2931.36	2966.35	3920.99	2915.71	0.427323	3.05718e-12	6.17001e-11	METAP2	12	95473520	95515839	+	4491	protein_coding	methionyl aminopeptidase 2 [Source:HGNC Symbol;Acc:HGNC:16672]	-
ENSG00000128512	257.924	233.409	237.059	109.593	122.215	92.1514	242.797	107.987	1.16763	3.14379e-12	6.33935e-11	DOCK4	7	111726110	112206411	-	11499	protein_coding	dedicator of cytokinesis 4 [Source:HGNC Symbol;Acc:HGNC:19192]	-
ENSG00000105851	1627.35	1648.96	1637.41	949.805	1203.14	919.671	1637.9	1024.21	0.676873	3.34596e-12	6.7412e-11	PIK3CG	7	106865278	106907145	+	5930	protein_coding	phosphatidylinositol-4,5-bisphosphate 3-kinase catalytic subunit gamma [Source:HGNC Symbol;Acc:HGNC:8978]	-
ENSG00000081059	8217.71	6749.75	7981.99	5319.7	5232.63	5395.46	7649.82	5315.93	0.524941	3.40095e-12	6.84022e-11	TCF7	5	134114711	134151865	+	10063	protein_coding	transcription factor 7 [Source:HGNC Symbol;Acc:HGNC:11639]	HMG
ENSG00000095951	678.93	638.857	674.168	402.828	391.089	427.582	663.985	407.167	0.70519	3.44017e-12	6.91314e-11	HIVEP1	6	12008762	12164999	+	10979	protein_coding	human immunodeficiency virus type I enhancer binding protein 1 [Source:HGNC Symbol;Acc:HGNC:4920]	zf-C2H2
ENSG00000170881	1191.31	1174.09	1123.28	711.86	812.959	772.228	1162.89	765.683	0.601963	3.56098e-12	7.12532e-11	RNF139	8	124474738	124487914	+	2700	protein_coding	ring finger protein 139 [Source:HGNC Symbol;Acc:HGNC:17023]	-
ENSG00000156675	786.495	838.06	797.198	509.459	537.748	484.716	807.251	510.641	0.660923	3.60205e-12	7.20133e-11	RAB11FIP1	8	37858618	37899467	-	9602	protein_coding	RAB11 family interacting protein 1 [Source:HGNC Symbol;Acc:HGNC:30265]	-
ENSG00000171530	3121.69	3302.94	3313.82	2341.93	2253.29	2446.62	3246.15	2347.28	0.46804	3.68873e-12	7.36832e-11	TBCA	5	77691166	77868780	-	3058	protein_coding	tubulin folding cofactor A [Source:HGNC Symbol;Acc:HGNC:11579]	-
ENSG00000189306	2659.05	2645.98	2585.64	1902.57	1858.58	1965.59	2630.22	1908.91	0.462348	3.70197e-12	7.38846e-11	RRP7A	22	42509968	42519802	-	4082	protein_coding	ribosomal RNA processing 7 homolog A [Source:HGNC Symbol;Acc:HGNC:24286]	-
ENSG00000148840	2123.54	1878.34	2011.5	1376.33	1295.48	1443.09	2004.46	1371.63	0.546919	3.78137e-12	7.54049e-11	PPRC1	10	102132994	102150331	+	6095	protein_coding	peroxisome proliferator-activated receptor gamma, coactivator-related 1 [Source:HGNC Symbol;Acc:HGNC:30025]	-
ENSG00000100603	2541.07	2574.54	2512.62	1859.13	1846.81	1860.54	2542.75	1855.49	0.454604	3.80586e-12	7.58287e-11	SNW1	14	77717599	77761207	-	2432	protein_coding	SNW domain containing 1 [Source:HGNC Symbol;Acc:HGNC:16696]	-
ENSG00000129103	2550.32	2555.43	2539.63	1859.13	1750.85	1897.4	2548.46	1835.79	0.473339	3.82937e-12	7.62323e-11	SUMF2	7	56064002	56080670	+	4101	protein_coding	sulfatase modifying factor 2 [Source:HGNC Symbol;Acc:HGNC:20415]	-
ENSG00000140470	303.032	266.61	290.072	133.289	116.784	154.814	286.571	134.962	1.08571	3.85717e-12	7.67203e-11	ADAMTS17	15	99971589	100342005	-	8242	protein_coding	ADAM metallopeptidase with thrombospondin type 1 motif 17 [Source:HGNC Symbol;Acc:HGNC:17109]	-
ENSG00000065675	2046.04	2115.77	2130.53	1478.02	1520.9	1511.28	2097.45	1503.4	0.48054	3.90421e-12	7.759e-11	PRKCQ	10	6427143	6580301	-	3295	protein_coding	protein kinase C theta [Source:HGNC Symbol;Acc:HGNC:9410]	-
ENSG00000009335	3260.48	3417.63	3478.87	2401.17	2569.24	2401.46	3385.66	2457.29	0.462488	4.00276e-12	7.9481e-11	UBE3C	7	157138913	157269372	+	9220	protein_coding	ubiquitin protein ligase E3C [Source:HGNC Symbol;Acc:HGNC:16803]	-
ENSG00000211450	2758.51	2829.08	2616.65	1869	1845	2061.43	2734.75	1925.14	0.506291	4.16665e-12	8.2525e-11	SELENOH	11	57741250	57743554	+	2305	protein_coding	selenoprotein H [Source:HGNC Symbol;Acc:HGNC:18251]	-
ENSG00000112578	1478.15	1604.69	1413.35	984.361	940.606	1064.35	1498.73	996.439	0.589006	4.24076e-12	8.37802e-11	BYSL	6	41921188	41933046	+	2248	protein_coding	bystin like [Source:HGNC Symbol;Acc:HGNC:1157]	-
ENSG00000005156	1356.7	1370.27	1411.35	876.743	993.114	925.2	1379.44	931.686	0.565847	4.28349e-12	8.45528e-11	LIG3	17	34980494	35009743	+	12919	protein_coding	DNA ligase 3 [Source:HGNC Symbol;Acc:HGNC:6600]	-
ENSG00000110851	1869.08	1842.12	1768.44	1149.24	1334.41	1256.94	1826.55	1246.87	0.550073	4.30405e-12	8.4887e-11	PRDM4	12	107732866	107761272	-	4777	protein_coding	PR/SET domain 4 [Source:HGNC Symbol;Acc:HGNC:9348]	zf-C2H2
ENSG00000114942	8923.24	9684.47	9574.38	7005.06	7089.4	7122.38	9394.03	7072.28	0.409707	4.43471e-12	8.73168e-11	EEF1B2	2	206159585	206162928	+	1915	protein_coding	eukaryotic translation elongation factor 1 beta 2 [Source:HGNC Symbol;Acc:HGNC:3208]	-
ENSG00000197903	403.657	518.128	413.103	232.021	231.757	243.28	444.963	235.686	0.917927	4.47672e-12	8.80697e-11	HIST1H2BK	6	27146418	27146798	-	381	protein_coding	histone cluster 1 H2B family member k [Source:HGNC Symbol;Acc:HGNC:13954]	-
ENSG00000108021	2548.01	2811.98	2533.63	1848.27	1928.29	1755.48	2631.21	1844.01	0.513048	4.53161e-12	8.9e-11	FAM208B	10	5684838	5763740	+	10960	protein_coding	family with sequence similarity 208 member B [Source:HGNC Symbol;Acc:HGNC:23484]	-
ENSG00000117174	1851.73	2105.71	1796.45	1246.99	1314.5	1326.98	1917.96	1296.15	0.565387	4.58751e-12	8.99527e-11	ZNHIT6	1	85649423	85708433	-	6197	protein_coding	zinc finger HIT-type containing 6 [Source:HGNC Symbol;Acc:HGNC:26089]	-
ENSG00000146540	2054.14	2079.56	2172.54	1388.18	1386.01	1575.79	2102.08	1449.99	0.535809	4.68756e-12	9.17546e-11	C7orf50	7	996986	1138260	-	4961	protein_coding	chromosome 7 open reading frame 50 [Source:HGNC Symbol;Acc:HGNC:22421]	-
ENSG00000182199	4742.1	4341.21	4424.1	3271.99	3195.71	3404.99	4502.47	3290.9	0.451958	4.77589e-12	9.34054e-11	SHMT2	12	57229327	57234935	+	4838	protein_coding	serine hydroxymethyltransferase 2 [Source:HGNC Symbol;Acc:HGNC:10852]	-
ENSG00000165494	3222.31	3411.6	3175.79	2297.5	2446.12	2383.96	3269.9	2375.86	0.460726	4.81028e-12	9.39994e-11	PCF11	11	83156988	83187451	+	9951	protein_coding	PCF11, cleavage and polyadenylation factor subunit [Source:HGNC Symbol;Acc:HGNC:30097]	-
ENSG00000164054	3563.51	3066.51	3351.83	2251.1	2086.72	2450.3	3327.29	2262.71	0.556007	4.92846e-12	9.61481e-11	SHISA5	3	48467798	48504826	-	4664	protein_coding	shisa family member 5 [Source:HGNC Symbol;Acc:HGNC:30376]	-
ENSG00000075340	2246.14	2442.75	2315.58	1532.33	1749.94	1552.75	2334.82	1611.67	0.53471	4.93427e-12	9.61812e-11	ADD2	2	70607618	70768225	-	12673	protein_coding	adducin 2 [Source:HGNC Symbol;Acc:HGNC:244]	-
ENSG00000173638	1978.96	1937.7	1924.48	1363.49	1189.56	1413.6	1947.05	1322.22	0.558469	5.06381e-12	9.84507e-11	SLC19A1	21	45493572	45544411	-	9998	protein_coding	solute carrier family 19 member 1 [Source:HGNC Symbol;Acc:HGNC:10937]	-
ENSG00000139842	4094.4	4321.09	3814.95	2967.89	2925.02	2958.98	4076.81	2950.63	0.466406	5.06753e-12	9.84507e-11	CUL4A	13	113208193	113267108	+	7869	protein_coding	cullin 4A [Source:HGNC Symbol;Acc:HGNC:2554]	-
ENSG00000127452	1361.33	1133.85	1320.33	810.592	822.917	843.185	1271.83	825.565	0.622667	5.29428e-12	1.02685e-10	FBXL12	19	9810267	9827816	-	2913	protein_coding	F-box and leucine rich repeat protein 12 [Source:HGNC Symbol;Acc:HGNC:13611]	-
ENSG00000146083	8066.2	7050.57	7989.99	5501.37	5026.22	5728.13	7702.25	5418.57	0.507306	5.29953e-12	1.02702e-10	RNF44	5	176526697	176538025	-	5660	protein_coding	ring finger protein 44 [Source:HGNC Symbol;Acc:HGNC:19180]	-
ENSG00000149823	2753.89	2477.96	2947.73	1860.12	1730.93	1954.53	2726.53	1848.53	0.560728	5.37248e-12	1.0403e-10	VPS51	11	65089324	65111860	+	4878	protein_coding	VPS51, GARP complex subunit [Source:HGNC Symbol;Acc:HGNC:1172]	-
ENSG00000164300	5901.02	6404.67	5918.47	4395.56	4664.1	4236.2	6074.72	4431.96	0.454932	5.54772e-12	1.07245e-10	SERINC5	5	80111651	80256079	-	9570	protein_coding	serine incorporator 5 [Source:HGNC Symbol;Acc:HGNC:18825]	-
ENSG00000120942	1508.22	1510.12	1482.37	1011.02	1094.51	992.47	1500.24	1032.67	0.538508	5.59305e-12	1.08032e-10	UBIAD1	1	11273206	11296049	+	5082	protein_coding	UbiA prenyltransferase domain containing 1 [Source:HGNC Symbol;Acc:HGNC:30791]	-
ENSG00000136504	1797.37	1718.37	1798.45	1278.58	1206.76	1258.79	1771.4	1248.05	0.505276	5.87e-12	1.13288e-10	KAT7	17	49788555	49835030	+	11749	protein_coding	lysine acetyltransferase 7 [Source:HGNC Symbol;Acc:HGNC:17016]	zf-C2HC
ENSG00000105821	1614.63	1586.58	1588.4	1119.62	1110.8	1142.68	1596.53	1124.37	0.505684	5.92788e-12	1.14217e-10	DNAJC2	7	103312474	103344873	-	6564	protein_coding	DnaJ heat shock protein family (Hsp40) member C2 [Source:HGNC Symbol;Acc:HGNC:13192]	MYB
ENSG00000171865	2727.29	3196.3	2997.75	1972.67	2161.86	2052.21	2973.78	2062.25	0.528363	5.93458e-12	1.14252e-10	RNASEH1	2	3544793	3558616	-	2865	protein_coding	ribonuclease H1 [Source:HGNC Symbol;Acc:HGNC:18466]	-
ENSG00000150093	2899.62	3308.98	3121.78	2077.33	2324.81	2005.21	3110.13	2135.78	0.542401	5.96091e-12	1.14628e-10	ITGB1	10	32900319	33005792	-	6011	protein_coding	integrin subunit beta 1 [Source:HGNC Symbol;Acc:HGNC:6153]	-
ENSG00000071553	3451.32	3171.15	3359.84	2448.56	2367.36	2460.44	3327.44	2425.45	0.455964	5.97526e-12	1.14752e-10	ATP6AP1	X	154428632	154436516	+	4884	protein_coding	ATPase H+ transporting accessory protein 1 [Source:HGNC Symbol;Acc:HGNC:868]	-
ENSG00000135018	5416.4	6864.45	5560.38	3787.37	4210.55	3738.58	5947.08	3912.17	0.60433	6.05398e-12	1.16073e-10	UBQLN1	9	83659963	83708203	-	7117	protein_coding	ubiquilin 1 [Source:HGNC Symbol;Acc:HGNC:12508]	-
ENSG00000183726	3585.49	3616.84	3509.87	2519.65	2606.36	2736.9	3570.73	2620.97	0.445942	6.26389e-12	1.19901e-10	TMEM50A	1	25337917	25362361	+	3410	protein_coding	transmembrane protein 50A [Source:HGNC Symbol;Acc:HGNC:30590]	-
ENSG00000144028	14339.6	13228.9	14518.6	9831.77	10922.4	10133	14029	10295.7	0.446275	6.35351e-12	1.21517e-10	SNRNP200	2	96274336	96305515	-	10926	protein_coding	small nuclear ribonucleoprotein U5 subunit 200 [Source:HGNC Symbol;Acc:HGNC:30859]	-
ENSG00000271856	1069.86	1287.78	1137.28	745.429	728.766	778.679	1164.97	750.958	0.634326	6.47369e-12	1.23714e-10	LINC01215	3	108125821	108138610	+	2592	lincRNA	long intergenic non-protein coding RNA 1215 [Source:HGNC Symbol;Acc:HGNC:49651]	-
ENSG00000146701	5093.71	4130.94	4825.2	3124.88	3141.39	3345.09	4683.28	3203.79	0.547406	6.4817e-12	1.23766e-10	MDH2	7	76048051	76067508	+	3641	protein_coding	malate dehydrogenase 2 [Source:HGNC Symbol;Acc:HGNC:6971]	-
ENSG00000012660	16586.9	17222	16431.1	12519.3	13133.2	12915.9	16746.7	12856.1	0.3814	6.52319e-12	1.24457e-10	ELOVL5	6	53267398	53349179	-	3813	protein_coding	ELOVL fatty acid elongase 5 [Source:HGNC Symbol;Acc:HGNC:21308]	-
ENSG00000171456	4131.41	3981.04	4108.02	3080.45	3021.89	3049.29	4073.49	3050.54	0.417153	6.65532e-12	1.26874e-10	ASXL1	20	32358330	32439319	+	13676	protein_coding	ASXL transcriptional regulator 1 [Source:HGNC Symbol;Acc:HGNC:18318]	-
ENSG00000204628	31625.2	26223.3	30520.6	21027	20343.9	21439	29456.4	20936.6	0.492506	6.70697e-12	1.27651e-10	RACK1	5	181236909	181248096	-	5990	protein_coding	receptor for activated C kinase 1 [Source:HGNC Symbol;Acc:HGNC:4399]	-
ENSG00000132361	4078.21	3295.9	3924.98	2527.55	2367.36	2665.02	3766.36	2519.97	0.5795	6.71332e-12	1.27668e-10	CLUH	17	2689386	2712663	-	6900	protein_coding	clustered mitochondria homolog [Source:HGNC Symbol;Acc:HGNC:29094]	-
ENSG00000165527	4791.83	4815.07	4563.13	3353.94	3548.77	3592.98	4723.35	3498.56	0.432822	7.02724e-12	1.33529e-10	ARF6	14	49893092	49897054	+	3865	protein_coding	ADP ribosylation factor 6 [Source:HGNC Symbol;Acc:HGNC:659]	-
ENSG00000136699	3396.96	2960.88	3290.82	2218.52	2271.4	2344.33	3216.22	2278.08	0.497124	7.10236e-12	1.34737e-10	SMPD4	2	130151392	130182750	-	7375	protein_coding	sphingomyelin phosphodiesterase 4 [Source:HGNC Symbol;Acc:HGNC:32949]	-
ENSG00000100568	1401.81	1396.43	1357.34	922.16	951.47	991.549	1385.19	955.06	0.536027	7.24713e-12	1.37373e-10	VTI1B	14	67647075	67674831	-	5789	protein_coding	vesicle transport through interaction with t-SNAREs 1B [Source:HGNC Symbol;Acc:HGNC:17793]	-
ENSG00000152454	290.309	257.555	272.068	125.39	132.174	140.992	273.311	132.852	1.03892	7.26673e-12	1.37632e-10	ZNF256	19	57940833	57947675	-	2176	protein_coding	zinc finger protein 256 [Source:HGNC Symbol;Acc:HGNC:13049]	zf-C2H2
ENSG00000112294	2233.41	2299.89	2145.53	1476.05	1588.8	1641.22	2226.28	1568.69	0.504721	7.27543e-12	1.37686e-10	ALDH5A1	6	24494852	24537207	+	5525	protein_coding	aldehyde dehydrogenase 5 family member A1 [Source:HGNC Symbol;Acc:HGNC:408]	-
ENSG00000165271	2630.13	2189.22	2396.6	1442.48	1401.4	1753.64	2405.31	1532.51	0.649774	7.32096e-12	1.38435e-10	NOL6	9	33461441	33473930	-	5906	protein_coding	nucleolar protein 6 [Source:HGNC Symbol;Acc:HGNC:19910]	-
ENSG00000253719	4204.28	4336.18	4005	3030.1	3057.2	3170.01	4181.82	3085.77	0.438406	7.51006e-12	1.41897e-10	ATXN7L3B	12	74537827	74545430	+	7604	protein_coding	ataxin 7 like 3B [Source:HGNC Symbol;Acc:HGNC:37931]	-
ENSG00000188994	2808.25	2974.96	2829.7	1901.58	2195.35	1900.16	2870.97	1999.03	0.522094	7.73062e-12	1.45946e-10	ZNF292	6	87152833	87264196	+	13128	protein_coding	zinc finger protein 292 [Source:HGNC Symbol;Acc:HGNC:18410]	zf-C2H2
ENSG00000100243	3497.59	2916.61	3298.82	2122.75	2033.3	2369.21	3237.67	2175.09	0.573508	7.77554e-12	1.46676e-10	CYB5R3	22	42617840	42649568	-	5973	protein_coding	cytochrome b5 reductase 3 [Source:HGNC Symbol;Acc:HGNC:2873]	-
ENSG00000167526	27357.3	26063.4	26907.7	19582.6	18699.9	21298	26776.1	19860.2	0.43105	7.98559e-12	1.50517e-10	RPL13	16	89560657	89566828	+	6172	protein_coding	ribosomal protein L13 [Source:HGNC Symbol;Acc:HGNC:10303]	-
ENSG00000255112	1947.73	2160.04	1816.45	1321.04	1259.27	1400.7	1974.74	1327	0.573606	8.00579e-12	1.50776e-10	CHMP1B	18	11851396	11854449	+	3054	protein_coding	charged multivesicular body protein 1B [Source:HGNC Symbol;Acc:HGNC:24287]	-
ENSG00000187109	12587.4	13447.2	12485.1	9200.87	9703.91	9956.03	12839.9	9620.27	0.416467	8.15958e-12	1.53548e-10	NAP1L1	12	76036587	76085033	-	17355	protein_coding	nucleosome assembly protein 1 like 1 [Source:HGNC Symbol;Acc:HGNC:7637]	-
ENSG00000168610	3866.55	4000.15	3953.98	2829.67	2974.81	2986.63	3940.23	2930.37	0.427175	8.18939e-12	1.53986e-10	STAT3	17	42313324	42388568	-	8812	protein_coding	signal transducer and activator of transcription 3 [Source:HGNC Symbol;Acc:HGNC:11364]	STAT
ENSG00000081721	1035.17	1079.52	1062.26	699.025	719.713	718.781	1058.98	712.506	0.571836	8.20654e-12	1.54184e-10	DUSP12	1	161749758	161757238	+	1762	protein_coding	dual specificity phosphatase 12 [Source:HGNC Symbol;Acc:HGNC:3067]	-
ENSG00000112297	7566.54	7707.54	7339.83	5220.97	5906.18	5507.89	7537.97	5545.01	0.442831	8.27802e-12	1.55402e-10	CRYBG1	6	106360808	106571978	+	10374	protein_coding	crystallin beta-gamma domain containing 1 [Source:HGNC Symbol;Acc:HGNC:356]	-
ENSG00000140263	1673.61	1707.31	1652.41	1071.25	1247.5	1108.58	1677.78	1142.44	0.553961	8.29372e-12	1.55572e-10	SORD	15	45023104	45077185	+	6159	protein_coding	sorbitol dehydrogenase [Source:HGNC Symbol;Acc:HGNC:11184]	-
ENSG00000164151	4352.32	5019.3	4412.1	2927.41	3450.1	3038.23	4594.57	3138.58	0.549796	8.47164e-12	1.58782e-10	ICE1	5	5420664	5490234	+	8678	protein_coding	interactor of little elongation complex ELL subunit 1 [Source:HGNC Symbol;Acc:HGNC:29154]	-
ENSG00000160563	1155.45	1321.98	1215.3	773.074	822.012	848.714	1230.91	814.6	0.595863	8.77516e-12	1.64339e-10	MED27	9	131860107	132079908	-	2107	protein_coding	mediator complex subunit 27 [Source:HGNC Symbol;Acc:HGNC:2377]	-
ENSG00000157456	2190.62	2736.52	2175.54	1495.79	1543.54	1587.77	2367.56	1542.37	0.618526	8.82053e-12	1.65057e-10	CCNB2	15	59105078	59125045	+	2801	protein_coding	cyclin B2 [Source:HGNC Symbol;Acc:HGNC:1580]	-
ENSG00000151929	1459.64	1336.07	1432.36	909.325	862.751	1021.96	1409.35	931.345	0.597285	9.04108e-12	1.6851e-10	BAG3	10	119651370	119677819	+	2747	protein_coding	BCL2 associated athanogene 3 [Source:HGNC Symbol;Acc:HGNC:939]	-
ENSG00000165650	1828.6	1933.67	1835.46	1148.26	1396.88	1168.48	1865.91	1237.87	0.591678	9.15101e-12	1.70287e-10	PDZD8	10	117277274	117375467	-	9881	protein_coding	PDZ domain containing 8 [Source:HGNC Symbol;Acc:HGNC:26974]	-
ENSG00000044115	2930.85	3091.67	2868.71	2106.95	2181.77	2193.2	2963.74	2160.64	0.455914	9.2347e-12	1.71708e-10	CTNNA1	5	138610967	138935034	+	8830	protein_coding	catenin alpha 1 [Source:HGNC Symbol;Acc:HGNC:2509]	-
ENSG00000138757	7649.82	8863.51	8260.05	5553.69	6261.05	5813.83	8257.8	5876.19	0.490946	9.31318e-12	1.7303e-10	G3BP2	4	75642782	75724525	-	7183	protein_coding	G3BP stress granule assembly factor 2 [Source:HGNC Symbol;Acc:HGNC:30291]	-
ENSG00000210196	1022.44	1243.51	1094.27	740.493	690.744	723.388	1120.07	718.208	0.642279	9.49807e-12	1.76325e-10	MT-TP	MT	15956	16023	-	68	Mt_tRNA	mitochondrially encoded tRNA proline [Source:HGNC Symbol;Acc:HGNC:7494]	-
ENSG00000058056	1257.23	1425.61	1237.31	834.288	908.016	848.714	1306.72	863.673	0.597453	9.59337e-12	1.7783e-10	USP13	3	179652755	179789401	+	8440	protein_coding	ubiquitin specific peptidase 13 [Source:HGNC Symbol;Acc:HGNC:12611]	-
ENSG00000134987	2173.27	2490.03	2219.55	1497.77	1683.86	1518.65	2294.29	1566.76	0.550345	9.65377e-12	1.7879e-10	WDR36	5	111091716	111130502	+	7656	protein_coding	WD repeat domain 36 [Source:HGNC Symbol;Acc:HGNC:30696]	-
ENSG00000144566	1604.22	1805.9	1506.37	1059.4	1116.23	1110.42	1638.83	1095.35	0.581225	9.70811e-12	1.79654e-10	RAB5A	3	19947079	19985175	+	3785	protein_coding	RAB5A, member RAS oncogene family [Source:HGNC Symbol;Acc:HGNC:9783]	-
ENSG00000006125	6685.2	6782.95	6504.62	4691.76	5226.3	4886.79	6657.59	4934.95	0.431807	1.01934e-11	1.88335e-10	AP2B1	17	35578046	35726409	+	7587	protein_coding	adaptor related protein complex 2 subunit beta 1 [Source:HGNC Symbol;Acc:HGNC:563]	-
ENSG00000136444	2752.73	2744.57	2703.67	1902.57	1856.77	2097.37	2733.66	1952.24	0.485594	1.03943e-11	1.91594e-10	RSAD1	17	50478800	50485975	+	4198	protein_coding	radical S-adenosyl methionine domain containing 1 [Source:HGNC Symbol;Acc:HGNC:25634]	-
ENSG00000197323	4226.25	4575.63	4335.08	2935.31	3393.06	2937.79	4378.99	3088.72	0.503542	1.13035e-11	2.07862e-10	TRIM33	1	114392777	114511160	-	9574	protein_coding	tripartite motif containing 33 [Source:HGNC Symbol;Acc:HGNC:16290]	-
ENSG00000180543	2465.89	2535.31	2405.6	1693.26	1841.38	1796.95	2468.93	1777.2	0.474006	1.16093e-11	2.1315e-10	TSPYL5	8	97273474	97277964	-	4491	protein_coding	TSPY like 5 [Source:HGNC Symbol;Acc:HGNC:29367]	-
ENSG00000177192	1928.07	1831.06	1869.46	1309.19	1174.17	1378.58	1876.2	1287.32	0.543412	1.19484e-11	2.19205e-10	PUS1	12	131929200	131945896	+	5732	protein_coding	pseudouridylate synthase 1 [Source:HGNC Symbol;Acc:HGNC:15508]	-
ENSG00000157837	1857.52	1664.05	1639.41	1197.62	1153.35	1204.42	1720.32	1185.13	0.536962	1.19729e-11	2.19482e-10	SPPL3	12	120762510	120904371	-	6672	protein_coding	signal peptide peptidase like 3 [Source:HGNC Symbol;Acc:HGNC:30424]	-
ENSG00000180198	3150.6	3324.07	3079.77	2210.62	2398.14	2324.06	3184.81	2310.94	0.462583	1.21127e-11	2.21697e-10	RCC1	1	28505943	28539300	+	3888	protein_coding	regulator of chromosome condensation 1 [Source:HGNC Symbol;Acc:HGNC:1913]	-
ENSG00000167747	3275.52	2905.54	3072.76	2166.19	2056.84	2305.63	3084.61	2176.22	0.502927	1.21393e-11	2.21836e-10	C19orf48	19	50797704	50804929	-	3256	protein_coding	chromosome 19 open reading frame 48 [Source:HGNC Symbol;Acc:HGNC:29667]	-
ENSG00000157693	1487.4	1559.42	1538.38	1109.75	1001.26	1066.19	1528.4	1059.07	0.529925	1.30664e-11	2.38152e-10	TMEM268	9	114611206	114646422	+	4792	protein_coding	transmembrane protein 268 [Source:HGNC Symbol;Acc:HGNC:24513]	-
ENSG00000198455	471.897	544.286	499.124	277.438	299.654	302.256	505.102	293.116	0.785497	1.30728e-11	2.38152e-10	ZXDB	X	57591652	57597545	+	5894	protein_coding	zinc finger X-linked duplicated B [Source:HGNC Symbol;Acc:HGNC:13199]	zf-C2H2
ENSG00000156587	1694.43	1502.07	1552.39	1075.2	1075.5	1119.64	1582.96	1090.11	0.537364	1.39296e-11	2.53104e-10	UBE2L6	11	57551656	57568284	-	2197	protein_coding	ubiquitin conjugating enzyme E2 L6 [Source:HGNC Symbol;Acc:HGNC:12490]	-
ENSG00000197744	2417.31	1572.49	2167.54	1252.91	1146.11	1156.5	2052.45	1185.17	0.791788	1.43373e-11	2.60174e-10	PTMAP2	5	118973796	118974122	+	327	processed_pseudogene	prothymosin alpha pseudogene 2 [Source:HGNC Symbol;Acc:HGNC:9625]	-
ENSG00000155313	1088.37	1159	1077.27	732.594	781.274	695.743	1108.21	736.537	0.589452	1.45857e-11	2.64272e-10	USP25	21	15730025	15880069	+	7823	protein_coding	ubiquitin specific peptidase 25 [Source:HGNC Symbol;Acc:HGNC:12624]	-
ENSG00000141293	810.783	772.665	860.214	540.066	519.642	508.676	814.554	522.794	0.640171	1.49825e-11	2.71047e-10	SKAP1	17	48133440	48430275	-	2648	protein_coding	src kinase associated phosphoprotein 1 [Source:HGNC Symbol;Acc:HGNC:15605]	-
ENSG00000187801	500.812	620.748	577.144	329.766	346.73	296.727	566.234	324.408	0.805093	1.49828e-11	2.71047e-10	ZFP69B	1	40450102	40463718	+	2386	protein_coding	ZFP69 zinc finger protein B [Source:HGNC Symbol;Acc:HGNC:28053]	zf-C2H2
ENSG00000171302	1795.06	1573.5	1795.45	1200.59	1193.18	1148.21	1721.33	1180.66	0.543641	1.53287e-11	2.76875e-10	CANT1	17	78991717	79009867	-	4421	protein_coding	calcium activated nucleotidase 1 [Source:HGNC Symbol;Acc:HGNC:19721]	-
ENSG00000134970	1289.62	1703.28	1388.35	822.44	963.239	904.926	1460.42	896.869	0.703704	1.53926e-11	2.77815e-10	TMED7	5	115613508	115632992	-	3894	protein_coding	transmembrane p24 trafficking protein 7 [Source:HGNC Symbol;Acc:HGNC:24253]	-
ENSG00000166855	2157.08	2217.39	2264.56	1583.67	1642.21	1586.85	2213.01	1604.24	0.464264	1.5876e-11	2.85878e-10	CLPX	15	65148219	65185342	-	5461	protein_coding	caseinolytic mitochondrial matrix peptidase chaperone subunit [Source:HGNC Symbol;Acc:HGNC:2088]	-
ENSG00000062650	3161.01	3530.31	3324.83	2195.81	2527.6	2328.66	3338.72	2350.69	0.506219	1.61702e-11	2.90728e-10	WAPL	10	86435256	86521815	-	7228	protein_coding	WAPL cohesin release factor [Source:HGNC Symbol;Acc:HGNC:23293]	-
ENSG00000232956	3423.56	3116.82	3657.91	2365.63	2167.29	2498.22	3399.43	2343.71	0.53656	1.6605e-11	2.98087e-10	SNHG15	7	44983023	44986961	-	3647	lincRNA	small nucleolar RNA host gene 15 [Source:HGNC Symbol;Acc:HGNC:27797]	-
ENSG00000111276	3962.54	3966.95	3797.94	2806.96	2951.28	2969.12	3909.15	2909.12	0.426033	1.67724e-11	3.00862e-10	CDKN1B	12	12715058	12722371	+	2811	protein_coding	cyclin dependent kinase inhibitor 1B [Source:HGNC Symbol;Acc:HGNC:1785]	-
ENSG00000077984	289.152	268.622	270.067	130.327	124.931	151.128	275.947	135.462	1.02544	1.68648e-11	3.02288e-10	CST7	20	24949230	24959928	+	930	protein_coding	cystatin F [Source:HGNC Symbol;Acc:HGNC:2479]	-
ENSG00000130414	3151.76	3277.79	3135.78	2380.44	2401.76	2301.02	3188.44	2361.07	0.43351	1.68998e-11	3.02683e-10	NDUFA10	2	239892450	240025402	-	9517	protein_coding	NADH:ubiquinone oxidoreductase subunit A10 [Source:HGNC Symbol;Acc:HGNC:7684]	-
ENSG00000104131	2655.58	3094.68	2699.67	1855.18	1976.27	2030.09	2816.64	1953.85	0.527791	1.70893e-11	3.05843e-10	EIF3J	15	44537057	44563029	+	3195	protein_coding	eukaryotic translation initiation factor 3 subunit J [Source:HGNC Symbol;Acc:HGNC:3270]	-
ENSG00000179632	3062.7	2640.95	3048.76	1882.83	1882.12	2167.4	2917.47	1977.45	0.560724	1.72371e-11	3.08252e-10	MAF1	8	144104499	144107611	+	2377	protein_coding	MAF1 homolog, negative regulator of RNA polymerase III [Source:HGNC Symbol;Acc:HGNC:24966]	-
ENSG00000172531	10541.3	9635.17	10128.5	7082.07	6701.93	7913.96	10101.7	7232.65	0.48191	1.73814e-11	3.10594e-10	PPP1CA	11	67398183	67421183	-	2711	protein_coding	protein phosphatase 1 catalytic subunit alpha [Source:HGNC Symbol;Acc:HGNC:9281]	-
ENSG00000196693	1165.86	1216.34	1083.27	801.707	735.103	774.993	1155.16	770.601	0.584276	1.78807e-11	3.18786e-10	ZNF33B	10	42574185	42638568	-	8307	protein_coding	zinc finger protein 33B [Source:HGNC Symbol;Acc:HGNC:13097]	zf-C2H2
ENSG00000198763	61575.6	53104.6	57722.4	41648.3	39128	44070.5	57467.5	41615.6	0.465601	1.79114e-11	3.19091e-10	MT-ND2	MT	4470	5511	+	1042	protein_coding	mitochondrially encoded NADH:ubiquinone oxidoreductase core subunit 2 [Source:HGNC Symbol;Acc:HGNC:7456]	-
ENSG00000136261	2862.61	3349.22	2888.72	2007.23	2106.63	2196.89	3033.52	2103.58	0.528282	1.85094e-11	3.29385e-10	BZW2	7	16646131	16706523	+	3662	protein_coding	basic leucine zipper and W2 domains 2 [Source:HGNC Symbol;Acc:HGNC:18808]	-
ENSG00000152518	4233.19	4233.56	4206.05	3047.87	3049.95	3309.16	4224.27	3135.66	0.429847	1.85261e-11	3.29385e-10	ZFP36L2	2	43222402	43226609	-	3696	protein_coding	ZFP36 ring finger protein like 2 [Source:HGNC Symbol;Acc:HGNC:1108]	Others
ENSG00000172239	1390.24	1594.63	1442.36	997.197	977.724	1037.62	1475.74	1004.18	0.555994	1.88527e-11	3.3484e-10	PAIP1	5	43526267	43557758	-	3391	protein_coding	poly(A) binding protein interacting protein 1 [Source:HGNC Symbol;Acc:HGNC:16945]	-
ENSG00000104904	8887.39	8533.52	8116.02	5773.87	5764.04	6690.19	8512.31	6076.03	0.486267	1.92435e-11	3.4152e-10	OAZ1	19	2269509	2273490	+	3436	protein_coding	ornithine decarboxylase antizyme 1 [Source:HGNC Symbol;Acc:HGNC:8095]	-
ENSG00000132912	1618.1	1804.9	1622.4	1180.84	1192.28	1107.66	1681.8	1160.26	0.535967	1.93561e-11	3.42999e-10	DCTN4	5	150708440	150759109	-	6417	protein_coding	dynactin subunit 4 [Source:HGNC Symbol;Acc:HGNC:15518]	-
ENSG00000117713	13268.6	11364.6	13779.4	8789.15	9349.94	9099.03	12804.2	9079.37	0.495873	1.99781e-11	3.53753e-10	ARID1A	1	26693236	26782110	+	15928	protein_coding	AT-rich interaction domain 1A [Source:HGNC Symbol;Acc:HGNC:11110]	ARID
ENSG00000120278	1392.56	1401.46	1537.38	935.983	1051.96	910.455	1443.8	966.132	0.579623	2.04491e-11	3.61819e-10	PLEKHG1	6	150599883	150843665	+	10294	protein_coding	pleckstrin homology and RhoGEF domain containing G1 [Source:HGNC Symbol;Acc:HGNC:20884]	-
ENSG00000115839	1863.3	2012.15	1819.45	1213.42	1414.08	1248.65	1898.3	1292.05	0.554768	2.05784e-11	3.63556e-10	RAB3GAP1	2	135052265	135176394	+	6629	protein_coding	RAB3 GTPase activating protein catalytic subunit 1 [Source:HGNC Symbol;Acc:HGNC:17063]	-
ENSG00000140262	5616.5	6042.48	5602.39	4090.48	4490.29	4043.6	5753.79	4208.12	0.451322	2.10212e-11	3.71099e-10	TCF12	15	56918623	57299281	+	9446	protein_coding	transcription factor 12 [Source:HGNC Symbol;Acc:HGNC:11623]	bHLH
ENSG00000166482	512.378	418.527	420.104	244.856	206.408	266.317	450.336	239.194	0.911579	2.13049e-11	3.75824e-10	MFAP4	17	19383442	19387240	-	2152	protein_coding	microfibril associated protein 4 [Source:HGNC Symbol;Acc:HGNC:7035]	-
ENSG00000151835	3856.14	4154.08	3836.95	2422.89	3045.43	2465.97	3949.06	2644.76	0.578179	2.14216e-11	3.77598e-10	SACS	13	23328826	23433740	-	15918	protein_coding	sacsin molecular chaperone [Source:HGNC Symbol;Acc:HGNC:10519]	-
ENSG00000100138	4008.81	4094.72	4082.02	2876.07	2826.35	3185.67	4061.85	2962.7	0.45524	2.1473e-11	3.7822e-10	SNU13	22	41673930	41690504	-	2930	protein_coding	small nuclear ribonucleoprotein 13 [Source:HGNC Symbol;Acc:HGNC:7819]	-
ENSG00000090060	3658.36	4179.23	3653.91	2611.47	2864.37	2634.61	3830.5	2703.48	0.502776	2.23196e-11	3.92245e-10	PAPOLA	14	96501433	96567111	+	12766	protein_coding	poly(A) polymerase alpha [Source:HGNC Symbol;Acc:HGNC:14981]	-
ENSG00000145293	1699.06	1884.38	1698.42	1147.27	1278.28	1215.48	1760.62	1213.68	0.536628	2.41119e-11	4.22473e-10	ENOPH1	4	82430562	82461091	+	2025	protein_coding	enolase-phosphatase 1 [Source:HGNC Symbol;Acc:HGNC:24599]	-
ENSG00000165699	2250.76	2239.52	2179.54	1621.18	1614.15	1640.29	2223.28	1625.21	0.451926	2.4538e-11	4.29617e-10	TSC1	9	132891348	132946874	-	17600	protein_coding	TSC complex subunit 1 [Source:HGNC Symbol;Acc:HGNC:12362]	-
ENSG00000164715	2101.56	1896.45	2048.51	1352.63	1498.27	1369.37	2015.51	1406.76	0.518139	2.46145e-11	4.30634e-10	LMTK2	7	98106885	98209633	+	9139	protein_coding	lemur tyrosine kinase 2 [Source:HGNC Symbol;Acc:HGNC:17880]	-
ENSG00000113384	2324.79	2475.95	2322.58	1668.58	1720.97	1767.46	2374.44	1719	0.466035	2.51311e-11	4.39344e-10	GOLPH3	5	32124704	32174350	-	2785	protein_coding	golgi phosphoprotein 3 [Source:HGNC Symbol;Acc:HGNC:15452]	-
ENSG00000106803	3112.44	3621.87	3168.79	2099.05	2223.42	2456.76	3301.03	2259.74	0.546821	2.53327e-11	4.42537e-10	SEC61B	9	99222064	99230615	+	1190	protein_coding	Sec61 translocon beta subunit [Source:HGNC Symbol;Acc:HGNC:16993]	-
ENSG00000075240	4126.78	4212.43	4014	3167.33	2890.62	3083.38	4117.74	3047.11	0.434566	2.55807e-11	4.46536e-10	GRAMD4	22	46576012	46679790	+	4885	protein_coding	GRAM domain containing 4 [Source:HGNC Symbol;Acc:HGNC:29113]	-
ENSG00000163597	868.614	1032.23	996.248	646.697	608.361	611.885	965.698	622.314	0.63545	2.80819e-11	4.89466e-10	SNHG16	17	76557766	76565348	+	5362	processed_transcript	small nucleolar RNA host gene 16 [Source:HGNC Symbol;Acc:HGNC:44352]	-
ENSG00000070950	1405.28	1604.69	1515.38	934.008	1103.56	957.453	1508.45	998.34	0.595555	2.89702e-11	5.04198e-10	RAD18	3	8775402	8963773	-	6983	protein_coding	RAD18, E3 ubiquitin protein ligase [Source:HGNC Symbol;Acc:HGNC:18278]	-
ENSG00000218283	1235.26	1102.66	1355.34	772.087	831.065	799.874	1231.08	801.009	0.619768	2.91125e-11	5.06298e-10	MORF4L1P1	1	220253570	220254536	+	967	processed_pseudogene	mortality factor 4 like 1 pseudogene 1 [Source:HGNC Symbol;Acc:HGNC:20400]	-
ENSG00000205476	1599.59	1415.55	1590.4	1058.41	1065.54	1053.29	1535.18	1059.08	0.535166	2.93608e-11	5.09858e-10	CCDC85C	14	99500180	99604026	-	17449	protein_coding	coiled-coil domain containing 85C [Source:HGNC Symbol;Acc:HGNC:35459]	-
ENSG00000167112	1891.06	1975.93	1860.46	1368.43	1339.84	1402.54	1909.15	1370.27	0.47858	2.97641e-11	5.16095e-10	TRUB2	9	128305161	128322742	-	6125	protein_coding	TruB pseudouridine synthase family member 2 [Source:HGNC Symbol;Acc:HGNC:17170]	-
ENSG00000065183	1707.16	1792.82	1775.44	1223.29	1310.87	1183.22	1758.47	1239.13	0.505128	3.04953e-11	5.28382e-10	WDR3	1	117929720	117966542	+	10275	protein_coding	WD repeat domain 3 [Source:HGNC Symbol;Acc:HGNC:12755]	-
ENSG00000102172	1611.16	1743.53	1492.37	1075.2	1109.9	1133.46	1615.69	1106.18	0.546387	3.05595e-11	5.29102e-10	SMS	X	21940573	21994835	+	2160	protein_coding	spermine synthase [Source:HGNC Symbol;Acc:HGNC:11123]	-
ENSG00000197958	14001.9	13618.2	14577.6	10767.7	10707	11049.9	14065.9	10841.5	0.375644	3.18383e-11	5.50429e-10	RPL12	9	127447674	127451405	-	2452	protein_coding	ribosomal protein L12 [Source:HGNC Symbol;Acc:HGNC:10302]	-
ENSG00000025796	3556.57	3927.71	3533.88	2565.07	2725.86	2713.86	3672.72	2668.26	0.460974	3.24889e-11	5.61262e-10	SEC63	6	107867756	107958189	-	8587	protein_coding	SEC63 homolog, protein translocation regulator [Source:HGNC Symbol;Acc:HGNC:21082]	-
ENSG00000088247	11581.1	9095.92	10962.7	7098.85	6643.09	7641.19	10546.6	7127.71	0.56515	3.25339e-11	5.61623e-10	KHSRP	19	6413348	6424794	-	4563	protein_coding	KH-type splicing regulatory protein [Source:HGNC Symbol;Acc:HGNC:6316]	-
ENSG00000048544	1552.17	1555.39	1404.35	1017.93	1067.35	1040.39	1503.97	1041.89	0.529017	3.26167e-11	5.62372e-10	MRPS10	6	42206801	42217865	-	2110	protein_coding	mitochondrial ribosomal protein S10 [Source:HGNC Symbol;Acc:HGNC:14502]	-
ENSG00000130559	2351.39	2390.43	2400.6	1604.4	1783.44	1754.56	2380.81	1714.13	0.47371	3.26253e-11	5.62372e-10	CAMSAP1	9	135808487	135907228	-	8642	protein_coding	calmodulin regulated spectrin associated protein 1 [Source:HGNC Symbol;Acc:HGNC:19946]	-
ENSG00000183258	3502.21	2965.91	3597.89	2297.5	2273.21	2398.7	3355.34	2323.14	0.530175	3.28541e-11	5.65899e-10	DDX41	5	177511577	177517469	-	4536	protein_coding	DEAD-box helicase 41 [Source:HGNC Symbol;Acc:HGNC:18674]	-
ENSG00000120805	1362.49	1637.89	1466.36	958.691	987.682	1040.39	1488.91	995.587	0.581194	3.42008e-11	5.88662e-10	ARL1	12	101393120	101407820	-	4979	protein_coding	ADP ribosylation factor like GTPase 1 [Source:HGNC Symbol;Acc:HGNC:692]	-
ENSG00000074603	2963.23	3603.76	3077.77	2114.85	2338.39	2130.54	3214.92	2194.59	0.551028	3.57096e-11	6.14179e-10	DPP8	15	65442463	65517704	-	10211	protein_coding	dipeptidyl peptidase 8 [Source:HGNC Symbol;Acc:HGNC:16490]	-
ENSG00000124783	4461.04	4622.91	4396.09	3151.54	3412.98	3443.7	4493.35	3336.07	0.429487	3.75305e-11	6.43068e-10	SSR1	6	7268306	7347446	-	11349	protein_coding	signal sequence receptor subunit 1 [Source:HGNC Symbol;Acc:HGNC:11323]	-
ENSG00000089053	3148.29	3246.6	3137.78	2299.48	2378.22	2421.74	3177.56	2366.48	0.425113	3.75395e-11	6.43068e-10	ANAPC5	12	121308245	121399896	-	12304	protein_coding	anaphase promoting complex subunit 5 [Source:HGNC Symbol;Acc:HGNC:15713]	-
ENSG00000272391	4068.95	3666.13	3982.99	2823.74	2825.44	2956.22	3906.03	2868.47	0.445149	3.75543e-11	6.43068e-10	POM121C	7	75416787	75486271	-	8767	protein_coding	POM121 transmembrane nucleoporin C [Source:HGNC Symbol;Acc:HGNC:34005]	-
ENSG00000198856	2549.17	3006.15	2764.69	1896.65	1977.17	1996	2773.34	1956.61	0.503648	3.82088e-11	6.53321e-10	OSTC	4	108650584	108667820	+	1617	protein_coding	oligosaccharyltransferase complex non-catalytic subunit [Source:HGNC Symbol;Acc:HGNC:24448]	-
ENSG00000079313	3562.36	2636.92	3461.86	2054.62	1941.87	2163.71	3220.38	2053.4	0.64891	3.89699e-11	6.65848e-10	REXO1	19	1815246	1848463	-	5561	protein_coding	RNA exonuclease 1 homolog [Source:HGNC Symbol;Acc:HGNC:24616]	-
ENSG00000164609	2845.26	2874.35	2893.72	2056.59	2131.08	2193.2	2871.11	2126.96	0.432736	3.94978e-11	6.74374e-10	SLU7	5	160401641	160421711	-	5082	protein_coding	SLU7 homolog, splicing factor [Source:HGNC Symbol;Acc:HGNC:16939]	-
ENSG00000078061	1741.85	1479.94	1737.43	1018.92	1031.14	1196.12	1653.07	1082.06	0.610783	4.0324e-11	6.87477e-10	ARAF	X	47561100	47571920	+	3535	protein_coding	A-Raf proto-oncogene, serine/threonine kinase [Source:HGNC Symbol;Acc:HGNC:646]	-
ENSG00000163961	2384.93	2324.03	2352.59	1646.86	1806.98	1628.31	2353.85	1694.05	0.474216	4.07637e-11	6.93962e-10	RNF168	3	196468783	196503768	-	5347	protein_coding	ring finger protein 168 [Source:HGNC Symbol;Acc:HGNC:26661]	-
ENSG00000123213	515.848	512.092	491.122	272.501	309.612	316.079	506.354	299.398	0.75674	4.10155e-11	6.97361e-10	NLN	5	65722196	65871725	+	10948	protein_coding	neurolysin [Source:HGNC Symbol;Acc:HGNC:16058]	-
ENSG00000162408	1854.05	2041.32	1990.5	1401.01	1403.21	1410.84	1961.96	1405.02	0.482224	4.1023e-11	6.97361e-10	NOL9	1	6521347	6554535	-	7293	protein_coding	nucleolar protein 9 [Source:HGNC Symbol;Acc:HGNC:26265]	-
ENSG00000175166	7659.07	7664.27	7997.99	5398.68	5942.39	6037.76	7773.78	5792.94	0.424233	4.10558e-11	6.97411e-10	PSMD2	3	184298709	184309054	+	5453	protein_coding	proteasome 26S subunit, non-ATPase 2 [Source:HGNC Symbol;Acc:HGNC:9559]	-
ENSG00000107929	4104.81	4059.51	3951.98	2774.38	3159.5	2923.04	4038.77	2952.31	0.451738	4.3198e-11	7.32737e-10	LARP4B	10	806914	931705	-	12836	protein_coding	La ribonucleoprotein domain family member 4B [Source:HGNC Symbol;Acc:HGNC:28987]	-
ENSG00000242485	2840.63	2809.97	2934.73	2061.53	1805.17	2159.11	2861.78	2008.6	0.510953	4.4334e-11	7.51461e-10	MRPL20	1	1401908	1407313	-	2788	protein_coding	mitochondrial ribosomal protein L20 [Source:HGNC Symbol;Acc:HGNC:14478]	-
ENSG00000101255	5845.5	5236.62	5491.37	3838.71	3986.03	4272.14	5524.5	4032.29	0.453915	4.45043e-11	7.53801e-10	TRIB3	20	362835	397559	+	3434	protein_coding	tribbles pseudokinase 3 [Source:HGNC Symbol;Acc:HGNC:16228]	-
ENSG00000260966	600.28	620.748	540.134	341.614	348.54	375.978	587.054	355.377	0.723436	4.55257e-11	7.70544e-10	AP001486.2	11	103050687	103055799	-	5113	sense_overlapping	novel transcript, overlapping to DCUN1D5	-
ENSG00000127334	1900.31	2263.67	2048.51	1336.84	1514.57	1362	2070.83	1404.47	0.560453	4.57498e-11	7.73777e-10	DYRK2	12	67648338	67665406	+	9494	protein_coding	dual specificity tyrosine phosphorylation regulated kinase 2 [Source:HGNC Symbol;Acc:HGNC:3093]	-
ENSG00000116120	1650.48	1689.2	1539.38	1108.76	1159.69	1163.87	1626.35	1144.11	0.507023	4.63891e-11	7.84023e-10	FARSB	2	222570536	222656337	-	3369	protein_coding	phenylalanyl-tRNA synthetase subunit beta [Source:HGNC Symbol;Acc:HGNC:17800]	-
ENSG00000007080	2870.71	2467.9	2607.65	1776.19	1692.01	1980.33	2648.75	1816.18	0.543917	4.6458e-11	7.8462e-10	CCDC124	19	17933016	17943991	+	1660	protein_coding	coiled-coil domain containing 124 [Source:HGNC Symbol;Acc:HGNC:25171]	-
ENSG00000140264	4860.07	4732.57	4632.15	3433.91	3212.91	3717.39	4741.6	3454.74	0.456714	5.0555e-11	8.50087e-10	SERF2	15	43777087	43802589	+	7347	protein_coding	small EDRK-rich factor 2 [Source:HGNC Symbol;Acc:HGNC:10757]	-
ENSG00000204519	409.44	373.254	403.1	220.173	238.094	202.733	395.265	220.333	0.84232	5.19471e-11	8.7166e-10	ZNF551	19	57681969	57717301	+	4709	protein_coding	zinc finger protein 551 [Source:HGNC Symbol;Acc:HGNC:25108]	zf-C2H2
ENSG00000114544	1238.73	1219.36	1196.3	791.833	853.698	868.066	1218.13	837.866	0.53921	5.2629e-11	8.8247e-10	SLC41A3	3	126006355	126101561	-	6592	protein_coding	solute carrier family 41 member 3 [Source:HGNC Symbol;Acc:HGNC:31046]	-
ENSG00000145919	581.775	546.298	548.136	331.741	334.961	359.39	558.736	342.031	0.707107	5.31155e-11	8.89989e-10	BOD1	5	173607514	173616660	-	2018	protein_coding	biorientation of chromosomes in cell division 1 [Source:HGNC Symbol;Acc:HGNC:25114]	-
ENSG00000235106	1009.72	1100.65	983.245	703.962	653.626	702.193	1031.2	686.594	0.587323	5.32099e-11	8.90933e-10	BRD3OS	9	134025439	134034666	+	5994	protein_coding	BRD3 opposite strand [Source:HGNC Symbol;Acc:HGNC:24742]	-
ENSG00000126012	3821.44	3651.04	3884.97	2814.86	2741.25	2916.59	3785.82	2824.23	0.422706	5.36892e-11	8.98314e-10	KDM5C	X	53191321	53225422	-	8727	protein_coding	lysine demethylase 5C [Source:HGNC Symbol;Acc:HGNC:11114]	ARID
ENSG00000105810	16450.5	19299.5	16616.1	11460.8	13433.7	11599.1	17455.4	12164.6	0.52099	5.40598e-11	9.03869e-10	CDK6	7	92604921	92836594	-	12260	protein_coding	cyclin dependent kinase 6 [Source:HGNC Symbol;Acc:HGNC:1777]	-
ENSG00000144354	4267.89	4202.37	4082.02	3096.25	3227.39	3168.16	4184.09	3163.93	0.402965	5.41511e-11	9.04749e-10	CDCA7	2	173354820	173368997	+	3934	protein_coding	cell division cycle associated 7 [Source:HGNC Symbol;Acc:HGNC:14628]	-
ENSG00000048991	2532.98	2720.43	2438.61	1767.31	1907.47	1853.16	2564	1842.65	0.476474	5.62007e-11	9.37653e-10	R3HDM1	2	135531455	135725270	+	7898	protein_coding	R3H domain containing 1 [Source:HGNC Symbol;Acc:HGNC:9757]	-
ENSG00000091542	2934.32	3173.16	2958.74	2109.91	2176.34	2311.16	3022.07	2199.14	0.458641	5.6761e-11	9.46327e-10	ALKBH5	17	18183078	18209954	+	3190	protein_coding	alkB homolog 5, RNA demethylase [Source:HGNC Symbol;Acc:HGNC:25996]	-
ENSG00000159658	3652.57	4000.15	3640.91	2525.57	2915.97	2555.36	3764.54	2665.63	0.497915	5.69636e-11	9.49029e-10	EFCAB14	1	46675159	46719064	-	6285	protein_coding	EF-hand calcium binding domain 14 [Source:HGNC Symbol;Acc:HGNC:29051]	-
ENSG00000166887	4539.69	4459.93	4416.1	3412.19	3376.77	3450.15	4471.91	3413.03	0.389744	5.73239e-11	9.54351e-10	VPS39	15	42158701	42208316	-	8354	protein_coding	VPS39, HOPS complex subunit [Source:HGNC Symbol;Acc:HGNC:20593]	-
ENSG00000103653	8815.68	7656.23	8433.1	5997	5844.61	6366.74	8301.67	6069.45	0.451675	5.90737e-11	9.82084e-10	CSK	15	74782057	74803198	+	4570	protein_coding	C-terminal Src kinase [Source:HGNC Symbol;Acc:HGNC:2444]	-
ENSG00000173933	1134.63	1275.7	1094.27	767.15	774.031	801.717	1168.2	780.966	0.581143	5.95482e-11	9.89269e-10	RBM4	11	66638617	66668374	+	6589	protein_coding	RNA binding motif protein 4 [Source:HGNC Symbol;Acc:HGNC:9901]	-
ENSG00000174780	5326.19	6332.23	6144.53	3984.84	4421.48	4211.32	5934.32	4205.88	0.496863	6.06704e-11	1.0072e-09	SRP72	4	56467336	56503681	+	6426	protein_coding	signal recognition particle 72 [Source:HGNC Symbol;Acc:HGNC:11303]	-
ENSG00000177700	1319.69	1434.66	1328.33	886.616	880.857	1001.69	1360.89	923.053	0.560193	6.07668e-11	1.00808e-09	POLR2L	11	837356	842545	-	1142	protein_coding	RNA polymerase II subunit L [Source:HGNC Symbol;Acc:HGNC:9199]	-
ENSG00000198836	2078.43	2405.52	2205.55	1445.44	1653.08	1526.95	2229.83	1541.82	0.532422	6.20094e-11	1.02651e-09	OPA1	3	193593144	193697823	+	9052	protein_coding	OPA1, mitochondrial dynamin like GTPase [Source:HGNC Symbol;Acc:HGNC:8140]	-
ENSG00000139146	4707.4	5236.62	4596.14	3436.87	3657.41	3516.5	4846.72	3536.93	0.454534	6.23078e-11	1.02999e-09	SINHCAF	12	31280584	31327058	-	5748	protein_coding	SIN3-HDAC complex associated factor [Source:HGNC Symbol;Acc:HGNC:30702]	-
ENSG00000100393	5316.93	4886.5	5497.37	3693.58	4051.22	3651.96	5233.6	3798.92	0.462061	6.26331e-11	1.03464e-09	EP300	22	41091786	41180079	+	12500	protein_coding	E1A binding protein p300 [Source:HGNC Symbol;Acc:HGNC:3373]	-
ENSG00000166582	1444.61	1358.2	1400.35	1003.12	996.735	951.002	1401.05	983.619	0.510084	6.47246e-11	1.06844e-09	CENPV	17	16342534	16353656	-	2880	protein_coding	centromere protein V [Source:HGNC Symbol;Acc:HGNC:29920]	-
ENSG00000092094	1662.05	1694.23	1739.43	1210.46	1131.62	1260.63	1698.57	1200.9	0.500564	6.50234e-11	1.07261e-09	OSGEP	14	20446411	20455105	-	5037	protein_coding	O-sialoglycoprotein endopeptidase [Source:HGNC Symbol;Acc:HGNC:18028]	-
ENSG00000138279	1953.51	1959.83	1923.48	1392.13	1425.85	1437.56	1945.61	1418.51	0.455672	6.54002e-11	1.07807e-09	ANXA7	10	73375101	73414076	-	2862	protein_coding	annexin A7 [Source:HGNC Symbol;Acc:HGNC:545]	-
ENSG00000184216	6929.25	6356.38	6808.69	4901.07	5010.83	5214.85	6698.11	5042.25	0.409498	6.73212e-11	1.10817e-09	IRAK1	X	154010500	154019980	-	4001	protein_coding	interleukin 1 receptor associated kinase 1 [Source:HGNC Symbol;Acc:HGNC:6112]	-
ENSG00000174738	1904.94	2328.06	2111.53	1333.87	1517.28	1432.03	2114.84	1427.73	0.567129	6.89648e-11	1.13443e-09	NR1D2	3	23945260	23980618	+	5820	protein_coding	nuclear receptor subfamily 1 group D member 2 [Source:HGNC Symbol;Acc:HGNC:7963]	THR-like
ENSG00000108306	1474.68	1668.07	1427.36	1041.63	1065.54	1021.04	1523.37	1042.73	0.547135	6.95697e-11	1.14357e-09	FBXL20	17	39252644	39402523	-	11079	protein_coding	F-box and leucine rich repeat protein 20 [Source:HGNC Symbol;Acc:HGNC:24679]	-
ENSG00000108774	1946.57	2023.22	1936.48	1409.9	1391.45	1475.34	1968.76	1425.56	0.465832	6.97211e-11	1.14526e-09	RAB5C	17	42124976	42155044	-	2761	protein_coding	RAB5C, member RAS oncogene family [Source:HGNC Symbol;Acc:HGNC:9785]	-
ENSG00000185950	188.527	188.136	199.05	91.8211	82.3823	82.9362	191.904	85.7132	1.1643	7.05613e-11	1.15824e-09	IRS2	13	109752698	109786568	-	8138	protein_coding	insulin receptor substrate 2 [Source:HGNC Symbol;Acc:HGNC:6126]	-
ENSG00000113269	4499.21	4510.23	4407.1	3320.37	3231.92	3526.63	4472.18	3359.64	0.412627	7.35893e-11	1.20541e-09	RNF130	5	179911651	180072118	-	12822	protein_coding	ring finger protein 130 [Source:HGNC Symbol;Acc:HGNC:18280]	-
ENSG00000163939	5555.2	6103.85	5519.37	3947.32	4468.56	4040.84	5726.14	4152.24	0.463631	7.41727e-11	1.21412e-09	PBRM1	3	52545352	52685917	-	9654	protein_coding	polybromo 1 [Source:HGNC Symbol;Acc:HGNC:30064]	HMG
ENSG00000132603	1845.95	2042.33	1812.45	1238.1	1319.02	1399.78	1900.24	1318.97	0.526688	7.61748e-11	1.24428e-09	NIP7	16	69337996	69343111	+	4749	protein_coding	NIP7, nucleolar pre-rRNA processing protein [Source:HGNC Symbol;Acc:HGNC:24328]	-
ENSG00000110063	751.796	634.833	702.175	393.942	450.839	441.405	696.268	428.729	0.69775	7.67947e-11	1.25353e-09	DCPS	11	126303752	126345754	+	3936	protein_coding	decapping enzyme, scavenger [Source:HGNC Symbol;Acc:HGNC:29812]	-
ENSG00000198824	756.423	858.181	806.201	505.51	508.778	549.222	806.935	521.17	0.631341	7.79922e-11	1.27219e-09	CHAMP1	13	114314335	114337626	+	5770	protein_coding	chromosome alignment maintaining phosphoprotein 1 [Source:HGNC Symbol;Acc:HGNC:20311]	-
ENSG00000115524	11335.9	12889.8	12002	8384.35	9466.72	8591.27	12075.9	8814.11	0.454281	7.92975e-11	1.29168e-09	SF3B1	2	197389784	197435091	-	9164	protein_coding	splicing factor 3b subunit 1 [Source:HGNC Symbol;Acc:HGNC:10768]	-
ENSG00000143157	2639.38	2819.02	2508.62	1817.66	1998.9	1892.79	2655.68	1903.12	0.480504	8.22869e-11	1.33851e-09	POGK	1	166839447	166856344	+	8448	protein_coding	pogo transposable element derived with KRAB domain [Source:HGNC Symbol;Acc:HGNC:18800]	-
ENSG00000165025	3702.31	3517.24	3745.93	2508.79	2762.97	2774.68	3655.16	2682.15	0.446229	8.33782e-11	1.35532e-09	SYK	9	90801787	90898549	+	5210	protein_coding	spleen associated tyrosine kinase [Source:HGNC Symbol;Acc:HGNC:11491]	-
ENSG00000174953	2622.03	2882.4	2536.63	1788.04	2023.34	1855.93	2680.36	1889.11	0.504575	8.39107e-11	1.36302e-09	DHX36	3	154272546	154324497	-	10562	protein_coding	DEAH-box helicase 36 [Source:HGNC Symbol;Acc:HGNC:14410]	-
ENSG00000163714	5355.1	5889.56	5364.33	3953.24	4319.18	3894.32	5536.33	4055.58	0.449049	8.42864e-11	1.36818e-09	U2SURP	3	142964497	143060546	+	11118	protein_coding	U2 snRNP associated SURP domain containing [Source:HGNC Symbol;Acc:HGNC:30855]	-
ENSG00000124181	10041.7	9670.39	10368.6	7811.7	7386.34	7819.04	10026.9	7672.36	0.386174	8.45182e-11	1.37099e-09	PLCG1	20	41136960	41196801	+	9648	protein_coding	phospholipase C gamma 1 [Source:HGNC Symbol;Acc:HGNC:9065]	-
ENSG00000090975	1738.38	1446.73	1687.42	1118.64	1023.89	1128.85	1624.18	1090.46	0.574428	8.60877e-11	1.39451e-09	PITPNM2	12	122983480	123150015	-	9161	protein_coding	phosphatidylinositol transfer protein membrane associated 2 [Source:HGNC Symbol;Acc:HGNC:21044]	-
ENSG00000183853	1059.45	1002.05	1096.27	662.494	755.02	686.528	1052.59	701.347	0.585134	8.62631e-11	1.39543e-09	KIRREL1	1	157993273	158100262	+	7872	protein_coding	kirre like nephrin family adhesion molecule 1 [Source:HGNC Symbol;Acc:HGNC:15734]	-
ENSG00000188846	14705.1	15608.2	14765.7	11260.4	11071.8	12048.8	15026.3	11460.3	0.390873	8.62635e-11	1.39543e-09	RPL14	3	40457292	40468587	+	8626	protein_coding	ribosomal protein L14 [Source:HGNC Symbol;Acc:HGNC:10305]	-
ENSG00000168405	977.335	940.68	970.241	589.432	662.679	668.097	962.752	640.07	0.588037	8.78731e-11	1.4195e-09	CMAHP	6	25061626	25452263	-	8477	transcribed_unitary_pseudogene	cytidine monophospho-N-acetylneuraminic acid hydroxylase, pseudogene [Source:HGNC Symbol;Acc:HGNC:2098]	-
ENSG00000122644	574.835	542.274	581.145	330.753	355.783	361.233	566.085	349.256	0.695908	9.1435e-11	1.47602e-09	ARL4A	7	12686856	12690934	+	3561	protein_coding	ADP ribosylation factor like GTPase 4A [Source:HGNC Symbol;Acc:HGNC:695]	-
ENSG00000143418	2220.69	2272.72	2335.58	1607.36	1741.8	1611.73	2276.33	1653.63	0.461086	9.15641e-11	1.47709e-09	CERS2	1	150960583	150975004	-	4644	protein_coding	ceramide synthase 2 [Source:HGNC Symbol;Acc:HGNC:14076]	-
ENSG00000105968	10190.9	11011.5	9948.47	7562.9	7881.54	8063.24	10383.6	7835.89	0.406129	9.50596e-11	1.53136e-09	H2AFV	7	44826791	44848083	-	4749	protein_coding	H2A histone family member V [Source:HGNC Symbol;Acc:HGNC:20664]	-
ENSG00000177105	3608.62	3396.51	3355.83	2460.41	2374.6	2688.06	3453.65	2507.69	0.461482	9.52497e-11	1.53232e-09	RHOG	11	3826978	3840983	-	1782	protein_coding	ras homolog family member G [Source:HGNC Symbol;Acc:HGNC:672]	-
ENSG00000113810	5773.8	6220.56	5489.37	3678.77	4541.89	3877.73	5827.91	4032.79	0.531024	9.67375e-11	1.55518e-09	SMC4	3	160399274	160434962	+	8457	protein_coding	structural maintenance of chromosomes 4 [Source:HGNC Symbol;Acc:HGNC:14013]	-
ENSG00000105197	3213.06	3114.81	3226.8	2437.7	2339.29	2402.39	3184.89	2393.13	0.412389	1.0062e-10	1.61427e-09	TIMM50	19	39480412	39493785	+	6911	protein_coding	translocase of inner mitochondrial membrane 50 [Source:HGNC Symbol;Acc:HGNC:23656]	-
ENSG00000198369	1124.22	933.637	1117.28	687.177	717.903	637.687	1058.38	680.922	0.635665	1.01205e-10	1.62254e-09	SPRED2	2	65310851	65432637	-	5154	protein_coding	sprouty related EVH1 domain containing 2 [Source:HGNC Symbol;Acc:HGNC:17722]	-
ENSG00000143321	14413.7	13128.3	13522.4	10104.3	9856.9	10872.9	13688.1	10278	0.413254	1.02873e-10	1.64807e-09	HDGF	1	156742107	156766925	-	3745	protein_coding	heparin binding growth factor [Source:HGNC Symbol;Acc:HGNC:4856]	-
ENSG00000163902	6496.68	7151.18	6924.72	4905.02	5100.46	5364.13	6857.52	5123.2	0.420742	1.02938e-10	1.64807e-09	RPN1	3	128619970	128681075	-	3992	protein_coding	ribophorin I [Source:HGNC Symbol;Acc:HGNC:10381]	-
ENSG00000074370	22520.3	18626.5	21966.5	15323.3	14608.8	15491.6	21037.8	15141.2	0.47445	1.03681e-10	1.65882e-09	ATP2A3	17	3923870	3964464	-	6893	protein_coding	ATPase sarcoplasmic/endoplasmic reticulum Ca2+ transporting 3 [Source:HGNC Symbol;Acc:HGNC:813]	-
ENSG00000147251	1433.04	1644.93	1606.4	1000.16	1137.06	1056.98	1561.46	1064.73	0.55272	1.0546e-10	1.68498e-09	DOCK11	X	118495898	118686163	+	6721	protein_coding	dedicator of cytokinesis 11 [Source:HGNC Symbol;Acc:HGNC:23483]	-
ENSG00000126945	2078.43	2259.64	2162.54	1549.11	1586.99	1599.75	2166.87	1578.62	0.457223	1.06286e-10	1.69586e-09	HNRNPH2	X	101408295	101414133	+	2223	protein_coding	heterogeneous nuclear ribonucleoprotein H2 [Source:HGNC Symbol;Acc:HGNC:5042]	-
ENSG00000206503	19965.4	17247.1	19643.9	14014.1	13154.9	14463.2	18952.1	13877.4	0.449583	1.06972e-10	1.70448e-09	HLA-A	6	29941260	29945884	+	2710	protein_coding	major histocompatibility complex, class I, A [Source:HGNC Symbol;Acc:HGNC:4931]	-
ENSG00000125484	1963.92	2265.68	2091.52	1432.61	1572.51	1381.35	2107.04	1462.15	0.527439	1.07656e-10	1.71422e-09	GTF3C4	9	132670035	132694955	+	9043	protein_coding	general transcription factor IIIC subunit 4 [Source:HGNC Symbol;Acc:HGNC:4667]	-
ENSG00000174109	608.377	617.73	556.138	361.36	361.215	384.271	594.082	368.949	0.686676	1.08507e-10	1.72658e-09	C16orf91	16	1419744	1420800	-	1057	protein_coding	chromosome 16 open reading frame 91 [Source:HGNC Symbol;Acc:HGNC:27558]	-
ENSG00000131873	2867.24	2896.49	2784.69	2051.66	2211.65	2049.45	2849.47	2104.25	0.437164	1.11165e-10	1.76528e-09	CHSY1	15	101175723	101251932	-	5555	protein_coding	chondroitin sulfate synthase 1 [Source:HGNC Symbol;Acc:HGNC:17198]	-
ENSG00000176542	1896.84	2218.39	2135.53	1335.85	1559.83	1293.81	2083.59	1396.49	0.57753	1.13376e-10	1.79796e-09	USF3	3	113648385	113696646	-	13738	protein_coding	upstream transcription factor family member 3 [Source:HGNC Symbol;Acc:HGNC:30494]	bHLH
ENSG00000169288	596.811	784.738	675.168	355.436	421.87	423.896	685.572	400.401	0.776297	1.13658e-10	1.8005e-09	MRPL1	4	77862520	77952790	+	1943	protein_coding	mitochondrial ribosomal protein L1 [Source:HGNC Symbol;Acc:HGNC:14275]	-
ENSG00000170989	950.733	794.799	961.239	562.774	583.918	586.083	902.257	577.592	0.642692	1.1369e-10	1.8005e-09	S1PR1	1	101236865	101243713	+	5223	protein_coding	sphingosine-1-phosphate receptor 1 [Source:HGNC Symbol;Acc:HGNC:3165]	-
ENSG00000132676	4210.06	4314.05	4337.08	3249.28	3172.17	3354.31	4287.06	3258.59	0.395871	1.13783e-10	1.80075e-09	DAP3	1	155687960	155739010	+	4588	protein_coding	death associated protein 3 [Source:HGNC Symbol;Acc:HGNC:2673]	-
ENSG00000108829	3188.77	3381.42	3020.75	2228.39	2349.25	2412.52	3196.98	2330.05	0.456179	1.16136e-10	1.83426e-09	LRRC59	17	50375059	50397553	-	4570	protein_coding	leucine rich repeat containing 59 [Source:HGNC Symbol;Acc:HGNC:28817]	-
ENSG00000077235	3977.58	3702.35	3960.99	2865.21	2967.57	2910.14	3880.31	2914.31	0.412786	1.16897e-10	1.84503e-09	GTF3C1	16	27459555	27549913	-	11562	protein_coding	general transcription factor IIIC subunit 1 [Source:HGNC Symbol;Acc:HGNC:4664]	-
ENSG00000120727	3342.6	3207.36	3173.79	2372.54	2482.33	2434.64	3241.25	2429.84	0.415328	1.17749e-10	1.85722e-09	PAIP2	5	139341587	139369720	+	3158	protein_coding	poly(A) binding protein interacting protein 2 [Source:HGNC Symbol;Acc:HGNC:17970]	-
ENSG00000164924	23703.6	26405.4	23755.9	17693.8	19033	18810.9	24621.6	18512.6	0.411428	1.18319e-10	1.86497e-09	YWHAZ	8	100916525	100953388	-	8555	protein_coding	tyrosine 3-monooxygenase/tryptophan 5-monooxygenase activation protein zeta [Source:HGNC Symbol;Acc:HGNC:12855]	-
ENSG00000105887	10860.6	12555.8	11553.9	8118.76	9088.3	8263.21	11656.7	8490.09	0.457367	1.19626e-10	1.88231e-09	MTPN	7	135926761	135977353	-	3775	protein_coding	myotrophin [Source:HGNC Symbol;Acc:HGNC:15667]	-
ENSG00000100241	13698.9	10840.5	13796.4	8850.37	8531.54	9042.81	12778.6	8808.24	0.536733	1.19661e-10	1.88231e-09	SBF1	22	50445000	50475024	-	9441	protein_coding	SET binding factor 1 [Source:HGNC Symbol;Acc:HGNC:10542]	-
ENSG00000181026	1954.67	1980.96	1838.46	1366.46	1375.15	1429.27	1924.7	1390.29	0.468987	1.19771e-10	1.88278e-09	AEN	15	88621296	88632282	+	6018	protein_coding	apoptosis enhancing nuclease [Source:HGNC Symbol;Acc:HGNC:25722]	-
ENSG00000145041	2092.31	1884.38	1962.49	1316.1	1460.25	1426.5	1979.72	1400.95	0.498038	1.22134e-10	1.91863e-09	DCAF1	3	51395867	51500002	-	6849	protein_coding	DDB1 and CUL4 associated factor 1 [Source:HGNC Symbol;Acc:HGNC:30911]	-
ENSG00000163866	1880.65	1778.74	1811.45	1349.67	1282.81	1325.14	1823.61	1319.21	0.466981	1.23604e-10	1.93782e-09	SMIM12	1	34712737	34859816	-	8091	protein_coding	small integral membrane protein 12 [Source:HGNC Symbol;Acc:HGNC:25154]	-
ENSG00000146457	3435.13	3624.89	3232.8	2413.02	2613.6	2494.54	3430.94	2507.05	0.452423	1.23604e-10	1.93782e-09	WTAP	6	159725585	159756319	+	6419	protein_coding	WT1 associated protein [Source:HGNC Symbol;Acc:HGNC:16846]	-
ENSG00000246334	643.075	731.416	742.185	438.372	461.703	443.248	705.559	447.774	0.657009	1.25017e-10	1.95636e-09	PRR7-AS1	5	177438503	177447699	-	1701	antisense	PRR7 antisense RNA 1 [Source:HGNC Symbol;Acc:HGNC:27961]	-
ENSG00000122965	1881.8	1644.93	1822.45	1161.09	1295.48	1254.18	1783.06	1236.92	0.526765	1.25038e-10	1.95636e-09	RBM19	12	113816738	113966371	-	5912	protein_coding	RNA binding motif protein 19 [Source:HGNC Symbol;Acc:HGNC:29098]	-
ENSG00000108669	6585.74	7009.32	6935.73	5241.7	5190.08	5351.23	6843.59	5261	0.379576	1.25603e-10	1.96389e-09	CYTH1	17	78674048	78782297	-	7754	protein_coding	cytohesin 1 [Source:HGNC Symbol;Acc:HGNC:9501]	-
ENSG00000087274	6546.41	6232.63	6485.61	4835.91	4912.16	5060.95	6421.55	4936.34	0.379346	1.31477e-10	2.05437e-09	ADD1	4	2843857	2930076	+	13106	protein_coding	adducin 1 [Source:HGNC Symbol;Acc:HGNC:243]	-
ENSG00000089818	1194.78	1206.28	1151.29	826.39	842.834	808.167	1184.12	825.797	0.519783	1.32685e-10	2.07185e-09	NECAP1	12	8076939	8097859	+	8763	protein_coding	NECAP endocytosis associated 1 [Source:HGNC Symbol;Acc:HGNC:24539]	-
ENSG00000170876	1866.77	1988	1814.45	1367.44	1316.31	1388.72	1889.74	1357.49	0.477435	1.33286e-10	2.07985e-09	TMEM43	3	14124940	14143679	+	3572	protein_coding	transmembrane protein 43 [Source:HGNC Symbol;Acc:HGNC:28472]	-
ENSG00000154945	1780.02	1894.44	1870.47	1317.09	1372.43	1327.9	1848.31	1339.14	0.465149	1.38314e-10	2.154e-09	ANKRD40	17	50693190	50707924	-	4849	protein_coding	ankyrin repeat domain 40 [Source:HGNC Symbol;Acc:HGNC:28233]	-
ENSG00000166595	2744.63	2613.78	2593.65	1927.26	1720.97	2016.27	2650.69	1888.17	0.48931	1.4004e-10	2.17943e-09	CIAO2B	16	66932055	66934423	-	1070	protein_coding	cytosolic iron-sulfur assembly component 2B [Source:HGNC Symbol;Acc:HGNC:24261]	-
ENSG00000170260	918.348	997.02	911.227	610.166	580.297	669.94	942.198	620.134	0.603745	1.42621e-10	2.21665e-09	ZNF212	7	149239651	149255609	+	3182	protein_coding	zinc finger protein 212 [Source:HGNC Symbol;Acc:HGNC:13004]	zf-C2H2
ENSG00000073614	4233.19	4608.83	4564.14	2877.06	3515.28	2815.22	4468.72	3069.19	0.541977	1.44635e-10	2.24645e-09	KDM5A	12	280129	389454	-	12091	protein_coding	lysine demethylase 5A [Source:HGNC Symbol;Acc:HGNC:9886]	ARID
ENSG00000163956	2507.53	2879.38	2648.66	1814.7	1978.99	1949	2678.52	1914.23	0.484855	1.45332e-10	2.25578e-09	LRPAP1	4	3503597	3532559	-	11944	protein_coding	LDL receptor related protein associated protein 1 [Source:HGNC Symbol;Acc:HGNC:6701]	-
ENSG00000143614	2055.3	2024.22	2016.5	1421.75	1561.64	1417.29	2032.01	1466.89	0.469777	1.4866e-10	2.3059e-09	GATAD2B	1	153789030	153923360	-	9247	protein_coding	GATA zinc finger domain containing 2B [Source:HGNC Symbol;Acc:HGNC:30778]	zf-GATA
ENSG00000088832	9787.23	9950.08	9767.43	7623.12	7659.74	7845.77	9834.91	7709.54	0.351264	1.48989e-10	2.30948e-09	FKBP1A	20	1368978	1393172	-	2577	protein_coding	FK506 binding protein 1A [Source:HGNC Symbol;Acc:HGNC:3711]	-
ENSG00000095319	3595.9	3567.54	3781.94	2576.91	2734.91	2825.36	3648.46	2712.4	0.427632	1.53365e-10	2.37574e-09	NUP188	9	128947699	129007096	+	8041	protein_coding	nucleoporin 188 [Source:HGNC Symbol;Acc:HGNC:17859]	-
ENSG00000156642	1596.12	1699.26	1679.42	1084.08	1216.72	1202.58	1658.27	1167.79	0.505781	1.5392e-10	2.38276e-09	NPTN	15	73560014	73634134	-	4032	protein_coding	neuroplastin [Source:HGNC Symbol;Acc:HGNC:17867]	-
ENSG00000006744	3011.81	2850.21	2894.72	2236.29	2168.19	2135.15	2918.91	2179.88	0.421053	1.55063e-10	2.39885e-09	ELAC2	17	12992391	13018187	-	6345	protein_coding	elaC ribonuclease Z 2 [Source:HGNC Symbol;Acc:HGNC:14198]	-
ENSG00000164022	1830.91	1952.79	1764.44	1343.75	1319.02	1326.06	1849.38	1329.61	0.476195	1.55221e-10	2.39972e-09	AIMP1	4	106315544	106349226	+	3328	protein_coding	aminoacyl tRNA synthetase complex interacting multifunctional protein 1 [Source:HGNC Symbol;Acc:HGNC:10648]	-
ENSG00000072110	4378.92	3901.56	4382.09	3050.83	3132.34	3159.87	4220.86	3114.35	0.438359	1.57251e-10	2.4279e-09	ACTN1	14	68874143	68979440	-	10626	protein_coding	actinin alpha 1 [Source:HGNC Symbol;Acc:HGNC:163]	-
ENSG00000198700	4326.88	4425.72	4233.05	3121.92	3428.37	3175.54	4328.55	3241.94	0.416862	1.57615e-10	2.4319e-09	IPO9	1	201829141	201884294	+	11915	protein_coding	importin 9 [Source:HGNC Symbol;Acc:HGNC:19425]	-
ENSG00000178741	2501.75	2843.17	2417.6	1722.88	1776.2	1924.12	2587.5	1807.73	0.517407	1.60548e-10	2.47255e-09	COX5A	15	74919791	74938168	-	1411	protein_coding	cytochrome c oxidase subunit 5A [Source:HGNC Symbol;Acc:HGNC:2267]	-
ENSG00000171435	614.16	638.857	694.173	389.993	440.881	348.332	649.063	393.069	0.723964	1.60566e-10	2.47255e-09	KSR2	12	117453012	117968983	-	18294	protein_coding	kinase suppressor of ras 2 [Source:HGNC Symbol;Acc:HGNC:18610]	-
ENSG00000073584	984.275	1054.37	1017.25	731.607	683.501	640.452	1018.63	685.187	0.573011	1.6242e-10	2.49944e-09	SMARCE1	17	40624962	40648864	-	18680	protein_coding	SWI/SNF related, matrix associated, actin dependent regulator of chromatin, subfamily e, member 1 [Source:HGNC Symbol;Acc:HGNC:11109]	HMG
ENSG00000103978	1490.87	1574.51	1511.38	1036.69	1127.1	1086.46	1525.58	1083.42	0.493671	1.68227e-10	2.58449e-09	TMEM87A	15	42210452	42273663	-	5668	protein_coding	transmembrane protein 87A [Source:HGNC Symbol;Acc:HGNC:24522]	-
ENSG00000165502	3843.41	4146.03	3920.98	3011.34	2913.25	3042.84	3970.14	2989.14	0.409701	1.68277e-10	2.58449e-09	RPL36AL	14	49618519	49620685	-	746	protein_coding	ribosomal protein L36a like [Source:HGNC Symbol;Acc:HGNC:10346]	-
ENSG00000171522	936.854	988.971	995.248	607.204	583.918	710.487	973.691	633.87	0.619552	1.7138e-10	2.63041e-09	PTGER4	5	40679498	40693735	+	3961	protein_coding	prostaglandin E receptor 4 [Source:HGNC Symbol;Acc:HGNC:9596]	-
ENSG00000223496	2068.02	2276.75	2046.51	1546.15	1544.44	1527.87	2130.42	1539.49	0.468954	1.75555e-10	2.69272e-09	EXOSC6	16	70246778	70251930	-	5153	protein_coding	exosome component 6 [Source:HGNC Symbol;Acc:HGNC:19055]	-
ENSG00000108424	9802.27	10006.4	9691.41	7478.97	7862.53	7658.7	9833.36	7666.73	0.359026	1.75731e-10	2.69366e-09	KPNB1	17	47649476	47685505	+	7678	protein_coding	karyopherin subunit beta 1 [Source:HGNC Symbol;Acc:HGNC:6400]	-
ENSG00000198755	12268.2	14258.1	12958.2	9352.91	10124	9719.2	13161.5	9732.03	0.435573	1.77983e-10	2.7246e-09	RPL10A	6	35468408	35470785	+	1501	protein_coding	ribosomal protein L10a [Source:HGNC Symbol;Acc:HGNC:10299]	-
ENSG00000204220	1769.61	1935.69	1727.43	1194.66	1130.72	1365.68	1810.91	1230.35	0.557754	1.78874e-10	2.73646e-09	PFDN6	6	33289302	33298401	+	2953	protein_coding	prefoldin subunit 6 [Source:HGNC Symbol;Acc:HGNC:4926]	-
ENSG00000125304	3728.91	3802.96	3548.88	2492.99	2865.27	2718.47	3693.58	2692.24	0.45587	1.82194e-10	2.78361e-09	TM9SF2	13	99446311	99564006	+	5524	protein_coding	transmembrane 9 superfamily member 2 [Source:HGNC Symbol;Acc:HGNC:11865]	-
ENSG00000105617	543.607	445.691	494.123	285.336	273.401	308.707	494.473	289.148	0.772654	1.82806e-10	2.79113e-09	LENG1	19	54155161	54159882	-	1542	protein_coding	leukocyte receptor cluster member 1 [Source:HGNC Symbol;Acc:HGNC:15502]	-
ENSG00000156052	8002.58	8914.82	8112.02	5849.89	6577	5997.21	8343.14	6141.37	0.442034	1.83184e-10	2.79508e-09	GNAQ	9	77716087	78031458	-	6629	protein_coding	G protein subunit alpha q [Source:HGNC Symbol;Acc:HGNC:4390]	-
ENSG00000164916	3496.43	3274.77	3483.87	2631.22	2403.57	2561.81	3418.36	2532.2	0.432963	1.84258e-10	2.80964e-09	FOXK1	7	4682309	4771443	+	13093	protein_coding	forkhead box K1 [Source:HGNC Symbol;Acc:HGNC:23480]	Fork
ENSG00000147416	4696.99	5138.02	4729.18	3602.74	3683.66	3696.19	4854.73	3660.87	0.407315	1.86411e-10	2.83877e-09	ATP6V1B2	8	20197367	20226819	+	7816	protein_coding	ATPase H+ transporting V1 subunit B2 [Source:HGNC Symbol;Acc:HGNC:854]	-
ENSG00000124571	2257.7	2437.72	2411.6	1669.56	1798.83	1721.39	2369.01	1729.93	0.453752	1.87834e-10	2.85857e-09	XPO5	6	43522330	43576075	-	8522	protein_coding	exportin 5 [Source:HGNC Symbol;Acc:HGNC:17675]	-
ENSG00000148331	1845.95	1757.61	1681.42	1271.67	1246.6	1282.75	1761.66	1267.01	0.475045	1.91271e-10	2.90709e-09	ASB6	9	129634604	129642169	-	4622	protein_coding	ankyrin repeat and SOCS box containing 6 [Source:HGNC Symbol;Acc:HGNC:17181]	-
ENSG00000134644	3975.27	3794.91	3794.94	2716.13	3056.29	2690.82	3855.04	2821.08	0.450154	1.92014e-10	2.9146e-09	PUM1	1	30931506	31065991	-	6621	protein_coding	pumilio RNA binding family member 1 [Source:HGNC Symbol;Acc:HGNC:14957]	-
ENSG00000129675	7477.48	8086.83	7578.89	5591.21	6113.49	5777.89	7714.4	5827.53	0.404668	1.93658e-10	2.93627e-09	ARHGEF6	X	136665547	136782088	-	6434	protein_coding	Rac/Cdc42 guanine nucleotide exchange factor 6 [Source:HGNC Symbol;Acc:HGNC:685]	-
ENSG00000185753	1594.96	1714.35	1567.39	1173.93	1181.42	1109.5	1625.57	1154.95	0.493363	1.93693e-10	2.93627e-09	CXorf38	X	40626921	40647554	-	6043	protein_coding	chromosome X open reading frame 38 [Source:HGNC Symbol;Acc:HGNC:28589]	-
ENSG00000170571	2024.07	2300.89	2126.53	1381.27	1562.55	1570.26	2150.5	1504.69	0.515222	1.9798e-10	2.99932e-09	EMB	5	50396192	50443248	-	5257	protein_coding	embigin [Source:HGNC Symbol;Acc:HGNC:30465]	-
ENSG00000182557	994.684	913.515	971.242	607.204	612.888	691.135	959.814	637.076	0.590558	2.02751e-10	3.06763e-09	SPNS3	17	4433688	4488208	+	2684	protein_coding	sphingolipid transporter 3 (putative) [Source:HGNC Symbol;Acc:HGNC:28433]	-
ENSG00000049449	684.713	768.641	632.157	443.308	439.976	423.896	695.17	435.727	0.674222	2.07878e-10	3.14113e-09	RCN1	11	32090904	32105755	+	4675	protein_coding	reticulocalbin 1 [Source:HGNC Symbol;Acc:HGNC:9934]	-
ENSG00000213593	1408.75	1547.34	1462.36	1068.28	985.871	1054.21	1472.82	1036.12	0.50813	2.135e-10	3.21984e-09	TMX2	11	57712600	57740973	+	2246	protein_coding	thioredoxin related transmembrane protein 2 [Source:HGNC Symbol;Acc:HGNC:30739]	-
ENSG00000123131	791.121	823.975	849.211	535.129	555.854	553.83	821.436	548.271	0.583577	2.15157e-10	3.24065e-09	PRDX4	X	23664262	23686399	+	1904	protein_coding	peroxiredoxin 4 [Source:HGNC Symbol;Acc:HGNC:17169]	-
ENSG00000136271	2382.62	2223.42	2271.56	1703.13	1583.37	1723.23	2292.54	1669.91	0.456998	2.15483e-10	3.24348e-09	DDX56	7	44565417	44575051	-	4068	protein_coding	DEAD-box helicase 56 [Source:HGNC Symbol;Acc:HGNC:18193]	-
ENSG00000205937	7640.56	6968.07	7312.82	5498.4	5276.99	5756.7	7307.15	5510.7	0.406938	2.27005e-10	3.40377e-09	RNPS1	16	2253116	2268412	-	8582	protein_coding	RNA binding protein with serine rich domain 1 [Source:HGNC Symbol;Acc:HGNC:10080]	-
ENSG00000114796	1566.05	1842.12	1643.41	1104.81	1223.97	1151.89	1683.86	1160.22	0.537632	2.28986e-10	3.42907e-09	KLHL24	3	183635568	183684477	+	8650	protein_coding	kelch like family member 24 [Source:HGNC Symbol;Acc:HGNC:25947]	-
ENSG00000069275	14509.7	16213.9	14609.6	10505.1	11930	11037	15111.1	11157.4	0.437599	2.29663e-10	3.43702e-09	NUCKS1	1	205712819	205750276	-	6546	protein_coding	nuclear casein kinase and cyclin dependent kinase substrate 1 [Source:HGNC Symbol;Acc:HGNC:29923]	-
ENSG00000163636	3391.18	3770.77	3287.82	2475.22	2598.21	2552.59	3483.25	2542.01	0.454499	2.32882e-10	3.48073e-09	PSMD6	3	64010549	64024010	-	9123	protein_coding	proteasome 26S subunit, non-ATPase 6 [Source:HGNC Symbol;Acc:HGNC:9564]	-
ENSG00000124299	1955.83	1904.5	2026.5	1355.59	1328.98	1507.6	1962.28	1397.39	0.489742	2.34176e-10	3.49783e-09	PEPD	19	33386950	33521794	-	4157	protein_coding	peptidase D [Source:HGNC Symbol;Acc:HGNC:8840]	-
ENSG00000165782	1474.68	1283.75	1451.36	953.754	900.773	1015.51	1403.26	956.679	0.552274	2.41484e-10	3.59781e-09	PIP4P1	14	20457719	20461612	-	3803	protein_coding	phosphatidylinositol-4,5-bisphosphate 4-phosphatase 1 [Source:HGNC Symbol;Acc:HGNC:19299]	-
ENSG00000176595	1006.25	972.874	974.242	662.494	704.323	649.667	984.456	672.161	0.549987	2.43105e-10	3.61788e-09	KBTBD11	8	1973878	2006936	+	6710	protein_coding	kelch repeat and BTB domain containing 11 [Source:HGNC Symbol;Acc:HGNC:29104]	-
ENSG00000119541	2930.85	3141.97	3117.78	2160.26	2332.96	2313.92	3063.53	2269.05	0.433195	2.44501e-10	3.63581e-09	VPS4B	18	63389190	63422483	-	4315	protein_coding	vacuolar protein sorting 4 homolog B [Source:HGNC Symbol;Acc:HGNC:10895]	-
ENSG00000006007	1981.27	1990.02	1950.49	1369.42	1499.18	1444.93	1973.92	1437.84	0.456786	2.5348e-10	3.76694e-09	GDE1	16	19501689	19522145	-	4416	protein_coding	glycerophosphodiester phosphodiesterase 1 [Source:HGNC Symbol;Acc:HGNC:29644]	-
ENSG00000198060	1423.79	1632.86	1324.33	970.539	1007.6	978.647	1460.32	985.595	0.567295	2.64932e-10	3.93462e-09	2020-03-05	10	92291163	92353964	+	4632	protein_coding	membrane associated ring-CH-type finger 5 [Source:HGNC Symbol;Acc:HGNC:26025]	-
ENSG00000173674	2397.65	2859.26	2445.61	1642.91	1892.08	1767.46	2567.51	1767.48	0.538725	2.65231e-10	3.93656e-09	EIF1AX	X	20124518	20141844	-	4427	protein_coding	eukaryotic translation initiation factor 1A X-linked [Source:HGNC Symbol;Acc:HGNC:3250]	-
ENSG00000124486	3097.4	3301.94	3328.83	2184.95	2551.13	2242.96	3242.72	2326.35	0.479111	2.68356e-10	3.98041e-09	USP9X	X	41085635	41236579	+	13962	protein_coding	ubiquitin specific peptidase 9 X-linked [Source:HGNC Symbol;Acc:HGNC:12632]	-
ENSG00000032389	1959.3	2013.15	2123.53	1449.39	1417.7	1542.61	2031.99	1469.9	0.46749	2.73598e-10	4.0556e-09	EIPR1	2	3188925	3377882	-	5775	protein_coding	EARP complex and GARP complex interacting protein 1 [Source:HGNC Symbol;Acc:HGNC:12383]	-
ENSG00000022840	4346.54	3840.19	3907.97	2851.39	2922.31	3086.15	4031.57	2953.28	0.448535	2.73821e-10	4.05633e-09	RNF10	12	120533480	120577594	+	5911	protein_coding	ring finger protein 10 [Source:HGNC Symbol;Acc:HGNC:10055]	-
ENSG00000042753	2271.58	2322.02	2375.59	1727.82	1612.34	1770.23	2323.06	1703.46	0.447898	2.77164e-10	4.10326e-09	AP2S1	19	46838136	46850992	-	1704	protein_coding	adaptor related protein complex 2 subunit sigma 1 [Source:HGNC Symbol;Acc:HGNC:565]	-
ENSG00000151806	1518.63	1589.6	1500.37	1116.66	1125.29	1055.13	1536.2	1099.03	0.483323	2.837e-10	4.19736e-09	GUF1	4	44678427	44700926	+	4454	protein_coding	GUF1 homolog, GTPase [Source:HGNC Symbol;Acc:HGNC:25799]	-
ENSG00000172869	2157.08	2377.35	2287.57	1491.85	1748.13	1574.87	2274	1604.95	0.502675	2.84267e-10	4.20309e-09	DMXL1	5	119037772	119249138	+	13680	protein_coding	Dmx like 1 [Source:HGNC Symbol;Acc:HGNC:2937]	-
ENSG00000168827	2145.51	2243.55	2279.57	1581.69	1713.73	1494.7	2222.87	1596.71	0.477481	2.92428e-10	4.32103e-09	GFM1	3	158644278	158692575	+	9032	protein_coding	G elongation factor mitochondrial 1 [Source:HGNC Symbol;Acc:HGNC:13780]	-
ENSG00000100804	2692.59	3032.31	2544.63	1947.99	1902.94	2022.72	2756.51	1957.88	0.493675	2.9356e-10	4.33501e-09	PSMB5	14	23016543	23035230	-	1765	protein_coding	proteasome subunit beta 5 [Source:HGNC Symbol;Acc:HGNC:9542]	-
ENSG00000120616	1452.7	1768.68	1487.37	1047.55	1093.6	1050.53	1569.58	1063.89	0.561506	2.97401e-10	4.38897e-09	EPC1	10	32267751	32378798	-	11286	protein_coding	enhancer of polycomb homolog 1 [Source:HGNC Symbol;Acc:HGNC:19876]	-
ENSG00000033627	1547.54	1296.83	1443.36	941.906	975.008	1014.59	1429.24	977.167	0.547593	3.04656e-10	4.48754e-09	ATP6V0A1	17	42458844	42522611	+	10955	protein_coding	ATPase H+ transporting V0 subunit a1 [Source:HGNC Symbol;Acc:HGNC:865]	-
ENSG00000100796	3557.73	3492.08	3250.81	2531.5	2568.34	2613.41	3433.54	2571.08	0.417007	3.04895e-10	4.48823e-09	PPP4R3A	14	91457611	91510554	-	5912	protein_coding	protein phosphatase 4 regulatory subunit 3A [Source:HGNC Symbol;Acc:HGNC:20219]	-
ENSG00000135966	1978.96	2144.95	2114.53	1546.15	1541.73	1453.23	2079.48	1513.7	0.458682	3.05572e-10	4.49537e-09	TGFBRAP1	2	105264391	105330034	-	6005	protein_coding	transforming growth factor beta receptor associated protein 1 [Source:HGNC Symbol;Acc:HGNC:16836]	-
ENSG00000165272	3182.99	3018.22	3144.78	2291.58	2241.52	2434.64	3115.33	2322.58	0.423486	3.08223e-10	4.53152e-09	AQP3	9	33441154	33447633	-	2950	protein_coding	aquaporin 3 (Gill blood group) [Source:HGNC Symbol;Acc:HGNC:636]	-
ENSG00000079246	11944.3	13204.7	12652.1	9098.18	9936.57	9642.72	12600.4	9559.16	0.398551	3.23169e-10	4.74231e-09	XRCC5	2	216107464	216206303	+	5463	protein_coding	X-ray repair cross complementing 5 [Source:HGNC Symbol;Acc:HGNC:12833]	-
ENSG00000099995	6342.85	5308.05	6386.59	4101.34	4362.64	4405.76	6012.49	4289.91	0.486787	3.28642e-10	4.81357e-09	SF3A1	22	30331988	30356947	-	6329	protein_coding	splicing factor 3a subunit 1 [Source:HGNC Symbol;Acc:HGNC:10765]	-
ENSG00000068745	3468.67	3650.04	3505.87	2630.23	2652.53	2762.7	3541.53	2681.82	0.401235	3.30587e-10	4.836e-09	IP6K2	3	48688003	48740353	-	5624	protein_coding	inositol hexakisphosphate kinase 2 [Source:HGNC Symbol;Acc:HGNC:17313]	-
ENSG00000163125	2219.53	2168.09	2248.56	1655.74	1564.36	1676.23	2212.06	1632.11	0.438761	3.30854e-10	4.83688e-09	RPRD2	1	150363091	150476566	+	8738	protein_coding	regulation of nuclear pre-mRNA domain containing 2 [Source:HGNC Symbol;Acc:HGNC:29039]	-
ENSG00000162736	2165.17	2059.43	2337.58	1590.58	1596.04	1566.57	2187.4	1584.4	0.465398	3.37495e-10	4.93089e-09	NCSTN	1	160343272	160358952	+	4175	protein_coding	nicastrin [Source:HGNC Symbol;Acc:HGNC:17091]	-
ENSG00000213762	689.339	734.434	678.169	477.864	455.366	426.661	700.647	453.297	0.628938	3.44457e-10	5.02318e-09	ZNF134	19	57614233	57624723	+	5138	protein_coding	zinc finger protein 134 [Source:HGNC Symbol;Acc:HGNC:12918]	zf-C2H2
ENSG00000131844	1416.85	1512.13	1282.32	951.78	955.996	996.156	1403.77	967.977	0.536047	3.48107e-10	5.0701e-09	MCCC2	5	71587288	71658704	+	6034	protein_coding	methylcrotonoyl-CoA carboxylase 2 [Source:HGNC Symbol;Acc:HGNC:6937]	-
ENSG00000077312	2848.73	2624.85	2696.67	1759.41	1659.41	2126.85	2723.42	1848.56	0.558731	3.50187e-10	5.09722e-09	SNRPA	19	40750637	40765389	+	2361	protein_coding	small nuclear ribonucleoprotein polypeptide A [Source:HGNC Symbol;Acc:HGNC:11151]	-
ENSG00000104635	1480.46	1640.91	1457.36	1032.74	1099.94	1085.54	1526.24	1072.74	0.508704	3.50563e-10	5.09951e-09	SLC39A14	8	22367249	22434129	+	6942	protein_coding	solute carrier family 39 member 14 [Source:HGNC Symbol;Acc:HGNC:20858]	-
ENSG00000198886	93129	74073.2	88197.9	60415.3	54890.1	63441.6	85133.4	59582.3	0.514828	3.5319e-10	5.13135e-09	MT-ND4	MT	10760	12137	+	1378	protein_coding	mitochondrially encoded NADH:ubiquinone oxidoreductase core subunit 4 [Source:HGNC Symbol;Acc:HGNC:7459]	-
ENSG00000105176	2330.57	2409.55	2269.56	1635.01	1768.05	1750.88	2336.56	1717.98	0.443408	3.55553e-10	5.16247e-09	URI1	19	29923644	30016608	+	5432	protein_coding	URI1, prefoldin like chaperone [Source:HGNC Symbol;Acc:HGNC:13236]	-
ENSG00000151239	1140.42	1182.14	1109.28	846.136	763.168	742.74	1143.94	784.015	0.545701	3.5647e-10	5.17258e-09	TWF1	12	43793723	43806375	-	3932	protein_coding	twinfilin actin binding protein 1 [Source:HGNC Symbol;Acc:HGNC:9620]	-
ENSG00000269343	592.184	674.07	624.155	428.498	387.468	352.94	630.136	389.635	0.695223	3.59688e-10	5.21603e-09	ZNF587B	19	57819741	57846238	+	4380	protein_coding	zinc finger protein 587B [Source:HGNC Symbol;Acc:HGNC:37142]	zf-C2H2
ENSG00000139641	5225.56	4911.65	5372.34	3909.8	3841.19	4025.17	5169.85	3925.39	0.397247	3.66693e-10	5.31103e-09	ESYT1	12	56118250	56144671	+	5493	protein_coding	extended synaptotagmin 1 [Source:HGNC Symbol;Acc:HGNC:29534]	-
ENSG00000100644	2164.02	2521.22	2101.52	1510.6	1634.07	1585.92	2262.25	1576.87	0.520762	3.67857e-10	5.31958e-09	HIF1A	14	61695513	61748259	+	5151	protein_coding	hypoxia inducible factor 1 subunit alpha [Source:HGNC Symbol;Acc:HGNC:4910]	Others
ENSG00000100116	1016.66	851.139	1009.25	626.95	592.066	655.196	959.017	624.738	0.617783	3.67945e-10	5.31958e-09	GCAT	22	37807905	37817176	+	2104	protein_coding	glycine C-acetyltransferase [Source:HGNC Symbol;Acc:HGNC:4188]	-
ENSG00000132153	5152.7	4784.89	5115.27	3636.31	3619.39	3987.39	5017.62	3747.7	0.420828	3.67965e-10	5.31958e-09	DHX30	3	47802909	47850195	+	7744	protein_coding	DExH-box helicase 30 [Source:HGNC Symbol;Acc:HGNC:16716]	-
ENSG00000266094	9200.83	9313.23	9433.35	7033.69	7448.81	7349.07	9315.8	7277.19	0.356268	3.69586e-10	5.3397e-09	RASSF5	1	206507530	206589448	+	6976	protein_coding	Ras association domain family member 5 [Source:HGNC Symbol;Acc:HGNC:17609]	-
ENSG00000099800	2512.16	2174.13	2453.61	1485.92	1632.26	1793.27	2379.96	1637.15	0.539117	3.70923e-10	5.35572e-09	TIMM13	19	2425624	2427894	-	1973	protein_coding	translocase of inner mitochondrial membrane 13 [Source:HGNC Symbol;Acc:HGNC:11816]	-
ENSG00000188404	677.773	800.835	789.196	467.004	466.229	513.283	755.935	482.172	0.649858	3.72579e-10	5.37631e-09	SELL	1	169690667	169711698	-	2725	protein_coding	selectin L [Source:HGNC Symbol;Acc:HGNC:10720]	-
ENSG00000124198	2639.38	2752.62	2713.67	1898.62	2127.45	1890.02	2701.89	1972.03	0.454215	3.74823e-10	5.40536e-09	ARFGEF2	20	48921890	49036693	+	8945	protein_coding	ADP ribosylation factor guanine nucleotide exchange factor 2 [Source:HGNC Symbol;Acc:HGNC:15853]	-
ENSG00000161956	1234.1	1401.46	1346.33	882.667	911.637	964.825	1327.3	919.71	0.529755	3.83459e-10	5.52309e-09	SENP3	17	7561875	7571969	+	3668	protein_coding	SUMO specific peptidase 3 [Source:HGNC Symbol;Acc:HGNC:17862]	-
ENSG00000175756	3134.41	3115.81	3012.75	2256.03	2070.42	2415.29	3087.66	2247.25	0.45834	3.93348e-10	5.65854e-09	AURKAIP1	1	1373730	1375495	-	1669	protein_coding	aurora kinase A interacting protein 1 [Source:HGNC Symbol;Acc:HGNC:24114]	-
ENSG00000131778	1608.84	1588.59	1571.39	1174.91	1089.98	1172.17	1589.61	1145.69	0.472565	4.00087e-10	5.7449e-09	CHD1L	1	147242641	147295766	+	3376	protein_coding	chromodomain helicase DNA binding protein 1 like [Source:HGNC Symbol;Acc:HGNC:1916]	-
ENSG00000128944	1175.12	1327.01	1205.3	858.971	869.088	848.714	1235.81	858.924	0.525395	4.01221e-10	5.75764e-09	KNSTRN	15	40382721	40394246	+	3654	protein_coding	kinetochore localized astrin (SPAG5) binding protein [Source:HGNC Symbol;Acc:HGNC:30767]	-
ENSG00000067082	1190.15	1181.13	1074.27	781.96	791.232	811.854	1148.52	795.015	0.530124	4.03481e-10	5.78653e-09	KLF6	10	3775996	3785281	-	6139	protein_coding	Kruppel like factor 6 [Source:HGNC Symbol;Acc:HGNC:2235]	zf-C2H2
ENSG00000115232	5270.67	5546.49	5479.36	3519.81	4360.83	3497.14	5432.17	3792.59	0.518244	4.23125e-10	6.0534e-09	ITGA4	2	181457202	181536187	+	7901	protein_coding	integrin subunit alpha 4 [Source:HGNC Symbol;Acc:HGNC:6140]	-
ENSG00000126883	2195.25	2044.34	2102.52	1576.76	1539.01	1564.73	2114.04	1560.16	0.438005	4.24094e-10	6.06356e-09	NUP214	9	131125561	131234670	+	13062	protein_coding	nucleoporin 214 [Source:HGNC Symbol;Acc:HGNC:8064]	-
ENSG00000197771	3967.17	4016.25	3780.94	2805.97	3043.62	3002.29	3921.45	2950.63	0.410095	4.26999e-10	6.10137e-09	MCMBP	10	119829404	119892556	-	6000	protein_coding	minichromosome maintenance complex binding protein [Source:HGNC Symbol;Acc:HGNC:25782]	-
ENSG00000048162	869.77	809.89	792.197	561.787	509.684	563.045	823.952	544.839	0.596351	4.27265e-10	6.10144e-09	NOP16	5	176383938	176388975	-	2862	protein_coding	NOP16 nucleolar protein [Source:HGNC Symbol;Acc:HGNC:26934]	-
ENSG00000101367	8185.33	8623.06	8346.08	6453.15	6595.11	6617.39	8384.82	6555.21	0.355189	4.31054e-10	6.15178e-09	MAPRE1	20	32819893	32850405	+	2623	protein_coding	microtubule associated protein RP/EB family member 1 [Source:HGNC Symbol;Acc:HGNC:6890]	-
ENSG00000100345	46467.9	40161.5	46870.7	31888.6	32662.3	34404.7	44500	32985.2	0.431959	4.42887e-10	6.31297e-09	MYH9	22	36281277	36388067	-	9012	protein_coding	myosin heavy chain 9 [Source:HGNC Symbol;Acc:HGNC:7579]	-
ENSG00000099381	2703	2062.45	2715.68	1646.86	1557.12	1709.41	2493.71	1637.79	0.606244	4.45124e-10	6.34098e-09	SETD1A	16	30957294	30984664	+	6832	protein_coding	SET domain containing 1A [Source:HGNC Symbol;Acc:HGNC:29010]	-
ENSG00000189227	418.693	391.363	395.098	246.831	233.567	227.614	401.718	236.004	0.76718	4.46424e-10	6.35563e-09	C15orf61	15	67521068	67530143	+	4811	protein_coding	chromosome 15 open reading frame 61 [Source:HGNC Symbol;Acc:HGNC:34453]	-
ENSG00000134900	2501.75	2733.5	2402.6	1777.18	1925.57	1820.91	2545.95	1841.22	0.467454	4.4769e-10	6.36591e-09	TPP2	13	102597003	102679958	+	6752	protein_coding	tripeptidyl peptidase 2 [Source:HGNC Symbol;Acc:HGNC:12016]	-
ENSG00000069998	3504.53	3751.65	3348.83	2524.59	2479.62	2752.56	3535	2585.59	0.451212	4.52505e-10	6.43047e-09	HDHD5	22	17137511	17165287	-	4936	protein_coding	haloacid dehalogenase like hydrolase domain containing 5 [Source:HGNC Symbol;Acc:HGNC:1843]	-
ENSG00000135776	1993.99	2209.34	1954.49	1475.06	1490.12	1483.64	2052.61	1482.94	0.469195	4.53718e-10	6.44378e-09	ABCB10	1	229516582	229558695	-	4256	protein_coding	ATP binding cassette subfamily B member 10 [Source:HGNC Symbol;Acc:HGNC:41]	-
ENSG00000126368	1101.09	947.722	1072.27	694.088	655.437	733.525	1040.36	694.35	0.5828	4.56005e-10	6.46841e-09	NR1D1	17	40092787	40100725	-	2772	protein_coding	nuclear receptor subfamily 1 group D member 1 [Source:HGNC Symbol;Acc:HGNC:7962]	THR-like
ENSG00000186501	1223.69	941.686	1047.26	667.431	671.732	721.545	1070.88	686.903	0.639178	4.57414e-10	6.48447e-09	TMEM222	1	27322145	27336400	+	4476	protein_coding	transmembrane protein 222 [Source:HGNC Symbol;Acc:HGNC:25363]	-
ENSG00000064666	14139.6	13443.2	13530.4	10279	9885.87	11137.4	13704.4	10434.1	0.393267	4.58323e-10	6.49342e-09	CNN2	19	1026581	1039068	+	3645	protein_coding	calponin 2 [Source:HGNC Symbol;Acc:HGNC:2156]	-
ENSG00000110696	6443.47	6491.19	6664.66	4908.97	5190.08	5109.79	6533.11	5069.62	0.365864	4.67913e-10	6.62527e-09	C11orf58	11	16613132	16756881	+	8675	protein_coding	chromosome 11 open reading frame 58 [Source:HGNC Symbol;Acc:HGNC:16990]	-
ENSG00000149657	2860.3	2894.48	2599.65	1993.41	1902.94	2141.6	2784.81	2012.65	0.468307	4.74919e-10	6.7204e-09	LSM14B	20	62122461	62135378	+	3381	protein_coding	LSM family member 14B [Source:HGNC Symbol;Acc:HGNC:15887]	-
ENSG00000147677	5301.9	5877.49	5116.27	3913.75	4043.97	4136.67	5431.89	4031.47	0.430165	4.78563e-10	6.76787e-09	EIF3H	8	116642130	116766925	-	6434	protein_coding	eukaryotic translation initiation factor 3 subunit H [Source:HGNC Symbol;Acc:HGNC:3273]	-
ENSG00000171603	3991.46	3610.8	4002	2868.17	2793.75	2972.8	3868.09	2878.24	0.426273	4.80253e-10	6.78767e-09	CLSTN1	1	9729026	9824526	-	5683	protein_coding	calsyntenin 1 [Source:HGNC Symbol;Acc:HGNC:17447]	-
ENSG00000177971	966.926	984.947	967.241	636.824	660.869	703.115	973.038	666.936	0.544676	4.90293e-10	6.9212e-09	IMP3	15	75639085	75648706	-	2565	protein_coding	IMP3, U3 small nucleolar ribonucleoprotein [Source:HGNC Symbol;Acc:HGNC:14497]	-
ENSG00000108654	26766.3	34030.5	27027.7	20449.4	20599.2	20598.6	29274.8	20549.1	0.510627	4.96692e-10	7.00309e-09	DDX5	17	64499616	64508199	-	7388	protein_coding	DEAD-box helicase 5 [Source:HGNC Symbol;Acc:HGNC:2746]	-
ENSG00000139343	4507.31	4262.74	4151.03	3073.54	3035.47	3423.42	4307.03	3177.48	0.438525	5.06569e-10	7.13375e-09	SNRPF	12	95858928	95903828	+	3043	protein_coding	small nuclear ribonucleoprotein polypeptide F [Source:HGNC Symbol;Acc:HGNC:11162]	-
ENSG00000089154	4179.99	3735.55	4239.05	3007.39	3082.55	2812.46	4051.53	2967.46	0.449105	5.07776e-10	7.14644e-09	GCN1	12	120127203	120194710	-	9654	protein_coding	GCN1, eIF2 alpha kinase activator homolog [Source:HGNC Symbol;Acc:HGNC:4199]	-
ENSG00000143294	2918.13	2329.06	2737.68	1770.27	1781.63	1942.55	2661.62	1831.48	0.538728	5.16912e-10	7.27065e-09	PRCC	1	156750610	156800817	+	4108	protein_coding	proline rich mitotic checkpoint control factor [Source:HGNC Symbol;Acc:HGNC:9343]	-
ENSG00000112701	2403.43	2703.32	2277.57	1589.59	1792.49	1780.36	2461.44	1720.82	0.516218	5.32905e-10	7.4821e-09	SENP6	6	75601509	75718278	+	11414	protein_coding	SUMO specific peptidase 6 [Source:HGNC Symbol;Acc:HGNC:20944]	-
ENSG00000166170	2720.35	3135.93	2852.71	2059.56	2141.03	2154.5	2903	2118.36	0.45488	5.39521e-10	7.56591e-09	BAG5	14	103556544	103562831	-	5271	protein_coding	BCL2 associated athanogene 5 [Source:HGNC Symbol;Acc:HGNC:941]	-
ENSG00000106609	3451.32	3769.76	3399.85	2418.94	2643.48	2708.33	3540.31	2590.25	0.450686	5.39879e-10	7.56639e-09	TMEM248	7	66921225	66958551	+	5086	protein_coding	transmembrane protein 248 [Source:HGNC Symbol;Acc:HGNC:25476]	-
ENSG00000047315	5560.98	5778.89	5698.42	4248.45	4569.95	4240.81	5679.43	4353.07	0.383715	5.47277e-10	7.66089e-09	POLR2B	4	56977722	57031168	+	5901	protein_coding	RNA polymerase II subunit B [Source:HGNC Symbol;Acc:HGNC:9188]	-
ENSG00000171824	2372.21	2265.68	2418.6	1671.54	1741.8	1801.56	2352.16	1738.3	0.436053	5.67361e-10	7.93729e-09	EXOSC10	1	11066618	11099881	-	6003	protein_coding	exosome component 10 [Source:HGNC Symbol;Acc:HGNC:9138]	-
ENSG00000055163	9963.04	10469.2	10651.6	7948.94	8114.2	8218.06	10361.3	8093.73	0.356413	5.7639e-10	8.05396e-09	CYFIP2	5	157266079	157395595	+	10498	protein_coding	cytoplasmic FMR1 interacting protein 2 [Source:HGNC Symbol;Acc:HGNC:13760]	-
ENSG00000160799	1962.77	1634.87	1959.49	1314.13	1136.15	1301.18	1852.37	1250.49	0.566816	6.11112e-10	8.51878e-09	CCDC12	3	46921726	46982010	-	4754	protein_coding	coiled-coil domain containing 12 [Source:HGNC Symbol;Acc:HGNC:28332]	-
ENSG00000159352	4071.27	4316.06	4117.02	3125.87	3227.39	3225.3	4168.12	3192.85	0.384609	6.12953e-10	8.53527e-09	PSMD4	1	151254703	151267479	+	3027	protein_coding	proteasome 26S subunit, non-ATPase 4 [Source:HGNC Symbol;Acc:HGNC:9561]	-
ENSG00000156983	2628.97	2452.81	2729.68	1940.09	1887.55	1949	2603.82	1925.55	0.435357	6.1339e-10	8.53527e-09	BRPF1	3	9731729	9748018	+	5477	protein_coding	bromodomain and PHD finger containing 1 [Source:HGNC Symbol;Acc:HGNC:14255]	-
ENSG00000198815	2691.43	2841.15	2504.62	1916.39	1948.2	2024.57	2679.07	1963.05	0.448488	6.17847e-10	8.58708e-09	FOXJ3	1	42176539	42335877	-	6893	protein_coding	forkhead box J3 [Source:HGNC Symbol;Acc:HGNC:29178]	Fork
ENSG00000176624	2168.64	2291.84	2151.54	1556.02	1622.3	1685.45	2204.01	1621.26	0.442942	6.18911e-10	8.59677e-09	MEX3C	18	51174550	51218304	-	7481	protein_coding	mex-3 RNA binding family member C [Source:HGNC Symbol;Acc:HGNC:28040]	-
ENSG00000119599	734.447	740.471	726.181	467.991	467.135	516.969	733.699	484.032	0.599842	6.27055e-10	8.70472e-09	DCAF4	14	72926332	72959703	+	5581	protein_coding	DDB1 and CUL4 associated factor 4 [Source:HGNC Symbol;Acc:HGNC:20229]	-
ENSG00000165406	1467.74	1521.18	1576.39	1071.25	1127.1	1091.99	1521.77	1096.78	0.472698	6.27892e-10	8.71117e-09	2020-03-08	10	45454585	45594906	-	7539	protein_coding	membrane associated ring-CH-type finger 8 [Source:HGNC Symbol;Acc:HGNC:23356]	-
ENSG00000182180	2927.38	3008.16	3086.77	2297.5	2275.02	2280.75	3007.44	2284.42	0.396961	6.3482e-10	8.80207e-09	MRPS16	10	73248843	73252693	-	2794	protein_coding	mitochondrial ribosomal protein S16 [Source:HGNC Symbol;Acc:HGNC:14048]	-
ENSG00000278540	2168.64	2106.72	2088.52	1543.19	1639.5	1495.62	2121.29	1559.43	0.443586	6.41195e-10	8.88518e-09	ACACA	17	37084988	37406818	-	13008	protein_coding	acetyl-CoA carboxylase alpha [Source:HGNC Symbol;Acc:HGNC:84]	-
ENSG00000174243	6037.5	5073.63	5848.45	4085.54	4074.75	4232.51	5653.2	4130.94	0.452361	6.44799e-10	8.92984e-09	DDX23	12	48829764	48852842	-	5419	protein_coding	DEAD-box helicase 23 [Source:HGNC Symbol;Acc:HGNC:17347]	-
ENSG00000139746	2842.95	2999.11	2688.67	2097.07	2128.36	2120.4	2843.57	2115.28	0.4268	6.53762e-10	9.04325e-09	RBM26	13	79311824	79406477	-	10122	protein_coding	RNA binding motif protein 26 [Source:HGNC Symbol;Acc:HGNC:20327]	-
ENSG00000171634	5483.49	5689.35	5874.46	3858.46	4576.29	4001.21	5682.43	4145.32	0.45496	6.59367e-10	9.11002e-09	BPTF	17	67825524	67984378	+	15098	protein_coding	bromodomain PHD finger transcription factor [Source:HGNC Symbol;Acc:HGNC:3581]	-
ENSG00000146576	4346.54	3528.3	4349.08	2882	2732.19	2941.47	4074.64	2851.89	0.514573	6.63716e-10	9.16469e-09	C7orf26	7	6590017	6608726	+	2728	protein_coding	chromosome 7 open reading frame 26 [Source:HGNC Symbol;Acc:HGNC:21702]	-
ENSG00000067048	895.216	927.601	1024.25	586.47	689.838	577.789	949.024	618.032	0.618857	6.83808e-10	9.43099e-09	DDX3Y	Y	12904108	12920478	+	5738	protein_coding	DEAD-box helicase 3 Y-linked [Source:HGNC Symbol;Acc:HGNC:2699]	-
ENSG00000106829	734.447	835.042	767.191	476.877	554.043	469.05	778.893	499.99	0.639644	6.89487e-10	9.50371e-09	TLE4	9	79571773	79726882	+	8187	protein_coding	transducin like enhancer of split 4 [Source:HGNC Symbol;Acc:HGNC:11840]	-
ENSG00000101361	5246.38	4907.63	5240.3	3885.12	3667.37	4060.19	5131.44	3870.89	0.406643	6.94855e-10	9.57206e-09	NOP56	20	2652145	2658393	+	5398	protein_coding	NOP56 ribonucleoprotein [Source:HGNC Symbol;Acc:HGNC:15911]	-
ENSG00000004142	3533.44	3364.31	3531.88	2572.96	2611.79	2728.6	3476.54	2637.79	0.39813	7.08452e-10	9.75362e-09	POLDIP2	17	28347177	28357522	-	2121	protein_coding	DNA polymerase delta interacting protein 2 [Source:HGNC Symbol;Acc:HGNC:23781]	-
ENSG00000086758	8014.15	7762.87	8214.04	6003.91	6474.7	5953.9	7997.02	6144.17	0.380173	7.2587e-10	9.97581e-09	HUWE1	X	53532096	53686729	-	17380	protein_coding	HECT, UBA and WWE domain containing 1, E3 ubiquitin protein ligase [Source:HGNC Symbol;Acc:HGNC:30892]	-
ENSG00000215717	1851.73	2201.29	1892.47	1309.19	1411.36	1427.42	1981.83	1382.66	0.519592	7.40211e-10	1.01669e-08	TMEM167B	1	109089803	109096934	+	4574	protein_coding	transmembrane protein 167B [Source:HGNC Symbol;Acc:HGNC:30187]	-
ENSG00000166326	2744.63	2954.84	2732.68	2068.44	2165.48	2057.74	2810.72	2097.22	0.422536	7.41978e-10	1.01852e-08	TRIM44	11	35662805	35818007	+	13077	protein_coding	tripartite motif containing 44 [Source:HGNC Symbol;Acc:HGNC:19016]	-
ENSG00000105778	2423.1	2609.76	2595.65	1745.59	1987.13	1810.77	2542.83	1847.83	0.460634	7.52842e-10	1.03163e-08	AVL9	7	32495426	32588721	+	14757	protein_coding	AVL9 cell migration associated [Source:HGNC Symbol;Acc:HGNC:28994]	-
ENSG00000196781	948.42	788.762	871.217	565.736	552.233	594.376	869.466	570.782	0.606079	7.52849e-10	1.03163e-08	TLE1	9	81583683	81689305	-	4906	protein_coding	transducin like enhancer of split 1 [Source:HGNC Symbol;Acc:HGNC:11837]	-
ENSG00000057757	1926.91	1836.09	1789.45	1360.53	1320.83	1384.11	1850.81	1355.16	0.449323	7.5522e-10	1.03427e-08	PITHD1	1	23778405	23788232	+	2186	protein_coding	PITH domain containing 1 [Source:HGNC Symbol;Acc:HGNC:25022]	-
ENSG00000183826	1035.17	984.947	1073.27	726.67	726.956	685.606	1031.13	713.077	0.532173	7.90089e-10	1.08013e-08	BTBD9	6	38168451	38640148	-	9537	protein_coding	BTB domain containing 9 [Source:HGNC Symbol;Acc:HGNC:21228]	-
ENSG00000122406	21419.3	22780.5	21568.4	16797.3	16762.5	17833.1	21922.7	17131	0.355837	7.95698e-10	1.08716e-08	RPL5	1	92831983	92841924	+	3717	protein_coding	ribosomal protein L5 [Source:HGNC Symbol;Acc:HGNC:10360]	-
ENSG00000198586	1862.14	2217.39	1978.49	1353.62	1448.48	1465.21	2019.34	1422.44	0.505854	8.13616e-10	1.11099e-08	TLK1	2	170990823	171231314	-	9405	protein_coding	tousled like kinase 1 [Source:HGNC Symbol;Acc:HGNC:11841]	-
ENSG00000145414	710.158	812.908	690.172	464.042	470.756	495.774	737.746	476.857	0.629831	8.21686e-10	1.12136e-08	NAF1	4	163110073	163166921	-	4808	protein_coding	nuclear assembly factor 1 ribonucleoprotein [Source:HGNC Symbol;Acc:HGNC:25126]	-
ENSG00000105202	7077.29	5950.93	7248.8	4650.29	4690.36	5120.85	6759.01	4820.5	0.487483	8.25405e-10	1.12577e-08	FBL	19	39834458	39846414	-	2173	protein_coding	fibrillarin [Source:HGNC Symbol;Acc:HGNC:3599]	-
ENSG00000126602	1656.26	1486.98	1810.45	1159.12	1088.17	1173.09	1651.23	1140.12	0.534496	8.30848e-10	1.13254e-08	TRAP1	16	3651639	3717597	-	5227	protein_coding	TNF receptor associated protein 1 [Source:HGNC Symbol;Acc:HGNC:16264]	-
ENSG00000136986	2893.84	2850.21	2731.68	2160.26	2146.47	2103.82	2825.24	2136.85	0.402724	8.31933e-10	1.13336e-08	DERL1	8	123013164	123042423	-	7081	protein_coding	derlin 1 [Source:HGNC Symbol;Acc:HGNC:28454]	-
ENSG00000017797	3277.83	3018.22	3122.78	2251.1	2467.85	2272.45	3139.61	2330.47	0.429492	8.42564e-10	1.1465e-08	RALBP1	18	9475009	9538116	+	8043	protein_coding	ralA binding protein 1 [Source:HGNC Symbol;Acc:HGNC:9841]	-
ENSG00000134215	2686.8	3173.16	2717.68	1898.62	2099.39	2074.33	2859.21	2024.11	0.498409	8.54024e-10	1.16007e-08	VAV3	1	107571160	107965144	-	7271	protein_coding	vav guanine nucleotide exchange factor 3 [Source:HGNC Symbol;Acc:HGNC:12659]	-
ENSG00000135052	1453.86	1685.17	1530.38	1123.57	1060.11	1109.5	1556.47	1097.73	0.504573	8.62291e-10	1.16995e-08	GOLM1	9	86026146	86100173	-	4233	protein_coding	golgi membrane protein 1 [Source:HGNC Symbol;Acc:HGNC:15451]	-
ENSG00000162413	2756.2	2596.68	2743.68	2042.77	2016.1	2048.52	2698.85	2035.8	0.406604	8.79134e-10	1.19141e-08	KLHL21	1	6590724	6614607	-	6901	protein_coding	kelch like family member 21 [Source:HGNC Symbol;Acc:HGNC:29041]	-
ENSG00000189403	25716.1	26131.8	26777.7	20225.3	20986.7	21226.1	26208.5	20812.7	0.332574	8.85798e-10	1.19906e-08	HMGB1	13	30456704	30617597	-	7723	protein_coding	high mobility group box 1 [Source:HGNC Symbol;Acc:HGNC:4983]	HMG
ENSG00000213585	4434.44	4543.43	4385.09	3411.2	3421.13	3517.42	4454.32	3449.92	0.368637	8.88579e-10	1.20212e-08	VDAC1	5	133971915	134005133	-	3163	protein_coding	voltage dependent anion channel 1 [Source:HGNC Symbol;Acc:HGNC:12669]	-
ENSG00000133794	1911.88	1948.77	1979.49	1415.82	1491.93	1410.84	1946.71	1439.53	0.43548	8.92837e-10	1.20719e-08	ARNTL	11	13276652	13387266	+	6726	protein_coding	aryl hydrocarbon receptor nuclear translocator like [Source:HGNC Symbol;Acc:HGNC:701]	bHLH
ENSG00000101421	3604	3764.73	3586.89	2509.78	2494.1	2932.26	3651.87	2645.38	0.465117	9.04653e-10	1.22207e-08	CHMP4B	20	33811304	33854366	+	1646	protein_coding	charged multivesicular body protein 4B [Source:HGNC Symbol;Acc:HGNC:16171]	-
ENSG00000173465	1089.53	990.983	1080.27	690.139	714.281	763.935	1053.59	722.785	0.542954	9.04889e-10	1.22207e-08	SSSCA1	11	65570430	65573942	+	2008	protein_coding	Sjogren syndrome/scleroderma autoantigen 1 [Source:HGNC Symbol;Acc:HGNC:11328]	-
ENSG00000130255	8861.94	10233.8	8433.1	6300.11	6687.45	6920.57	9176.28	6636.04	0.467585	9.14795e-10	1.23474e-08	RPL36	19	5674947	5691876	+	2272	protein_coding	ribosomal protein L36 [Source:HGNC Symbol;Acc:HGNC:13631]	-
ENSG00000162714	2011.34	1724.41	1870.47	1370.4	1328.07	1303.02	1868.74	1333.83	0.485977	9.25761e-10	1.24882e-08	ZNF496	1	247297412	247331846	-	10531	protein_coding	zinc finger protein 496 [Source:HGNC Symbol;Acc:HGNC:23713]	zf-C2H2
ENSG00000138629	1837.85	1645.94	1796.45	1183.8	1148.83	1348.17	1760.08	1226.93	0.520143	9.34322e-10	1.25964e-08	UBL7	15	74445977	74461182	-	1885	protein_coding	ubiquitin like 7 [Source:HGNC Symbol;Acc:HGNC:28221]	-
ENSG00000136758	6344	6995.23	6728.67	4938.59	5283.33	5098.73	6689.3	5106.89	0.389517	9.38537e-10	1.26386e-08	YME1L1	10	27110112	27155266	-	7335	protein_coding	YME1 like 1 ATPase [Source:HGNC Symbol;Acc:HGNC:12843]	-
ENSG00000203644	231.322	315.907	178.044	95.7704	77.8558	119.797	241.758	97.8076	1.30614	9.60714e-10	1.2915e-08	AC083799.1	3	129847048	129847957	-	910	sense_intronic	novel transcript, sense intronic to TMCC1	-
ENSG00000105127	2352.54	2186.2	2414.6	1776.19	1495.56	1664.25	2317.78	1645.33	0.494684	9.78315e-10	1.3144e-08	AKAP8	19	15353385	15379798	-	4296	protein_coding	A-kinase anchoring protein 8 [Source:HGNC Symbol;Acc:HGNC:378]	-
ENSG00000132549	2317.85	2459.85	2375.59	1507.64	1861.3	1349.1	2384.43	1572.68	0.600295	1.00984e-09	1.3552e-08	VPS13B	8	99013266	99877580	+	16716	protein_coding	vacuolar protein sorting 13 homolog B [Source:HGNC Symbol;Acc:HGNC:2183]	-
ENSG00000174010	1438.82	1604.69	1483.37	984.361	1151.54	954.688	1508.96	1030.2	0.550635	1.01072e-09	1.3556e-08	KLHL15	X	23983720	24027186	-	6272	protein_coding	kelch like family member 15 [Source:HGNC Symbol;Acc:HGNC:29347]	-
ENSG00000158941	6596.14	6137.05	6578.64	4755.94	4741.96	5173.38	6437.28	4890.42	0.39636	1.01284e-09	1.35767e-08	CCAR2	8	22604632	22621514	+	6534	protein_coding	cell cycle and apoptosis regulator 2 [Source:HGNC Symbol;Acc:HGNC:23360]	-
ENSG00000189319	3152.92	3280.81	3224.8	2413.02	2365.55	2543.38	3219.51	2440.65	0.399713	1.01682e-09	1.36222e-08	FAM53B	10	124619292	124744269	-	6424	protein_coding	family with sequence similarity 53 member B [Source:HGNC Symbol;Acc:HGNC:28968]	-
ENSG00000100448	578.305	511.086	500.124	321.867	336.771	327.137	529.838	328.592	0.687532	1.02237e-09	1.36888e-08	CTSG	14	24573522	24576260	-	1374	protein_coding	cathepsin G [Source:HGNC Symbol;Acc:HGNC:2532]	-
ENSG00000183172	1153.14	1028.21	1086.27	710.873	738.725	792.502	1089.21	747.366	0.542359	1.02525e-09	1.37195e-08	SMDT1	22	42079691	42084284	+	1731	protein_coding	single-pass membrane protein with aspartate rich tail 1 [Source:HGNC Symbol;Acc:HGNC:25055]	-
ENSG00000100028	4344.23	4780.87	4536.13	3388.49	3380.39	3584.69	4553.74	3451.19	0.400155	1.03819e-09	1.38846e-08	SNRPD3	22	24555503	24609980	+	2544	protein_coding	small nuclear ribonucleoprotein D3 polypeptide [Source:HGNC Symbol;Acc:HGNC:11160]	-
ENSG00000035687	1999.78	2393.45	2035.51	1432.61	1559.83	1510.36	2142.91	1500.93	0.513921	1.04535e-09	1.39725e-08	ADSS	1	244408494	244452134	-	3666	protein_coding	adenylosuccinate synthase [Source:HGNC Symbol;Acc:HGNC:292]	-
ENSG00000241945	1065.24	905.467	1060.26	722.721	653.626	589.769	1010.32	655.372	0.624565	1.04953e-09	1.40203e-08	PWP2	21	44107290	44131181	+	6922	protein_coding	PWP2, small subunit processome component [Source:HGNC Symbol;Acc:HGNC:9711]	-
ENSG00000067560	10660.5	10651.3	10465.6	8268.83	8325.14	8589.43	10592.5	8394.47	0.335484	1.05983e-09	1.41337e-08	RHOA	3	49359145	49412998	-	2582	protein_coding	ras homolog family member A [Source:HGNC Symbol;Acc:HGNC:667]	-
ENSG00000157193	3191.09	3329.1	3142.78	2374.51	2541.18	2375.66	3220.99	2430.45	0.406201	1.06958e-09	1.42556e-08	LRP8	1	53242364	53328070	-	10263	protein_coding	LDL receptor related protein 8 [Source:HGNC Symbol;Acc:HGNC:6700]	-
ENSG00000125686	3829.53	4046.43	3922.98	2813.87	3152.25	2667.78	3932.98	2877.97	0.450568	1.07933e-09	1.43774e-08	MED1	17	39404285	39451286	-	7330	protein_coding	mediator complex subunit 1 [Source:HGNC Symbol;Acc:HGNC:9234]	-
ENSG00000204264	5467.29	5112.87	5194.29	3812.06	3783.25	4240.81	5258.15	3945.37	0.414172	1.12211e-09	1.49302e-08	PSMB8	6	32840717	32844703	-	2997	protein_coding	proteasome subunit beta 8 [Source:HGNC Symbol;Acc:HGNC:9545]	-
ENSG00000175581	552.859	713.307	573.143	373.208	369.362	376.899	613.103	373.157	0.717534	1.13026e-09	1.50215e-08	MRPL48	11	73787316	73865133	+	4386	protein_coding	mitochondrial ribosomal protein L48 [Source:HGNC Symbol;Acc:HGNC:16653]	-
ENSG00000105193	16440	17306.5	16680.1	13247.9	12627.1	13625.5	16808.9	13166.8	0.35237	1.13578e-09	1.50863e-08	RPS16	19	39433207	39435948	-	2603	protein_coding	ribosomal protein S16 [Source:HGNC Symbol;Acc:HGNC:10396]	-
ENSG00000152818	2462.42	2604.73	2670.66	1637.97	2038.73	1706.64	2579.27	1794.45	0.523275	1.1457e-09	1.52094e-08	UTRN	6	144285701	144853034	+	14604	protein_coding	utrophin [Source:HGNC Symbol;Acc:HGNC:12635]	-
ENSG00000179409	1305.81	1396.43	1388.35	976.463	994.019	973.118	1363.53	981.2	0.475195	1.14691e-09	1.52169e-08	GEMIN4	17	744414	753999	-	5751	protein_coding	gem nuclear organelle associated protein 4 [Source:HGNC Symbol;Acc:HGNC:15717]	-
ENSG00000160710	13486.1	13805.4	14044.5	10673	11234.8	10736.6	13778.6	10881.4	0.340581	1.15804e-09	1.53558e-08	ADAR	1	154582057	154628013	-	9691	protein_coding	adenosine deaminase, RNA specific [Source:HGNC Symbol;Acc:HGNC:225]	-
ENSG00000249839	198.937	105.638	139.035	60.2267	47.9809	25.8024	147.87	44.67	1.72719	1.16137e-09	1.53912e-08	AC011330.1	15	43663654	43684339	-	3235	unprocessed_pseudogene	histidine acid phosphatase domain containing 2A (HISPPD2A) pseudogene	-
ENSG00000033100	3004.87	2821.03	3181.79	2191.86	2172.72	2308.39	3002.57	2224.32	0.432806	1.19176e-09	1.57762e-08	CHPF2	7	151232489	151238827	+	4205	protein_coding	chondroitin polymerizing factor 2 [Source:HGNC Symbol;Acc:HGNC:29270]	-
ENSG00000137154	27460.2	29389.4	26683.6	21604.6	20537.6	22321.8	27844.4	21488	0.373877	1.2433e-09	1.64212e-08	RPS6	9	19375715	19380254	-	2714	protein_coding	ribosomal protein S6 [Source:HGNC Symbol;Acc:HGNC:10429]	-
ENSG00000169230	3134.41	2800.91	3127.78	2194.82	2092.15	2333.27	3021.03	2206.75	0.452931	1.25616e-09	1.65818e-08	PRELID1	5	177303774	177306959	+	1875	protein_coding	PRELI domain containing 1 [Source:HGNC Symbol;Acc:HGNC:30255]	-
ENSG00000164362	504.282	371.241	486.121	270.527	261.632	212.87	453.881	248.343	0.869383	1.2794e-09	1.686e-08	TERT	5	1253147	1295069	-	4602	protein_coding	telomerase reverse transcriptase [Source:HGNC Symbol;Acc:HGNC:11730]	-
ENSG00000112406	1362.49	1676.12	1491.37	1024.84	1032.95	1068.03	1509.99	1041.94	0.53603	1.28619e-09	1.69303e-08	HECA	6	139135112	139180802	+	5614	protein_coding	hdc homolog, cell cycle regulator [Source:HGNC Symbol;Acc:HGNC:21041]	-
ENSG00000166441	17775.9	19294.5	18004.5	13846.2	13891.8	14892.6	18358.3	14210.2	0.369534	1.34051e-09	1.76256e-08	RPL27A	11	8682411	8714759	+	7193	protein_coding	ribosomal protein L27a [Source:HGNC Symbol;Acc:HGNC:10329]	-
ENSG00000204256	10225.6	9412.83	9719.42	7494.77	7224.29	7874.33	9785.94	7531.13	0.377733	1.35639e-09	1.78244e-08	BRD2	6	32968660	32981505	+	7337	protein_coding	bromodomain containing 2 [Source:HGNC Symbol;Acc:HGNC:1103]	-
ENSG00000214046	1424.94	1534.26	1449.36	1069.27	998.546	1091.99	1469.52	1053.27	0.48098	1.36102e-09	1.78752e-08	SMIM7	19	16630751	16660442	-	6020	protein_coding	small integral membrane protein 7 [Source:HGNC Symbol;Acc:HGNC:28419]	-
ENSG00000196814	2062.23	1923.61	2129.53	1299.32	1473.83	1544.46	2038.46	1439.2	0.501689	1.36958e-09	1.79774e-08	MVB12B	9	126326849	126507041	+	7884	protein_coding	multivesicular body subunit 12B [Source:HGNC Symbol;Acc:HGNC:23368]	-
ENSG00000173598	1968.55	2257.63	1983.49	1383.24	1550.78	1477.19	2069.89	1470.4	0.493371	1.37831e-09	1.80819e-08	NUDT4	12	93377883	93408146	+	10078	protein_coding	nudix hydrolase 4 [Source:HGNC Symbol;Acc:HGNC:8051]	-
ENSG00000185019	591.028	489.958	555.138	334.703	290.601	358.469	545.375	327.924	0.733232	1.38244e-09	1.8119e-08	UBOX5	20	3107573	3160196	-	4738	protein_coding	U-box domain containing 5 [Source:HGNC Symbol;Acc:HGNC:17777]	-
ENSG00000127337	1130.01	1289.79	1152.29	700.012	852.792	827.519	1190.69	793.441	0.585277	1.38316e-09	1.8119e-08	YEATS4	12	69359703	69390796	+	1714	protein_coding	YEATS domain containing 4 [Source:HGNC Symbol;Acc:HGNC:24859]	Others
ENSG00000011523	1046.73	1095.61	1089.27	741.48	795.758	719.702	1077.21	752.313	0.518037	1.41486e-09	1.84992e-08	CEP68	2	65056366	65087004	+	8623	protein_coding	centrosomal protein 68 [Source:HGNC Symbol;Acc:HGNC:29076]	-
ENSG00000134453	3667.61	3793.91	3406.85	2528.54	2736.72	2796.79	3622.79	2687.35	0.430632	1.42064e-09	1.85644e-08	RBM17	10	6088987	6117457	+	6419	protein_coding	RNA binding motif protein 17 [Source:HGNC Symbol;Acc:HGNC:16944]	-
ENSG00000068438	1630.82	1505.09	1668.41	1108.76	1157.88	1188.75	1601.44	1151.8	0.475077	1.44762e-09	1.89063e-08	FTSJ1	X	48476021	48486364	+	2872	protein_coding	FtsJ RNA methyltransferase homolog 1 [Source:HGNC Symbol;Acc:HGNC:13254]	-
ENSG00000151224	87.9023	97.5892	97.0241	16.7845	28.9696	36.8605	94.1719	27.5382	1.76867	1.46358e-09	1.91041e-08	MAT1A	10	80271820	80289684	-	3690	protein_coding	methionine adenosyltransferase 1A [Source:HGNC Symbol;Acc:HGNC:6903]	-
ENSG00000135763	896.372	1103.66	946.235	637.811	673.543	641.373	982.09	650.909	0.594131	1.46451e-09	1.91056e-08	URB2	1	229626234	229660199	+	6001	protein_coding	URB2 ribosome biogenesis 2 homolog (S. cerevisiae) [Source:HGNC Symbol;Acc:HGNC:28967]	-
ENSG00000062485	4980.36	5028.36	4769.19	3730.11	3717.16	3943.16	4925.97	3796.81	0.375518	1.47392e-09	1.92176e-08	CS	12	56271699	56300392	-	6402	protein_coding	citrate synthase [Source:HGNC Symbol;Acc:HGNC:2422]	-
ENSG00000213614	1050.2	1234.45	1100.27	794.795	766.789	765.778	1128.31	775.787	0.541386	1.48342e-09	1.93092e-08	HEXA	15	72340919	72376476	-	12611	protein_coding	hexosaminidase subunit alpha [Source:HGNC Symbol;Acc:HGNC:4878]	-
ENSG00000172661	2117.75	2251.59	2233.56	1593.54	1686.57	1641.22	2200.97	1640.44	0.42422	1.49813e-09	1.9479e-08	WASHC2C	10	45727200	45792961	+	5702	protein_coding	WASH complex subunit 2C [Source:HGNC Symbol;Acc:HGNC:23414]	-
ENSG00000076984	2511	2149.98	2493.62	1720.9	1663.94	1759.17	2384.87	1714.67	0.475671	1.51548e-09	1.96936e-08	MAP2K7	19	7903843	7914478	+	5145	protein_coding	mitogen-activated protein kinase kinase 7 [Source:HGNC Symbol;Acc:HGNC:6847]	-
ENSG00000164080	3891.99	4012.22	4154.03	3042.93	3173.08	3040.99	4019.42	3085.67	0.381537	1.53275e-09	1.9896e-08	RAD54L2	3	51541144	51668667	+	11924	protein_coding	RAD54 like 2 [Source:HGNC Symbol;Acc:HGNC:29123]	-
ENSG00000177370	815.41	743.489	844.21	532.167	520.547	553.83	801.036	535.515	0.580729	1.57041e-09	2.03622e-08	TIMM22	17	997117	1003671	+	3194	protein_coding	translocase of inner mitochondrial membrane 22 [Source:HGNC Symbol;Acc:HGNC:17317]	-
ENSG00000148498	892.903	957.783	928.231	584.495	670.827	634.001	926.305	629.775	0.556424	1.60452e-09	2.0793e-08	PARD3	10	34109560	34815325	-	6513	protein_coding	par-3 family cell polarity regulator [Source:HGNC Symbol;Acc:HGNC:16051]	-
ENSG00000116221	3886.21	3384.43	3703.92	2583.83	2621.75	2849.32	3658.19	2684.96	0.44582	1.62495e-09	2.10345e-08	MRPL37	1	54184041	54225464	+	2549	protein_coding	mitochondrial ribosomal protein L37 [Source:HGNC Symbol;Acc:HGNC:14034]	-
ENSG00000031698	6598.46	6163.21	6331.57	4976.11	4935.69	5001.05	6364.41	4970.95	0.356345	1.63322e-09	2.11298e-08	SARS	1	109213918	109238169	+	3836	protein_coding	seryl-tRNA synthetase [Source:HGNC Symbol;Acc:HGNC:10537]	-
ENSG00000272888	1355.55	1585.57	1361.34	1018.92	995.83	991.549	1434.15	1002.1	0.517787	1.66254e-09	2.14781e-08	LINC01578	15	92882707	92899701	+	5394	processed_transcript	long intergenic non-protein coding RNA 1578 [Source:HGNC Symbol;Acc:HGNC:48626]	-
ENSG00000143436	1570.68	1342.1	1507.37	1043.6	1013.03	1056.98	1473.38	1037.87	0.504937	1.6629e-09	2.14781e-08	MRPL9	1	151759643	151763564	-	1812	protein_coding	mitochondrial ribosomal protein L9 [Source:HGNC Symbol;Acc:HGNC:14277]	-
ENSG00000120742	4672.7	5379.48	4550.13	3554.36	3612.15	3592.98	4867.44	3586.5	0.440708	1.68516e-09	2.1739e-08	SERP1	3	150541994	150603228	-	5747	protein_coding	stress associated endoplasmic reticulum protein 1 [Source:HGNC Symbol;Acc:HGNC:10759]	-
ENSG00000198162	2479.77	2857.25	2524.63	1712.02	2038.73	1731.52	2620.55	1827.43	0.520035	1.68588e-09	2.1739e-08	MAN1A2	1	117367449	117528872	+	9667	protein_coding	mannosidase alpha class 1A member 2 [Source:HGNC Symbol;Acc:HGNC:6822]	-
ENSG00000178988	2668.3	2679.18	2557.64	2017.1	1981.7	2007.06	2635.04	2001.95	0.396343	1.71762e-09	2.21238e-08	MRFAP1L1	4	6707701	6709880	-	2180	protein_coding	Morf4 family associated protein 1 like 1 [Source:HGNC Symbol;Acc:HGNC:28796]	-
ENSG00000173890	350.453	356.15	371.092	178.706	215.461	220.242	359.232	204.803	0.809551	1.7371e-09	2.23624e-08	GPR160	3	170037929	170085403	+	4458	protein_coding	G protein-coupled receptor 160 [Source:HGNC Symbol;Acc:HGNC:23693]	-
ENSG00000110660	884.806	877.297	793.197	603.255	551.328	566.731	851.767	573.771	0.569928	1.75376e-09	2.25521e-08	SLC35F2	11	107790991	107928293	-	3717	protein_coding	solute carrier family 35 member F2 [Source:HGNC Symbol;Acc:HGNC:23615]	-
ENSG00000173692	4145.29	4628.95	4286.07	3228.55	3421.13	3184.75	4353.43	3278.14	0.409437	1.80604e-09	2.32115e-08	PSMD1	2	231056864	231172827	+	5187	protein_coding	proteasome 26S subunit, non-ATPase 1 [Source:HGNC Symbol;Acc:HGNC:9554]	-
ENSG00000077147	6322.03	6960.02	6420.6	4843.81	5190.99	5031.46	6567.55	5022.09	0.387111	1.82965e-09	2.35021e-08	TM9SF3	10	96518109	96587452	-	7535	protein_coding	transmembrane 9 superfamily member 3 [Source:HGNC Symbol;Acc:HGNC:21529]	-
ENSG00000163041	10481.2	11370.7	10909.7	8036.81	8447.35	8802.3	10920.5	8428.82	0.373671	1.88046e-09	2.41282e-08	H3F3A	1	226061851	226072001	+	3146	protein_coding	H3 histone family member 3A [Source:HGNC Symbol;Acc:HGNC:4764]	-
ENSG00000125630	1222.54	1389.39	1309.33	903.401	956.902	910.455	1307.08	923.586	0.50155	1.88598e-09	2.41859e-08	POLR1B	2	112541915	112577150	+	6329	protein_coding	RNA polymerase I subunit B [Source:HGNC Symbol;Acc:HGNC:20454]	-
ENSG00000153560	3565.83	3788.88	3361.84	2625.29	2694.17	2736.9	3572.18	2685.45	0.411556	1.89502e-09	2.42885e-08	UBP1	3	33388336	33441371	-	9760	protein_coding	upstream binding protein 1 [Source:HGNC Symbol;Acc:HGNC:12507]	CP2
ENSG00000232838	136.48	148.899	131.033	42.4549	66.0869	55.2908	138.804	54.6109	1.34217	1.93756e-09	2.482e-08	PET117	20	18137873	18143169	+	1141	protein_coding	PET117 homolog [Source:HGNC Symbol;Acc:HGNC:40045]	-
ENSG00000119596	4899.4	4073.59	4832.2	3256.19	3492.65	3174.61	4601.73	3307.82	0.476017	1.96116e-09	2.51087e-08	YLPM1	14	74763366	74859435	+	14876	protein_coding	YLP motif containing 1 [Source:HGNC Symbol;Acc:HGNC:17798]	-
ENSG00000156256	1342.82	1409.51	1316.33	902.414	1015.75	972.197	1356.22	963.452	0.492898	2.00919e-09	2.56954e-08	USP16	21	29024629	29054488	+	5694	protein_coding	ubiquitin specific peptidase 16 [Source:HGNC Symbol;Acc:HGNC:12614]	-
ENSG00000074800	35201.4	30570.6	34368.5	25012.8	24363.4	26429	33380.2	25268.4	0.401619	2.01245e-09	2.57231e-08	ENO1	1	8861000	8879250	-	5276	protein_coding	enolase 1 [Source:HGNC Symbol;Acc:HGNC:3350]	-
ENSG00000104731	4772.17	4770.8	4987.24	3757.75	3611.24	3862.99	4843.41	3743.99	0.371568	2.07239e-09	2.64459e-08	KLHDC4	16	87696485	87765992	-	11177	protein_coding	kelch domain containing 4 [Source:HGNC Symbol;Acc:HGNC:25272]	-
ENSG00000179222	4028.47	3962.93	3851.96	2877.06	2973.91	3167.24	3947.79	3006.07	0.392902	2.09127e-09	2.66722e-08	MAGED1	X	51803007	51902357	+	6016	protein_coding	MAGE family member D1 [Source:HGNC Symbol;Acc:HGNC:6813]	-
ENSG00000198373	1682.87	1650.97	1597.4	1162.08	1229.4	1226.53	1643.74	1206	0.44621	2.1339e-09	2.72011e-08	WWP2	16	69762306	69941741	+	9015	protein_coding	WW domain containing E3 ubiquitin protein ligase 2 [Source:HGNC Symbol;Acc:HGNC:16804]	-
ENSG00000166889	2196.4	2118.79	2284.57	1645.87	1670.28	1623.71	2199.92	1646.62	0.417954	2.13529e-09	2.7204e-08	PATL1	11	59636716	59668980	-	4278	protein_coding	PAT1 homolog 1, processing body mRNA decay factor [Source:HGNC Symbol;Acc:HGNC:26721]	-
ENSG00000059804	1514	1582.55	1598.4	1105.8	1163.31	1164.79	1564.98	1144.64	0.451391	2.17912e-09	2.77322e-08	SLC2A3	12	7919230	7936275	-	6159	protein_coding	solute carrier family 2 member 3 [Source:HGNC Symbol;Acc:HGNC:11007]	-
ENSG00000116251	3712.72	4068.56	3742.93	2773.39	2936.79	2985.7	3841.4	2898.63	0.406297	2.23004e-09	2.83649e-08	RPL22	1	6185020	6209389	-	4682	protein_coding	ribosomal protein L22 [Source:HGNC Symbol;Acc:HGNC:10315]	-
ENSG00000110906	3451.32	3248.61	3349.83	2424.87	2646.19	2545.22	3349.92	2538.76	0.399589	2.27067e-09	2.8866e-08	KCTD10	12	109448656	109477544	-	9865	protein_coding	potassium channel tetramerization domain containing 10 [Source:HGNC Symbol;Acc:HGNC:23236]	-
ENSG00000182307	2260.02	2563.48	2243.56	1601.44	1763.52	1735.21	2355.68	1700.06	0.470554	2.28093e-09	2.89805e-08	C8orf33	8	145052378	145066685	+	4440	protein_coding	chromosome 8 open reading frame 33 [Source:HGNC Symbol;Acc:HGNC:26104]	-
ENSG00000123505	4164.95	4627.94	4521.12	3289.76	3499.89	3285.2	4438.01	3358.28	0.402411	2.30314e-09	2.92469e-08	AMD1	6	110874770	110895713	+	7027	protein_coding	adenosylmethionine decarboxylase 1 [Source:HGNC Symbol;Acc:HGNC:457]	-
ENSG00000135506	4870.48	4053.47	4829.2	3316.42	3130.53	3450.15	4584.39	3299.03	0.474513	2.32778e-09	2.95437e-08	OS9	12	57693955	57721557	+	5169	protein_coding	OS9, endoplasmic reticulum lectin [Source:HGNC Symbol;Acc:HGNC:16994]	-
ENSG00000182247	641.918	668.033	619.154	371.234	464.419	364.919	643.035	400.191	0.683312	2.36709e-09	3.00101e-08	UBE2E2	3	23203020	23591793	+	3274	protein_coding	ubiquitin conjugating enzyme E2 E2 [Source:HGNC Symbol;Acc:HGNC:12478]	-
ENSG00000129128	5481.17	6538.48	5501.37	4008.53	4483.95	4122.85	5840.34	4205.11	0.473966	2.37846e-09	3.01379e-08	SPCS3	4	176319964	176332245	+	6831	protein_coding	signal peptidase complex subunit 3 [Source:HGNC Symbol;Acc:HGNC:26212]	-
ENSG00000007520	1162.39	1131.83	1249.31	817.504	736.914	877.281	1181.18	810.566	0.543614	2.39e-09	3.02514e-08	TSR3	16	1349240	1351911	-	1243	protein_coding	TSR3, acp transferase ribosome maturation factor [Source:HGNC Symbol;Acc:HGNC:14175]	-
ENSG00000113048	1435.35	1672.1	1486.37	1010.03	1124.38	1087.39	1531.27	1073.93	0.511994	2.41106e-09	3.05015e-08	MRPS27	5	72219409	72320646	-	6511	protein_coding	mitochondrial ribosomal protein S27 [Source:HGNC Symbol;Acc:HGNC:14512]	-
ENSG00000196850	2349.07	2762.68	2391.59	1710.04	1905.66	1721.39	2501.12	1779.03	0.491631	2.42154e-09	3.06174e-08	PPTC7	12	110533245	110583320	-	5687	protein_coding	PTC7 protein phosphatase homolog [Source:HGNC Symbol;Acc:HGNC:30695]	-
ENSG00000233276	4263.26	3926.71	4178.04	2988.63	2887.91	3310.08	4122.67	3062.2	0.428823	2.42724e-09	3.06729e-08	GPX1	3	49357171	49358600	-	1430	polymorphic_pseudogene	glutathione peroxidase 1 [Source:HGNC Symbol;Acc:HGNC:4553]	-
ENSG00000157895	800.374	772.665	756.188	526.243	521.453	539.085	776.409	528.927	0.553243	2.47292e-09	3.12164e-08	C12orf43	12	121000486	121016502	-	6140	protein_coding	chromosome 12 open reading frame 43 [Source:HGNC Symbol;Acc:HGNC:25719]	-
ENSG00000152642	774.928	834.036	819.204	498.598	583.918	540.007	809.389	540.841	0.581398	2.49563e-09	3.14862e-08	GPD1L	3	32105689	32168713	+	4802	protein_coding	glycerol-3-phosphate dehydrogenase 1 like [Source:HGNC Symbol;Acc:HGNC:28956]	-
ENSG00000155846	747.17	767.635	822.205	484.776	567.623	479.187	779.003	510.529	0.60956	2.50659e-09	3.16074e-08	PPARGC1B	5	149730298	149855022	+	12889	protein_coding	PPARG coactivator 1 beta [Source:HGNC Symbol;Acc:HGNC:30022]	-
ENSG00000139826	1238.73	1552.37	1323.33	898.464	947.849	951.924	1371.48	932.746	0.55677	2.54195e-09	3.20187e-08	ABHD13	13	108218379	108234255	+	5338	protein_coding	abhydrolase domain containing 13 [Source:HGNC Symbol;Acc:HGNC:20293]	-
ENSG00000134248	1985.9	2581.59	2135.53	1484.93	1522.71	1578.55	2234.34	1528.73	0.548003	2.6312e-09	3.3125e-08	LAMTOR5	1	110401249	110407942	-	2388	protein_coding	late endosomal/lysosomal adaptor, MAPK and MTOR activator 5 [Source:HGNC Symbol;Acc:HGNC:17955]	-
ENSG00000134001	3386.55	3603.76	3405.85	2438.69	2761.16	2580.24	3465.39	2593.36	0.418065	2.66325e-09	3.35106e-08	EIF2S1	14	67359997	67386516	+	5651	protein_coding	eukaryotic translation initiation factor 2 subunit alpha [Source:HGNC Symbol;Acc:HGNC:3265]	-
ENSG00000121152	2244.98	2114.77	1994.5	1456.3	1606.91	1563.81	2118.08	1542.34	0.45682	2.7282e-09	3.42706e-08	NCAPH	2	96335787	96373845	+	3278	protein_coding	non-SMC condensin I complex subunit H [Source:HGNC Symbol;Acc:HGNC:1112]	-
ENSG00000138442	1867.92	2092.63	1971.49	1442.48	1481.07	1447.7	1977.35	1457.08	0.440923	2.72952e-09	3.42706e-08	WDR12	2	202874782	203014798	-	9098	protein_coding	WD repeat domain 12 [Source:HGNC Symbol;Acc:HGNC:14098]	-
ENSG00000198431	7736.56	9114.03	8400.09	6107.58	6607.78	6075.54	8416.89	6263.63	0.426423	2.736e-09	3.43336e-08	TXNRD1	12	104215779	104350305	+	6708	protein_coding	thioredoxin reductase 1 [Source:HGNC Symbol;Acc:HGNC:12437]	-
ENSG00000114744	1260.7	1465.85	1402.35	940.919	994.924	980.491	1376.3	972.111	0.502245	2.76659e-09	3.46802e-08	COMMD2	3	149738470	149752499	-	4901	protein_coding	COMM domain containing 2 [Source:HGNC Symbol;Acc:HGNC:24993]	-
ENSG00000133065	2325.94	2055.41	2302.57	1536.28	1689.29	1630.16	2227.97	1618.57	0.460412	2.78659e-09	3.49122e-08	SLC41A1	1	205789093	205813748	-	6357	protein_coding	solute carrier family 41 member 1 [Source:HGNC Symbol;Acc:HGNC:19429]	-
ENSG00000112576	15806.2	14608.2	15786.9	11297.9	11223	12624.7	15400.5	11715.2	0.394529	2.79239e-09	3.49662e-08	CCND3	6	41934933	42050357	-	5802	protein_coding	cyclin D3 [Source:HGNC Symbol;Acc:HGNC:1585]	-
ENSG00000172260	70.5532	83.5042	81.0202	21.7211	26.2537	19.3518	78.3592	22.4422	1.80434	2.81225e-09	3.5196e-08	NEGR1	1	71395940	72282734	-	13406	protein_coding	neuronal growth regulator 1 [Source:HGNC Symbol;Acc:HGNC:17302]	-
ENSG00000205189	815.41	895.406	800.199	557.838	575.771	575.025	837.005	569.544	0.555567	2.81441e-09	3.52042e-08	ZBTB10	8	80485619	80526265	+	10216	protein_coding	zinc finger and BTB domain containing 10 [Source:HGNC Symbol;Acc:HGNC:30953]	-
ENSG00000163930	11546.4	10845.5	11608.9	8745.71	8534.26	9215.14	11333.6	8831.7	0.359798	2.82434e-09	3.52981e-08	BAP1	3	52401013	52410350	-	5055	protein_coding	BRCA1 associated protein 1 [Source:HGNC Symbol;Acc:HGNC:950]	-
ENSG00000163608	1952.36	2176.14	1893.47	1462.23	1464.77	1460.6	2007.32	1462.53	0.457014	2.82494e-09	3.52981e-08	NEPRO	3	113002440	113019861	-	6494	protein_coding	nucleolus and neural progenitor protein [Source:HGNC Symbol;Acc:HGNC:24496]	-
ENSG00000127884	1976.65	2117.79	1819.45	1420.76	1396.88	1464.29	1971.29	1427.31	0.465804	2.83095e-09	3.53544e-08	ECHS1	10	133362480	133373689	-	1617	protein_coding	enoyl-CoA hydratase, short chain 1 [Source:HGNC Symbol;Acc:HGNC:3151]	-
ENSG00000214113	641.918	681.112	657.163	434.422	446.313	439.562	660.065	440.099	0.585058	2.84188e-09	3.54719e-08	LYRM4	6	5102593	5260939	-	9443	protein_coding	LYR motif containing 4 [Source:HGNC Symbol;Acc:HGNC:21365]	-
ENSG00000133773	1275.74	1476.92	1209.3	853.047	872.709	962.06	1320.65	895.939	0.559822	2.89872e-09	3.61621e-08	CCDC59	12	82223681	82358805	-	3784	protein_coding	coiled-coil domain containing 59 [Source:HGNC Symbol;Acc:HGNC:25005]	-
ENSG00000143368	3740.48	3030.3	3546.88	2320.21	2350.16	2610.65	3439.22	2427.01	0.502459	2.93838e-09	3.66178e-08	SF3B4	1	149923317	149928344	-	2245	protein_coding	splicing factor 3b subunit 4 [Source:HGNC Symbol;Acc:HGNC:10771]	-
ENSG00000163877	1210.97	1178.11	1163.29	801.707	880.857	846.871	1184.12	843.145	0.489224	2.94456e-09	3.66753e-08	SNIP1	1	37534449	37554344	-	5769	protein_coding	Smad nuclear interacting protein 1 [Source:HGNC Symbol;Acc:HGNC:30587]	-
ENSG00000260917	751.796	791.781	639.159	477.864	472.566	459.835	727.579	470.089	0.629812	3.04797e-09	3.78625e-08	AL158212.3	10	112823490	112827726	+	4237	sense_overlapping	uncharacterized LOC103344931 [Source:NCBI gene;Acc:103344931]	-
ENSG00000142396	636.135	634.833	690.172	466.017	410.101	368.605	653.713	414.908	0.657281	3.06792e-09	3.80699e-08	ERVK3-1	19	58305319	58315663	+	5023	protein_coding	endogenous retrovirus group K3 member 1 [Source:HGNC Symbol;Acc:HGNC:30466]	-
ENSG00000105939	6611.18	6847.34	6544.63	5107.42	5353.04	5264.61	6667.72	5241.69	0.34712	3.13446e-09	3.88749e-08	ZC3HAV1	7	139043520	139109719	-	8235	protein_coding	zinc finger CCCH-type containing, antiviral 1 [Source:HGNC Symbol;Acc:HGNC:23721]	-
ENSG00000158321	1217.91	1078.51	1323.33	874.768	803.001	761.17	1206.58	812.98	0.570035	3.15012e-09	3.90485e-08	AUTS2	7	69598296	70793495	+	24197	protein_coding	AUTS2, activator of transcription and developmental regulator [Source:HGNC Symbol;Acc:HGNC:14262]	-
ENSG00000139505	2522.57	2863.29	2738.68	1821.61	2120.21	1926.89	2708.18	1956.24	0.469335	3.22603e-09	3.99682e-08	MTMR6	13	25246201	25288009	-	5779	protein_coding	myotubularin related protein 6 [Source:HGNC Symbol;Acc:HGNC:7453]	-
ENSG00000170027	6471.23	7310.14	6252.56	4742.11	5149.34	5015.8	6677.97	4969.09	0.42642	3.24545e-09	4.01876e-08	YWHAG	7	76326794	76359031	-	3750	protein_coding	tyrosine 3-monooxygenase/tryptophan 5-monooxygenase activation protein gamma [Source:HGNC Symbol;Acc:HGNC:12852]	-
ENSG00000131242	2018.28	2049.37	2127.53	1546.15	1537.2	1576.71	2065.06	1553.35	0.41103	3.3512e-09	4.1475e-08	RAB11FIP4	17	31391624	31538217	+	15383	protein_coding	RAB11 family interacting protein 4 [Source:HGNC Symbol;Acc:HGNC:30267]	-
ENSG00000116874	230.165	231.397	234.058	129.339	124.931	93.0729	231.874	115.781	1.00323	3.3727e-09	4.17191e-08	WARS2	1	119031216	119140671	-	3847	protein_coding	tryptophanyl tRNA synthetase 2, mitochondrial [Source:HGNC Symbol;Acc:HGNC:12730]	-
ENSG00000135452	2093.46	2165.07	2014.5	1564.91	1596.95	1535.24	2091.01	1565.7	0.417339	3.42278e-09	4.23162e-08	TSPAN31	12	57738013	57750211	+	5385	protein_coding	tetraspanin 31 [Source:HGNC Symbol;Acc:HGNC:10539]	-
ENSG00000167085	3540.38	2834.11	3775.94	2337.98	2297.65	2348.94	3383.48	2328.19	0.539165	3.4876e-09	4.30494e-08	PHB	17	49404049	49414905	-	3838	protein_coding	prohibitin [Source:HGNC Symbol;Acc:HGNC:8912]	-
ENSG00000075142	882.493	979.916	943.235	639.786	657.248	652.432	935.215	649.822	0.525885	3.49602e-09	4.31305e-08	SRI	7	88205118	88226993	-	4237	protein_coding	sorcin [Source:HGNC Symbol;Acc:HGNC:11292]	-
ENSG00000163082	111.035	131.796	87.0216	38.5056	32.5908	42.3896	109.951	37.8287	1.53979	3.53917e-09	4.36346e-08	SGPP2	2	222424517	222560948	+	3336	protein_coding	sphingosine-1-phosphate phosphatase 2 [Source:HGNC Symbol;Acc:HGNC:19953]	-
ENSG00000233695	146.889	117.711	179.045	55.2901	57.0339	65.4275	147.882	59.2505	1.31903	3.6144e-09	4.44971e-08	GAS6-AS1	13	113815630	113845744	+	7169	antisense	GAS6 antisense RNA 1 [Source:HGNC Symbol;Acc:HGNC:39826]	-
ENSG00000185658	2571.14	2904.54	2552.63	1803.84	2103.01	1793.27	2676.1	1900.04	0.494056	3.71325e-09	4.56659e-08	BRWD1	21	39184176	39321559	-	19794	protein_coding	bromodomain and WD repeat domain containing 1 [Source:HGNC Symbol;Acc:HGNC:12760]	-
ENSG00000121057	1852.89	1563.44	1759.44	1243.04	1209.48	1247.73	1725.26	1233.42	0.483576	3.79914e-09	4.66732e-08	AKAP1	17	57085092	57121349	+	5399	protein_coding	A-kinase anchoring protein 1 [Source:HGNC Symbol;Acc:HGNC:367]	-
ENSG00000112941	3460.58	3271.75	3352.83	2620.36	2558.38	2606.96	3361.72	2595.23	0.373172	3.90143e-09	4.79047e-08	TENT4A	5	6713007	6757048	+	6785	protein_coding	terminal nucleotidyltransferase 4A [Source:HGNC Symbol;Acc:HGNC:16705]	-
ENSG00000115866	2044.89	2270.71	2007.5	1487.9	1574.32	1570.26	2107.7	1544.16	0.448881	3.91448e-09	4.80357e-08	DARS	2	135906677	135986100	-	4014	protein_coding	aspartyl-tRNA synthetase [Source:HGNC Symbol;Acc:HGNC:2678]	-
ENSG00000100142	1992.84	1718.37	2036.51	1402	1316.31	1382.27	1915.91	1366.86	0.487033	3.9288e-09	4.81649e-08	POLR2F	22	37952607	38041915	+	7042	protein_coding	RNA polymerase II subunit F [Source:HGNC Symbol;Acc:HGNC:9193]	-
ENSG00000197728	11979	13982.4	12016	9284.79	9433.22	9787.4	12659.1	9501.8	0.41397	3.99402e-09	4.89388e-08	RPS26	12	56041351	56044697	+	2053	protein_coding	ribosomal protein S26 [Source:HGNC Symbol;Acc:HGNC:10414]	-
ENSG00000131876	2590.81	2358.24	2472.62	1854.19	1836.85	1896.48	2473.89	1862.51	0.40913	4.12795e-09	5.05004e-08	SNRPA1	15	101281510	101295282	-	3669	protein_coding	small nuclear ribonucleoprotein polypeptide A' [Source:HGNC Symbol;Acc:HGNC:11152]	-
ENSG00000084093	3061.55	3579.61	3218.8	2316.26	2514.02	2425.42	3286.65	2418.57	0.442668	4.17052e-09	5.09946e-08	REST	4	56907876	56966678	+	7983	protein_coding	RE1 silencing transcription factor [Source:HGNC Symbol;Acc:HGNC:9966]	zf-C2H2
ENSG00000183291	4812.65	4823.12	5251.31	3705.42	3852.05	3890.63	4962.36	3816.04	0.379024	4.28508e-09	5.23407e-08	SELENOF	1	86862445	86914424	-	2201	protein_coding	selenoprotein F [Source:HGNC Symbol;Acc:HGNC:17705]	-
ENSG00000139697	3561.2	3665.13	3547.88	2651.95	2902.39	2673.31	3591.4	2742.55	0.388909	4.31857e-09	5.27222e-08	SBNO1	12	123289109	123364843	-	11124	protein_coding	strawberry notch homolog 1 [Source:HGNC Symbol;Acc:HGNC:22973]	-
ENSG00000130985	8407.4	8183.41	8245.05	6243.83	6250.19	6839.47	8278.62	6444.5	0.361229	4.36234e-09	5.32287e-08	UBA1	X	47190861	47215128	+	6437	protein_coding	ubiquitin like modifier activating enzyme 1 [Source:HGNC Symbol;Acc:HGNC:12469]	-
ENSG00000117906	2413.84	2585.61	2370.59	1717.94	1886.64	1868.83	2456.68	1824.47	0.429059	4.43513e-09	5.40324e-08	RCN2	15	76931619	76954392	+	10019	protein_coding	reticulocalbin 2 [Source:HGNC Symbol;Acc:HGNC:9935]	-
ENSG00000172340	617.63	671.052	631.157	385.056	430.017	440.484	639.946	418.519	0.612367	4.49399e-09	5.47209e-08	SUCLG2	3	67360460	67654614	-	3090	protein_coding	succinate-CoA ligase GDP-forming beta subunit [Source:HGNC Symbol;Acc:HGNC:11450]	-
ENSG00000172575	2099.25	2249.58	2206.55	1441.49	1728.22	1549.06	2185.13	1572.92	0.474094	4.51158e-09	5.4878e-08	RASGRP1	15	38488103	38565575	-	6097	protein_coding	RAS guanyl releasing protein 1 [Source:HGNC Symbol;Acc:HGNC:9878]	-
ENSG00000077549	13553.2	11750.9	12945.2	9225.55	9303.76	10229.7	12749.8	9586.35	0.41129	4.52438e-09	5.50051e-08	CAPZB	1	19338776	19485539	-	3238	protein_coding	capping actin protein of muscle Z-line subunit beta [Source:HGNC Symbol;Acc:HGNC:1491]	-
ENSG00000127837	3340.29	3190.26	3049.76	2179.02	2187.2	2572.87	3193.44	2313.03	0.464953	4.71151e-09	5.71021e-08	AAMP	2	218264123	218270257	-	3140	protein_coding	angio associated migratory cell protein [Source:HGNC Symbol;Acc:HGNC:18]	-
ENSG00000164329	2181.37	2327.05	2052.51	1583.67	1629.54	1643.06	2186.98	1618.75	0.43394	4.77168e-09	5.78014e-08	TENT2	5	79612120	79686648	+	5508	protein_coding	terminal nucleotidyltransferase 2 [Source:HGNC Symbol;Acc:HGNC:26776]	-
ENSG00000144674	2694.9	2777.77	2540.63	1899.61	2078.57	2019.96	2671.1	1999.38	0.417548	4.8034e-09	5.81555e-08	GOLGA4	3	37243177	37366751	+	10737	protein_coding	golgin A4 [Source:HGNC Symbol;Acc:HGNC:4427]	-
ENSG00000149547	2301.65	2563.48	2372.59	1755.46	1869.44	1761.01	2412.57	1795.31	0.426553	4.81664e-09	5.82855e-08	EI24	11	125569216	125584687	+	3558	protein_coding	EI24, autophagy associated transmembrane protein [Source:HGNC Symbol;Acc:HGNC:13276]	-
ENSG00000185420	799.217	849.127	767.191	542.041	553.138	558.437	805.178	551.205	0.546645	4.82909e-09	5.8406e-08	SMYD3	1	245749342	246507312	-	5866	protein_coding	SET and MYND domain containing 3 [Source:HGNC Symbol;Acc:HGNC:15513]	-
ENSG00000152684	826.976	899.43	837.208	572.648	580.297	612.807	854.538	588.584	0.538143	4.8709e-09	5.88508e-08	PELO	5	52787940	52804046	+	4349	protein_coding	pelota mRNA surveillance and ribosome rescue factor [Source:HGNC Symbol;Acc:HGNC:8829]	-
ENSG00000241878	1235.26	1161.01	1235.31	883.654	875.425	859.772	1210.53	872.95	0.471495	4.89128e-09	5.90665e-08	PISD	22	31618491	31662432	-	5002	protein_coding	phosphatidylserine decarboxylase [Source:HGNC Symbol;Acc:HGNC:8999]	-
ENSG00000133872	4516.56	4272.8	4462.11	3286.8	3509.85	3462.13	4417.16	3419.59	0.369023	4.98039e-09	6.01116e-08	SARAF	8	30063012	30083208	-	2990	protein_coding	store-operated calcium entry associated regulatory factor [Source:HGNC Symbol;Acc:HGNC:28789]	-
ENSG00000105607	1415.69	1209.3	1253.31	867.857	888.099	951.924	1292.77	902.627	0.517083	4.9897e-09	6.01689e-08	GCDH	19	12891026	12914207	+	4136	protein_coding	glutaryl-CoA dehydrogenase [Source:HGNC Symbol;Acc:HGNC:4189]	-
ENSG00000089009	31894.7	33863.5	31482.8	25475.9	24877.6	26549.7	32413.7	25634.4	0.338533	5.03591e-09	6.06877e-08	RPL6	12	112405190	112418838	-	4447	protein_coding	ribosomal protein L6 [Source:HGNC Symbol;Acc:HGNC:10362]	-
ENSG00000106780	1139.26	1247.53	1124.28	803.681	868.182	809.089	1170.36	826.984	0.501028	5.19838e-09	6.25755e-08	MEGF9	9	120600813	120714470	-	6298	protein_coding	multiple EGF like domains 9 [Source:HGNC Symbol;Acc:HGNC:3234]	-
ENSG00000162923	4543.16	4973.03	4231.05	3433.91	3408.45	3469.5	4582.41	3437.29	0.414864	5.20058e-09	6.25755e-08	WDR26	1	224385143	224437033	-	10976	protein_coding	WD repeat domain 26 [Source:HGNC Symbol;Acc:HGNC:21208]	-
ENSG00000168214	2323.63	2813.99	2435.61	1751.51	1923.76	1645.82	2524.41	1773.7	0.509487	5.32903e-09	6.40309e-08	RBPJ	4	26163455	26435131	+	9253	protein_coding	recombination signal binding protein for immunoglobulin kappa J region [Source:HGNC Symbol;Acc:HGNC:5724]	CSL
ENSG00000005486	3073.11	2709.36	2808.7	2131.63	1967.22	2215.32	2863.72	2104.72	0.443915	5.35096e-09	6.42527e-08	RHBDD2	7	75842602	75888926	+	2441	protein_coding	rhomboid domain containing 2 [Source:HGNC Symbol;Acc:HGNC:23082]	-
ENSG00000120889	2051.83	2002.09	1909.47	1404.96	1424.94	1561.04	1987.8	1463.65	0.441127	5.35595e-09	6.42797e-08	TNFRSF10B	8	23020133	23069179	-	5158	protein_coding	TNF receptor superfamily member 10b [Source:HGNC Symbol;Acc:HGNC:11905]	-
ENSG00000167088	2668.3	3276.78	2871.71	2074.37	2127.45	2165.56	2938.93	2122.46	0.469965	5.39743e-09	6.47443e-08	SNRPD1	18	21612267	21633524	+	4909	protein_coding	small nuclear ribonucleoprotein D1 polypeptide [Source:HGNC Symbol;Acc:HGNC:11158]	-
ENSG00000175931	2628.97	2169.1	2456.61	1706.09	1734.55	1792.34	2418.23	1744.33	0.470642	5.40611e-09	6.48151e-08	UBE2O	17	76389451	76453206	-	6472	protein_coding	ubiquitin conjugating enzyme E2 O [Source:HGNC Symbol;Acc:HGNC:29554]	-
ENSG00000100221	3220	3461.9	3080.77	2345.88	2478.71	2514.81	3254.22	2446.47	0.411507	5.41403e-09	6.48768e-08	JOSD1	22	38685543	38701556	-	4326	protein_coding	Josephin domain containing 1 [Source:HGNC Symbol;Acc:HGNC:28953]	-
ENSG00000179271	2089.99	2538.33	2220.55	1610.32	1417.7	1713.09	2282.96	1580.37	0.531232	5.42666e-09	6.49949e-08	GADD45GIP1	19	12953119	12957236	-	1782	protein_coding	GADD45G interacting protein 1 [Source:HGNC Symbol;Acc:HGNC:29996]	-
ENSG00000138107	4244.76	4119.87	3989.99	3084.4	3104.27	3319.29	4118.21	3169.32	0.377586	5.48875e-09	6.56377e-08	ACTR1A	10	102461881	102502711	-	4654	protein_coding	ARP1 actin related protein 1 homolog A [Source:HGNC Symbol;Acc:HGNC:167]	-
ENSG00000104320	1603.06	2026.23	1722.43	1144.31	1282.81	1250.49	1783.91	1225.87	0.541574	5.57163e-09	6.65608e-08	NBN	8	89933336	90003228	-	6156	protein_coding	nibrin [Source:HGNC Symbol;Acc:HGNC:7652]	-
ENSG00000145191	2332.88	2331.07	2286.57	1724.85	1752.66	1813.54	2316.84	1763.68	0.393386	5.63759e-09	6.72458e-08	EIF2B5	3	184135038	184146112	+	7188	protein_coding	eukaryotic translation initiation factor 2B subunit epsilon [Source:HGNC Symbol;Acc:HGNC:3261]	-
ENSG00000135976	690.496	705.258	757.188	429.486	527.79	432.19	717.647	463.155	0.631434	5.73396e-09	6.83256e-08	ANKRD36	2	97113496	97250199	+	9479	protein_coding	ankyrin repeat domain 36 [Source:HGNC Symbol;Acc:HGNC:24079]	-
ENSG00000106028	3342.6	3133.92	3460.86	2530.51	2515.83	2547.99	3312.46	2531.44	0.387899	5.78171e-09	6.88595e-08	SSBP1	7	141738321	141787922	+	4988	protein_coding	single stranded DNA binding protein 1 [Source:HGNC Symbol;Acc:HGNC:11317]	-
ENSG00000147684	2495.96	2620.82	2314.58	1858.14	1759.9	1893.71	2477.12	1837.25	0.431133	5.82351e-09	6.9322e-08	NDUFB9	8	124539101	124580648	+	4106	protein_coding	NADH:ubiquinone oxidoreductase subunit B9 [Source:HGNC Symbol;Acc:HGNC:7704]	-
ENSG00000215421	707.845	728.398	786.196	440.346	522.358	504.068	740.813	488.924	0.599165	5.84293e-09	6.95178e-08	ZNF407	18	74597870	75065671	+	12190	protein_coding	zinc finger protein 407 [Source:HGNC Symbol;Acc:HGNC:19904]	zf-C2H2
ENSG00000113758	11410	9587.89	11053.7	7598.44	7351.03	8469.63	10683.9	7806.37	0.452595	5.92268e-09	7.0395e-08	DBN1	5	177456608	177474401	-	5119	protein_coding	drebrin 1 [Source:HGNC Symbol;Acc:HGNC:2695]	-
ENSG00000117036	2086.52	2193.24	2145.53	1560.96	1697.44	1499.3	2141.77	1585.9	0.433557	6.18653e-09	7.34564e-08	ETV3	1	157121191	157138474	-	6707	protein_coding	ETS variant 3 [Source:HGNC Symbol;Acc:HGNC:3492]	ETS
ENSG00000169155	1239.89	1239.48	1111.28	853.047	860.035	845.028	1196.88	852.703	0.488686	6.21282e-09	7.36938e-08	ZBTB43	9	126805006	126838210	+	7052	protein_coding	zinc finger and BTB domain containing 43 [Source:HGNC Symbol;Acc:HGNC:17908]	ZBTB
ENSG00000139651	2380.3	2495.06	2420.6	1830.5	1862.2	1882.65	2431.99	1858.45	0.388152	6.33743e-09	7.50956e-08	ZNF740	12	53180700	53195141	+	9063	protein_coding	zinc finger protein 740 [Source:HGNC Symbol;Acc:HGNC:27465]	zf-C2H2
ENSG00000168036	3533.44	3830.12	3856.96	2727.97	2968.48	2832.73	3740.18	2843.06	0.395819	6.36584e-09	7.53941e-08	CTNNB1	3	41194741	41260096	+	11927	protein_coding	catenin beta 1 [Source:HGNC Symbol;Acc:HGNC:2514]	-
ENSG00000183255	6334.75	6529.42	6111.52	4698.67	4777.27	5175.22	6325.23	4883.72	0.373057	6.60561e-09	7.81547e-08	PTTG1IP	21	44849585	44873903	-	3537	protein_coding	PTTG1 interacting protein [Source:HGNC Symbol;Acc:HGNC:13524]	-
ENSG00000247077	3453.64	3472.97	3368.84	2697.37	2510.4	2711.09	3431.81	2639.62	0.378724	6.61961e-09	7.82807e-08	PGAM5	12	132710819	132722734	+	3952	protein_coding	PGAM family member 5, mitochondrial serine/threonine protein phosphatase [Source:HGNC Symbol;Acc:HGNC:28763]	-
ENSG00000197345	1487.4	1643.93	1554.39	1144.31	1174.17	1112.27	1561.9	1143.58	0.450218	6.65961e-09	7.87139e-08	MRPL21	11	68891276	68903835	-	2825	protein_coding	mitochondrial ribosomal protein L21 [Source:HGNC Symbol;Acc:HGNC:14479]	-
ENSG00000120733	3492.96	3470.96	3538.88	2709.22	2792.85	2679.76	3500.93	2727.28	0.360247	6.69884e-09	7.91377e-08	KDM3B	5	138352596	138437028	+	7961	protein_coding	lysine demethylase 3B [Source:HGNC Symbol;Acc:HGNC:1337]	-
ENSG00000133393	1647.01	1938.71	1599.4	1238.1	1183.23	1239.44	1728.37	1220.26	0.502679	6.74381e-09	7.96287e-08	FOPNL	16	15865720	15888625	-	2391	protein_coding	FGFR1OP N-terminal like [Source:HGNC Symbol;Acc:HGNC:26435]	-
ENSG00000198668	9489.98	9126.1	9606.39	7409.86	7509.46	7590.51	9407.49	7503.28	0.326239	7.0078e-09	8.26624e-08	CALM1	14	90396502	90408261	+	7705	protein_coding	calmodulin 1 [Source:HGNC Symbol;Acc:HGNC:1442]	-
ENSG00000197329	796.904	827.999	806.201	531.18	575.771	571.338	810.368	559.43	0.534351	7.05107e-09	8.31309e-08	PELI1	2	64092652	64144454	-	4125	protein_coding	pellino E3 ubiquitin protein ligase 1 [Source:HGNC Symbol;Acc:HGNC:8827]	-
ENSG00000166860	1470.05	1368.26	1524.38	1084.08	1035.66	1052.37	1454.23	1057.37	0.459871	7.05575e-09	8.31441e-08	ZBTB39	12	56998834	57006446	-	6170	protein_coding	zinc finger and BTB domain containing 39 [Source:HGNC Symbol;Acc:HGNC:29014]	ZBTB
ENSG00000068097	571.365	615.717	549.137	359.386	384.752	386.114	578.74	376.751	0.618973	7.10693e-09	8.3705e-08	HEATR6	17	60043194	60078931	-	4868	protein_coding	HEAT repeat containing 6 [Source:HGNC Symbol;Acc:HGNC:24076]	-
ENSG00000122547	734.447	740.471	702.175	526.243	449.029	481.952	725.697	485.741	0.579878	7.1166e-09	8.37767e-08	EEPD1	7	36153149	36301543	+	4847	protein_coding	endonuclease/exonuclease/phosphatase family domain containing 1 [Source:HGNC Symbol;Acc:HGNC:22223]	-
ENSG00000103544	985.431	1014.12	1026.26	739.505	711.566	704.958	1008.6	718.676	0.489539	7.16396e-09	8.42919e-08	VPS35L	16	19555240	19706793	+	9767	protein_coding	VPS35 endosomal protein sorting factor like [Source:HGNC Symbol;Acc:HGNC:24641]	-
ENSG00000125354	21153.2	19793.5	20577.1	16523.8	16133.3	16598.3	20508	16418.5	0.320821	7.16826e-09	8.43001e-08	2020-09-06	X	119615724	119693370	-	6245	protein_coding	septin 6 [Source:HGNC Symbol;Acc:HGNC:15848]	-
ENSG00000165997	2457.8	2678.17	2593.65	1807.79	2054.12	1861.46	2576.54	1907.79	0.433565	7.17702e-09	8.43606e-08	ARL5B	10	18659405	18681639	+	7196	protein_coding	ADP ribosylation factor like GTPase 5B [Source:HGNC Symbol;Acc:HGNC:23052]	-
ENSG00000157625	1445.76	1533.26	1412.35	1033.73	1120.76	1034.86	1463.79	1063.12	0.461267	7.26605e-09	8.52786e-08	TAB3	X	30827442	30975084	-	12711	protein_coding	TGF-beta activated kinase 1 (MAP3K7) binding protein 3 [Source:HGNC Symbol;Acc:HGNC:30681]	-
ENSG00000129055	1176.27	1137.87	1165.29	818.491	824.728	868.066	1159.81	837.095	0.470097	7.3043e-09	8.56415e-08	ANAPC13	3	134477706	134486716	-	2359	protein_coding	anaphase promoting complex subunit 13 [Source:HGNC Symbol;Acc:HGNC:24540]	-
ENSG00000160185	2169.8	2180.16	2272.57	1542.2	1686.57	1714.02	2207.51	1647.6	0.42187	7.37805e-09	8.64196e-08	UBASH3A	21	42403447	42447681	+	3915	protein_coding	ubiquitin associated and SH3 domain containing A [Source:HGNC Symbol;Acc:HGNC:12462]	-
ENSG00000136448	3390.02	3470.96	3486.87	2620.36	2608.17	2777.44	3449.28	2668.66	0.370259	7.47414e-09	8.75013e-08	NMT1	17	45051610	45109016	+	6669	protein_coding	N-myristoyltransferase 1 [Source:HGNC Symbol;Acc:HGNC:7857]	-
ENSG00000143494	1142.73	1050.34	1006.25	734.569	779.463	729.839	1066.44	747.957	0.510666	7.52336e-09	8.80111e-08	VASH2	1	212950520	212992037	+	9086	protein_coding	vasohibin 2 [Source:HGNC Symbol;Acc:HGNC:25723]	-
ENSG00000079785	2837.16	3089.65	2994.74	2220.49	2348.35	2223.61	2973.85	2264.15	0.393584	7.52897e-09	8.80111e-08	DDX1	2	15591178	15631111	+	3833	protein_coding	DEAD-box helicase 1 [Source:HGNC Symbol;Acc:HGNC:2734]	-
ENSG00000100353	3733.54	3683.24	3837.95	2899.77	2763.88	3014.27	3751.58	2892.64	0.375195	7.58075e-09	8.85721e-08	EIF3D	22	36510850	36529436	-	4070	protein_coding	eukaryotic translation initiation factor 3 subunit D [Source:HGNC Symbol;Acc:HGNC:3278]	-
ENSG00000159023	4969.95	5341.25	5331.33	3972.99	4217.79	3835.34	5214.18	4008.71	0.379461	7.59791e-09	8.87283e-08	EPB41	1	28887091	29120046	+	19993	protein_coding	erythrocyte membrane protein band 4.1 [Source:HGNC Symbol;Acc:HGNC:3377]	-
ENSG00000136888	4424.03	4765.77	4716.17	3546.47	3520.71	3714.62	4635.33	3593.93	0.367332	7.60734e-09	8.87941e-08	ATP6V1G1	9	114587746	114598373	+	1305	protein_coding	ATPase H+ transporting V1 subunit G1 [Source:HGNC Symbol;Acc:HGNC:864]	-
ENSG00000110917	8237.37	8562.7	8279.06	6566.69	6787.03	6650.56	8359.71	6668.09	0.326192	7.67026e-09	8.94392e-08	MLEC	12	120686869	120701864	+	6723	protein_coding	malectin [Source:HGNC Symbol;Acc:HGNC:28973]	-
ENSG00000007168	5699.77	6563.63	5722.42	4411.36	4722.04	4305.31	5995.27	4479.57	0.420563	7.79946e-09	9.08552e-08	PAFAH1B1	17	2593210	2685615	+	8127	protein_coding	platelet activating factor acetylhydrolase 1b regulatory subunit 1 [Source:HGNC Symbol;Acc:HGNC:8574]	-
ENSG00000150527	963.456	982.935	870.216	632.874	669.922	652.432	938.869	651.743	0.525958	7.87442e-09	9.16827e-08	MIA2	14	39230231	39388513	+	10539	protein_coding	MIA SH3 domain ER export factor 2 [Source:HGNC Symbol;Acc:HGNC:18432]	-
ENSG00000163527	13907.1	15719.9	14264.5	10961.3	11703.7	11239.7	14630.5	11301.6	0.372502	7.88758e-09	9.17903e-08	STT3B	3	31532638	31637622	+	5012	protein_coding	STT3B, catalytic subunit of the oligosaccharyltransferase complex [Source:HGNC Symbol;Acc:HGNC:30611]	-
ENSG00000108443	1328.94	1441.7	1318.33	984.361	1025.7	939.944	1362.99	983.337	0.471221	7.9048e-09	9.19449e-08	RPS6KB1	17	59893046	59950564	+	7687	protein_coding	ribosomal protein S6 kinase B1 [Source:HGNC Symbol;Acc:HGNC:10436]	-
ENSG00000116580	2331.72	2252.6	2323.58	1648.83	1818.75	1736.13	2302.63	1734.57	0.408295	8.02761e-09	9.32806e-08	GON4L	1	155749662	155859400	-	11967	protein_coding	gon-4 like [Source:HGNC Symbol;Acc:HGNC:25973]	Others
ENSG00000187764	9153.41	8350.42	8915.22	6795.75	6796.08	7097.5	8806.35	6896.44	0.352554	8.04764e-09	9.34669e-08	SEMA4D	9	89360787	89498130	-	14160	protein_coding	semaphorin 4D [Source:HGNC Symbol;Acc:HGNC:10732]	-
ENSG00000244405	161.925	166.002	168.042	61.214	78.7611	85.7008	165.323	75.2253	1.13372	8.24444e-09	9.5705e-08	ETV5	3	186046308	186110318	-	5802	protein_coding	ETS variant 5 [Source:HGNC Symbol;Acc:HGNC:3494]	ETS
ENSG00000152495	3833	4493.13	3958.98	2680.58	3233.73	2882.49	4095.04	2932.27	0.481844	8.25541e-09	9.57849e-08	CAMK4	5	111223653	111494886	+	13910	protein_coding	calcium/calmodulin dependent protein kinase IV [Source:HGNC Symbol;Acc:HGNC:1464]	-
ENSG00000163479	3572.77	3747.63	3682.92	2692.43	2621.75	2991.23	3667.77	2768.47	0.405913	8.3606e-09	9.69093e-08	SSR2	1	156009048	156020959	-	6651	protein_coding	signal sequence receptor subunit 2 [Source:HGNC Symbol;Acc:HGNC:11324]	-
ENSG00000204099	115.661	83.5042	120.03	35.5436	41.6438	35.939	106.398	37.7088	1.49392	8.46385e-09	9.80088e-08	NEU4	2	241808825	241817413	+	4689	protein_coding	neuraminidase 4 [Source:HGNC Symbol;Acc:HGNC:21328]	-
ENSG00000164219	1649.33	1760.63	1714.43	1191.7	1324.45	1256.02	1708.13	1257.39	0.441948	8.48352e-09	9.8188e-08	PGGT1B	5	115204012	115262872	-	10064	protein_coding	protein geranylgeranyltransferase type I subunit beta [Source:HGNC Symbol;Acc:HGNC:8895]	-
ENSG00000163166	1850.58	1806.91	1760.44	1305.24	1409.55	1322.37	1805.97	1345.72	0.423886	8.9008e-09	1.02865e-07	IWS1	2	127436207	127526886	-	4150	protein_coding	IWS1, SUPT6H interacting protein [Source:HGNC Symbol;Acc:HGNC:25467]	-
ENSG00000197258	151.516	187.13	179.045	91.8211	76.9505	50.6832	172.563	73.1516	1.24266	8.94592e-09	1.03335e-07	EIF4BP6	7	104667749	104669576	+	1828	processed_pseudogene	eukaryotic translation initiation factor 4B pseudogene 6 [Source:HGNC Symbol;Acc:HGNC:37939]	-
ENSG00000068489	1722.19	2002.09	1761.44	1181.83	1409.55	1258.79	1828.57	1283.39	0.510717	9.00806e-09	1.03899e-07	PRR11	17	59155499	59204705	+	4080	protein_coding	proline rich 11 [Source:HGNC Symbol;Acc:HGNC:25619]	-
ENSG00000100207	4513.09	4570.6	4605.15	3540.54	3713.54	3440.01	4562.94	3564.7	0.356196	9.04494e-09	1.04273e-07	TCF20	22	42160013	42343616	-	7548	protein_coding	transcription factor 20 [Source:HGNC Symbol;Acc:HGNC:11631]	-
ENSG00000141456	3555.42	2866.31	3301.82	2348.84	2101.2	2433.72	3241.18	2294.59	0.497999	9.31125e-09	1.07238e-07	PELP1	17	4669774	4704337	-	6577	protein_coding	proline, glutamate and leucine rich protein 1 [Source:HGNC Symbol;Acc:HGNC:30134]	-
ENSG00000144043	2628.97	2470.92	2512.62	1913.43	1946.39	1968.35	2537.51	1942.73	0.384929	9.5628e-09	1.10026e-07	TEX261	2	70985938	70994945	-	4260	protein_coding	testis expressed 261 [Source:HGNC Symbol;Acc:HGNC:30712]	-
ENSG00000118816	4787.21	5351.31	4552.13	3510.92	3692.72	3782.81	4896.88	3662.15	0.419151	9.84619e-09	1.13231e-07	CCNI	4	77047158	77076005	-	3741	protein_coding	cyclin I [Source:HGNC Symbol;Acc:HGNC:1595]	-
ENSG00000182220	2264.64	2737.53	2414.6	1729.79	1806.98	1843.03	2472.26	1793.27	0.463621	9.91671e-09	1.13949e-07	ATP6AP2	X	40579372	40606848	+	9560	protein_coding	ATPase H+ transporting accessory protein 2 [Source:HGNC Symbol;Acc:HGNC:18305]	-
ENSG00000101336	116.818	119.723	128.032	52.3281	43.4544	52.5263	121.524	49.4363	1.29969	9.91832e-09	1.13949e-07	HCK	20	32052188	32101856	+	3092	protein_coding	HCK proto-oncogene, Src family tyrosine kinase [Source:HGNC Symbol;Acc:HGNC:4840]	-
ENSG00000164180	1280.37	1428.63	1347.34	954.742	1031.14	913.22	1352.11	966.366	0.484946	9.9924e-09	1.14743e-07	TMEM161B	5	88189633	88269476	-	9598	protein_coding	transmembrane protein 161B [Source:HGNC Symbol;Acc:HGNC:28483]	-
ENSG00000170430	559.799	542.274	478.119	341.614	317.76	345.568	526.731	334.981	0.652293	1.02351e-08	1.17415e-07	MGMT	10	129467184	129768007	+	3557	protein_coding	O-6-methylguanine-DNA methyltransferase [Source:HGNC Symbol;Acc:HGNC:7059]	-
ENSG00000183617	865.144	1023.18	956.238	659.532	625.562	672.705	948.186	652.6	0.540189	1.02505e-08	1.17534e-07	MRPL54	19	3762664	3768575	+	1003	protein_coding	mitochondrial ribosomal protein L54 [Source:HGNC Symbol;Acc:HGNC:16685]	-
ENSG00000166557	4628.75	5449.9	4730.18	3546.47	3718.97	3775.44	4936.28	3680.29	0.423745	1.04534e-08	1.19685e-07	TMED3	15	79311062	79427432	+	19470	protein_coding	transmembrane p24 trafficking protein 3 [Source:HGNC Symbol;Acc:HGNC:28889]	-
ENSG00000124214	3483.71	3317.03	3352.83	2556.18	2535.74	2728.6	3384.52	2606.84	0.376397	1.05282e-08	1.20423e-07	STAU1	20	49113339	49188367	-	4094	protein_coding	staufen double-stranded RNA binding protein 1 [Source:HGNC Symbol;Acc:HGNC:11370]	-
ENSG00000079819	1561.42	1524.2	1495.37	1054.46	1204.95	1033.02	1527	1097.48	0.475924	1.06974e-08	1.22239e-07	EPB41L2	6	130839347	131063322	-	10320	protein_coding	erythrocyte membrane protein band 4.1 like 2 [Source:HGNC Symbol;Acc:HGNC:3379]	-
ENSG00000114738	2207.97	2166.08	2331.58	1674.5	1664.85	1738.9	2235.21	1692.75	0.401135	1.07342e-08	1.226e-07	MAPKAPK3	3	50611520	50649297	+	3921	protein_coding	mitogen-activated protein kinase-activated protein kinase 3 [Source:HGNC Symbol;Acc:HGNC:6888]	-
ENSG00000198830	20957.8	23955.6	19963	15038.9	15766.7	17168.7	21625.5	15991.4	0.435426	1.07459e-08	1.22673e-07	HMGN2	1	26472450	26475972	+	2509	protein_coding	high mobility group nucleosomal binding domain 2 [Source:HGNC Symbol;Acc:HGNC:4986]	-
ENSG00000184281	1844.79	1662.03	1682.42	1166.03	1166.93	1360.15	1729.75	1231.04	0.489958	1.08185e-08	1.23441e-07	TSSC4	11	2400488	2403878	+	2659	protein_coding	tumor suppressing subtransferable candidate 4 [Source:HGNC Symbol;Acc:HGNC:12386]	-
ENSG00000156374	751.796	793.793	731.182	510.446	526.884	528.949	758.924	522.093	0.539545	1.08548e-08	1.23796e-07	PCGF6	10	103302796	103351144	-	3008	protein_coding	polycomb group ring finger 6 [Source:HGNC Symbol;Acc:HGNC:21156]	-
ENSG00000125818	3949.82	3167.12	3810.95	2576.91	2639.85	2672.39	3642.63	2629.72	0.469682	1.08999e-08	1.24249e-07	PSMF1	20	1113263	1189415	+	5296	protein_coding	proteasome inhibitor subunit 1 [Source:HGNC Symbol;Acc:HGNC:9571]	-
ENSG00000119977	791.121	855.163	816.203	526.243	591.161	575.025	820.829	564.143	0.540859	1.09318e-08	1.24552e-07	TCTN3	10	95663396	95694143	-	3223	protein_coding	tectonic family member 3 [Source:HGNC Symbol;Acc:HGNC:24519]	-
ENSG00000130640	2099.25	1880.35	2102.52	1494.81	1421.32	1557.36	2027.37	1491.16	0.442961	1.10206e-08	1.25503e-07	TUBGCP2	10	133278630	133312337	-	7697	protein_coding	tubulin gamma complex associated protein 2 [Source:HGNC Symbol;Acc:HGNC:18599]	-
ENSG00000174106	1628.51	1797.85	1740.43	1190.71	1355.23	1172.17	1722.26	1239.37	0.474852	1.10383e-08	1.25643e-07	LEMD3	12	65169571	65248327	+	5562	protein_coding	LEM domain containing 3 [Source:HGNC Symbol;Acc:HGNC:28887]	-
ENSG00000185760	226.695	268.622	230.057	104.656	138.511	130.855	241.792	124.674	0.95439	1.10963e-08	1.26242e-07	KCNQ5	6	72621792	73198851	+	7570	protein_coding	potassium voltage-gated channel subfamily Q member 5 [Source:HGNC Symbol;Acc:HGNC:6299]	-
ENSG00000105063	15034.8	12159.4	14692.7	10056.9	9396.11	10812.1	13962.3	10088.4	0.468771	1.12207e-08	1.27534e-07	PPP6R1	19	55229780	55258995	-	6583	protein_coding	protein phosphatase 6 regulatory subunit 1 [Source:HGNC Symbol;Acc:HGNC:29195]	-
ENSG00000143753	1343.98	1513.14	1301.32	1008.06	976.818	994.313	1386.15	993.063	0.481528	1.12866e-08	1.28157e-07	DEGS1	1	224175756	224193441	+	2515	protein_coding	delta 4-desaturase, sphingolipid 1 [Source:HGNC Symbol;Acc:HGNC:13709]	-
ENSG00000072364	3262.8	3688.27	3287.82	2297.5	2729.48	2406.99	3412.96	2477.99	0.461782	1.13843e-08	1.29079e-07	AFF4	5	132875379	132963634	-	11297	protein_coding	AF4/FMR2 family member 4 [Source:HGNC Symbol;Acc:HGNC:17869]	AF-4
ENSG00000084774	3166.8	2784.81	3011.75	2212.59	2233.37	2318.53	2987.79	2254.83	0.405599	1.23109e-08	1.39382e-07	CAD	2	27217390	27243943	+	8422	protein_coding	carbamoyl-phosphate synthetase 2, aspartate transcarbamylase, and dihydroorotase [Source:HGNC Symbol;Acc:HGNC:1424]	-
ENSG00000110911	1764.99	1770.69	1797.45	1394.1	1324.45	1256.94	1777.71	1325.17	0.424228	1.24116e-08	1.40387e-07	SLC11A2	12	50979401	51028566	-	10145	protein_coding	solute carrier family 11 member 2 [Source:HGNC Symbol;Acc:HGNC:10908]	-
ENSG00000103194	2947.04	2720.43	2693.67	2080.29	2152.8	2141.6	2787.05	2124.9	0.390788	1.25219e-08	1.41498e-07	USP10	16	84699978	84779922	+	5083	protein_coding	ubiquitin specific peptidase 10 [Source:HGNC Symbol;Acc:HGNC:12608]	-
ENSG00000119383	4560.51	4758.73	4604.15	3610.64	3528.86	3768.99	4641.13	3636.16	0.352156	1.27203e-08	1.43651e-07	PTPA	9	129110950	129148946	+	5624	protein_coding	protein phosphatase 2 phosphatase activator [Source:HGNC Symbol;Acc:HGNC:9308]	-
ENSG00000113558	3733.54	4543.43	3663.91	2849.42	2770.22	2970.04	3980.29	2863.22	0.475455	1.27355e-08	1.43651e-07	SKP1	5	134148935	134177038	-	12771	protein_coding	S-phase kinase associated protein 1 [Source:HGNC Symbol;Acc:HGNC:10899]	-
ENSG00000114503	3675.71	3775.8	3533.88	2834.61	2810.96	2907.38	3661.79	2850.98	0.361049	1.27426e-08	1.43651e-07	NCBP2	3	196935402	196942597	-	5114	protein_coding	nuclear cap binding protein subunit 2 [Source:HGNC Symbol;Acc:HGNC:7659]	-
ENSG00000176095	2157.08	2194.25	2268.56	1613.29	1676.62	1732.45	2206.63	1674.12	0.398472	1.28095e-08	1.44329e-07	IP6K1	3	49724294	49786542	-	5200	protein_coding	inositol hexakisphosphate kinase 1 [Source:HGNC Symbol;Acc:HGNC:18360]	-
ENSG00000182957	808.47	778.702	771.192	489.712	525.979	582.397	786.121	532.696	0.560414	1.29851e-08	1.46238e-07	SPATA13	13	23979805	24307074	+	9948	protein_coding	spermatogenesis associated 13 [Source:HGNC Symbol;Acc:HGNC:23222]	-
ENSG00000111203	877.867	717.331	806.201	592.394	436.354	466.286	800.466	498.345	0.684138	1.31259e-08	1.47752e-07	ITFG2	12	2812622	2859791	+	6250	protein_coding	integrin alpha FG-GAP repeat containing 2 [Source:HGNC Symbol;Acc:HGNC:30879]	-
ENSG00000176946	1672.46	1554.38	1596.4	1186.76	1138.87	1237.59	1607.75	1187.74	0.436445	1.31692e-08	1.48168e-07	THAP4	2	241584405	241637449	-	3147	protein_coding	THAP domain containing 4 [Source:HGNC Symbol;Acc:HGNC:23187]	THAP
ENSG00000130638	2203.34	2491.04	2249.56	1669.56	1690.19	1796.95	2314.65	1718.9	0.429554	1.32637e-08	1.49088e-07	ATXN10	22	45671798	45845307	+	5127	protein_coding	ataxin 10 [Source:HGNC Symbol;Acc:HGNC:10549]	-
ENSG00000156697	1034.01	1091.59	1121.28	665.456	822.012	746.426	1082.29	744.631	0.539132	1.33938e-08	1.50478e-07	UTP14A	X	129906121	129929761	+	4087	protein_coding	UTP14A, small subunit processome component [Source:HGNC Symbol;Acc:HGNC:10665]	-
ENSG00000163719	1745.32	1732.46	1879.47	1296.36	1196.81	1396.09	1785.75	1296.42	0.462306	1.36147e-08	1.52739e-07	MTMR14	3	9649433	9702393	+	6019	protein_coding	myotubularin related protein 14 [Source:HGNC Symbol;Acc:HGNC:26190]	-
ENSG00000177030	1566.05	1361.22	1509.38	1085.07	1018.46	1094.76	1478.88	1066.1	0.47176	1.36669e-08	1.53239e-07	DEAF1	11	644233	706715	-	4452	protein_coding	DEAF1, transcription factor [Source:HGNC Symbol;Acc:HGNC:14677]	SAND
ENSG00000068354	862.831	810.896	838.208	572.648	583.918	601.748	837.312	586.105	0.513959	1.36723e-08	1.53239e-07	TBC1D25	X	48539457	48562609	+	4223	protein_coding	TBC1 domain family member 25 [Source:HGNC Symbol;Acc:HGNC:8092]	-
ENSG00000120533	3174.89	3052.43	3364.84	2387.35	2404.48	2535.08	3197.39	2442.3	0.388642	1.39132e-08	1.55789e-07	ENY2	8	109334324	109345953	+	6783	protein_coding	ENY2, transcription and export complex 2 subunit [Source:HGNC Symbol;Acc:HGNC:24449]	-
ENSG00000189343	2545.7	2938.74	2639.66	1948.98	1855.86	2128.7	2708.03	1977.85	0.453661	1.39552e-08	1.56185e-07	RPS2P46	17	19445970	19446852	-	883	processed_pseudogene	ribosomal protein S2 pseudogene 46 [Source:HGNC Symbol;Acc:HGNC:35839]	-
novel.29	186.214	224.355	156.039	69.1126	102.299	82.0147	188.869	84.4754	1.15823	1.39984e-08	1.56593e-07	-	1	228182718	228185111	-	2394	-	-	-
ENSG00000112365	959.986	1077.51	1011.25	748.391	669.922	720.624	1016.25	712.979	0.512473	1.40375e-08	1.56955e-07	ZBTB24	6	109462594	109483237	-	5519	protein_coding	zinc finger and BTB domain containing 24 [Source:HGNC Symbol;Acc:HGNC:21143]	ZBTB
ENSG00000002822	1694.43	1432.65	1553.39	1092.97	1084.55	1174.01	1560.16	1117.17	0.48098	1.42637e-08	1.59256e-07	MAD1L1	7	1815793	2233243	-	7230	protein_coding	mitotic arrest deficient 1 like 1 [Source:HGNC Symbol;Acc:HGNC:6762]	-
ENSG00000148773	13406.3	12521.6	12712.2	9066.59	10745	9378.24	12880	9729.95	0.404484	1.47024e-08	1.64076e-07	MKI67	10	128096659	128126385	-	12807	protein_coding	marker of proliferation Ki-67 [Source:HGNC Symbol;Acc:HGNC:7107]	-
ENSG00000092439	2866.08	3226.48	3004.75	2189.88	2404.48	2242.96	3032.44	2279.11	0.41216	1.47884e-08	1.64958e-07	TRPM7	15	50552473	50686815	-	12398	protein_coding	transient receptor potential cation channel subfamily M member 7 [Source:HGNC Symbol;Acc:HGNC:17994]	-
ENSG00000161203	9756	7993.26	9265.3	6529.17	6249.28	7059.72	9004.86	6612.72	0.445311	1.48725e-08	1.65816e-07	AP2M1	3	184174689	184184091	+	4756	protein_coding	adaptor related protein complex 2 subunit mu 1 [Source:HGNC Symbol;Acc:HGNC:564]	-
ENSG00000164109	2838.32	3437.76	3253.81	2181	2386.37	2378.43	3176.63	2315.26	0.456654	1.50513e-08	1.6765e-07	MAD2L1	4	120055608	120067074	-	5748	protein_coding	mitotic arrest deficient 2 like 1 [Source:HGNC Symbol;Acc:HGNC:6763]	-
ENSG00000065485	683.556	637.851	676.168	412.701	474.377	449.699	665.859	445.592	0.578295	1.5469e-08	1.72139e-07	PDIA5	3	123067062	123225227	+	4030	protein_coding	protein disulfide isomerase family A member 5 [Source:HGNC Symbol;Acc:HGNC:24811]	-
ENSG00000150459	5728.69	5831.21	5763.43	4322.5	4445.02	4777.13	5774.44	4514.88	0.354933	1.55681e-08	1.731e-07	SAP18	13	21140514	21149084	+	3396	protein_coding	Sin3A associated protein 18 [Source:HGNC Symbol;Acc:HGNC:10530]	-
ENSG00000065150	4698.15	5292.96	4810.2	3612.62	3905.46	3788.34	4933.77	3768.81	0.38866	1.55702e-08	1.731e-07	IPO5	13	97953658	98024297	+	9671	protein_coding	importin 5 [Source:HGNC Symbol;Acc:HGNC:6402]	-
ENSG00000103266	1216.75	1181.13	1263.31	833.301	786.705	949.159	1220.4	856.388	0.511021	1.57099e-08	1.74487e-07	STUB1	16	680224	682870	+	2316	protein_coding	STIP1 homology and U-box containing protein 1 [Source:HGNC Symbol;Acc:HGNC:11427]	-
ENSG00000108671	4952.6	5074.64	4886.22	3773.55	3869.25	4064.8	4971.15	3902.53	0.349095	1.59007e-08	1.76439e-07	PSMD11	17	32444261	32483318	+	7200	protein_coding	proteasome 26S subunit, non-ATPase 11 [Source:HGNC Symbol;Acc:HGNC:9556]	-
ENSG00000124209	1706	1657	1637.41	1199.6	1243.88	1292.88	1666.8	1245.45	0.419918	1.59923e-08	1.77371e-07	RAB22A	20	58309696	58367507	+	9285	protein_coding	RAB22A, member RAS oncogene family [Source:HGNC Symbol;Acc:HGNC:9764]	-
ENSG00000179262	3390.02	2400.49	3264.81	1955.89	1921.05	2131.46	3018.44	2002.8	0.591395	1.61404e-08	1.78844e-07	RAD23A	19	12945855	12953642	+	2449	protein_coding	RAD23 homolog A, nucleotide excision repair protein [Source:HGNC Symbol;Acc:HGNC:9812]	-
ENSG00000006695	757.579	728.398	749.186	513.408	534.127	496.696	745.054	514.744	0.533124	1.61488e-08	1.78853e-07	COX10	17	14069496	14208677	+	3172	protein_coding	cytochrome c oxidase assembly factor heme A:farnesyltransferase COX10 [Source:HGNC Symbol;Acc:HGNC:2260]	-
ENSG00000104419	1730.29	1759.62	1821.45	1270.69	1328.98	1376.74	1770.46	1325.47	0.417617	1.61908e-08	1.79233e-07	NDRG1	8	133237171	133302022	-	9823	protein_coding	N-myc downstream regulated 1 [Source:HGNC Symbol;Acc:HGNC:7679]	-
ENSG00000132300	2482.08	2690.24	2299.57	1842.35	1903.85	1792.34	2490.63	1846.18	0.431934	1.62611e-08	1.79771e-07	PTCD3	2	86106182	86142157	+	10164	protein_coding	pentatricopeptide repeat domain 3 [Source:HGNC Symbol;Acc:HGNC:24717]	-
ENSG00000105819	2319	2354.21	2284.57	1835.43	1673.9	1779.44	2319.26	1762.93	0.395958	1.62624e-08	1.79771e-07	PMPCB	7	103297422	103329511	+	4835	protein_coding	peptidase, mitochondrial processing beta subunit [Source:HGNC Symbol;Acc:HGNC:9119]	-
ENSG00000142507	3410.84	3030.3	2965.74	2177.05	2342.01	2441.09	3135.63	2320.05	0.433905	1.63368e-08	1.80508e-07	PSMB6	17	4796144	4798503	+	1448	protein_coding	proteasome subunit beta 6 [Source:HGNC Symbol;Acc:HGNC:9543]	-
ENSG00000138814	1156.61	1173.08	1214.3	814.542	908.921	824.755	1181.33	849.406	0.47574	1.64137e-08	1.81185e-07	PPP3CA	4	101023409	101348278	-	5213	protein_coding	protein phosphatase 3 catalytic subunit alpha [Source:HGNC Symbol;Acc:HGNC:9314]	-
ENSG00000008311	333.104	408.466	368.092	202.401	245.336	189.832	369.887	212.523	0.800029	1.6886e-08	1.86311e-07	AASS	7	122075647	122144280	-	4591	protein_coding	aminoadipate-semialdehyde synthase [Source:HGNC Symbol;Acc:HGNC:17366]	-
ENSG00000114395	425.632	393.375	432.107	271.514	258.01	251.573	417.038	260.366	0.679802	1.73611e-08	1.91373e-07	CYB561D2	3	50350695	50358460	+	2086	protein_coding	cytochrome b561 family member D2 [Source:HGNC Symbol;Acc:HGNC:30253]	-
ENSG00000051108	1681.71	1880.35	1708.42	1243.04	1239.36	1368.45	1756.83	1283.61	0.453014	1.77307e-08	1.95356e-07	HERPUD1	16	56932048	56944863	+	5155	protein_coding	homocysteine inducible ER protein with ubiquitin like domain 1 [Source:HGNC Symbol;Acc:HGNC:13744]	-
ENSG00000115762	7780.51	8746.81	8365.08	6137.2	6756.25	6248.78	8297.47	6380.75	0.379034	1.79111e-08	1.97157e-07	PLEKHB2	2	131104847	131353709	+	6728	protein_coding	pleckstrin homology domain containing B2 [Source:HGNC Symbol;Acc:HGNC:19236]	-
ENSG00000011243	2342.13	2089.62	2419.6	1694.25	1551.68	1752.72	2283.78	1666.22	0.454828	1.79478e-08	1.97468e-07	AKAP8L	19	15380048	15419141	-	5081	protein_coding	A-kinase anchoring protein 8 like [Source:HGNC Symbol;Acc:HGNC:29857]	-
ENSG00000100225	3738.16	3970.98	3506.87	2806.96	2867.99	2912.9	3738.67	2862.62	0.385112	1.7958e-08	1.97488e-07	FBXO7	22	32474676	32498829	+	8521	protein_coding	F-box protein 7 [Source:HGNC Symbol;Acc:HGNC:13586]	-
ENSG00000124532	1572.99	1729.44	1628.41	1177.88	1232.11	1247.73	1643.61	1219.24	0.431115	1.81412e-08	1.99408e-07	MRS2	6	24402908	24426194	+	5133	protein_coding	MRS2, magnesium transporter [Source:HGNC Symbol;Acc:HGNC:13785]	-
ENSG00000155508	3912.81	3892.5	3715.92	2824.73	3001.97	3088.91	3840.41	2971.87	0.36959	1.84893e-08	2.02948e-07	CNOT8	5	154857553	154876793	+	3930	protein_coding	CCR4-NOT transcription complex subunit 8 [Source:HGNC Symbol;Acc:HGNC:9207]	-
ENSG00000005022	7327.12	7548.58	7630.9	5878.52	6052.83	6082.91	7502.2	6004.76	0.321255	1.85139e-08	2.03124e-07	SLC25A5	X	119468400	119471319	+	1500	protein_coding	solute carrier family 25 member 5 [Source:HGNC Symbol;Acc:HGNC:10991]	-
ENSG00000180071	170.022	212.282	197.049	89.8464	106.825	88.4653	193.117	95.0457	1.02375	1.89963e-08	2.08123e-07	ANKRD18A	9	38571358	38620660	-	5303	protein_coding	ankyrin repeat domain 18A [Source:HGNC Symbol;Acc:HGNC:23643]	-
ENSG00000063322	2031.01	2104.71	1929.48	1426.68	1518.19	1579.47	2021.73	1508.11	0.422507	1.90259e-08	2.08255e-07	MED29	19	39391303	39400637	+	3835	protein_coding	mediator complex subunit 29 [Source:HGNC Symbol;Acc:HGNC:23074]	-
ENSG00000155304	2069.17	2445.77	2392.6	1647.84	1775.29	1588.69	2302.51	1670.61	0.463387	1.92342e-08	2.10237e-07	HSPA13	21	14371115	14383484	-	4194	protein_coding	heat shock protein family A (Hsp70) member 13 [Source:HGNC Symbol;Acc:HGNC:11375]	-
ENSG00000130332	2609.31	2382.38	2656.66	1807.79	1766.24	2043	2549.45	1872.34	0.445131	1.9756e-08	2.15739e-07	LSM7	19	2321517	2328620	-	1698	protein_coding	LSM7 homolog, U6 small nuclear RNA and mRNA degradation associated [Source:HGNC Symbol;Acc:HGNC:20470]	-
ENSG00000183751	1345.14	1225.4	1351.34	966.59	902.584	972.197	1307.29	947.123	0.464856	1.98789e-08	2.1698e-07	TBL3	16	1972037	1982933	+	7139	protein_coding	transducin beta like 3 [Source:HGNC Symbol;Acc:HGNC:11587]	-
ENSG00000205250	3561.2	3325.08	3531.88	2595.67	2455.17	2819.83	3472.72	2623.56	0.404418	1.99385e-08	2.17529e-07	E2F4	16	67192169	67198918	+	3582	protein_coding	E2F transcription factor 4 [Source:HGNC Symbol;Acc:HGNC:3118]	E2F
ENSG00000153395	3130.94	3215.41	3045.76	2394.26	2434.35	2484.4	3130.7	2437.67	0.3609	2.00739e-08	2.18801e-07	LPCAT1	5	1456480	1523977	-	6494	protein_coding	lysophosphatidylcholine acyltransferase 1 [Source:HGNC Symbol;Acc:HGNC:25718]	-
ENSG00000083937	1183.21	1417.56	1335.33	896.49	960.523	935.336	1312.03	930.783	0.496003	2.01366e-08	2.19383e-07	CHMP2B	3	87227271	87255548	+	3106	protein_coding	charged multivesicular body protein 2B [Source:HGNC Symbol;Acc:HGNC:24537]	-
ENSG00000139433	1364.8	1474.9	1394.35	981.399	999.451	1098.44	1411.35	1026.43	0.459555	2.01561e-08	2.19494e-07	GLTP	12	109850943	109880488	-	2696	protein_coding	glycolipid transfer protein [Source:HGNC Symbol;Acc:HGNC:24867]	-
ENSG00000132405	1726.82	1690.2	1809.45	1212.43	1388.73	1208.1	1742.16	1269.76	0.456063	2.01785e-08	2.19634e-07	TBC1D14	4	6909242	7033118	+	6241	protein_coding	TBC1 domain family member 14 [Source:HGNC Symbol;Acc:HGNC:29246]	-
ENSG00000117597	746.013	844.096	808.201	547.964	573.96	531.713	799.437	551.213	0.537177	2.03169e-08	2.21039e-07	UTP25	1	209828007	209857565	+	10376	protein_coding	UTP25, small subunit processor component [Source:HGNC Symbol;Acc:HGNC:28440]	-
ENSG00000173039	2690.27	2243.55	2475.62	1741.64	1743.61	1909.38	2469.81	1798.21	0.457206	2.03468e-08	2.21261e-07	RELA	11	65653596	65663094	-	5464	protein_coding	RELA proto-oncogene, NF-kB subunit [Source:HGNC Symbol;Acc:HGNC:9955]	RHD
ENSG00000111639	3169.11	3423.67	3219.8	2428.82	2313.04	2651.19	3270.86	2464.35	0.408643	2.03772e-08	2.21488e-07	MRPL51	12	6491886	6493841	-	1551	protein_coding	mitochondrial ribosomal protein L51 [Source:HGNC Symbol;Acc:HGNC:14044]	-
ENSG00000148334	2204.5	1769.68	2323.58	1507.64	1312.68	1479.95	2099.25	1433.43	0.550407	2.08932e-08	2.26781e-07	PTGES2	9	128120693	128128462	-	3039	protein_coding	prostaglandin E synthase 2 [Source:HGNC Symbol;Acc:HGNC:17822]	-
ENSG00000198727	68896.9	56596.7	68138.9	47086.4	44063.7	50926.5	64544.2	47358.9	0.446638	2.12172e-08	2.30165e-07	MT-CYB	MT	14747	15887	+	1141	protein_coding	mitochondrially encoded cytochrome b [Source:HGNC Symbol;Acc:HGNC:7427]	-
ENSG00000061936	2360.64	2256.62	2172.54	1719.92	1735.46	1727.84	2263.27	1727.74	0.389082	2.123e-08	2.30165e-07	SFSWAP	12	131711081	131799737	+	10157	protein_coding	splicing factor SWAP [Source:HGNC Symbol;Acc:HGNC:10790]	-
ENSG00000172977	1017.82	913.515	984.245	705.936	684.407	678.234	971.859	689.526	0.494716	2.12446e-08	2.30168e-07	KAT5	11	65711996	65719604	+	3732	protein_coding	lysine acetyltransferase 5 [Source:HGNC Symbol;Acc:HGNC:5275]	-
ENSG00000078687	2966.7	2890.45	2920.73	2282.69	2332.05	2218.08	2925.96	2277.61	0.361257	2.1368e-08	2.31207e-07	TNRC6C	17	77959240	78108835	+	11111	protein_coding	trinucleotide repeat containing 6C [Source:HGNC Symbol;Acc:HGNC:29318]	-
ENSG00000163820	966.926	1055.37	1038.26	698.038	744.156	742.74	1020.19	728.311	0.486539	2.13701e-08	2.31207e-07	FYCO1	3	45917899	45995824	-	8895	protein_coding	FYVE and coiled-coil domain containing 1 [Source:HGNC Symbol;Acc:HGNC:14673]	-
ENSG00000148484	3038.41	3145.99	3132.78	2218.52	2440.69	2468.74	3105.73	2375.98	0.386279	2.14788e-08	2.32168e-07	RSU1	10	16590611	16817528	-	4191	protein_coding	Ras suppressor protein 1 [Source:HGNC Symbol;Acc:HGNC:10464]	-
ENSG00000137161	2368.74	2166.08	2291.57	1629.08	1548.06	1826.44	2275.46	1667.86	0.447855	2.15752e-08	2.32994e-07	CNPY3	6	42929192	42939287	+	1712	protein_coding	canopy FGF signaling regulator 3 [Source:HGNC Symbol;Acc:HGNC:11968]	-
ENSG00000130939	1692.12	1608.71	1630.41	1200.59	1258.37	1244.04	1643.75	1234.33	0.412715	2.2049e-08	2.37892e-07	UBE4B	1	10032832	10181239	+	9128	protein_coding	ubiquitination factor E4B [Source:HGNC Symbol;Acc:HGNC:12500]	-
ENSG00000101126	3220	3522.27	3104.77	2421.9	2480.52	2573.79	3282.35	2492.07	0.397392	2.2136e-08	2.38719e-07	ADNP	20	50888916	50931421	-	8423	protein_coding	activity dependent neuroprotector homeobox [Source:HGNC Symbol;Acc:HGNC:15766]	Homeobox
ENSG00000217128	1541.76	1603.68	1518.38	1158.13	1199.52	1116.87	1554.61	1158.18	0.424721	2.23884e-08	2.41219e-07	FNIP1	5	131641714	131797063	-	7942	protein_coding	folliculin interacting protein 1 [Source:HGNC Symbol;Acc:HGNC:29418]	-
ENSG00000116731	2020.6	1958.83	2000.5	1526.4	1558.02	1469.81	1993.31	1518.08	0.392772	2.24337e-08	2.41596e-07	PRDM2	1	13700198	13825079	+	10923	protein_coding	PR/SET domain 2 [Source:HGNC Symbol;Acc:HGNC:9347]	zf-C2H2
ENSG00000125835	7715.74	6861.43	7347.83	5241.7	5053.38	6016.56	7308.33	5437.21	0.426517	2.25488e-08	2.42612e-07	SNRPB	20	2461634	2470853	-	1278	protein_coding	small nuclear ribonucleoprotein polypeptides B and B1 [Source:HGNC Symbol;Acc:HGNC:11153]	-
ENSG00000132773	692.809	755.562	635.158	483.788	448.123	461.678	694.51	464.53	0.580633	2.2698e-08	2.44015e-07	TOE1	1	45339670	45343975	+	2742	protein_coding	target of EGR1, exonuclease [Source:HGNC Symbol;Acc:HGNC:15954]	-
ENSG00000095139	5880.2	6481.13	5912.47	4581.18	4866.89	4766.07	6091.27	4738.05	0.362494	2.27e-08	2.44015e-07	ARCN1	11	118572390	118603033	+	4177	protein_coding	archain 1 [Source:HGNC Symbol;Acc:HGNC:649]	-
ENSG00000214223	440.668	463.8	451.112	255.717	262.537	319.765	451.86	279.34	0.693556	2.27657e-08	2.44497e-07	HNRNPA1P10	19	11666069	11667030	-	962	processed_pseudogene	heterogeneous nuclear ribonucleoprotein A1 pseudogene 10 [Source:HGNC Symbol;Acc:HGNC:39128]	-
ENSG00000242802	3243.13	2660.06	3262.81	2244.19	2042.36	2277.98	3055.34	2188.17	0.481454	2.28284e-08	2.45057e-07	AP5Z1	7	4775615	4794395	+	8396	protein_coding	adaptor related protein complex 5 subunit zeta 1 [Source:HGNC Symbol;Acc:HGNC:22197]	-
ENSG00000171453	951.89	878.303	886.22	653.608	598.403	655.196	905.471	635.736	0.509879	2.29062e-08	2.4578e-07	POLR1C	6	43509702	43562419	+	5550	protein_coding	RNA polymerase I and III subunit C [Source:HGNC Symbol;Acc:HGNC:20194]	-
ENSG00000137075	2109.66	2129.86	2114.53	1564.91	1652.17	1646.74	2118.01	1621.27	0.385401	2.30809e-08	2.47541e-07	RNF38	9	36336396	36487548	-	6138	protein_coding	ring finger protein 38 [Source:HGNC Symbol;Acc:HGNC:18052]	-
ENSG00000080345	3172.58	3545.41	3393.84	2317.25	2748.49	2336.04	3370.61	2467.26	0.450131	2.33478e-08	2.50288e-07	RIF1	2	151409883	151508013	+	18166	protein_coding	replication timing regulatory factor 1 [Source:HGNC Symbol;Acc:HGNC:23207]	-
ENSG00000117118	1745.32	1906.51	1781.44	1304.25	1367	1392.41	1811.09	1354.55	0.419172	2.34083e-08	2.50822e-07	SDHB	1	17018722	17054170	-	2462	protein_coding	succinate dehydrogenase complex iron sulfur subunit B [Source:HGNC Symbol;Acc:HGNC:10681]	-
ENSG00000073921	2559.58	2688.23	2446.61	1877.89	1987.13	1992.31	2564.81	1952.44	0.393379	2.36497e-08	2.53176e-07	PICALM	11	85957684	86069882	-	5833	protein_coding	phosphatidylinositol binding clathrin assembly protein [Source:HGNC Symbol;Acc:HGNC:15514]	-
ENSG00000110713	5793.46	5880.5	5575.39	4257.34	4745.58	4419.58	5749.78	4474.17	0.361705	2.36948e-08	2.53543e-07	NUP98	11	3671083	3797792	-	9905	protein_coding	nucleoporin 98 [Source:HGNC Symbol;Acc:HGNC:8068]	-
ENSG00000115415	1870.24	1996.05	1855.46	1307.22	1520.9	1368.45	1907.25	1398.86	0.446979	2.40354e-08	2.56953e-07	STAT1	2	190964358	191020960	-	6053	protein_coding	signal transducer and activator of transcription 1 [Source:HGNC Symbol;Acc:HGNC:11362]	STAT
ENSG00000165312	351.609	381.302	351.087	232.021	211.84	216.556	361.333	220.139	0.716088	2.44293e-08	2.61044e-07	OTUD1	10	23439458	23442390	+	2933	protein_coding	OTU deubiquitinase 1 [Source:HGNC Symbol;Acc:HGNC:27346]	-
ENSG00000101193	2826.75	3216.42	2858.71	2252.08	2147.37	2297.33	2967.29	2232.26	0.410994	2.45445e-08	2.62155e-07	GID8	20	62938119	62948475	+	4622	protein_coding	GID complex subunit 8 homolog [Source:HGNC Symbol;Acc:HGNC:15857]	-
ENSG00000172995	2088.84	2211.35	1880.47	1433.59	1572.51	1514.05	2060.22	1506.72	0.451	2.45572e-08	2.62171e-07	ARPP21	3	35638945	35794496	+	10092	protein_coding	cAMP regulated phosphoprotein 21 [Source:HGNC Symbol;Acc:HGNC:16968]	-
ENSG00000130312	1718.72	1898.46	1799.45	1333.87	1272.85	1408.99	1805.54	1338.57	0.432231	2.49472e-08	2.66214e-07	MRPL34	19	17292609	17306843	+	1686	protein_coding	mitochondrial ribosomal protein L34 [Source:HGNC Symbol;Acc:HGNC:14488]	-
ENSG00000089057	1193.62	1210.31	1155.29	892.54	881.762	792.502	1186.41	855.601	0.471749	2.51508e-08	2.68264e-07	SLC23A2	20	4852356	5010293	-	7515	protein_coding	solute carrier family 23 member 2 [Source:HGNC Symbol;Acc:HGNC:10973]	-
ENSG00000182831	2714.56	2974.96	2727.68	2100.04	2189.92	2154.5	2805.73	2148.15	0.385403	2.52026e-08	2.68694e-07	C16orf72	16	9091648	9121640	+	15875	protein_coding	chromosome 16 open reading frame 72 [Source:HGNC Symbol;Acc:HGNC:30103]	-
ENSG00000143149	2198.71	2258.64	2201.55	1664.63	1743.61	1712.17	2219.63	1706.8	0.37895	2.54109e-08	2.70791e-07	ALDH9A1	1	165662216	165698863	-	3308	protein_coding	aldehyde dehydrogenase 9 family member A1 [Source:HGNC Symbol;Acc:HGNC:412]	-
ENSG00000213740	446.451	337.035	503.125	239.92	256.2	235.907	428.87	244.009	0.812983	2.57746e-08	2.74542e-07	SERBP1P1	X	68783472	68785066	+	1160	processed_pseudogene	SERPINE1 mRNA binding protein 1 pseudogene 1 [Source:HGNC Symbol;Acc:HGNC:32247]	-
ENSG00000186468	11356.7	11638.3	12409.1	9323.29	9395.2	9503.57	11801.4	9407.35	0.327179	2.58256e-08	2.7496e-07	RPS23	5	82273358	82278577	-	4204	protein_coding	ribosomal protein S23 [Source:HGNC Symbol;Acc:HGNC:10410]	-
ENSG00000104517	4725.91	5111.86	4848.21	3571.15	4044.88	3472.26	4895.33	3696.1	0.405408	2.61347e-08	2.78124e-07	UBR5	8	102253012	102412841	-	13085	protein_coding	ubiquitin protein ligase E3 component n-recognin 5 [Source:HGNC Symbol;Acc:HGNC:16806]	-
ENSG00000243449	861.674	840.072	850.211	548.952	587.539	638.609	850.653	591.7	0.522957	2.65941e-08	2.82627e-07	C4orf48	4	2041993	2043970	+	540	protein_coding	chromosome 4 open reading frame 48 [Source:HGNC Symbol;Acc:HGNC:34437]	-
ENSG00000110367	7892.7	9314.24	7981.99	6087.84	6587.87	6288.41	8396.31	6321.37	0.409586	2.66399e-08	2.82985e-07	DDX6	11	118747766	118791149	-	11444	protein_coding	DEAD-box helicase 6 [Source:HGNC Symbol;Acc:HGNC:2747]	-
ENSG00000114062	3568.14	3773.78	3479.87	2459.42	2951.28	2620.78	3607.26	2677.16	0.429955	2.77127e-08	2.93981e-07	UBE3A	15	25333728	25439056	-	12813	protein_coding	ubiquitin protein ligase E3A [Source:HGNC Symbol;Acc:HGNC:12496]	-
ENSG00000163812	2069.17	2180.16	2097.52	1567.87	1653.08	1628.31	2115.62	1616.42	0.388294	2.78053e-08	2.9483e-07	ZDHHC3	3	44915257	44976185	-	7609	protein_coding	zinc finger DHHC-type containing 3 [Source:HGNC Symbol;Acc:HGNC:18470]	-
ENSG00000163399	8346.09	7315.17	8239.05	5987.13	6101.72	6343.7	7966.77	6144.18	0.374608	2.79922e-08	2.96439e-07	ATP1A1	1	116372668	116410261	+	7261	protein_coding	ATPase Na+/K+ transporting subunit alpha 1 [Source:HGNC Symbol;Acc:HGNC:799]	-
ENSG00000103035	1815.88	2258.64	1909.47	1391.14	1487.41	1382.27	1994.66	1420.27	0.490423	2.79951e-08	2.96439e-07	PSMD7	16	74296775	74306288	+	2740	protein_coding	proteasome 26S subunit, non-ATPase 7 [Source:HGNC Symbol;Acc:HGNC:9565]	-
ENSG00000175826	2706.47	2254.61	2486.62	1683.39	1667.56	1960.98	2482.57	1770.64	0.486971	2.83557e-08	2.99985e-07	CTDNEP1	17	7243591	7252491	-	2584	protein_coding	CTD nuclear envelope phosphatase 1 [Source:HGNC Symbol;Acc:HGNC:19085]	-
ENSG00000135070	981.962	1087.57	1000.25	747.404	717.903	733.525	1023.26	732.944	0.482108	2.85434e-08	3.01834e-07	ISCA1	9	86264546	86283102	-	3251	protein_coding	iron-sulfur cluster assembly 1 [Source:HGNC Symbol;Acc:HGNC:28660]	-
ENSG00000166783	2197.56	2412.57	2405.6	1743.61	1835.04	1739.82	2338.57	1772.82	0.399971	2.86522e-08	3.02759e-07	MARF1	16	15594386	15643166	-	10919	protein_coding	meiosis regulator and mRNA stability factor 1 [Source:HGNC Symbol;Acc:HGNC:29562]	-
ENSG00000105879	1526.72	1423.6	1364.34	1004.11	1055.58	1093.84	1438.22	1051.17	0.451321	2.86566e-08	3.02759e-07	CBLL1	7	107743697	107761667	+	5481	protein_coding	Cbl proto-oncogene like 1 [Source:HGNC Symbol;Acc:HGNC:21225]	-
ENSG00000128714	550.546	507.061	515.128	358.398	346.73	325.294	524.245	343.474	0.609621	2.87032e-08	3.03114e-07	HOXD13	2	176092891	176095938	+	2240	protein_coding	homeobox D13 [Source:HGNC Symbol;Acc:HGNC:5136]	Homeobox
ENSG00000165775	983.118	1181.13	1042.26	741.48	682.596	786.973	1068.84	737.016	0.537229	2.88591e-08	3.04622e-07	FUNDC2	X	155025980	155060303	+	10252	protein_coding	FUN14 domain containing 2 [Source:HGNC Symbol;Acc:HGNC:24925]	-
ENSG00000151576	1439.98	1452.77	1391.35	998.184	1128	1000.76	1428.03	1042.32	0.453748	2.91376e-08	3.07424e-07	QTRT2	3	114005833	114088422	+	8054	protein_coding	queuine tRNA-ribosyltransferase accessory subunit 2 [Source:HGNC Symbol;Acc:HGNC:25771]	-
ENSG00000129003	6158.95	6924.81	6486.61	4335.34	5405.54	4265.69	6523.46	4668.86	0.482544	2.91778e-08	3.07708e-07	VPS13C	15	61852389	62060473	-	19703	protein_coding	vacuolar protein sorting 13 homolog C [Source:HGNC Symbol;Acc:HGNC:23594]	-
ENSG00000134910	3091.62	2910.57	3092.77	2373.53	2343.82	2366.45	3031.65	2361.26	0.360426	2.94455e-08	3.10252e-07	STT3A	11	125591712	125625215	+	7393	protein_coding	STT3A, catalytic subunit of the oligosaccharyltransferase complex [Source:HGNC Symbol;Acc:HGNC:6172]	-
ENSG00000142002	2900.78	2419.61	2940.73	1956.87	1964.5	2087.23	2753.71	2002.87	0.458979	3.01917e-08	3.17828e-07	DPP9	19	4675224	4724673	-	8324	protein_coding	dipeptidyl peptidase 9 [Source:HGNC Symbol;Acc:HGNC:18648]	-
ENSG00000065548	2539.91	2474.94	2560.64	1974.65	1978.08	1933.34	2525.16	1962.02	0.364011	3.03512e-08	3.19363e-07	ZC3H15	2	186486156	186509363	+	3125	protein_coding	zinc finger CCCH-type containing 15 [Source:HGNC Symbol;Acc:HGNC:29528]	-
ENSG00000159346	3091.62	2952.83	3094.77	2342.92	2320.28	2446.62	3046.41	2369.94	0.362121	3.07486e-08	3.23254e-07	ADIPOR1	1	202940823	202958572	-	3193	protein_coding	adiponectin receptor 1 [Source:HGNC Symbol;Acc:HGNC:24040]	-
ENSG00000167130	1112.66	1119.76	1162.29	750.366	752.304	888.339	1131.57	797.003	0.505574	3.10204e-08	3.25819e-07	DOLPP1	9	129081100	129090438	+	2249	protein_coding	dolichyldiphosphatase 1 [Source:HGNC Symbol;Acc:HGNC:29565]	-
ENSG00000100297	7396.52	6288.97	7354.83	5205.17	5069.68	5541.06	7013.44	5271.97	0.411639	3.10893e-08	3.26396e-07	MCM5	22	35400063	35425430	+	7338	protein_coding	minichromosome maintenance complex component 5 [Source:HGNC Symbol;Acc:HGNC:6948]	-
ENSG00000005810	3325.25	3604.76	3624.9	2340.94	2896.96	2402.39	3518.31	2546.76	0.466166	3.1982e-08	3.35316e-07	MYCBP2	13	77044655	77327050	-	15945	protein_coding	MYC binding protein 2, E3 ubiquitin protein ligase [Source:HGNC Symbol;Acc:HGNC:23386]	-
ENSG00000125827	1342.82	1509.11	1344.33	918.211	1085.45	974.04	1398.76	992.568	0.494724	3.21489e-08	3.36915e-07	TMX4	20	7977348	8019829	-	6579	protein_coding	thioredoxin related transmembrane protein 4 [Source:HGNC Symbol;Acc:HGNC:25237]	-
ENSG00000132824	4522.34	5277.87	4602.14	3456.62	3798.64	3552.44	4800.78	3602.56	0.41434	3.21946e-08	3.37243e-07	SERINC3	20	44496221	44522109	-	4683	protein_coding	serine incorporator 3 [Source:HGNC Symbol;Acc:HGNC:11699]	-
ENSG00000082212	3364.58	3469.95	3498.87	2528.54	2769.31	2717.54	3444.47	2671.8	0.366396	3.22457e-08	3.37628e-07	ME2	18	50878734	50954257	+	16243	protein_coding	malic enzyme 2 [Source:HGNC Symbol;Acc:HGNC:6984]	-
ENSG00000171316	1073.33	1181.13	1117.28	719.759	872.709	763.013	1123.91	785.16	0.517244	3.28769e-08	3.43775e-07	CHD7	8	60678778	60868028	+	16982	protein_coding	chromodomain helicase DNA binding protein 7 [Source:HGNC Symbol;Acc:HGNC:20626]	-
ENSG00000198502	179.274	167.008	182.045	85.8971	81.477	94.9159	176.109	87.43	1.00996	3.30042e-08	3.44797e-07	HLA-DRB5	6	32517343	32530287	-	1260	protein_coding	major histocompatibility complex, class II, DR beta 5 [Source:HGNC Symbol;Acc:HGNC:4953]	-
ENSG00000198258	5218.62	4481.06	5259.31	3915.72	3657.41	3671.31	4986.33	3748.15	0.411744	3.32462e-08	3.47081e-07	UBL5	19	9827892	9830115	+	1931	protein_coding	ubiquitin like 5 [Source:HGNC Symbol;Acc:HGNC:13736]	-
ENSG00000143549	19802.3	18076.1	19609.9	14485	15564.8	15383.7	19162.8	15144.5	0.339426	3.33997e-08	3.48462e-07	TPM3	1	154155304	154194648	-	8389	protein_coding	tropomyosin 3 [Source:HGNC Symbol;Acc:HGNC:12012]	-
ENSG00000078140	3440.91	4226.52	3627.9	2697.37	2825.44	2806.93	3765.11	2776.58	0.43966	3.42043e-08	3.56539e-07	UBE2K	4	39698044	39782792	+	5245	protein_coding	ubiquitin conjugating enzyme E2 K [Source:HGNC Symbol;Acc:HGNC:4914]	-
ENSG00000067704	3994.93	4215.45	3971.99	3125.87	3228.3	3235.43	4060.79	3196.53	0.345264	3.45852e-08	3.60348e-07	IARS2	1	220094102	220148041	+	4165	protein_coding	isoleucyl-tRNA synthetase 2, mitochondrial [Source:HGNC Symbol;Acc:HGNC:29685]	-
ENSG00000110852	548.233	619.742	573.143	396.904	367.552	393.486	580.372	385.981	0.589686	3.46659e-08	3.61029e-07	CLEC2B	12	9852984	9870136	-	2638	protein_coding	C-type lectin domain family 2 member B [Source:HGNC Symbol;Acc:HGNC:2053]	-
ENSG00000104472	1636.6	1622.8	1622.4	1182.81	1214.91	1277.22	1627.27	1224.98	0.40942	3.49163e-08	3.63474e-07	CHRAC1	8	140511298	140517137	+	3301	protein_coding	chromatin accessibility complex subunit 1 [Source:HGNC Symbol;Acc:HGNC:13544]	-
ENSG00000155561	3734.69	3775.8	3702.92	2683.54	3097.03	2778.36	3737.8	2852.98	0.389478	3.50896e-08	3.65116e-07	NUP205	7	135557919	135648757	+	7619	protein_coding	nucleoporin 205 [Source:HGNC Symbol;Acc:HGNC:18658]	-
ENSG00000136891	1053.67	1051.35	1031.26	722.721	781.274	768.542	1045.43	757.512	0.464207	3.5571e-08	3.6996e-07	TEX10	9	100302077	100352939	-	7261	protein_coding	testis expressed 10 [Source:HGNC Symbol;Acc:HGNC:25988]	-
ENSG00000125991	4252.85	4350.27	4306.07	3302.6	3184.84	3557.96	4303.06	3348.47	0.361921	3.56021e-08	3.7012e-07	ERGIC3	20	35542021	35557634	+	6012	protein_coding	ERGIC and golgi 3 [Source:HGNC Symbol;Acc:HGNC:15927]	-
ENSG00000100461	3088.15	3331.11	3160.79	2498.92	2448.84	2520.34	3193.35	2489.36	0.359566	3.70473e-08	3.84138e-07	RBM23	14	22893206	22919184	-	14022	protein_coding	RNA binding motif protein 23 [Source:HGNC Symbol;Acc:HGNC:20155]	-
ENSG00000065154	1762.67	2113.76	1875.47	1424.71	1417.7	1363.84	1917.3	1402.08	0.452189	3.70491e-08	3.84138e-07	OAT	10	124397303	124418976	-	3388	protein_coding	ornithine aminotransferase [Source:HGNC Symbol;Acc:HGNC:8091]	-
ENSG00000160218	1871.39	2018.19	2010.5	1528.38	1509.13	1362.92	1966.69	1466.81	0.423689	3.7872e-08	3.92497e-07	TRAPPC10	21	44012319	44106552	+	11941	protein_coding	trafficking protein particle complex 10 [Source:HGNC Symbol;Acc:HGNC:11868]	-
ENSG00000082641	5570.23	5555.54	5776.44	4549.59	4542.79	4436.17	5634.07	4509.52	0.321289	3.94781e-08	4.07696e-07	NFE2L1	17	48048329	48061487	+	5825	protein_coding	nuclear factor, erythroid 2 like 1 [Source:HGNC Symbol;Acc:HGNC:7781]	TF_bZIP
ENSG00000197170	2187.15	2348.18	2073.52	1667.59	1683.86	1643.98	2202.95	1665.14	0.403824	3.95765e-08	4.08532e-07	PSMD12	17	67337916	67366627	-	5364	protein_coding	proteasome 26S subunit, non-ATPase 12 [Source:HGNC Symbol;Acc:HGNC:9557]	-
ENSG00000089234	1214.44	1256.59	1165.29	863.908	892.625	912.298	1212.11	889.611	0.446009	3.97834e-08	4.10487e-07	BRAP	12	111642146	111685986	-	4686	protein_coding	BRCA1 associated protein [Source:HGNC Symbol;Acc:HGNC:1099]	-
ENSG00000011485	2870.71	2817.01	2747.68	2144.47	2141.03	2267.85	2811.8	2184.45	0.363986	4.07679e-08	4.20459e-07	PPP5C	19	46346994	46392981	+	7059	protein_coding	protein phosphatase 5 catalytic subunit [Source:HGNC Symbol;Acc:HGNC:9322]	-
ENSG00000022277	2591.96	2732.5	2658.66	1999.33	1986.23	2155.42	2661.04	2046.99	0.37862	4.13547e-08	4.25948e-07	RTF2	20	56468585	56519449	+	4063	protein_coding	replication termination factor 2 [Source:HGNC Symbol;Acc:HGNC:15890]	-
ENSG00000173950	696.279	678.094	757.188	489.712	482.525	497.617	710.52	489.951	0.536609	4.17895e-08	4.30237e-07	XXYLT1	3	195068279	195271167	-	5409	protein_coding	xyloside xylosyltransferase 1 [Source:HGNC Symbol;Acc:HGNC:26639]	-
ENSG00000106635	1774.24	1712.34	1732.43	1306.23	1305.44	1357.39	1739.67	1323.02	0.394695	4.23206e-08	4.3513e-07	BCL7B	7	73536356	73558002	-	3542	protein_coding	BCL tumor suppressor 7B [Source:HGNC Symbol;Acc:HGNC:1005]	-
ENSG00000269893	919.505	974.886	906.225	661.507	670.827	678.234	933.539	670.189	0.47823	4.28979e-08	4.40872e-07	SNHG8	4	118278709	118279823	+	923	lincRNA	small nucleolar RNA host gene 8 [Source:HGNC Symbol;Acc:HGNC:33098]	-
ENSG00000213563	889.433	706.264	823.205	523.281	476.188	583.318	806.301	527.596	0.610946	4.33798e-08	4.45628e-07	C8orf82	8	144525733	144529132	-	3001	protein_coding	chromosome 8 open reading frame 82 [Source:HGNC Symbol;Acc:HGNC:33826]	-
ENSG00000158710	7369.92	6829.23	7000.74	5068.92	5249.83	5896.77	7066.63	5405.17	0.386469	4.34538e-08	4.46193e-07	TAGLN2	1	159918107	159925732	-	2487	protein_coding	transgelin 2 [Source:HGNC Symbol;Acc:HGNC:11554]	-
ENSG00000198952	4614.87	4126.92	4498.12	3457.61	3303.44	3495.3	4413.3	3418.78	0.368205	4.36264e-08	4.47769e-07	SMG5	1	156249224	156282825	-	5304	protein_coding	SMG5, nonsense mediated mRNA decay factor [Source:HGNC Symbol;Acc:HGNC:24644]	-
ENSG00000186310	373.585	373.254	380.095	230.046	253.484	205.498	375.644	229.676	0.709603	4.42735e-08	4.54012e-07	NAP1L3	X	93670930	93673568	-	2639	protein_coding	nucleosome assembly protein 1 like 3 [Source:HGNC Symbol;Acc:HGNC:7639]	-
ENSG00000133398	2834.85	3345.2	2810.7	2243.2	2202.59	2230.98	2996.92	2225.59	0.429604	4.44663e-08	4.5579e-07	MED10	5	6371881	6378594	-	1880	protein_coding	mediator complex subunit 10 [Source:HGNC Symbol;Acc:HGNC:28760]	-
ENSG00000074356	3466.36	3364.31	3434.85	2701.32	2702.32	2720.31	3421.84	2707.98	0.337448	4.45587e-08	4.56536e-07	NCBP3	17	3802165	3846251	-	14718	protein_coding	nuclear cap binding subunit 3 [Source:HGNC Symbol;Acc:HGNC:24612]	-
ENSG00000075856	2906.56	2714.39	2741.68	2043.76	2217.08	2171.09	2787.54	2143.97	0.378144	4.45809e-08	4.56564e-07	SART3	12	108522580	108561400	-	7271	protein_coding	squamous cell carcinoma antigen recognized by T cells 3 [Source:HGNC Symbol;Acc:HGNC:16860]	-
ENSG00000125912	4705.09	3490.07	4408.1	3045.89	2667.01	3030.86	4201.09	2914.59	0.527272	4.46528e-08	4.57101e-07	NCLN	19	3185563	3209575	+	4175	protein_coding	nicalin [Source:HGNC Symbol;Acc:HGNC:26923]	-
ENSG00000149357	1860.98	1955.81	1928.48	1441.49	1394.16	1520.5	1915.09	1452.05	0.399618	4.47615e-08	4.58013e-07	LAMTOR1	11	72085895	72103387	-	2778	protein_coding	late endosomal/lysosomal adaptor, MAPK and MTOR activator 1 [Source:HGNC Symbol;Acc:HGNC:26068]	-
ENSG00000173120	5097.18	4749.68	4953.23	3764.66	4028.58	3855.61	4933.36	3882.95	0.345135	4.4926e-08	4.59293e-07	KDM2A	11	67119269	67258087	+	10380	protein_coding	lysine demethylase 2A [Source:HGNC Symbol;Acc:HGNC:13606]	-
ENSG00000125868	2589.65	3260.69	2636.66	1893.69	2067.7	2078.93	2829	2013.44	0.490813	4.4995e-08	4.59798e-07	DSTN	20	17569863	17609919	+	3851	protein_coding	destrin, actin depolymerizing factor [Source:HGNC Symbol;Acc:HGNC:15750]	-
ENSG00000198517	2447.39	2461.86	2433.61	1887.76	1654.89	1949	2447.62	1830.55	0.419322	4.59792e-08	4.69445e-07	MAFK	7	1530714	1543043	+	4458	protein_coding	MAF bZIP transcription factor K [Source:HGNC Symbol;Acc:HGNC:6782]	TF_bZIP
ENSG00000149179	992.371	1040.28	900.224	700.012	687.122	694.821	977.625	693.985	0.494228	4.63058e-08	4.72574e-07	C11orf49	11	46936689	47164385	+	6693	protein_coding	chromosome 11 open reading frame 49 [Source:HGNC Symbol;Acc:HGNC:28720]	-
ENSG00000072736	2375.68	2846.18	2606.65	1713.01	2093.96	1709.41	2609.5	1838.79	0.505139	4.63504e-08	4.72823e-07	NFATC3	16	68084751	68229259	+	8806	protein_coding	nuclear factor of activated T cells 3 [Source:HGNC Symbol;Acc:HGNC:7777]	RHD
ENSG00000173141	1710.63	1789.81	1613.4	1286.48	1223.97	1310.39	1704.61	1273.61	0.420572	4.6672e-08	4.75896e-07	MRPL57	13	21176645	21179084	+	2246	protein_coding	mitochondrial ribosomal protein L57 [Source:HGNC Symbol;Acc:HGNC:14514]	-
ENSG00000160695	1677.08	1590.6	1607.4	1175.9	1121.67	1295.65	1625.03	1197.74	0.439827	4.70697e-08	4.79533e-07	VPS11	11	119067692	119081978	+	5907	protein_coding	VPS11, CORVET/HOPS core subunit [Source:HGNC Symbol;Acc:HGNC:14583]	-
ENSG00000186298	5894.08	6436.86	6140.53	4574.27	4905.82	4978.94	6157.16	4819.68	0.353375	4.81657e-08	4.90271e-07	PPP1CC	12	110719680	110742939	-	6906	protein_coding	protein phosphatase 1 catalytic subunit gamma [Source:HGNC Symbol;Acc:HGNC:9283]	-
ENSG00000166986	4467.98	4059.51	4485.12	3334.19	3245.5	3491.62	4337.54	3357.1	0.369518	4.96333e-08	5.04771e-07	MARS	12	57475445	57517569	+	7028	protein_coding	methionyl-tRNA synthetase [Source:HGNC Symbol;Acc:HGNC:6898]	-
ENSG00000159210	2021.75	2130.87	1898.47	1494.81	1479.26	1577.63	2017.03	1517.23	0.410706	4.9655e-08	5.04772e-07	SNF8	17	48929316	48945117	-	5270	protein_coding	SNF8, ESCRT-II complex subunit [Source:HGNC Symbol;Acc:HGNC:17028]	-
ENSG00000198917	2095.78	1983.98	2181.54	1618.22	1545.35	1600.67	2087.1	1588.08	0.394328	4.96785e-08	5.04792e-07	SPOUT1	9	128819651	128829821	-	4593	protein_coding	SPOUT domain containing methyltransferase 1 [Source:HGNC Symbol;Acc:HGNC:26933]	-
ENSG00000031823	2890.37	2707.35	2874.72	2166.19	1964.5	2267.85	2824.14	2132.84	0.405017	4.99768e-08	5.07232e-07	RANBP3	19	5916139	5978142	-	7445	protein_coding	RAN binding protein 3 [Source:HGNC Symbol;Acc:HGNC:9850]	-
ENSG00000067141	2507.53	2362.26	2509.62	1863.08	1974.46	1819.07	2459.81	1885.54	0.383306	4.99838e-08	5.07232e-07	NEO1	15	73051710	73305206	+	8117	protein_coding	neogenin 1 [Source:HGNC Symbol;Acc:HGNC:7754]	-
ENSG00000167635	2538.76	3229.5	2639.66	1937.13	2024.25	2061.43	2802.64	2007.6	0.481633	5.00401e-08	5.07584e-07	ZNF146	19	36214602	36238774	+	4146	protein_coding	zinc finger protein 146 [Source:HGNC Symbol;Acc:HGNC:12931]	zf-C2H2
ENSG00000038382	2387.24	2269.7	2541.63	1789.03	1911.09	1693.74	2399.53	1797.95	0.416362	5.03906e-08	5.10696e-07	TRIO	5	14143702	14532128	+	17500	protein_coding	trio Rho guanine nucleotide exchange factor [Source:HGNC Symbol;Acc:HGNC:12303]	-
ENSG00000101224	3845.73	3362.3	3643.91	2631.22	2648.91	2917.51	3617.31	2732.55	0.404269	5.06477e-08	5.1308e-07	CDC25B	20	3786772	3806121	+	4314	protein_coding	cell division cycle 25B [Source:HGNC Symbol;Acc:HGNC:1726]	-
ENSG00000081237	36540.8	39346.6	36896.2	28399.4	31649.3	28934.6	37594.5	29661.1	0.341947	5.11028e-08	5.17242e-07	PTPRC	1	198638457	198757476	+	9168	protein_coding	protein tyrosine phosphatase, receptor type C [Source:HGNC Symbol;Acc:HGNC:9666]	-
ENSG00000123992	1532.51	1353.17	1548.39	1038.66	992.208	1149.13	1478.02	1060	0.479271	5.2154e-08	5.27653e-07	DNPEP	2	219373527	219400022	-	4753	protein_coding	aspartyl aminopeptidase [Source:HGNC Symbol;Acc:HGNC:2981]	-
ENSG00000179094	1712.94	1479.94	1726.43	1176.89	1142.49	1252.34	1639.77	1190.57	0.461465	5.23387e-08	5.29293e-07	PER1	17	8140472	8156506	-	7002	protein_coding	period circadian regulator 1 [Source:HGNC Symbol;Acc:HGNC:8845]	-
ENSG00000185627	4944.51	4895.56	4784.19	3705.42	3684.57	4062.03	4874.75	3817.34	0.35263	5.26156e-08	5.31863e-07	PSMD13	11	236546	252984	+	4767	protein_coding	proteasome 26S subunit, non-ATPase 13 [Source:HGNC Symbol;Acc:HGNC:9558]	-
ENSG00000133112	19455.3	21314.7	21103.2	16150.6	16280	16964.1	20624.4	16464.9	0.325024	5.27173e-08	5.32661e-07	TPT1	13	45333471	45341370	-	7269	protein_coding	tumor protein, translationally-controlled 1 [Source:HGNC Symbol;Acc:HGNC:12022]	-
ENSG00000156502	1045.58	1181.13	1033.26	755.302	787.611	791.58	1086.65	778.164	0.481947	5.3867e-08	5.44042e-07	SUPV3L1	10	69180232	69209099	+	4283	protein_coding	Suv3 like RNA helicase [Source:HGNC Symbol;Acc:HGNC:11471]	-
ENSG00000251034	109.878	129.784	92.0229	41.4676	48.8862	39.6251	110.561	43.3263	1.35045	5.39581e-08	5.44727e-07	AC037459.2	8	22540845	22545405	-	4076	antisense	novel transcript	-
ENSG00000115241	5746.04	4981.07	5447.35	3958.18	3919.04	4382.72	5391.49	4086.65	0.399498	5.42505e-08	5.47443e-07	PPM1G	2	27381194	27409687	-	4092	protein_coding	protein phosphatase, Mg2+/Mn2+ dependent 1G [Source:HGNC Symbol;Acc:HGNC:9278]	-
ENSG00000048471	564.425	669.039	617.154	405.79	413.722	421.132	616.873	413.548	0.578002	5.42889e-08	5.47595e-07	SNX29	16	11976737	12574289	+	11298	protein_coding	sorting nexin 29 [Source:HGNC Symbol;Acc:HGNC:30542]	-
ENSG00000168924	3078.89	2827.07	3146.78	2303.43	2334.77	2349.86	3017.58	2329.35	0.373287	5.44372e-08	5.48617e-07	LETM1	4	1811479	1856247	-	8184	protein_coding	leucine zipper and EF-hand containing transmembrane protein 1 [Source:HGNC Symbol;Acc:HGNC:6556]	-
ENSG00000124164	1556.8	1774.72	1547.38	1161.09	1249.31	1160.19	1626.3	1190.2	0.450567	5.49973e-08	5.54024e-07	VAPB	20	58389122	58451101	+	10585	protein_coding	VAMP associated protein B and C [Source:HGNC Symbol;Acc:HGNC:12649]	-
ENSG00000174749	537.823	525.171	514.128	350.5	367.552	327.137	525.707	348.396	0.593057	5.53187e-08	5.57021e-07	FAM241A	4	112145397	112195256	+	8901	protein_coding	family with sequence similarity 241 member A [Source:HGNC Symbol;Acc:HGNC:26813]	-
ENSG00000114354	1685.18	1860.23	1382.34	1057.42	1128.91	1184.15	1642.59	1123.49	0.547556	5.60415e-08	5.64056e-07	TFG	3	100709331	100748966	+	4994	protein_coding	TRK-fused gene [Source:HGNC Symbol;Acc:HGNC:11758]	-
ENSG00000168040	877.867	902.449	906.225	616.09	671.732	634.923	895.514	640.915	0.482447	5.6797e-08	5.71415e-07	FADD	11	70203163	70207390	+	1841	protein_coding	Fas associated via death domain [Source:HGNC Symbol;Acc:HGNC:3573]	-
ENSG00000168283	2749.26	2874.35	2947.73	2221.48	2230.66	2245.73	2857.12	2232.62	0.356118	5.76658e-08	5.79407e-07	BMI1	10	22321211	22331484	+	4283	protein_coding	BMI1 proto-oncogene, polycomb ring finger [Source:HGNC Symbol;Acc:HGNC:1066]	-
ENSG00000124702	3694.21	3516.23	3710.92	2660.84	2651.62	3019.8	3640.45	2777.42	0.390205	5.80794e-08	5.82562e-07	KLHDC3	6	43014103	43021298	+	2019	protein_coding	kelch domain containing 3 [Source:HGNC Symbol;Acc:HGNC:20704]	-
ENSG00000196205	6542.94	8470.14	7654.9	5142.97	5611.95	5708.78	7555.99	5487.9	0.46154	5.85073e-08	5.86351e-07	EEF1A1P5	9	133019486	133020874	+	1389	processed_pseudogene	eukaryotic translation elongation factor 1 alpha 1 pseudogene 5 [Source:HGNC Symbol;Acc:HGNC:3200]	-
ENSG00000141646	1561.42	1731.45	1461.36	1085.07	1179.61	1183.22	1584.75	1149.3	0.463279	5.92875e-08	5.93408e-07	SMAD4	18	51028394	51085045	+	13123	protein_coding	SMAD family member 4 [Source:HGNC Symbol;Acc:HGNC:6770]	MH1
ENSG00000152382	783.025	835.042	774.193	521.307	607.456	511.44	797.42	546.734	0.544142	5.94242e-08	5.94522e-07	TADA1	1	166856510	166876327	-	2963	protein_coding	transcriptional adaptor 1 [Source:HGNC Symbol;Acc:HGNC:30631]	-
ENSG00000260386	68.24	74.4495	81.0202	24.6831	28.0643	10.1366	74.5699	20.9613	1.8335	6.04031e-08	6.04056e-07	LINC01225	1	31500085	31509648	+	3555	transcribed_unitary_pseudogene	LINC01225 pseudogene [Source:HGNC Symbol;Acc:HGNC:49677]	-
ENSG00000075151	2856.83	2585.61	2641.66	2049.68	2095.77	2087.23	2694.7	2077.56	0.374689	6.06991e-08	6.06758e-07	EIF4G3	1	20806292	21176888	-	9596	protein_coding	eukaryotic translation initiation factor 4 gamma 3 [Source:HGNC Symbol;Acc:HGNC:3298]	-
ENSG00000116586	1349.76	1682.16	1317.33	929.071	955.091	1081.86	1449.75	988.673	0.55246	6.08045e-08	6.07551e-07	LAMTOR2	1	156054752	156058510	+	1438	protein_coding	late endosomal/lysosomal adaptor, MAPK and MTOR activator 2 [Source:HGNC Symbol;Acc:HGNC:29796]	-
ENSG00000253293	393.247	442.673	429.107	262.628	277.022	267.239	421.676	268.963	0.64956	6.11452e-08	6.10695e-07	HOXA10	7	27170591	27180261	-	3707	protein_coding	homeobox A10 [Source:HGNC Symbol;Acc:HGNC:5100]	Homeobox
ENSG00000100897	3149.45	3068.53	3172.79	2314.29	2448.84	2542.46	3130.25	2435.19	0.362	6.1403e-08	6.13008e-07	DCAF11	14	24114195	24125242	+	6350	protein_coding	DDB1 and CUL4 associated factor 11 [Source:HGNC Symbol;Acc:HGNC:20258]	-
ENSG00000100401	5340.07	5094.76	5121.27	3904.86	3746.13	4331.11	5185.37	3994.04	0.376461	6.15398e-08	6.14111e-07	RANGAP1	22	41245611	41286251	-	5348	protein_coding	Ran GTPase activating protein 1 [Source:HGNC Symbol;Acc:HGNC:9854]	-
ENSG00000030066	3144.82	3322.06	3158.79	2386.36	2644.38	2315.76	3208.55	2448.83	0.38979	6.15821e-08	6.14271e-07	NUP160	11	47778087	47848555	-	8576	protein_coding	nucleoporin 160 [Source:HGNC Symbol;Acc:HGNC:18017]	-
ENSG00000108298	21842.6	24408.4	20642.1	16856.6	16395.9	18011.9	22297.7	17088.1	0.383915	6.18121e-08	6.16303e-07	RPL19	17	39200283	39204732	+	1761	protein_coding	ribosomal protein L19 [Source:HGNC Symbol;Acc:HGNC:10312]	-
ENSG00000158481	189.684	184.112	152.038	88.8591	91.4353	78.3287	175.278	86.2077	1.02242	6.22563e-08	6.20468e-07	CD1C	1	158289786	158293630	+	1435	protein_coding	CD1c molecule [Source:HGNC Symbol;Acc:HGNC:1636]	-
ENSG00000099290	1842.48	1820.99	1849.46	1396.08	1396.88	1441.25	1837.64	1411.4	0.380653	6.24093e-08	6.21728e-07	WASHC2A	10	50067888	50133506	+	5159	protein_coding	WASH complex subunit 2A [Source:HGNC Symbol;Acc:HGNC:23416]	-
ENSG00000101846	327.321	346.09	338.084	206.351	216.367	196.282	337.165	206.333	0.708867	6.27028e-08	6.24386e-07	STS	X	7219456	7354810	+	6521	protein_coding	steroid sulfatase [Source:HGNC Symbol;Acc:HGNC:11425]	-
ENSG00000153147	3769.39	4576.63	3714.92	2715.14	3086.17	2940.55	4020.32	2913.95	0.464366	6.29651e-08	6.26731e-07	SMARCA5	4	143513463	143557486	+	8385	protein_coding	SWI/SNF related, matrix associated, actin dependent regulator of chromatin, subfamily a, member 5 [Source:HGNC Symbol;Acc:HGNC:11101]	-
ENSG00000124782	2691.43	2353.21	2573.64	1984.52	1930.1	1845.79	2539.43	1920.14	0.403	6.35128e-08	6.31913e-07	RREB1	6	7107597	7251980	+	17254	protein_coding	ras responsive element binding protein 1 [Source:HGNC Symbol;Acc:HGNC:10449]	zf-C2H2
ENSG00000183495	4191.55	3729.52	4324.08	3076.5	3245.5	2970.04	4081.72	3097.35	0.397983	6.36131e-08	6.32642e-07	EP400	12	131949920	132081102	+	18705	protein_coding	E1A binding protein p400 [Source:HGNC Symbol;Acc:HGNC:11958]	-
ENSG00000145901	1870.24	1830.05	1912.48	1384.23	1352.52	1502.99	1870.92	1413.24	0.404696	6.39407e-08	6.35629e-07	TNIP1	5	151029945	151093577	-	5793	protein_coding	TNFAIP3 interacting protein 1 [Source:HGNC Symbol;Acc:HGNC:16903]	-
ENSG00000164649	2977.11	2705.33	2843.71	2109.91	2286.79	2148.05	2842.05	2181.58	0.381039	6.39876e-08	6.35826e-07	CDCA7L	7	21900900	21946084	-	4074	protein_coding	cell division cycle associated 7 like [Source:HGNC Symbol;Acc:HGNC:30777]	-
ENSG00000166275	470.74	557.365	496.123	284.349	313.234	361.233	508.076	319.605	0.668817	6.43161e-08	6.38819e-07	BORCS7	10	102854223	102864961	+	2708	protein_coding	BLOC-1 related complex subunit 7 [Source:HGNC Symbol;Acc:HGNC:23516]	-
ENSG00000100104	451.078	586.541	485.121	305.083	315.95	335.431	507.58	318.821	0.671984	6.43878e-08	6.3926e-07	SRRD	22	26483877	26494658	+	4319	protein_coding	SRR1 domain containing [Source:HGNC Symbol;Acc:HGNC:33910]	-
[truncated: 3,155 more rows]
