# Supplementary material for: Transcriptome Profiling and Cytological Assessments for Identifying Regulatory Pathways Associated With Diorcinol N-Induced Autophagy in A3 Cells
Source: Front Pharmacol. 2020 Oct 15;11:570450. doi: 10.3389/fphar.2020.570450 (PMC7593552; doi:10.3389/fphar.2020.570450)
Supplement: Supplementary file 7 [file Table_7.xlsx]

## Sheet: LCAT_18vsCn_deg_down
Table S3 Down-regulated genes by 12.5 μM DN in A3 cells
gene_id	LCAT18_1	LCAT18_2	LCAT18_3	C_1	C_2	C_3	LCAT_18	Cn	log2FoldChange	pvalue	padj	gene_name	gene_chr	gene_start	gene_end	gene_strand	gene_length	gene_biotype	gene_description	tf_family
ENSG00000265972	1488.56	1501.06	1472.37	6657.52	6636.75	6691.11	1487.33	6661.79	-2.16321	5.76099e-272	1.34755e-267	TXNIP	1	145992435	145996600	-	3625	protein_coding	thioredoxin interacting protein [Source:HGNC Symbol;Acc:HGNC:16952]	-
ENSG00000213918	579.461	499.013	527.131	1846.29	1915.61	1748.11	535.202	1836.67	-1.78074	1.93866e-92	1.24192e-88	DNASE1	16	3611728	3680143	+	13801	protein_coding	deoxyribonuclease 1 [Source:HGNC Symbol;Acc:HGNC:2956]	-
ENSG00000163817	419.849	416.515	392.098	1316.1	1230.3	1211.79	409.487	1252.73	-1.61359	4.90582e-69	1.4344e-65	SLC6A20	3	45755450	45796535	-	6651	protein_coding	solute carrier family 6 member 20 [Source:HGNC Symbol;Acc:HGNC:30927]	-
ENSG00000272031	82.1193	79.4799	111.028	486.75	477.093	543.693	90.8756	502.512	-2.46357	1.38878e-57	1.91088e-54	ANKRD34A	1	145959442	145964582	-	3677	protein_coding	ankyrin repeat domain 34A [Source:HGNC Symbol;Acc:HGNC:27639]	-
novel.195	174.648	207.251	185.046	729.632	722.429	652.432	188.982	701.498	-1.88977	7.10719e-56	9.2358e-53	-	21	46447168	46458718	-	11551	-	-	-
ENSG00000073605	852.421	838.06	822.205	2076.34	1821.46	1907.53	837.562	1935.11	-1.20813	3.78744e-50	3.164e-47	GSDMB	17	39904595	39919854	-	5905	protein_coding	gasdermin B [Source:HGNC Symbol;Acc:HGNC:23690]	-
novel.325	129.54	112.68	107.027	572.648	554.949	447.856	116.416	525.151	-2.17669	1.12556e-48	8.22749e-46	-	9	40945131	40960154	-	15024	-	-	-
ENSG00000136367	115.661	135.82	143.036	531.18	513.305	498.539	131.506	514.341	-1.96329	3.86343e-48	2.67647e-45	ZFHX2	14	23520855	23556192	-	10128	protein_coding	zinc finger homeobox 2 [Source:HGNC Symbol;Acc:HGNC:20152]	Homeobox
ENSG00000107742	1722.19	1646.94	1769.44	3490.19	3325.17	3790.19	1712.86	3535.18	-1.04542	5.53277e-46	3.23542e-43	SPOCK2	10	72059035	72089032	-	6569	protein_coding	SPARC (osteonectin), cwcv and kazal like domains proteoglycan 2 [Source:HGNC Symbol;Acc:HGNC:13564]	-
ENSG00000188177	393.247	464.806	367.091	1077.17	1194.09	1104.89	408.382	1125.38	-1.462	3.9423e-45	2.14452e-42	ZC3H6	2	112275594	112340063	+	11803	protein_coding	zinc finger CCCH-type containing 6 [Source:HGNC Symbol;Acc:HGNC:24762]	-
ENSG00000272668	130.697	127.771	135.034	466.017	456.271	479.187	131.167	467.158	-1.83232	1.58871e-42	7.742e-40	AL590560.1	1	159854870	159867685	+	7134	antisense	uncharacterized LOC107985216 [Source:NCBI gene;Acc:107985216]	-
ENSG00000132016	308.815	355.144	372.093	948.818	833.781	966.668	345.351	916.422	-1.40531	1.22904e-38	4.71288e-36	C19orf57	19	13882348	13906452	-	3840	protein_coding	chromosome 19 open reading frame 57 [Source:HGNC Symbol;Acc:HGNC:28153]	-
ENSG00000273151	246.358	226.367	260.065	707.911	659.058	633.08	244.263	666.683	-1.44834	1.03548e-36	3.2731e-34	AC073957.3	7	879790	886547	-	6758	antisense	novel transcript, antisense to GET4	-
ENSG00000173451	200.093	195.178	202.05	554.876	552.233	569.495	199.107	558.868	-1.48912	1.93676e-36	5.80804e-34	THAP2	12	71663009	71680639	+	6527	protein_coding	THAP domain containing 2 [Source:HGNC Symbol;Acc:HGNC:20854]	THAP
ENSG00000283709	68.24	90.5467	70.0174	334.703	320.476	334.509	76.268	329.896	-2.10908	2.80829e-36	8.23786e-34	FAM238C	10	26931206	26944418	-	5545	transcribed_unprocessed_pseudogene	family with sequence similarity 238 member C [Source:HGNC Symbol;Acc:HGNC:24672]	-
ENSG00000180626	477.68	470.843	432.107	1012.01	1116.23	1025.64	460.21	1051.3	-1.19295	2.81745e-36	8.23786e-34	ZNF594	17	5179536	5191883	-	5314	protein_coding	zinc finger protein 594 [Source:HGNC Symbol;Acc:HGNC:29392]	zf-C2H2
ENSG00000134955	128.384	100.607	128.032	426.524	406.48	422.053	119.008	418.352	-1.81592	7.20923e-36	2.08187e-33	SLC37A2	11	125063067	125090312	+	6371	protein_coding	solute carrier family 37 member 2 [Source:HGNC Symbol;Acc:HGNC:20644]	-
ENSG00000272734	246.358	256.549	239.059	655.583	615.604	703.115	247.322	658.1	-1.41177	2.43607e-35	6.86532e-33	ADIRF-AS1	10	86965345	86971311	-	5748	processed_transcript	ADIRF antisense RNA 1 [Source:HGNC Symbol;Acc:HGNC:45127]	-
ENSG00000221886	57.8305	71.4313	75.0187	299.159	292.412	294.884	68.0935	295.485	-2.11168	5.18742e-34	1.3334e-31	ZBED8	5	160393148	160400097	-	2925	protein_coding	zinc finger BED-type containing 8 [Source:HGNC Symbol;Acc:HGNC:30804]	-
ENSG00000116497	1512.85	1736.48	1646.41	3049.84	3012.84	2927.65	1631.91	2996.78	-0.875991	2.3546e-33	5.8592e-31	S100PBP	1	32816767	32858879	+	9194	protein_coding	S100P binding protein [Source:HGNC Symbol;Acc:HGNC:25768]	-
ENSG00000185880	316.911	410.478	363.09	850.085	998.546	924.278	363.493	924.303	-1.34434	2.44177e-33	6.01215e-31	TRIM69	15	44728988	44767829	+	9265	protein_coding	tripartite motif containing 69 [Source:HGNC Symbol;Acc:HGNC:17857]	-
ENSG00000056558	143.42	128.778	146.036	470.953	412.817	433.111	139.411	438.96	-1.655	4.10546e-33	9.79907e-31	TRAF1	9	120902393	120929173	-	6449	protein_coding	TNF receptor associated factor 1 [Source:HGNC Symbol;Acc:HGNC:12031]	-
ENSG00000126882	897.529	755.562	835.208	1645.87	1682.05	1861.46	829.433	1729.79	-1.06171	5.33109e-33	1.23958e-30	FAM78A	9	131258076	131276547	-	5499	protein_coding	family with sequence similarity 78 member A [Source:HGNC Symbol;Acc:HGNC:25465]	-
novel.171	569.052	583.523	562.14	1347.7	1333.51	1108.58	571.572	1263.26	-1.14387	7.74116e-32	1.67661e-29	-	2	98733235	98753081	-	19847	-	-	-
ENSG00000124067	541.293	454.746	582.145	1223.29	1149.73	1155.58	526.061	1176.2	-1.16108	2.6291e-31	5.3945e-29	SLC12A4	16	67943474	67969601	-	8298	protein_coding	solute carrier family 12 member 4 [Source:HGNC Symbol;Acc:HGNC:10913]	-
ENSG00000088340	225.539	173.045	185.046	573.635	510.589	572.26	194.543	552.161	-1.50889	3.96145e-31	7.98812e-29	FER1L4	20	35558737	35607562	-	9067	transcribed_unitary_pseudogene	fer-1 like family member 4, pseudogene [Source:HGNC Symbol;Acc:HGNC:15801]	-
ENSG00000223855	104.095	87.5285	91.0226	387.031	302.37	340.96	94.2153	343.454	-1.86851	6.25845e-30	1.11749e-27	HRAT92	7	520391	525232	+	3506	lincRNA	heart tissue-associated transcript 92 [Source:NCBI gene;Acc:441307]	-
ENSG00000068078	373.585	298.804	396.099	896.49	834.686	837.656	356.163	856.277	-1.26619	1.33448e-29	2.32946e-27	FGFR3	4	1793293	1808872	+	4848	protein_coding	fibroblast growth factor receptor 3 [Source:HGNC Symbol;Acc:HGNC:3690]	-
ENSG00000088986	2467.05	2585.61	2545.63	4100.35	4112.78	4409.44	2532.76	4207.52	-0.732074	2.50656e-29	4.24861e-27	DYNLL1	12	120469850	120498493	+	2957	protein_coding	dynein light chain LC8-type 1 [Source:HGNC Symbol;Acc:HGNC:15476]	-
ENSG00000139531	111.035	104.632	107.027	374.196	317.76	368.605	107.564	353.52	-1.71708	3.60093e-29	6.05966e-27	SUOX	12	55997180	56006641	+	5008	protein_coding	sulfite oxidase [Source:HGNC Symbol;Acc:HGNC:11460]	-
ENSG00000186814	491.559	530.201	497.124	1001.15	1056.48	995.235	506.295	1017.62	-1.00669	2.15955e-28	3.45986e-26	ZSCAN30	18	35251058	35290245	-	8271	protein_coding	zinc finger and SCAN domain containing 30 [Source:HGNC Symbol;Acc:HGNC:33517]	zf-C2H2
ENSG00000168209	3569.3	3273.77	3800.95	6381.07	5826.51	6661.62	3548	6289.73	-0.825966	3.40547e-28	5.31049e-26	DDIT4	10	72273920	72276036	+	2058	protein_coding	DNA damage inducible transcript 4 [Source:HGNC Symbol;Acc:HGNC:24944]	-
ENSG00000270605	188.527	240.452	209.052	600.293	513.305	584.24	212.677	565.946	-1.40875	3.53306e-28	5.47296e-26	AL353622.1	1	28239509	28241453	-	1945	antisense	novel transcript	-
ENSG00000133466	183.901	214.294	186.046	497.611	545.896	489.324	194.747	510.943	-1.39036	3.83791e-28	5.82938e-26	C1QTNF6	22	37180167	37199385	-	7143	protein_coding	C1q and TNF related 6 [Source:HGNC Symbol;Acc:HGNC:14343]	-
novel.275	219.756	233.409	240.06	576.597	544.99	552.908	231.075	558.165	-1.27067	5.96197e-28	8.88258e-26	-	6	31561610	31569059	-	7450	-	-	-
ENSG00000138835	291.466	328.986	324.081	680.266	719.713	717.859	314.844	705.946	-1.16332	6.03316e-28	8.93176e-26	RGS3	9	113444731	113597743	+	13793	protein_coding	regulator of G protein signaling 3 [Source:HGNC Symbol;Acc:HGNC:9999]	-
ENSG00000102385	121.444	100.607	109.027	428.498	370.268	320.687	110.36	373.151	-1.75964	6.69366e-28	9.78571e-26	DRP2	X	101219769	101264497	+	8187	protein_coding	dystrophin related protein 2 [Source:HGNC Symbol;Acc:HGNC:3032]	-
ENSG00000283787	292.622	234.415	299.074	800.719	621.941	750.112	275.371	724.257	-1.39572	1.07597e-27	1.53464e-25	PRR33	11	1888577	1891895	-	3319	protein_coding	proline rich 33 [Source:HGNC Symbol;Acc:HGNC:35118]	-
ENSG00000230487	685.869	708.276	749.186	1317.09	1304.54	1424.66	714.444	1348.76	-0.91607	4.98763e-27	6.74368e-25	PSMG3-AS1	7	1570073	1589626	+	6355	lincRNA	PSMG3 antisense RNA 1 (head to head) [Source:HGNC Symbol;Acc:HGNC:22230]	-
ENSG00000237945	769.145	906.473	822.205	1552.07	1611.43	1533.4	832.608	1565.63	-0.909922	5.594e-27	7.47711e-25	LINC00649	21	33915534	33977691	+	14336	antisense	long intergenic non-protein coding RNA 649 [Source:HGNC Symbol;Acc:HGNC:44305]	-
ENSG00000178878	274.116	284.719	278.069	600.293	676.259	629.394	278.968	635.315	-1.18739	8.82279e-27	1.15293e-24	APOLD1	12	12725917	12829975	+	7243	protein_coding	apolipoprotein L domain containing 1 [Source:HGNC Symbol;Acc:HGNC:25268]	-
ENSG00000108515	755.266	595.596	728.181	1747.56	1333.51	1798.79	693.014	1626.62	-1.23157	2.06718e-26	2.61369e-24	ENO3	17	4948092	4957131	+	4292	protein_coding	enolase 3 [Source:HGNC Symbol;Acc:HGNC:3354]	-
ENSG00000116205	818.88	955.771	759.189	1592.55	1689.29	1673.47	844.613	1651.77	-0.967437	3.26599e-26	4.10725e-24	TCEANC2	1	54053584	54112519	+	12168	protein_coding	transcription elongation factor A N-terminal and central domain containing 2 [Source:HGNC Symbol;Acc:HGNC:26494]	-
ENSG00000232098	440.668	372.248	486.121	934.995	935.175	939.022	433.012	936.397	-1.11296	3.38894e-26	4.23907e-24	AC012313.1	19	58404238	58408484	-	3417	lincRNA	novel transcript	-
ENSG00000136161	2280.83	2547.38	2462.61	4032.23	3962.5	4434.32	2430.28	4143.02	-0.769125	3.45499e-26	4.27596e-24	RCBTB2	13	48488959	48533256	-	3545	protein_coding	RCC1 and BTB domain containing protein 2 [Source:HGNC Symbol;Acc:HGNC:1914]	-
ENSG00000010310	378.211	349.108	434.108	989.298	779.463	966.668	387.142	911.81	-1.23493	9.27008e-26	1.10069e-23	GIPR	19	45668244	45683724	+	4736	protein_coding	gastric inhibitory polypeptide receptor [Source:HGNC Symbol;Acc:HGNC:4271]	-
ENSG00000258701	31.2285	19.1154	20.005	155.997	167.48	147.442	23.4496	156.973	-2.75768	1.51443e-25	1.77121e-23	LINC00638	14	104821201	104823718	+	2518	lincRNA	long intergenic non-protein coding RNA 638 [Source:HGNC Symbol;Acc:HGNC:28325]	-
ENSG00000020181	355.079	287.737	335.083	701	717.903	717.859	325.967	712.254	-1.12979	3.73838e-25	4.16501e-23	ADGRA2	8	37784191	37844896	+	7061	protein_coding	adhesion G protein-coupled receptor A2 [Source:HGNC Symbol;Acc:HGNC:17849]	-
ENSG00000172771	121.444	115.699	103.026	331.741	347.635	323.451	113.389	334.276	-1.56226	3.76662e-25	4.17559e-23	EFCAB12	3	129401321	129428651	-	7789	protein_coding	EF-hand calcium binding domain 12 [Source:HGNC Symbol;Acc:HGNC:28061]	-
ENSG00000106479	826.976	831.017	872.217	1479.01	1460.25	1482.72	843.403	1473.99	-0.805028	6.74678e-25	7.27253e-23	ZNF862	7	149838367	149867479	+	8430	protein_coding	zinc finger protein 862 [Source:HGNC Symbol;Acc:HGNC:34519]	-
ENSG00000101400	345.826	327.98	332.083	725.683	663.585	738.132	335.296	709.133	-1.08113	8.30435e-25	8.91042e-23	SNTA1	20	33407955	33443892	-	2342	protein_coding	syntrophin alpha 1 [Source:HGNC Symbol;Acc:HGNC:11167]	-
novel.69	40.4813	40.243	53.0132	263.615	174.723	218.399	44.5792	218.912	-2.2911	1.53832e-24	1.59924e-22	-	13	49953837	49956267	-	2431	-	-	-
ENSG00000105483	1017.82	1019.15	906.225	1745.59	1708.3	1702.04	981.065	1718.64	-0.809389	2.05655e-24	2.10986e-22	CARD8	19	48180770	48255946	-	12912	protein_coding	caspase recruitment domain family member 8 [Source:HGNC Symbol;Acc:HGNC:17057]	-
ENSG00000109674	1012.03	984.947	964.24	1654.75	1802.45	1651.35	987.073	1702.85	-0.787321	9.14956e-24	8.84369e-22	NEIL3	4	177309836	177362943	+	2959	protein_coding	nei like DNA glycosylase 3 [Source:HGNC Symbol;Acc:HGNC:24573]	-
novel.229	21.9756	22.1336	27.0067	153.035	137.606	145.599	23.7053	145.413	-2.61301	1.70994e-23	1.59351e-21	-	4	129128168	129132180	+	4013	-	-	-
ENSG00000238105	645.388	556.359	589.147	1154.18	1111.71	1085.54	596.965	1117.14	-0.905448	1.93735e-23	1.77017e-21	GOLGA2P5	12	100156357	100173659	-	10957	transcribed_unprocessed_pseudogene	GOLGA2 pseudogene 5 [Source:HGNC Symbol;Acc:HGNC:25315]	-
ENSG00000172086	574.835	733.428	656.163	1195.65	1296.39	1343.57	654.809	1278.53	-0.963807	1.2813e-22	1.08198e-20	KRCC1	2	88027205	88055729	-	1753	protein_coding	lysine rich coiled-coil 1 [Source:HGNC Symbol;Acc:HGNC:28039]	-
ENSG00000177374	234.792	199.203	218.054	539.079	465.324	512.362	217.35	505.588	-1.21944	2.50874e-22	2.04467e-20	HIC1	17	2054154	2063241	+	8108	protein_coding	HIC ZBTB transcriptional repressor 1 [Source:HGNC Symbol;Acc:HGNC:4909]	ZBTB
ENSG00000260193	129.54	148.899	116.029	378.145	325.908	427.582	131.489	377.212	-1.51996	2.67362e-22	2.17148e-20	AL138781.1	9	136107808	136109424	-	1334	lincRNA	uncharacterized LOC105376323 [Source:NCBI gene;Acc:105376323]	-
ENSG00000149212	1561.42	1678.13	1631.41	2664.79	3070.78	2593.14	1623.65	2776.23	-0.773699	5.7435e-22	4.46333e-20	SESN3	11	95165513	95232541	-	10573	protein_coding	sestrin 3 [Source:HGNC Symbol;Acc:HGNC:23060]	-
ENSG00000128596	1036.32	1019.15	1119.28	1787.06	1908.37	1716.78	1058.25	1804.07	-0.769346	6.31451e-22	4.87468e-20	CCDC136	7	128790757	128822132	+	6188	protein_coding	coiled-coil domain containing 136 [Source:HGNC Symbol;Acc:HGNC:22225]	-
ENSG00000279407	264.864	260.573	289.072	569.686	606.551	557.516	271.503	577.917	-1.08939	7.4152e-22	5.66826e-20	AC007191.1	19	45714387	45717381	-	2995	TEC	TEC	-
ENSG00000166801	2896.15	3090.66	2779.69	4472.57	4602.54	4464.73	2922.17	4513.28	-0.627117	1.139e-21	8.51192e-20	FAM111A	11	59142748	59155039	+	7221	protein_coding	family with sequence similarity 111 member A [Source:HGNC Symbol;Acc:HGNC:24725]	-
novel.30	135.323	137.832	161.04	380.119	376.605	353.861	144.732	370.195	-1.35272	1.18695e-21	8.84203e-20	-	1	228427178	228444176	-	16999	-	-	-
ENSG00000126705	906.782	745.501	900.224	1511.59	1527.24	1561.97	850.836	1533.6	-0.850903	1.52708e-21	1.13396e-19	AHDC1	1	27534035	27604431	-	8297	protein_coding	AT-hook DNA binding motif containing 1 [Source:HGNC Symbol;Acc:HGNC:25230]	-
ENSG00000197256	438.355	376.272	406.101	757.277	810.243	814.618	406.909	794.046	-0.966483	1.84548e-21	1.35747e-19	KANK2	19	11164267	11197791	-	7638	protein_coding	KN motif and ankyrin repeat domains 2 [Source:HGNC Symbol;Acc:HGNC:29300]	-
ENSG00000069493	138.793	156.948	128.032	390.98	343.109	363.076	141.258	365.722	-1.37146	2.95496e-21	2.14657e-19	CLEC2D	12	9664969	9699555	+	6957	protein_coding	C-type lectin domain family 2 member D [Source:HGNC Symbol;Acc:HGNC:14351]	-
ENSG00000272556	213.973	241.458	222.055	550.926	457.176	556.594	225.829	521.566	-1.20587	3.27347e-21	2.34877e-19	GTF2IP13	7	45769105	45815263	+	10334	transcribed_unprocessed_pseudogene	general transcription factor IIi pseudogene 13 [Source:HGNC Symbol;Acc:HGNC:51725]	-
ENSG00000204934	337.73	298.804	339.084	649.659	692.554	635.844	325.206	659.352	-1.02072	4.99745e-21	3.49986e-19	ATP6V0E2-AS1	7	149867697	149880610	-	3291	antisense	ATP6V0E2 antisense RNA 1 [Source:HGNC Symbol;Acc:HGNC:44180]	-
ENSG00000167964	377.055	389.351	414.103	856.009	707.944	928.886	393.503	830.946	-1.07731	5.87065e-21	4.08692e-19	RAB26	16	2140803	2154165	+	2488	protein_coding	RAB26, member RAS oncogene family [Source:HGNC Symbol;Acc:HGNC:14259]	-
ENSG00000225138	445.295	333.011	423.105	1096.92	761.357	1066.19	400.47	974.822	-1.28436	6.19634e-21	4.30085e-19	SLC9A3-AS1	5	473236	480884	+	4302	processed_transcript	SLC9A3 antisense RNA 1 [Source:HGNC Symbol;Acc:HGNC:40550]	-
ENSG00000135709	525.101	534.225	506.126	911.299	960.523	951.924	521.817	941.249	-0.851418	6.24212e-21	4.3198e-19	KIAA0513	16	85027751	85094230	+	8837	protein_coding	KIAA0513 [Source:HGNC Symbol;Acc:HGNC:29058]	-
ENSG00000142303	781.868	541.268	745.185	1526.4	1341.65	1465.21	689.44	1444.42	-1.0682	8.43773e-21	5.73741e-19	ADAMTS10	19	8580242	8610735	-	5703	protein_coding	ADAM metallopeptidase with thrombospondin type 1 motif 10 [Source:HGNC Symbol;Acc:HGNC:13201]	-
ENSG00000006047	698.592	590.566	708.176	1599.46	1144.3	1579.47	665.778	1441.08	-1.11415	9.73715e-21	6.52612e-19	YBX2	17	7288252	7294615	-	4618	protein_coding	Y-box binding protein 2 [Source:HGNC Symbol;Acc:HGNC:17948]	CSD
ENSG00000126562	148.046	102.62	138.034	378.145	334.961	351.097	129.567	354.734	-1.45635	9.95182e-21	6.65094e-19	WNK4	17	42780678	42796936	+	5089	protein_coding	WNK lysine deficient protein kinase 4 [Source:HGNC Symbol;Acc:HGNC:14544]	-
ENSG00000142156	1644.7	1531.25	1815.45	2918.53	2616.32	3096.29	1663.8	2877.04	-0.789905	1.71975e-20	1.11432e-18	COL6A1	21	45981737	46005050	+	5343	protein_coding	collagen type VI alpha 1 chain [Source:HGNC Symbol;Acc:HGNC:2211]	-
ENSG00000261087	87.9023	57.3462	61.0152	258.679	205.503	286.591	68.7546	250.257	-1.87179	2.21114e-20	1.42481e-18	AP003469.4	8	101166805	101169629	-	2825	lincRNA	novel transcript	-
ENSG00000179528	102.938	92.5588	72.0179	293.235	243.526	293.041	89.1717	276.601	-1.63741	2.29885e-20	1.47727e-18	LBX2	2	74497517	74503316	-	2389	protein_coding	ladybird homeobox 2 [Source:HGNC Symbol;Acc:HGNC:15525]	Homeobox
ENSG00000104918	1437.67	1681.15	1586.39	2487.07	2555.66	2705.56	1568.4	2582.76	-0.718869	2.32238e-20	1.4883e-18	RETN	19	7669044	7670454	+	520	protein_coding	resistin [Source:HGNC Symbol;Acc:HGNC:20389]	-
ENSG00000184939	724.038	691.173	666.166	1148.26	1237.54	1207.18	693.792	1197.66	-0.78874	2.46918e-20	1.57375e-18	ZFP90	16	68530090	68576072	+	7015	protein_coding	ZFP90 zinc finger protein [Source:HGNC Symbol;Acc:HGNC:23329]	zf-C2H2
ENSG00000145439	1510.53	1847.15	1552.39	2664.79	2845.36	2914.75	1636.69	2808.3	-0.778412	2.58144e-20	1.63638e-18	CBR4	4	168863770	169010275	-	5110	protein_coding	carbonyl reductase 4 [Source:HGNC Symbol;Acc:HGNC:25891]	-
ENSG00000272645	203.563	192.16	181.045	469.966	401.048	464.443	192.256	445.152	-1.21234	2.77915e-20	1.75221e-18	GTF2IP20	1	223951394	223992594	-	4145	transcribed_unprocessed_pseudogene	general transcription factor IIi pseudogene 20 [Source:HGNC Symbol;Acc:HGNC:51732]	-
ENSG00000273373	352.766	330.998	237.059	791.833	636.426	780.522	306.941	736.26	-1.26441	2.86559e-20	1.80185e-18	AL355488.1	1	110370154	110373003	+	2850	antisense	novel transcript, antisense to SLC16A4	-
ENSG00000223768	773.772	718.337	747.186	1222.31	1295.48	1268	746.432	1261.93	-0.75842	5.29776e-20	3.2187e-18	LINC00205	21	45288050	45297806	+	7619	bidirectional_promoter_lncRNA	long intergenic non-protein coding RNA 205 [Source:HGNC Symbol;Acc:HGNC:16420]	-
ENSG00000100097	1095.31	901.443	1129.28	1841.36	1778.01	1950.84	1042.01	1856.74	-0.833921	5.54985e-20	3.36312e-18	LGALS1	22	37675608	37679806	+	1099	protein_coding	galectin 1 [Source:HGNC Symbol;Acc:HGNC:6561]	-
ENSG00000143127	46.2644	51.3098	76.0189	240.907	210.935	198.125	57.8644	216.656	-1.89717	8.3595e-20	4.96287e-18	ITGA10	1	145891208	145910189	-	6320	protein_coding	integrin subunit alpha 10 [Source:HGNC Symbol;Acc:HGNC:6135]	-
ENSG00000173531	275.273	201.215	284.071	673.355	528.695	622.943	253.52	608.331	-1.26369	8.56864e-20	5.07416e-18	MST1	3	49683947	49689501	-	5084	protein_coding	macrophage stimulating 1 [Source:HGNC Symbol;Acc:HGNC:7380]	-
ENSG00000160183	75.1796	61.3705	69.0172	233.008	210.03	216.556	68.5224	219.865	-1.68473	1.11043e-19	6.50981e-18	TMPRSS3	21	42371837	42396846	-	5713	protein_coding	transmembrane serine protease 3 [Source:HGNC Symbol;Acc:HGNC:11877]	-
ENSG00000204991	93.6854	91.5528	104.026	280.4	258.916	268.16	96.4213	269.159	-1.47963	1.14777e-19	6.67847e-18	SPIRE2	16	89818179	89871319	+	7975	protein_coding	spire type actin nucleation factor 2 [Source:HGNC Symbol;Acc:HGNC:30623]	-
ENSG00000130270	453.391	385.326	444.11	913.274	750.493	908.612	427.609	857.46	-1.00437	1.21332e-19	7.04235e-18	ATP8B3	19	1782075	1812276	-	7014	protein_coding	ATPase phospholipid transporting 8B3 [Source:HGNC Symbol;Acc:HGNC:13535]	-
ENSG00000136449	84.4325	67.407	64.0159	295.21	199.166	255.259	71.9518	249.878	-1.80004	1.26911e-19	7.34797e-18	MYCBPAP	17	50508384	50531501	+	6515	protein_coding	MYCBP associated protein [Source:HGNC Symbol;Acc:HGNC:19677]	-
ENSG00000274184	26.602	16.0972	17.0042	148.099	109.541	118.875	19.9011	125.505	-2.66976	1.56257e-19	8.95836e-18	AC011815.2	18	35268218	35270238	+	2021	lincRNA	novel transcript, antisense to ZSCAN30	-
ENSG00000198892	30.0718	27.164	34.0085	155.01	136.7	137.306	30.4148	143.005	-2.23189	1.95487e-19	1.11257e-17	SHISA4	1	201888680	201892306	+	1746	protein_coding	shisa family member 4 [Source:HGNC Symbol;Acc:HGNC:27139]	-
ENSG00000106976	800.374	577.487	746.186	1536.28	1322.64	1356.47	708.015	1405.13	-0.989988	1.99595e-19	1.13318e-17	DNM1	9	128191655	128255248	+	10775	protein_coding	dynamin 1 [Source:HGNC Symbol;Acc:HGNC:2972]	-
ENSG00000261326	399.03	454.746	349.087	866.87	747.778	810.932	400.954	808.526	-1.01145	3.34121e-19	1.84762e-17	LINC01355	1	23281308	23286752	-	5445	lincRNA	long intergenic non-protein coding RNA 1355 [Source:HGNC Symbol;Acc:HGNC:50584]	-
ENSG00000164344	30.0718	36.2187	34.0085	141.187	141.227	164.029	33.433	148.814	-2.15054	3.46357e-19	1.90627e-17	KLKB1	4	186208979	186258471	+	2953	protein_coding	kallikrein B1 [Source:HGNC Symbol;Acc:HGNC:6371]	-
ENSG00000244879	2841.79	2878.38	2825.7	4478.5	4175.24	4101.66	2848.62	4251.8	-0.577645	3.95205e-19	2.15987e-17	GABPB1-AS1	15	50354959	50372202	+	17179	antisense	GABPB1 antisense RNA 1 [Source:HGNC Symbol;Acc:HGNC:44157]	-
ENSG00000257702	27.7586	37.2248	53.0132	196.477	164.765	156.657	39.3322	172.633	-2.1225	7.70167e-19	4.10237e-17	LBX2-AS1	2	74502595	74504678	+	2084	antisense	LBX2 antisense RNA 1 [Source:HGNC Symbol;Acc:HGNC:25136]	-
ENSG00000168310	601.437	545.292	623.155	1000.16	1048.34	1041.31	589.961	1029.94	-0.80437	9.74047e-19	5.11998e-17	IRF2	4	184387713	184474580	-	3116	protein_coding	interferon regulatory factor 2 [Source:HGNC Symbol;Acc:HGNC:6117]	IRF
ENSG00000204681	375.898	342.065	384.096	730.619	659.963	707.722	367.353	699.435	-0.929132	9.85831e-19	5.15874e-17	GABBR1	6	29555629	29633976	-	8470	protein_coding	gamma-aminobutyric acid type B receptor subunit 1 [Source:HGNC Symbol;Acc:HGNC:4070]	-
ENSG00000135473	1076.8	943.698	1101.27	1788.04	1653.08	1766.54	1040.59	1735.89	-0.738535	1.00902e-18	5.26831e-17	PAN2	12	56316223	56334053	-	7288	protein_coding	poly(A) specific ribonuclease subunit PAN2 [Source:HGNC Symbol;Acc:HGNC:20074]	-
novel.209	79.8061	105.638	96.0239	268.552	323.192	242.358	93.8226	278.034	-1.56346	1.28554e-18	6.66743e-17	-	3	45805741	45813974	+	8234	-	-	-
ENSG00000185697	422.163	382.308	333.083	772.087	740.535	703.115	379.185	738.579	-0.963975	1.54357e-18	7.84904e-17	MYBL1	8	66562175	66614247	-	7239	protein_coding	MYB proto-oncogene like 1 [Source:HGNC Symbol;Acc:HGNC:7547]	MYB
ENSG00000071967	626.882	710.288	659.164	1125.55	1106.28	1174.93	665.445	1135.58	-0.770021	2.07663e-18	1.04461e-16	CYBRD1	2	171522247	171558133	+	5176	protein_coding	cytochrome b reductase 1 [Source:HGNC Symbol;Acc:HGNC:20797]	-
ENSG00000246922	301.875	257.555	275.068	661.507	543.18	550.144	278.166	584.943	-1.07337	2.20943e-18	1.10666e-16	UBAP1L	15	65092770	65115197	-	8536	protein_coding	ubiquitin associated protein 1 like [Source:HGNC Symbol;Acc:HGNC:40028]	-
novel.106	190.841	169.02	193.048	469.966	449.029	368.605	184.303	429.2	-1.21989	2.74356e-18	1.35963e-16	-	16	54292715	54297236	-	4522	-	-	-
ENSG00000228278	154.986	161.978	144.036	356.424	367.552	340.96	153.666	354.978	-1.20829	3.54489e-18	1.74198e-16	ORM2	9	114329869	114333252	+	760	protein_coding	orosomucoid 2 [Source:HGNC Symbol;Acc:HGNC:8499]	-
ENSG00000119969	2218.38	2557.44	2335.58	3560.29	3753.37	3616.02	2370.47	3643.23	-0.619609	4.57517e-18	2.21111e-16	HELLS	10	94501434	94613905	+	10148	protein_coding	helicase, lymphoid specific [Source:HGNC Symbol;Acc:HGNC:4861]	-
ENSG00000143630	424.476	349.108	464.115	888.591	795.758	773.15	412.566	819.166	-0.989533	5.23253e-18	2.51322e-16	HCN3	1	155277583	155289848	+	4121	protein_coding	hyperpolarization activated cyclic nucleotide gated potassium channel 3 [Source:HGNC Symbol;Acc:HGNC:19183]	-
ENSG00000130783	98.3118	102.62	94.0234	294.222	249.863	253.416	98.3183	265.834	-1.43416	5.27335e-18	2.52764e-16	CCDC62	12	122774327	122827528	+	4479	protein_coding	coiled-coil domain containing 62 [Source:HGNC Symbol;Acc:HGNC:30723]	-
ENSG00000173868	174.648	158.96	141.035	364.322	353.972	377.821	158.214	365.372	-1.21046	5.33864e-18	2.54849e-16	PHOSPHO1	17	49223362	49230766	-	2375	protein_coding	phosphoethanolamine/phosphocholine phosphatase [Source:HGNC Symbol;Acc:HGNC:16815]	-
ENSG00000140450	246.358	218.318	200.05	447.257	487.051	474.58	221.575	469.629	-1.08701	6.16757e-18	2.91445e-16	ARRDC4	15	97960698	97973838	+	4072	protein_coding	arrestin domain containing 4 [Source:HGNC Symbol;Acc:HGNC:28087]	-
novel.243	432.572	391.363	424.105	767.15	725.145	770.385	416.013	754.227	-0.859054	6.44925e-18	3.0353e-16	-	5	1567345	1572211	+	4835	-	-	-
ENSG00000149926	159.612	155.942	203.051	448.245	382.036	392.565	172.868	407.615	-1.2348	8.16329e-18	3.76622e-16	FAM57B	16	30024427	30052978	-	4920	protein_coding	family with sequence similarity 57 member B [Source:HGNC Symbol;Acc:HGNC:25295]	-
ENSG00000144026	226.695	243.47	230.057	487.738	468.945	467.207	233.408	474.63	-1.02298	8.46976e-18	3.88463e-16	ZNF514	2	95147330	95165413	-	6813	protein_coding	zinc finger protein 514 [Source:HGNC Symbol;Acc:HGNC:25894]	zf-C2H2
ENSG00000254860	56.6739	45.2733	43.0107	187.591	157.522	176.009	48.3193	173.708	-1.85149	8.74406e-18	3.99477e-16	TMEM9B-AS1	11	8964675	8977527	+	1162	antisense	TMEM9B antisense RNA 1 [Source:HGNC Symbol;Acc:HGNC:19230]	-
ENSG00000235823	90.2155	93.5649	108.027	325.817	264.348	240.515	97.2691	276.893	-1.50595	9.05496e-18	4.12874e-16	OLMALINC	10	100373513	100454043	+	7763	lincRNA	oligodendrocyte maturation-associated long intergenic non-coding RNA [Source:HGNC Symbol;Acc:HGNC:28060]	-
ENSG00000142920	563.269	494.989	505.126	911.299	887.194	933.493	521.128	910.662	-0.806866	1.18195e-17	5.33728e-16	AZIN2	1	33081104	33120530	+	6559	protein_coding	antizyme inhibitor 2 [Source:HGNC Symbol;Acc:HGNC:29957]	-
ENSG00000185621	284.526	326.974	305.076	593.381	689.838	562.123	305.525	615.114	-1.00849	1.93879e-17	8.49256e-16	LMLN	3	197960200	198043720	+	8692	protein_coding	leishmanolysin like peptidase [Source:HGNC Symbol;Acc:HGNC:15991]	-
ENSG00000197768	18.5058	13.079	14.0035	136.251	75.1399	123.483	15.1961	111.624	-2.88431	1.96757e-17	8.58645e-16	STPG3	9	137251261	137253483	+	1611	protein_coding	sperm-tail PG-rich repeat containing 3 [Source:HGNC Symbol;Acc:HGNC:37285]	-
ENSG00000182809	629.196	499.013	667.166	1140.36	1047.43	1191.52	598.458	1126.44	-0.912974	2.06518e-17	8.97893e-16	CRIP2	14	105472962	105480170	+	4837	protein_coding	cysteine rich protein 2 [Source:HGNC Symbol;Acc:HGNC:2361]	-
ENSG00000061938	1237.57	922.57	1200.3	2223.45	1840.47	2307.47	1120.15	2123.8	-0.923562	2.21109e-17	9.50729e-16	TNK2	3	195863364	195911945	-	12015	protein_coding	tyrosine kinase non receptor 2 [Source:HGNC Symbol;Acc:HGNC:19297]	-
novel.330	187.371	186.124	166.041	395.917	455.366	366.762	179.845	406.015	-1.17626	2.50263e-17	1.06049e-15	-	9	112367140	112379891	-	12752	-	PF02994:L1 transposable element RBD-like domain|PF00665:Integrase core domain	Transposase_22
ENSG00000279207	364.332	327.98	281.07	654.595	635.52	618.336	324.461	636.15	-0.973866	2.53237e-17	1.07115e-15	AC015813.6	17	58095672	58101479	+	5808	TEC	novel transcript	-
ENSG00000107821	431.415	350.114	438.109	833.301	708.85	845.028	406.546	795.726	-0.969519	2.905e-17	1.21558e-15	KAZALD1	10	101061841	101068131	+	3613	protein_coding	Kazal type serine peptidase inhibitor domain 1 [Source:HGNC Symbol;Acc:HGNC:25460]	-
ENSG00000229980	39.3247	36.2187	37.0092	136.251	145.753	157.579	37.5175	146.528	-1.96789	2.96606e-17	1.23891e-15	TOB1-AS1	17	50866679	50909737	+	2149	processed_transcript	TOB1 antisense RNA 1 [Source:HGNC Symbol;Acc:HGNC:44340]	-
ENSG00000174007	131.853	126.765	94.0234	280.4	315.95	315.158	117.547	303.836	-1.37417	3.07008e-17	1.2778e-15	CEP19	3	196706277	196712293	-	2201	protein_coding	centrosomal protein 19 [Source:HGNC Symbol;Acc:HGNC:28209]	-
ENSG00000248092	366.645	370.235	316.079	666.443	731.482	627.551	350.986	675.159	-0.945007	3.19945e-17	1.32457e-15	NNT-AS1	5	43571594	43603230	-	6580	antisense	NNT antisense RNA 1 [Source:HGNC Symbol;Acc:HGNC:49005]	-
ENSG00000186301	231.322	170.027	210.052	583.508	393.805	551.987	203.8	509.767	-1.32432	3.86344e-17	1.58822e-15	MST1P2	1	16645622	16650289	+	2291	unprocessed_pseudogene	macrophage stimulating 1 pseudogene 2 [Source:HGNC Symbol;Acc:HGNC:7383]	-
ENSG00000235903	53.204	43.2612	45.0112	149.086	177.439	174.166	47.1588	166.897	-1.82885	4.16029e-17	1.69831e-15	CPB2-AS1	13	46052806	46122670	+	6803	antisense	CPB2 antisense RNA 1 [Source:HGNC Symbol;Acc:HGNC:39898]	-
ENSG00000153363	136.48	114.692	130.032	335.69	279.738	319.765	127.068	311.731	-1.29604	4.82294e-17	1.95856e-15	LINC00467	1	211382803	211435333	+	4448	lincRNA	long intergenic non-protein coding RNA 467 [Source:HGNC Symbol;Acc:HGNC:28227]	-
ENSG00000159958	440.668	394.381	391.097	834.288	678.975	838.577	408.716	783.947	-0.940623	5.04366e-17	2.04111e-15	TNFRSF13C	22	41922023	41926818	-	3944	protein_coding	TNF receptor superfamily member 13C [Source:HGNC Symbol;Acc:HGNC:17755]	-
ENSG00000184208	1405.28	1453.78	1404.35	2280.72	2066.8	2486.24	1421.14	2277.92	-0.68049	5.69492e-17	2.2963e-15	C22orf46	22	41688939	41698136	+	5341	protein_coding	chromosome 22 open reading frame 46 [Source:HGNC Symbol;Acc:HGNC:26294]	-
ENSG00000167780	102.938	117.711	136.034	307.058	271.59	343.725	118.894	307.457	-1.36677	5.7037e-17	2.2963e-15	SOAT2	12	53103518	53124538	+	2044	protein_coding	sterol O-acyltransferase 2 [Source:HGNC Symbol;Acc:HGNC:11178]	-
ENSG00000197558	186.214	174.051	230.057	470.953	433.639	408.231	196.774	437.607	-1.1512	6.10101e-17	2.44364e-15	SSPO	7	149776042	149833979	+	21144	protein_coding	SCO-spondin [Source:HGNC Symbol;Acc:HGNC:21998]	-
ENSG00000236778	55.5173	57.3462	55.0137	161.921	210.03	179.695	55.9591	183.882	-1.7172	9.74786e-17	3.79388e-15	INTS6-AS1	13	51452367	51552364	+	9866	antisense	INTS6 antisense RNA 1 [Source:HGNC Symbol;Acc:HGNC:42691]	-
ENSG00000132005	517.004	429.594	505.126	893.528	812.054	926.121	483.908	877.234	-0.859231	1.13157e-16	4.38223e-15	RFX1	19	13961538	14007039	-	5465	protein_coding	regulatory factor X1 [Source:HGNC Symbol;Acc:HGNC:9982]	RFX
ENSG00000267121	709.002	599.62	619.154	1305.24	1015.75	1243.12	642.592	1188.04	-0.887496	1.13438e-16	4.38584e-15	AC008105.3	17	45190931	45222222	-	3719	antisense	novel transcript, antisense to FMNL1	-
ENSG00000139083	927.601	874.279	919.229	1425.69	1392.35	1444.01	907.036	1420.69	-0.647684	1.32872e-16	5.06189e-15	ETV6	12	11649854	11895402	+	7075	protein_coding	ETS variant 6 [Source:HGNC Symbol;Acc:HGNC:3495]	ETS
ENSG00000160318	130.697	82.4981	105.026	300.146	253.484	350.175	106.074	301.268	-1.51149	1.42229e-16	5.38332e-15	CLDND2	19	51367098	51369003	-	1156	protein_coding	claudin domain containing 2 [Source:HGNC Symbol;Acc:HGNC:28511]	-
ENSG00000108379	360.862	353.132	367.091	683.228	634.615	637.687	360.362	651.843	-0.854717	1.63671e-16	6.17488e-15	WNT3	17	46762506	46833154	-	4334	protein_coding	Wnt family member 3 [Source:HGNC Symbol;Acc:HGNC:12782]	-
ENSG00000068137	241.731	199.203	247.061	489.712	441.786	494.853	229.332	475.45	-1.05276	1.89199e-16	7.06957e-15	PLEKHH3	17	42667914	42676994	-	4803	protein_coding	pleckstrin homology, MyTH4 and FERM domain containing H3 [Source:HGNC Symbol;Acc:HGNC:26105]	-
ENSG00000142449	76.3362	67.407	81.0202	233.996	191.018	224.849	74.9211	216.621	-1.53143	2.29673e-16	8.47362e-15	FBN3	19	8065402	8149846	-	10113	protein_coding	fibrillin 3 [Source:HGNC Symbol;Acc:HGNC:18794]	-
ENSG00000130749	1649.33	1355.18	1808.45	2744.76	2606.36	2792.19	1604.32	2714.43	-0.758813	2.38712e-16	8.73822e-15	ZC3H4	19	47064187	47113752	-	6502	protein_coding	zinc finger CCCH-type containing 4 [Source:HGNC Symbol;Acc:HGNC:17808]	-
novel.279	196.624	191.154	142.035	433.435	378.415	395.329	176.604	402.393	-1.19043	2.42468e-16	8.86184e-15	-	6	57076413	57084770	-	8358	-	PF00078:Reverse transcriptase (RNA-dependent DNA polymerase)|PF17490:L1 transposable element dsRBD-like domain	RVT_1
ENSG00000260630	71.7098	53.3219	60.0149	186.604	180.155	205.498	61.6822	190.752	-1.63425	2.45077e-16	8.92926e-15	SNAI3-AS1	16	88663298	88687186	+	5037	antisense	SNAI3 antisense RNA 1 [Source:HGNC Symbol;Acc:HGNC:28327]	-
ENSG00000137103	555.173	507.061	524.13	920.185	850.982	928.886	528.788	900.018	-0.768042	2.86473e-16	1.03409e-14	TMEM8B	9	35814451	35865518	+	16165	protein_coding	transmembrane protein 8B [Source:HGNC Symbol;Acc:HGNC:21427]	-
ENSG00000164404	85.5891	79.4799	60.0149	208.325	215.461	224.849	75.028	216.212	-1.53187	2.93485e-16	1.0529e-14	GDF9	5	132861181	132866884	-	3279	protein_coding	growth differentiation factor 9 [Source:HGNC Symbol;Acc:HGNC:4224]	-
ENSG00000112561	284.526	246.488	326.081	552.901	562.191	588.847	285.698	567.98	-0.991274	3.01962e-16	1.08165e-14	TFEB	6	41683978	41736259	-	5648	protein_coding	transcription factor EB [Source:HGNC Symbol;Acc:HGNC:11753]	bHLH
novel.71	115.661	142.863	100.025	284.349	303.275	308.707	119.516	298.777	-1.32151	3.02622e-16	1.08236e-14	-	14	24473765	24478666	+	4902	-	-	-
ENSG00000279278	476.523	402.43	420.104	862.921	793.948	726.153	433.019	794.34	-0.876757	3.42957e-16	1.2118e-14	AC245060.6	22	22264601	22273020	+	8420	lincRNA	novel transcript	-
ENSG00000196391	194.31	188.136	184.046	412.701	372.078	397.172	188.831	393.984	-1.0614	3.73942e-16	1.31167e-14	ZNF774	15	90352245	90369146	+	8511	protein_coding	zinc finger protein 774 [Source:HGNC Symbol;Acc:HGNC:33108]	zf-C2H2
ENSG00000072195	1050.2	819.951	1075.27	1926.27	1588.8	1777.6	981.807	1764.22	-0.845842	5.10514e-16	1.7691e-14	SPEG	2	219434846	219498287	+	17910	protein_coding	SPEG complex locus [Source:HGNC Symbol;Acc:HGNC:16901]	-
ENSG00000226252	299.562	307.859	350.087	623.001	617.414	563.966	319.169	601.461	-0.912511	5.42304e-16	1.87095e-14	AL135960.1	1	47225797	47230750	+	4036	antisense	novel transcript	-
ENSG00000108786	389.777	348.102	365.091	670.393	641.857	659.804	367.657	657.351	-0.839511	6.01325e-16	2.06543e-14	HSD17B1	17	42549214	42555213	+	5658	protein_coding	hydroxysteroid 17-beta dehydrogenase 1 [Source:HGNC Symbol;Acc:HGNC:5210]	-
ENSG00000162572	319.224	272.646	333.083	693.101	529.6	678.234	308.318	633.645	-1.03922	6.79142e-16	2.32249e-14	SCNN1D	1	1280436	1292029	+	4025	protein_coding	sodium channel epithelial 1 delta subunit [Source:HGNC Symbol;Acc:HGNC:10601]	-
ENSG00000159733	475.367	435.63	524.13	924.135	788.516	865.301	478.376	859.317	-0.844391	8.05613e-16	2.73103e-14	ZFYVE28	4	2269582	2418663	-	9624	protein_coding	zinc finger FYVE-type containing 28 [Source:HGNC Symbol;Acc:HGNC:29334]	-
ENSG00000168807	778.398	888.364	771.192	1268.71	1375.15	1324.22	812.651	1322.69	-0.702392	9.31467e-16	3.13947e-14	SNTB2	16	69187129	69309052	+	9875	protein_coding	syntrophin beta 2 [Source:HGNC Symbol;Acc:HGNC:11169]	-
ENSG00000214960	124.914	149.905	116.029	279.413	324.097	333.588	130.283	312.366	-1.26137	9.90155e-16	3.32291e-14	ISPD	7	16087527	16421322	-	6309	protein_coding	isoprenoid synthase domain containing [Source:HGNC Symbol;Acc:HGNC:37276]	-
ENSG00000172244	234.792	250.513	243.06	472.928	481.619	452.463	242.788	469.004	-0.949036	1.21924e-15	4.0568e-14	C5orf34	5	43486701	43515145	-	3011	protein_coding	chromosome 5 open reading frame 34 [Source:HGNC Symbol;Acc:HGNC:24738]	-
ENSG00000255121	68.24	74.4495	73.0182	208.325	197.355	196.282	71.9025	200.654	-1.47855	1.23725e-15	4.11086e-14	AP003392.4	11	118994824	118998004	-	1506	lincRNA	novel transcript	-
ENSG00000174885	158.456	103.626	105.026	342.601	293.317	306.864	122.369	314.261	-1.36749	1.30412e-15	4.3269e-14	NLRP6	11	278365	285359	+	3207	protein_coding	NLR family pyrin domain containing 6 [Source:HGNC Symbol;Acc:HGNC:22944]	-
ENSG00000060642	329.634	297.798	324.081	616.09	563.096	572.26	317.171	583.815	-0.880711	1.39812e-15	4.61913e-14	PIGV	1	26787472	26798398	+	3382	protein_coding	phosphatidylinositol glycan anchor biosynthesis class V [Source:HGNC Symbol;Acc:HGNC:26031]	-
ENSG00000229320	159.612	164.996	169.042	360.373	350.351	336.352	164.55	349.025	-1.08368	1.89651e-15	6.14421e-14	KRT8P12	3	160565447	160569248	+	2047	transcribed_processed_pseudogene	keratin 8 pseudogene 12 [Source:HGNC Symbol;Acc:HGNC:28057]	-
ENSG00000183250	263.707	278.683	299.074	545.99	518.737	516.048	280.488	526.925	-0.907853	1.95071e-15	6.30234e-14	LINC01547	21	44932814	44939913	-	2656	lincRNA	long intergenic non-protein coding RNA 1547 [Source:HGNC Symbol;Acc:HGNC:15707]	-
ENSG00000005379	4306.06	3926.71	4268.06	6778.96	5668.08	6742.72	4166.94	6396.59	-0.618339	2.36911e-15	7.58081e-14	TSPOAP1	17	58301228	58328760	-	11354	protein_coding	TSPO associated protein 1 [Source:HGNC Symbol;Acc:HGNC:16831]	-
ENSG00000165511	408.283	411.484	356.089	686.19	674.448	799.874	391.952	720.171	-0.878691	2.54816e-15	8.12043e-14	C10orf25	10	44997698	45000888	-	3078	antisense	chromosome 10 open reading frame 25 [Source:HGNC Symbol;Acc:HGNC:23509]	-
ENSG00000249087	218.599	177.069	181.045	413.688	375.699	417.446	192.238	402.278	-1.0685	2.75063e-15	8.72999e-14	ZNF436-AS1	1	23368997	23371839	+	2655	antisense	ZNF436 antisense RNA 1 [Source:HGNC Symbol;Acc:HGNC:25122]	-
ENSG00000140950	773.772	717.331	773.192	1176.89	1182.32	1206.26	754.765	1188.49	-0.655513	2.95053e-15	9.31389e-14	TLDC1	16	84476421	84554033	-	8159	protein_coding	TBC/LysM-associated domain containing 1 [Source:HGNC Symbol;Acc:HGNC:29325]	-
ENSG00000183346	179.274	224.355	210.052	417.638	407.385	430.347	204.56	418.456	-1.02937	3.06514e-15	9.66262e-14	CABCOCO1	10	61662961	61766766	+	1789	protein_coding	ciliary associated calcium binding coiled-coil 1 [Source:HGNC Symbol;Acc:HGNC:28678]	-
ENSG00000105429	599.124	548.311	638.159	1064.33	927.932	1045.92	595.198	1012.73	-0.766518	3.23881e-15	1.01827e-13	MEGF8	19	42325609	42378769	+	11372	protein_coding	multiple EGF like domains 8 [Source:HGNC Symbol;Acc:HGNC:3233]	-
ENSG00000124374	282.213	347.096	301.075	578.571	565.812	587.926	310.128	577.436	-0.894776	4.62599e-15	1.42565e-13	PAIP2B	2	71182739	71227083	-	6279	protein_coding	poly(A) binding protein interacting protein 2B [Source:HGNC Symbol;Acc:HGNC:29200]	-
novel.38	276.43	283.713	234.058	543.028	515.116	480.109	264.734	512.751	-0.954463	5.0308e-15	1.54836e-13	-	10	37743150	37752175	-	8908	-	-	-
ENSG00000149636	983.118	1073.48	1050.26	1539.24	1601.48	1580.4	1035.62	1573.7	-0.603012	5.92375e-15	1.80655e-13	DSN1	20	36751791	36773818	-	2739	protein_coding	DSN1 homolog, MIS12 kinetochore complex component [Source:HGNC Symbol;Acc:HGNC:16165]	-
ENSG00000167766	822.349	780.714	728.181	1232.18	1206.76	1229.3	777.081	1222.75	-0.654967	7.03575e-15	2.11806e-13	ZNF83	19	52594060	52690496	-	8028	protein_coding	zinc finger protein 83 [Source:HGNC Symbol;Acc:HGNC:13158]	zf-C2H2
ENSG00000261971	219.756	166.002	253.063	584.495	411.006	505.911	212.94	500.471	-1.23245	7.34169e-15	2.19603e-13	MMP25-AS1	16	3037403	3059370	-	7244	antisense	MMP25 antisense RNA 1 [Source:HGNC Symbol;Acc:HGNC:51372]	-
ENSG00000171243	416.379	439.654	452.112	703.962	750.493	821.069	436.049	758.508	-0.798155	7.78399e-15	2.31943e-13	SOSTDC1	7	16461481	16530580	-	2473	protein_coding	sclerostin domain containing 1 [Source:HGNC Symbol;Acc:HGNC:21748]	-
ENSG00000124587	1088.37	1062.41	1163.29	1734.73	1611.43	1691.9	1104.69	1679.35	-0.603829	8.37653e-15	2.48965e-13	PEX6	6	42963870	42979220	-	3499	protein_coding	peroxisomal biogenesis factor 6 [Source:HGNC Symbol;Acc:HGNC:8859]	-
ENSG00000259768	46.2644	60.3645	47.0117	156.984	176.533	155.736	51.2135	163.085	-1.66831	8.5173e-15	2.52507e-13	AC004943.2	16	72665170	72791624	+	4842	antisense	novel transcript, antisense to ZFHX3	-
ENSG00000237424	351.609	279.689	306.076	613.128	552.233	586.083	312.458	583.814	-0.90415	1.04208e-14	3.05837e-13	FOXD2-AS1	1	47432133	47434641	-	2509	lincRNA	FOXD2 adjacent opposite strand RNA 1 [Source:HGNC Symbol;Acc:HGNC:44256]	-
ENSG00000188825	40.4813	41.249	61.0152	143.162	167.48	170.48	47.5819	160.374	-1.7485	1.23878e-14	3.60401e-13	LINC00910	17	43369845	43389199	-	6895	lincRNA	long intergenic non-protein coding RNA 910 [Source:HGNC Symbol;Acc:HGNC:44361]	-
ENSG00000206344	188.527	153.929	179.045	413.688	327.718	391.643	173.834	377.683	-1.12068	1.28287e-14	3.71842e-13	HCG27	6	31197760	31203968	+	2592	lincRNA	HLA complex group 27 [Source:HGNC Symbol;Acc:HGNC:27366]	-
ENSG00000274270	89.0589	67.407	69.0172	200.427	213.651	198.125	75.161	204.068	-1.44712	1.30739e-14	3.78478e-13	AL137060.1	13	50125816	50128463	+	2648	sense_intronic	novel transcript, sense intronic to DLEU1	-
ENSG00000174576	176.961	145.881	150.037	351.487	310.518	364.919	157.626	342.308	-1.12169	1.43265e-14	4.12192e-13	NPAS4	11	66421004	66426707	+	3428	protein_coding	neuronal PAS domain protein 4 [Source:HGNC Symbol;Acc:HGNC:18983]	Others
ENSG00000175544	151.516	129.784	152.038	333.715	299.654	314.236	144.446	315.869	-1.12958	1.44887e-14	4.15833e-13	CABP4	11	67452406	67460313	+	3786	protein_coding	calcium binding protein 4 [Source:HGNC Symbol;Acc:HGNC:1386]	-
ENSG00000274536	49.7342	70.4252	50.0124	177.718	166.575	174.166	56.724	172.82	-1.60313	2.05968e-14	5.78367e-13	AL034397.3	X	66015461	66020422	+	1815	antisense	novel transcript, antisense VSIG4	-
ENSG00000184574	311.128	333.011	325.081	606.217	546.801	578.711	323.073	577.243	-0.836008	2.13949e-14	5.99339e-13	LPAR5	12	6618835	6636447	-	3258	protein_coding	lysophosphatidic acid receptor 5 [Source:HGNC Symbol;Acc:HGNC:13307]	-
ENSG00000204482	144.576	138.838	136.034	361.36	271.59	322.53	139.816	318.493	-1.18752	2.23254e-14	6.2391e-13	LST1	6	31586124	31588909	+	2281	protein_coding	leukocyte specific transcript 1 [Source:HGNC Symbol;Acc:HGNC:14189]	-
ENSG00000009790	2752.73	2713.38	2706.67	4010.51	3658.32	3868.51	2724.26	3845.78	-0.49735	2.24612e-14	6.26958e-13	TRAF3IP3	1	209756032	209782320	+	7750	protein_coding	TRAF3 interacting protein 3 [Source:HGNC Symbol;Acc:HGNC:30766]	-
ENSG00000143554	58.9871	50.3037	77.0192	230.046	153.901	212.87	62.1033	198.939	-1.67674	2.34393e-14	6.51151e-13	SLC27A3	1	153774354	153780157	+	5470	protein_coding	solute carrier family 27 member 3 [Source:HGNC Symbol;Acc:HGNC:10997]	-
ENSG00000126353	130.697	112.68	115.029	306.07	248.052	282.905	119.469	279.009	-1.22545	2.43302e-14	6.75098e-13	CCR7	17	40553769	40565472	-	2508	protein_coding	C-C motif chemokine receptor 7 [Source:HGNC Symbol;Acc:HGNC:1608]	-
ENSG00000090097	1082.59	998.026	1066.27	1751.51	1490.12	1698.35	1048.96	1646.66	-0.650646	2.69099e-14	7.44912e-13	PCBP4	3	51957454	51974016	-	3738	protein_coding	poly(rC) binding protein 4 [Source:HGNC Symbol;Acc:HGNC:8652]	-
ENSG00000164398	115.661	141.856	115.029	268.552	296.033	285.669	124.182	283.418	-1.1891	3.2866e-14	8.94958e-13	ACSL6	5	131949973	132012243	-	13013	protein_coding	acyl-CoA synthetase long chain family member 6 [Source:HGNC Symbol;Acc:HGNC:16496]	-
ENSG00000272168	2233.41	2426.65	2254.56	3290.75	3409.36	3188.44	2304.88	3296.18	-0.515863	3.48615e-14	9.48193e-13	CASC15	6	21664772	22368328	+	13289	lincRNA	cancer susceptibility 15 [Source:HGNC Symbol;Acc:HGNC:28245]	-
ENSG00000003137	245.201	176.063	186.046	414.676	407.385	441.405	202.437	421.155	-1.06176	3.59241e-14	9.75959e-13	CYP26B1	2	72129238	72148038	-	5015	protein_coding	cytochrome P450 family 26 subfamily B member 1 [Source:HGNC Symbol;Acc:HGNC:20581]	-
ENSG00000143434	515.848	359.169	472.117	925.122	753.209	969.432	449.045	882.588	-0.97647	3.93228e-14	1.06212e-12	SEMA6C	1	151131685	151146664	-	5809	protein_coding	semaphorin 6C [Source:HGNC Symbol;Acc:HGNC:10740]	-
ENSG00000102034	977.335	919.552	1046.26	1517.52	1460.25	1510.36	981.049	1496.04	-0.608562	5.06827e-14	1.34272e-12	ELF4	X	130064874	130110716	-	4316	protein_coding	E74 like ETS transcription factor 4 [Source:HGNC Symbol;Acc:HGNC:3319]	ETS
ENSG00000117408	962.299	952.752	993.247	1483.95	1397.78	1488.24	969.433	1456.66	-0.587166	5.30819e-14	1.4014e-12	IPO13	1	43946939	43968022	+	5083	protein_coding	importin 13 [Source:HGNC Symbol;Acc:HGNC:16853]	-
ENSG00000279821	8.09627	10.0607	20.005	92.8084	72.424	89.3868	12.7207	84.8731	-2.72113	5.43463e-14	1.42994e-12	AC145098.2	5	177476631	177479656	-	3026	TEC	TEC	-
ENSG00000125434	373.585	265.604	371.092	696.063	610.172	659.804	336.76	655.346	-0.961956	5.60437e-14	1.46964e-12	SLC25A35	17	8287763	8295343	-	3897	protein_coding	solute carrier family 25 member 35 [Source:HGNC Symbol;Acc:HGNC:31921]	-
ENSG00000116396	906.782	823.975	856.213	1378.3	1413.17	1249.57	862.323	1347.02	-0.64419	5.65417e-14	1.48104e-12	KCNC4	1	110211343	110283100	+	25042	protein_coding	potassium voltage-gated channel subfamily C member 4 [Source:HGNC Symbol;Acc:HGNC:6236]	-
ENSG00000135127	1040.95	892.388	1112.28	1585.64	1578.84	1689.13	1015.2	1617.87	-0.672629	6.71706e-14	1.73038e-12	BICDL1	12	119989869	120094494	+	5484	protein_coding	BICD family like cargo adaptor 1 [Source:HGNC Symbol;Acc:HGNC:28095]	-
ENSG00000147647	70.5532	66.4009	70.0174	173.769	200.977	183.381	68.9905	186.042	-1.43255	7.91944e-14	2.02895e-12	DPYS	8	104330324	104467053	-	3818	protein_coding	dihydropyrimidinase [Source:HGNC Symbol;Acc:HGNC:3013]	-
ENSG00000088280	279.9	288.743	303.075	556.85	522.358	496.696	290.573	525.301	-0.852902	8.24161e-14	2.10919e-12	ASAP3	1	23428563	23484568	-	4988	protein_coding	ArfGAP with SH3 domain, ankyrin repeat and PH domain 3 [Source:HGNC Symbol;Acc:HGNC:14987]	-
ENSG00000149922	30.0718	41.249	44.0109	140.2	113.162	183.381	38.4439	145.581	-1.91384	9.08804e-14	2.31315e-12	TBX6	16	30085793	30091887	-	3137	protein_coding	T-box 6 [Source:HGNC Symbol;Acc:HGNC:11605]	T-box
ENSG00000179406	337.73	258.561	318.079	603.255	538.653	567.652	304.79	569.853	-0.904524	9.46484e-14	2.39861e-12	LINC00174	7	66376044	66493566	-	11354	processed_transcript	long intergenic non-protein coding RNA 174 [Source:HGNC Symbol;Acc:HGNC:27788]	-
ENSG00000108785	254.454	193.166	246.061	474.903	420.059	489.324	231.227	461.428	-0.998616	9.76313e-14	2.46886e-12	HSD17B1P1	17	42546764	42548706	+	955	unprocessed_pseudogene	hydroxysteroid 17-beta dehydrogenase 1 pseudogene 1 [Source:HGNC Symbol;Acc:HGNC:5216]	-
ENSG00000120868	554.016	660.991	597.149	921.173	1070.06	1032.1	604.052	1007.78	-0.737607	1.01142e-13	2.55213e-12	APAF1	12	98645141	98735433	+	7908	protein_coding	apoptotic peptidase activating factor 1 [Source:HGNC Symbol;Acc:HGNC:576]	-
ENSG00000170919	540.137	541.268	521.13	937.957	845.55	832.127	534.178	871.878	-0.706542	1.01616e-13	2.56131e-12	TPT1-AS1	13	45341345	45393413	+	10402	processed_transcript	TPT1 antisense RNA 1 [Source:HGNC Symbol;Acc:HGNC:43686]	-
ENSG00000158793	412.91	328.986	404.101	687.177	638.236	743.662	381.999	689.692	-0.853746	1.0741e-13	2.69863e-12	NIT1	1	161118086	161125445	+	3793	protein_coding	nitrilase 1 [Source:HGNC Symbol;Acc:HGNC:7828]	-
ENSG00000235706	80.9627	96.5831	83.0206	250.78	191.018	230.378	86.8555	224.059	-1.36421	1.12196e-13	2.80983e-12	DICER1-AS1	14	95157645	95179933	+	3722	antisense	DICER1 antisense RNA 1 [Source:HGNC Symbol;Acc:HGNC:43017]	-
ENSG00000165949	26.602	25.1519	36.009	131.314	100.488	117.954	29.2543	116.585	-1.9899	1.45721e-13	3.60314e-12	IFI27	14	94104836	94116698	+	4147	protein_coding	interferon alpha inducible protein 27 [Source:HGNC Symbol;Acc:HGNC:5397]	-
ENSG00000160766	121.444	101.614	94.0234	317.918	247.147	228.535	105.694	264.533	-1.32618	1.50438e-13	3.708e-12	GBAP1	1	155213821	155227422	-	3656	transcribed_unprocessed_pseudogene	glucosylceramidase beta pseudogene 1 [Source:HGNC Symbol;Acc:HGNC:4178]	-
ENSG00000168010	959.986	894.4	983.245	1595.51	1341.65	1526.95	945.877	1488.04	-0.653481	1.57707e-13	3.879e-12	ATG16L2	11	72814308	72843674	+	8617	protein_coding	autophagy related 16 like 2 [Source:HGNC Symbol;Acc:HGNC:25464]	-
ENSG00000064270	45.1078	41.249	25.0062	155.01	124.931	126.247	37.121	135.396	-1.87345	1.70868e-13	4.172e-12	ATP2C2	16	84368527	84464187	+	7352	protein_coding	ATPase secretory pathway Ca2+ transporting 2 [Source:HGNC Symbol;Acc:HGNC:29103]	-
ENSG00000188878	359.706	316.913	339.084	640.773	555.854	598.062	338.568	598.23	-0.822033	1.73732e-13	4.2331e-12	FBF1	17	75909574	75941140	-	6730	protein_coding	Fas binding factor 1 [Source:HGNC Symbol;Acc:HGNC:24674]	-
ENSG00000172819	300.718	325.968	268.067	514.395	535.937	591.612	298.251	547.315	-0.876448	1.84002e-13	4.47563e-12	RARG	12	53210567	53232980	-	5127	protein_coding	retinoic acid receptor gamma [Source:HGNC Symbol;Acc:HGNC:9866]	THR-like
ENSG00000186815	554.016	466.818	521.13	858.971	826.539	846.871	513.988	844.127	-0.717062	1.84069e-13	4.47563e-12	TPCN1	12	113221050	113298585	+	8728	protein_coding	two pore segment channel 1 [Source:HGNC Symbol;Acc:HGNC:18182]	-
ENSG00000213366	159.612	168.014	164.041	318.905	326.813	352.018	163.889	332.579	-1.02054	1.92838e-13	4.66461e-12	GSTM2	1	109668022	109709551	+	9116	protein_coding	glutathione S-transferase mu 2 [Source:HGNC Symbol;Acc:HGNC:4634]	-
ENSG00000205213	15.0359	33.2005	18.0045	93.7957	118.594	104.131	22.0803	105.507	-2.24606	1.9716e-13	4.75441e-12	LGR4	11	27365961	27472775	-	6340	protein_coding	leucine rich repeat containing G protein-coupled receptor 4 [Source:HGNC Symbol;Acc:HGNC:13299]	-
ENSG00000134824	5541.32	4875.44	5343.33	7516.49	7066.77	7847.61	5253.36	7476.96	-0.5094	2.05043e-13	4.91411e-12	FADS2	11	61792980	61867354	+	11026	protein_coding	fatty acid desaturase 2 [Source:HGNC Symbol;Acc:HGNC:3575]	-
ENSG00000184156	511.221	538.25	580.144	890.566	1067.35	847.793	543.205	935.236	-0.78326	2.24316e-13	5.33771e-12	KCNQ3	8	132120858	132481019	-	12646	protein_coding	potassium voltage-gated channel subfamily Q member 3 [Source:HGNC Symbol;Acc:HGNC:6297]	-
ENSG00000134574	748.326	846.109	831.207	1212.43	1233.02	1299.33	808.547	1248.26	-0.625442	2.62002e-13	6.19039e-12	DDB2	11	47214465	47239240	+	4897	protein_coding	damage specific DNA binding protein 2 [Source:HGNC Symbol;Acc:HGNC:2718]	-
ENSG00000005469	409.44	432.612	399.099	672.367	726.05	674.548	413.717	690.989	-0.740091	2.69285e-13	6.33687e-12	CROT	7	87345681	87399795	+	4979	protein_coding	carnitine O-octanoyltransferase [Source:HGNC Symbol;Acc:HGNC:2366]	-
ENSG00000225783	454.548	426.576	477.119	744.442	745.967	737.211	452.747	742.54	-0.713791	2.8426e-13	6.65578e-12	MIAT	22	26646428	26676475	+	11829	lincRNA	myocardial infarction associated transcript [Source:HGNC Symbol;Acc:HGNC:33425]	-
ENSG00000248008	133.01	144.875	124.031	286.324	292.412	280.14	133.972	286.292	-1.09548	2.87756e-13	6.72417e-12	NRAV	12	120490328	120495940	-	1901	antisense	negative regulator of antiviral response [Source:HGNC Symbol;Acc:HGNC:48588]	-
ENSG00000107816	898.686	747.513	848.211	1468.15	1204.05	1462.44	831.47	1378.21	-0.729664	3.163e-13	7.33258e-12	LZTS2	10	100996618	101007836	+	6547	protein_coding	leucine zipper tumor suppressor 2 [Source:HGNC Symbol;Acc:HGNC:29381]	-
ENSG00000061656	109.878	116.705	123.031	285.336	244.431	255.259	116.538	261.676	-1.16446	3.25929e-13	7.54084e-12	SPAG4	20	35615892	35621049	+	2240	protein_coding	sperm associated antigen 4 [Source:HGNC Symbol;Acc:HGNC:11214]	-
ENSG00000267472	149.203	94.571	139.035	305.083	270.685	339.117	127.603	304.962	-1.26064	3.43934e-13	7.91586e-12	ARHGAP27P2	17	68198921	68199596	+	676	processed_pseudogene	Rho GTPase activating protein 27 pseudogene 2 [Source:HGNC Symbol;Acc:HGNC:53771]	-
ENSG00000002016	195.467	178.075	161.04	402.828	343.109	343.725	178.194	363.22	-1.02907	3.43983e-13	7.91586e-12	RAD52	12	912077	990053	-	4190	protein_coding	RAD52 homolog, DNA repair protein [Source:HGNC Symbol;Acc:HGNC:9824]	-
ENSG00000166845	327.321	383.314	319.079	567.711	703.418	612.807	343.238	627.978	-0.871353	3.50521e-13	8.05406e-12	C18orf54	18	54357917	54385218	+	6165	protein_coding	chromosome 18 open reading frame 54 [Source:HGNC Symbol;Acc:HGNC:13796]	-
ENSG00000132680	2783.96	2691.25	2663.66	3700.49	3714.44	3692.51	2712.96	3702.48	-0.448882	3.99054e-13	9.08886e-12	KHDC4	1	155913043	155934400	-	5635	protein_coding	KH domain containing 4, pre-mRNA splicing factor [Source:HGNC Symbol;Acc:HGNC:29145]	-
ENSG00000006282	501.969	476.879	460.114	803.681	729.672	868.066	479.654	800.473	-0.739605	4.44156e-13	1.00671e-11	SPATA20	17	50543058	50555852	+	5337	protein_coding	spermatogenesis associated 20 [Source:HGNC Symbol;Acc:HGNC:26125]	-
ENSG00000196208	93.6854	75.4556	96.0239	201.414	229.041	219.32	88.3883	216.592	-1.29536	4.69506e-13	1.05794e-11	GREB1	2	11482341	11642788	+	12361	protein_coding	growth regulating estrogen receptor binding 1 [Source:HGNC Symbol;Acc:HGNC:24885]	-
ENSG00000238241	27.7586	30.1822	29.0072	117.491	112.257	99.5235	28.9827	109.757	-1.91897	4.69923e-13	1.05794e-11	CCR12P	13	99404684	99417224	-	4544	transcribed_unprocessed_pseudogene	C-C motif chemokine receptor 12, pseudogene [Source:HGNC Symbol;Acc:HGNC:39812]	-
ENSG00000131400	87.9023	89.5406	70.0174	252.755	177.439	225.771	82.4868	218.655	-1.40711	4.92977e-13	1.10558e-11	NAPSA	19	50358477	50365830	-	3581	protein_coding	napsin A aspartic peptidase [Source:HGNC Symbol;Acc:HGNC:13395]	-
ENSG00000232931	783.025	669.039	703.175	1250.94	1067.35	1150.05	718.413	1156.11	-0.687273	5.11277e-13	1.14443e-11	LINC00342	2	95807118	95816215	-	2618	lincRNA	long intergenic non-protein coding RNA 342 [Source:HGNC Symbol;Acc:HGNC:42470]	-
ENSG00000072310	2514.47	2089.62	2478.62	3643.22	3312.49	3760.7	2360.9	3572.14	-0.597764	5.37071e-13	1.1953e-11	SREBF1	17	17810399	17837002	-	8030	protein_coding	sterol regulatory element binding transcription factor 1 [Source:HGNC Symbol;Acc:HGNC:11289]	bHLH
novel.309	121.444	119.723	104.026	259.666	253.484	250.652	115.064	254.601	-1.14737	5.58083e-13	1.23971e-11	-	8	77003977	77007924	+	3948	-	-	-
ENSG00000111536	233.635	232.403	258.064	410.727	465.324	474.58	241.368	450.21	-0.899202	5.60367e-13	1.2436e-11	IL26	12	68201351	68225821	-	1075	protein_coding	interleukin 26 [Source:HGNC Symbol;Acc:HGNC:17119]	-
ENSG00000120693	187.371	236.427	217.054	423.562	382.036	450.62	213.617	418.739	-0.96795	5.72766e-13	1.26991e-11	SMAD9	13	36844831	36920765	-	5723	protein_coding	SMAD family member 9 [Source:HGNC Symbol;Acc:HGNC:6774]	MH1
ENSG00000120833	397.874	343.071	339.084	602.267	614.698	637.687	360.01	618.218	-0.782548	6.1465e-13	1.3602e-11	SOCS2	12	93569814	93583487	+	6776	protein_coding	suppressor of cytokine signaling 2 [Source:HGNC Symbol;Acc:HGNC:19382]	-
ENSG00000131089	423.319	376.272	467.116	716.797	723.334	705.879	422.236	715.337	-0.760545	6.52097e-13	1.43898e-11	ARHGEF9	X	63634967	63809274	-	13771	protein_coding	Cdc42 guanine nucleotide exchange factor 9 [Source:HGNC Symbol;Acc:HGNC:14561]	-
novel.267	293.779	268.622	269.067	542.041	523.263	452.463	277.156	505.922	-0.869175	6.9024e-13	1.51743e-11	-	6	42195361	42206703	+	5958	-	-	-
ENSG00000132881	124.914	117.711	136.034	269.539	254.389	305.943	126.219	276.624	-1.13166	7.4924e-13	1.6425e-11	CPLANE2	1	16231700	16237162	-	1545	protein_coding	ciliogenesis and planar polarity effector 2 [Source:HGNC Symbol;Acc:HGNC:28127]	-
ENSG00000109705	70.5532	73.4434	82.0204	193.515	182.871	194.439	75.339	190.275	-1.33427	7.63915e-13	1.6731e-11	NKX3-2	4	13540830	13545050	-	2801	protein_coding	NK3 homeobox 2 [Source:HGNC Symbol;Acc:HGNC:951]	Homeobox
ENSG00000167614	109.878	127.771	155.039	339.639	248.052	352.94	130.896	313.544	-1.25586	7.70793e-13	1.68659e-11	TTYH1	19	54415219	54436900	+	7068	protein_coding	tweety family member 1 [Source:HGNC Symbol;Acc:HGNC:13476]	-
ENSG00000169964	335.417	282.707	378.094	588.445	585.729	627.551	332.073	600.575	-0.85501	7.93466e-13	1.73296e-11	TMEM42	3	44861869	44865670	+	3106	protein_coding	transmembrane protein 42 [Source:HGNC Symbol;Acc:HGNC:28444]	-
ENSG00000182700	201.25	232.403	218.054	420.6	378.415	446.013	217.236	415.009	-0.931858	8.9152e-13	1.93088e-11	IGIP	5	140125935	140129392	+	3458	protein_coding	IgA inducing protein [Source:HGNC Symbol;Acc:HGNC:33847]	-
ENSG00000010818	875.553	918.546	926.23	1310.18	1509.13	1338.04	906.777	1385.78	-0.611725	9.18682e-13	1.9842e-11	HIVEP2	6	142751467	142956698	-	10682	protein_coding	human immunodeficiency virus type I enhancer binding protein 2 [Source:HGNC Symbol;Acc:HGNC:4921]	zf-C2H2
ENSG00000242086	931.071	982.935	941.234	1615.26	1428.56	1355.55	951.746	1466.46	-0.622963	9.27894e-13	2.00225e-11	MUC20-OT1	3	195658062	195739964	+	17599	lincRNA	MUC20 overlapping transcript [Source:HGNC Symbol;Acc:HGNC:53807]	-
ENSG00000283341	84.4325	68.4131	93.0231	233.996	221.798	178.774	81.9562	211.523	-1.36795	1.06689e-12	2.2895e-11	AC068205.2	11	43578889	43840030	+	2971	processed_transcript	novel transcript	-
ENSG00000133247	1109.19	881.321	1114.28	1928.24	1497.37	1871.59	1034.93	1765.73	-0.771003	1.12256e-12	2.40017e-11	KMT5C	19	55339853	55348120	+	4775	protein_coding	lysine methyltransferase 5C [Source:HGNC Symbol;Acc:HGNC:28405]	-
ENSG00000216775	478.836	458.77	451.112	704.949	764.073	785.13	462.906	751.384	-0.699983	1.21844e-12	2.59096e-11	AL109918.1	6	52664366	52669155	+	3821	transcribed_unprocessed_pseudogene	uncharacterized LOC730101 [Source:NCBI gene;Acc:730101]	-
ENSG00000124743	99.4684	84.5102	68.0169	203.389	200.071	225.771	83.9985	209.744	-1.32589	1.32986e-12	2.81765e-11	KLHL31	6	53647901	53665708	-	5743	protein_coding	kelch like family member 31 [Source:HGNC Symbol;Acc:HGNC:21353]	-
ENSG00000185101	322.694	283.713	307.076	661.507	468.945	646.903	304.494	592.451	-0.960537	1.39343e-12	2.94699e-11	ANO9	11	417933	442011	-	6207	protein_coding	anoctamin 9 [Source:HGNC Symbol;Acc:HGNC:20679]	-
novel.345	8.09627	6.03645	7.00174	60.2267	61.5604	58.9769	7.04482	60.2547	-3.1037	1.55754e-12	3.2822e-11	-	KI270744.1	142605	152860	+	1659	-	-	-
ENSG00000179941	491.559	560.383	463.115	792.821	827.444	867.144	505.019	829.136	-0.71509	1.79824e-12	3.76231e-11	BBS10	12	76344474	76348442	-	3595	protein_coding	Bardet-Biedl syndrome 10 [Source:HGNC Symbol;Acc:HGNC:26291]	-
ENSG00000224950	15.0359	18.1093	20.005	105.644	92.3406	67.2705	17.7167	88.4182	-2.31196	1.96605e-12	4.08782e-11	AL390066.1	1	116493016	116499212	-	2302	lincRNA	novel transcript	-
ENSG00000064886	2470.52	2637.93	2650.66	3420.09	3664.65	3864.83	2586.37	3649.86	-0.496722	1.98302e-12	4.11943e-11	CHI3L2	1	111200771	111243440	+	3295	protein_coding	chitinase 3 like 2 [Source:HGNC Symbol;Acc:HGNC:1933]	-
ENSG00000064687	1263.02	994.001	1304.32	2150.39	1752.66	1996.92	1187.11	1966.66	-0.728488	2.04385e-12	4.23827e-11	ABCA7	19	1040101	1065572	+	8367	protein_coding	ATP binding cassette subfamily A member 7 [Source:HGNC Symbol;Acc:HGNC:37]	-
ENSG00000183340	602.594	647.912	640.159	945.856	974.102	979.569	630.222	966.509	-0.616218	2.21195e-12	4.57065e-11	JRKL	11	96389989	96507574	+	3511	protein_coding	JRK like [Source:HGNC Symbol;Acc:HGNC:6200]	-
ENSG00000165359	1084.9	1097.63	1061.26	1638.96	1560.74	1510.36	1081.26	1570.02	-0.537899	2.25542e-12	4.65224e-11	INTS6L	X	135520643	135582510	+	7193	protein_coding	integrator complex subunit 6 like [Source:HGNC Symbol;Acc:HGNC:27334]	-
ENSG00000091129	58.9871	75.4556	79.0197	190.553	197.355	167.715	71.1541	185.208	-1.37471	2.40604e-12	4.94114e-11	NRCAM	7	108147623	108456717	-	8193	protein_coding	neuronal cell adhesion molecule [Source:HGNC Symbol;Acc:HGNC:7994]	-
ENSG00000108370	186.214	194.172	200.05	344.576	378.415	377.821	193.479	366.937	-0.922868	2.5248e-12	5.17142e-11	RGS9	17	65100812	65227703	+	6990	protein_coding	regulator of G protein signaling 9 [Source:HGNC Symbol;Acc:HGNC:10004]	-
ENSG00000229191	63.6135	78.4738	64.0159	194.503	162.049	182.46	68.7011	179.67	-1.38394	2.6512e-12	5.4161e-11	AL358473.1	1	201023949	201028792	+	3508	antisense	novel transcript, antisense KIF21B	-
ENSG00000164077	394.404	332.005	337.084	612.14	570.339	661.647	354.497	614.709	-0.796338	2.71277e-12	5.53221e-11	MON1A	3	49907160	49930173	-	6446	protein_coding	MON1 homolog A, secretory trafficking associated [Source:HGNC Symbol;Acc:HGNC:28207]	-
ENSG00000157404	349.296	425.569	360.09	631.887	691.649	625.708	378.318	649.748	-0.779071	2.72563e-12	5.5536e-11	KIT	4	54657918	54740715	+	5563	protein_coding	KIT proto-oncogene receptor tyrosine kinase [Source:HGNC Symbol;Acc:HGNC:6342]	-
ENSG00000197093	984.275	835.042	964.24	1700.17	1300.92	1596.06	927.852	1532.38	-0.723979	2.80177e-12	5.67414e-11	GAL3ST4	7	100159244	100168750	-	3397	protein_coding	galactose-3-O-sulfotransferase 4 [Source:HGNC Symbol;Acc:HGNC:24145]	-
ENSG00000213445	892.903	754.556	927.231	1385.21	1254.75	1455.99	858.23	1365.32	-0.670125	2.98296e-12	6.02543e-11	SIPA1	11	65638097	65650930	+	4668	protein_coding	signal-induced proliferation-associated 1 [Source:HGNC Symbol;Acc:HGNC:10885]	-
ENSG00000168477	1126.54	1054.37	1199.3	1768.3	1598.76	1646.74	1126.73	1671.27	-0.568479	3.37682e-12	6.79751e-11	TNXB	6	32041153	32115334	-	15909	protein_coding	tenascin XB [Source:HGNC Symbol;Acc:HGNC:11976]	-
ENSG00000180998	64.7701	104.632	96.0239	252.755	206.408	214.713	88.4753	224.625	-1.33618	3.4744e-12	6.97594e-11	GPR137C	14	52553148	52637713	+	6193	protein_coding	G protein-coupled receptor 137C [Source:HGNC Symbol;Acc:HGNC:25445]	-
ENSG00000260261	194.31	181.093	228.057	409.739	427.301	350.175	201.154	395.739	-0.975261	3.49928e-12	7.01436e-11	AC124944.3	3	195913078	195954485	-	5485	transcribed_unprocessed_pseudogene	programmed cell death 6 (PDCD6) pseudogene	-
novel.141	31.2285	21.1276	28.007	116.504	91.4353	102.288	26.7877	103.409	-1.9536	3.49953e-12	7.01436e-11	-	19	47772463	47775711	+	3249	-	-	-
ENSG00000103056	95.9986	94.571	104.026	252.755	206.408	220.242	98.1985	226.468	-1.20377	3.5197e-12	7.04874e-11	SMPD3	16	68358325	68448688	-	7166	protein_coding	sphingomyelin phosphodiesterase 3 [Source:HGNC Symbol;Acc:HGNC:14240]	-
ENSG00000280287	167.708	164.996	187.047	318.905	329.529	383.35	173.25	343.928	-0.988803	4.08913e-12	8.11272e-11	AC131212.3	12	132550729	132554947	+	4219	TEC	novel transcript	-
ENSG00000187187	533.197	553.341	410.102	837.25	872.709	842.263	498.88	850.741	-0.771282	4.11975e-12	8.16652e-11	ZNF546	19	39984134	40021041	+	9007	protein_coding	zinc finger protein 546 [Source:HGNC Symbol;Acc:HGNC:28671]	zf-C2H2
ENSG00000119943	179.274	150.911	181.045	389.005	326.813	317.922	170.41	344.58	-1.01609	4.19787e-12	8.30731e-11	PYROXD2	10	98383565	98415184	-	3867	protein_coding	pyridine nucleotide-disulphide oxidoreductase domain 2 [Source:HGNC Symbol;Acc:HGNC:23517]	-
ENSG00000179029	252.141	221.336	269.067	454.169	423.68	481.03	247.515	452.96	-0.87209	4.23506e-12	8.37382e-11	TMEM107	17	8173237	8176399	-	3163	protein_coding	transmembrane protein 107 [Source:HGNC Symbol;Acc:HGNC:28128]	-
ENSG00000100321	289.152	277.677	275.068	483.788	468.04	508.676	280.632	486.835	-0.795481	4.42488e-12	8.71966e-11	SYNGR1	22	39349925	39385588	+	6953	protein_coding	synaptogyrin 1 [Source:HGNC Symbol;Acc:HGNC:11498]	-
ENSG00000231793	70.5532	62.3766	61.0152	191.541	141.227	197.204	64.6483	176.657	-1.45211	4.48641e-12	8.81862e-11	DOC2GP	11	67612651	67616257	-	3146	transcribed_unitary_pseudogene	double C2 domain gamma pseudogene [Source:HGNC Symbol;Acc:HGNC:37962]	-
ENSG00000284630	93.6854	84.5102	97.0241	243.869	182.871	237.751	91.7399	221.497	-1.27119	4.58781e-12	8.99527e-11	AP000553.5	22	21657811	21661021	+	471	transcribed_unitary_pseudogene	novel pseudogene	-
ENSG00000213160	638.449	716.325	629.156	984.361	1076.4	1019.19	661.31	1026.65	-0.634284	4.60832e-12	9.02791e-11	KLHL23	2	169694488	169776989	+	5509	protein_coding	kelch like family member 23 [Source:HGNC Symbol;Acc:HGNC:27506]	-
ENSG00000025434	195.467	152.923	118.029	329.766	344.014	336.352	155.473	336.711	-1.12085	4.88393e-12	9.53589e-11	NR1H3	11	47248300	47269032	+	4533	protein_coding	nuclear receptor subfamily 1 group H member 3 [Source:HGNC Symbol;Acc:HGNC:7966]	THR-like
ENSG00000111644	54.3607	43.2612	51.0127	164.883	121.31	156.657	49.5448	147.617	-1.57695	4.9552e-12	9.64347e-11	ACRBP	12	6638075	6647460	-	2843	protein_coding	acrosin binding protein [Source:HGNC Symbol;Acc:HGNC:17195]	-
ENSG00000213398	150.359	134.814	163.041	371.234	291.506	288.434	149.405	317.058	-1.08438	4.95552e-12	9.64347e-11	LCAT	16	67939750	67944131	-	2625	protein_coding	lecithin-cholesterol acyltransferase [Source:HGNC Symbol;Acc:HGNC:6522]	-
novel.212	365.489	366.211	340.085	632.874	773.126	552.908	357.261	652.969	-0.870788	5.22209e-12	1.01369e-10	-	3	101686792	101700902	+	8608	-	PF14787:GAG-polyprotein viral zinc-finger|PF02337:Retroviral GAG p10 protein|PF00098:Zinc knuckle|PF00607:gag gene protein p24 (core nucleocapsid protein)|PF06817:Reverse transcriptase thumb domain|PF00692:dUTPase|PF00552:Integrase DNA binding domain|PF02022:Integrase Zinc binding domain|PF13804:Retro-transcribing viruses envelope glycoprotein|PF00075:RNase H|PF00665:Integrase core domain|PF00077…	rve
ENSG00000186862	244.045	180.087	255.063	452.194	409.195	464.443	226.398	441.944	-0.966258	5.37745e-12	1.0404e-10	PDZD7	10	101007683	101032295	-	6609	protein_coding	PDZ domain containing 7 [Source:HGNC Symbol;Acc:HGNC:26257]	-
ENSG00000125245	336.573	373.254	355.088	574.622	588.445	607.277	354.972	590.115	-0.7323	5.87955e-12	1.13379e-10	GPR18	13	99254714	99261744	-	1908	protein_coding	G protein-coupled receptor 18 [Source:HGNC Symbol;Acc:HGNC:4472]	-
ENSG00000260778	52.0474	50.3037	52.0129	140.2	138.511	153.893	51.4547	144.201	-1.48723	5.96392e-12	1.14628e-10	AC009065.4	16	2268155	2273418	+	980	lincRNA	uncharacterized LOC106660606 [Source:NCBI gene;Acc:106660606]	-
novel.107	71.7098	84.5102	56.0139	202.401	175.628	176.009	70.7447	184.68	-1.38422	6.00005e-12	1.15133e-10	-	16	88555813	88570249	-	8912	-	-	-
ENSG00000285804	45.1078	35.2126	39.0097	137.238	107.731	136.384	39.7767	127.118	-1.67986	6.20723e-12	1.18913e-10	AC093218.1	5	72095855	72108000	-	2641	antisense	uncharacterized LOC105379028 [Source:NCBI gene;Acc:105379028]	-
ENSG00000189195	64.7701	67.407	40.01	155.997	170.196	162.186	57.3957	162.793	-1.50863	6.66781e-12	1.27009e-10	BTBD8	1	92080305	92184725	+	6887	protein_coding	BTB domain containing 8 [Source:HGNC Symbol;Acc:HGNC:21019]	-
ENSG00000187049	75.1796	85.5163	92.0229	243.869	162.954	261.71	84.2396	222.844	-1.39985	7.08536e-12	1.34524e-10	TMEM216	11	61391687	61398863	+	2364	protein_coding	transmembrane protein 216 [Source:HGNC Symbol;Acc:HGNC:25018]	-
ENSG00000087495	18.5058	25.1519	31.0077	104.656	110.447	83.8577	24.8884	99.6535	-1.99167	8.83717e-12	1.65236e-10	PHACTR3	20	59577509	59847711	+	6095	protein_coding	phosphatase and actin regulator 3 [Source:HGNC Symbol;Acc:HGNC:15833]	-
ENSG00000217930	157.299	129.784	161.04	316.931	274.306	332.666	149.374	307.968	-1.04472	8.90039e-12	1.66285e-10	PAM16	16	4331549	4355607	-	2383	protein_coding	presequence translocase associated motor 16 [Source:HGNC Symbol;Acc:HGNC:29679]	-
ENSG00000138303	1075.65	1225.4	1111.28	1728.8	1569.79	1780.36	1137.44	1692.99	-0.572991	8.9836e-12	1.67573e-10	ASCC1	10	72096032	72217134	-	5586	protein_coding	activating signal cointegrator 1 complex subunit 1 [Source:HGNC Symbol;Acc:HGNC:24268]	-
ENSG00000187244	136.48	135.82	125.031	263.615	265.253	284.748	132.444	271.205	-1.03512	8.98362e-12	1.67573e-10	BCAM	19	44809059	44821421	+	5009	protein_coding	basal cell adhesion molecule (Lutheran blood group) [Source:HGNC Symbol;Acc:HGNC:6722]	-
ENSG00000272183	23.1322	4.0243	15.0037	90.8337	76.9505	79.2502	14.0534	82.3448	-2.57453	9.07887e-12	1.6908e-10	AC005041.3	2	74501717	74502365	+	649	antisense	novel transcript, antisense to LBX2	-
ENSG00000130772	691.653	693.185	775.193	1125.55	1068.25	1078.17	720.01	1090.66	-0.598187	9.59435e-12	1.7783e-10	MED18	1	28329002	28335967	+	2019	protein_coding	mediator complex subunit 18 [Source:HGNC Symbol;Acc:HGNC:25944]	-
ENSG00000267002	459.174	425.569	454.113	690.139	761.357	696.664	446.285	716.053	-0.683017	1.01365e-11	1.87434e-10	AC060780.1	17	43148368	43171037	-	8450	lincRNA	novel transcript	-
ENSG00000121931	577.148	655.96	553.138	931.046	973.197	904.005	595.415	936.083	-0.652346	1.02682e-11	1.89513e-10	LRIF1	1	110947185	110964079	-	3621	protein_coding	ligand dependent nuclear receptor interacting factor 1 [Source:HGNC Symbol;Acc:HGNC:30299]	-
ENSG00000156381	232.479	177.069	275.068	441.334	450.839	455.228	228.205	449.134	-0.977108	1.02733e-11	1.89513e-10	ANKRD9	14	102501760	102509799	-	7215	protein_coding	ankyrin repeat domain 9 [Source:HGNC Symbol;Acc:HGNC:20096]	-
ENSG00000253320	48.5776	41.249	52.0129	147.111	129.458	134.541	47.2799	137.037	-1.53536	1.05187e-11	1.93735e-10	AZIN1-AS1	8	102864280	103001684	+	6686	antisense	AZIN1 antisense RNA 1 [Source:HGNC Symbol;Acc:HGNC:51558]	-
ENSG00000204282	336.573	312.889	319.079	611.153	488.862	606.356	322.847	568.79	-0.81726	1.08983e-11	2.00568e-10	TNRC6C-AS1	17	78107398	78111799	-	4402	processed_transcript	TNRC6C antisense RNA 1 [Source:HGNC Symbol;Acc:HGNC:44360]	-
ENSG00000134255	1040.95	1163.02	1097.27	1611.31	1714.64	1526.03	1100.41	1617.33	-0.554941	1.15045e-11	2.11392e-10	CEPT1	1	111139627	111185102	+	8413	protein_coding	choline/ethanolamine phosphotransferase 1 [Source:HGNC Symbol;Acc:HGNC:24289]	-
ENSG00000261342	40.4813	41.249	40.01	146.124	104.109	134.541	40.5801	128.258	-1.65879	1.20913e-11	2.21478e-10	AC006538.1	19	2727743	2729327	-	1585	sense_intronic	novel transcript	-
ENSG00000148180	711.315	747.513	718.179	1031.75	1096.32	1131.62	725.669	1086.56	-0.582353	1.21261e-11	2.21768e-10	GSN	9	121207794	121332843	+	11018	protein_coding	gelsolin [Source:HGNC Symbol;Acc:HGNC:4620]	-
novel.128	115.661	102.62	119.03	253.742	219.083	261.71	112.437	244.845	-1.12302	1.22081e-11	2.2292e-10	-	18	79951711	79956830	+	4849	-	-	-
ENSG00000143458	1312.75	1346.13	1365.34	1856.17	1845.91	1932.41	1341.41	1878.16	-0.485304	1.29377e-11	2.36057e-10	GABPB2	1	151070578	151125542	+	9189	protein_coding	GA binding protein transcription factor subunit beta 2 [Source:HGNC Symbol;Acc:HGNC:28441]	-
ENSG00000075290	174.648	217.312	237.059	424.549	439.07	363.076	209.673	408.899	-0.95981	1.32565e-11	2.4131e-10	WNT8B	10	100463041	100483744	+	2112	protein_coding	Wnt family member 8B [Source:HGNC Symbol;Acc:HGNC:12789]	-
ENSG00000188827	1180.9	978.91	1180.29	1682.4	1615.05	1737.97	1113.37	1678.48	-0.592837	1.35751e-11	2.46916e-10	SLX4	16	3581181	3611598	-	8591	protein_coding	SLX4 structure-specific endonuclease subunit [Source:HGNC Symbol;Acc:HGNC:23845]	-
ENSG00000154265	425.632	451.727	427.106	692.114	670.827	711.409	434.822	691.45	-0.6687	1.39369e-11	2.53104e-10	ABCA5	17	69244311	69327244	-	13158	protein_coding	ATP binding cassette subfamily A member 5 [Source:HGNC Symbol;Acc:HGNC:35]	-
ENSG00000271662	43.9512	47.2855	46.0114	132.301	133.984	129.012	45.7494	131.766	-1.52479	1.44279e-11	2.61614e-10	AC233280.2	3	195650146	195651472	-	1070	processed_pseudogene	protein phosphatase 4, regulatory subunit 2, pseudogene.	-
ENSG00000169241	451.078	462.794	403.1	764.188	652.721	760.249	438.991	725.719	-0.72535	1.52638e-11	2.75916e-10	SLC50A1	1	155135344	155138857	+	2340	protein_coding	solute carrier family 50 member 1 [Source:HGNC Symbol;Acc:HGNC:30657]	-
ENSG00000237149	164.239	147.893	135.034	327.791	285.169	287.512	149.055	300.158	-1.01188	1.56101e-11	2.81523e-10	ZNF503-AS2	10	75401519	75408982	+	3348	antisense	ZNF503 antisense RNA 2 [Source:HGNC Symbol;Acc:HGNC:23525]	-
ENSG00000167920	165.395	132.802	162.04	297.184	296.938	325.294	153.412	306.472	-1.00048	1.56917e-11	2.82777e-10	TMEM99	17	40819106	40836274	+	2362	protein_coding	transmembrane protein 99 [Source:HGNC Symbol;Acc:HGNC:28305]	-
ENSG00000213859	1409.91	1194.21	1245.31	2087.2	1739.08	2118.56	1283.14	1981.61	-0.627648	1.59353e-11	2.86725e-10	KCTD11	17	7351889	7354944	+	3056	protein_coding	potassium channel tetramerization domain containing 11 [Source:HGNC Symbol;Acc:HGNC:21302]	-
ENSG00000230590	558.642	636.845	527.131	922.16	910.731	880.046	574.206	904.312	-0.654744	1.6333e-11	2.9343e-10	FTX	X	73946555	74293574	-	28487	lincRNA	FTX transcript, XIST regulator [Source:HGNC Symbol;Acc:HGNC:37190]	-
ENSG00000185522	122.601	92.5588	118.029	261.641	218.177	260.788	111.063	246.869	-1.15444	1.76076e-11	3.14396e-10	LMNTD2	11	554855	560779	-	2934	protein_coding	lamin tail domain containing 2 [Source:HGNC Symbol;Acc:HGNC:28561]	-
ENSG00000144040	571.365	618.736	613.153	962.64	882.667	915.063	601.084	920.123	-0.61298	1.78339e-11	3.18194e-10	SFXN5	2	72942036	73075619	-	11087	protein_coding	sideroflexin 5 [Source:HGNC Symbol;Acc:HGNC:16073]	-
ENSG00000185187	2228.79	1891.42	2104.52	3068.6	2805.52	3399.46	2074.91	3091.2	-0.57556	1.85315e-11	3.29385e-10	SIGIRR	11	405716	417455	-	3496	protein_coding	single Ig and TIR domain containing [Source:HGNC Symbol;Acc:HGNC:30575]	-
ENSG00000173614	194.31	230.391	195.049	342.601	411.006	441.405	206.583	398.337	-0.946915	1.93088e-11	3.4242e-10	NMNAT1	1	9943428	9985501	+	4610	protein_coding	nicotinamide nucleotide adenylyltransferase 1 [Source:HGNC Symbol;Acc:HGNC:17877]	-
ENSG00000099338	115.661	83.5042	109.027	273.489	205.503	237.751	102.731	238.914	-1.21964	2.05068e-11	3.62567e-10	CATSPERG	19	38335775	38370943	+	9190	protein_coding	cation channel sperm associated auxiliary subunit gamma [Source:HGNC Symbol;Acc:HGNC:25243]	-
ENSG00000243335	1024.76	1120.77	987.246	1541.21	1571.6	1461.52	1044.26	1524.78	-0.545882	2.16082e-11	3.80314e-10	KCTD7	7	66628767	66649067	+	7565	protein_coding	potassium channel tetramerization domain containing 7 [Source:HGNC Symbol;Acc:HGNC:21957]	-
ENSG00000161791	1785.81	1667.07	1976.49	2682.56	2665.2	2478.87	1809.79	2608.88	-0.527399	2.18334e-11	3.83989e-10	FMNL3	12	49636499	49708165	-	13424	protein_coding	formin like 3 [Source:HGNC Symbol;Acc:HGNC:23698]	-
ENSG00000271367	90.2155	93.5649	68.0169	208.325	181.06	214.713	83.9325	201.366	-1.26444	2.23398e-11	3.92305e-10	AL034374.1	6	53350158	53350705	+	548	lincRNA	novel transcript	-
ENSG00000136830	497.342	462.794	546.136	778.011	780.368	829.362	502.091	795.914	-0.664525	2.27226e-11	3.98728e-10	FAM129B	9	127505339	127578989	-	4629	protein_coding	family with sequence similarity 129 member B [Source:HGNC Symbol;Acc:HGNC:25282]	-
ENSG00000232533	65.9267	67.407	54.0134	161.921	141.227	223.006	62.4491	175.385	-1.49161	2.29997e-11	4.03288e-10	AC093673.1	7	143379692	143380495	-	648	antisense	novel transcript	-
ENSG00000120458	261.394	274.658	279.069	498.598	516.021	424.818	271.707	479.812	-0.819422	2.63642e-11	4.59869e-10	MSANTD2	11	124766498	124800673	-	4501	protein_coding	Myb/SANT DNA binding domain containing 2 [Source:HGNC Symbol;Acc:HGNC:26266]	-
ENSG00000172543	229.009	207.251	216.054	404.803	356.688	449.699	217.438	403.73	-0.893802	2.89e-11	5.0335e-10	CTSW	11	65879809	65883741	+	1719	protein_coding	cathepsin W [Source:HGNC Symbol;Acc:HGNC:2546]	-
ENSG00000156509	213.973	242.464	202.05	424.549	385.658	389.8	219.496	400.002	-0.864783	2.92879e-11	5.0897e-10	FBXO43	8	100133360	100145800	-	3950	protein_coding	F-box protein 43 [Source:HGNC Symbol;Acc:HGNC:28521]	-
ENSG00000275549	9.25288	11.0668	20.005	72.0746	77.8558	67.2705	13.4416	72.4003	-2.41605	2.95734e-11	5.13169e-10	STPG3-AS1	9	137250219	137253497	-	1701	antisense	STPG3 antisense RNA 1 [Source:HGNC Symbol;Acc:HGNC:51176]	-
ENSG00000197363	431.415	470.843	460.114	773.074	677.164	725.231	454.124	725.157	-0.673686	3.09629e-11	5.3569e-10	ZNF517	8	144798876	144811169	+	5308	protein_coding	zinc finger protein 517 [Source:HGNC Symbol;Acc:HGNC:27984]	zf-C2H2
ENSG00000090924	3630.6	3093.68	3572.89	4873.43	4603.45	5039.76	3432.39	4838.88	-0.495716	3.58945e-11	6.16906e-10	PLEKHG2	19	39412585	39428415	+	9200	protein_coding	pleckstrin homology and RhoGEF domain containing G2 [Source:HGNC Symbol;Acc:HGNC:29515]	-
ENSG00000174327	256.767	234.415	259.064	463.055	408.29	446.934	250.082	439.426	-0.813301	3.64549e-11	6.26077e-10	SLC16A13	17	7036075	7040121	+	2087	protein_coding	solute carrier family 16 member 13 [Source:HGNC Symbol;Acc:HGNC:31037]	-
ENSG00000125703	267.177	279.689	313.078	456.143	502.441	551.065	286.648	503.217	-0.810972	3.7224e-11	6.38815e-10	ATG4C	1	62784135	62865513	+	3110	protein_coding	autophagy related 4C cysteine peptidase [Source:HGNC Symbol;Acc:HGNC:16040]	-
ENSG00000121753	544.763	438.648	574.143	833.301	843.739	861.615	519.185	846.218	-0.705568	3.77332e-11	6.45661e-10	ADGRB2	1	31727117	31764893	-	7756	protein_coding	adhesion G protein-coupled receptor B2 [Source:HGNC Symbol;Acc:HGNC:944]	-
ENSG00000123901	419.849	361.181	385.096	665.456	605.645	628.472	388.709	633.191	-0.705221	4.02607e-11	6.86898e-10	GPR83	11	94377311	94401419	-	4282	protein_coding	G protein-coupled receptor 83 [Source:HGNC Symbol;Acc:HGNC:4523]	-
ENSG00000166750	4415.94	4609.83	4579.14	5773.87	6544.41	6085.68	4534.97	6134.65	-0.435881	4.05428e-11	6.90703e-10	SLFN5	17	35243036	35273655	+	10709	protein_coding	schlafen family member 5 [Source:HGNC Symbol;Acc:HGNC:28286]	-
ENSG00000185189	298.405	252.525	300.075	580.546	431.828	566.731	283.668	526.368	-0.892028	4.21716e-11	7.15847e-10	NRBP2	8	143833594	143840974	-	4924	protein_coding	nuclear receptor binding protein 2 [Source:HGNC Symbol;Acc:HGNC:19339]	-
ENSG00000121486	530.884	570.444	619.154	822.44	941.512	951.924	573.494	905.292	-0.657854	4.70981e-11	7.94857e-10	TRMT1L	1	185118098	185157072	-	4945	protein_coding	tRNA methyltransferase 1 like [Source:HGNC Symbol;Acc:HGNC:16782]	-
ENSG00000272374	54.3607	42.2551	51.0127	154.022	149.374	117.032	49.2095	140.143	-1.51255	4.87311e-11	8.21824e-10	Z97832.2	6	35220370	35224630	-	4261	lincRNA	novel transcript, antisense to SCUBE3	-
ENSG00000154358	1714.1	1496.03	1813.45	2654.91	2586.44	2262.32	1674.53	2501.22	-0.578911	4.88929e-11	8.23958e-10	OBSCN	1	228208130	228378874	+	32290	protein_coding	obscurin, cytoskeletal calmodulin and titin-interacting RhoGEF [Source:HGNC Symbol;Acc:HGNC:15719]	-
ENSG00000125871	862.831	847.115	801.199	1231.19	1275.57	1165.71	837.048	1224.16	-0.548959	5.00475e-11	8.42809e-10	MGME1	20	17968913	17991122	+	2336	protein_coding	mitochondrial genome maintenance exonuclease 1 [Source:HGNC Symbol;Acc:HGNC:16205]	-
ENSG00000180914	76.3362	58.3523	58.0144	183.642	148.469	163.108	64.2343	165.073	-1.3665	5.01405e-11	8.43767e-10	OXTR	3	8750408	8769628	-	4514	protein_coding	oxytocin receptor [Source:HGNC Symbol;Acc:HGNC:8529]	-
ENSG00000162620	30.0718	44.2673	45.0112	150.073	105.92	124.404	39.7834	126.799	-1.66289	5.05888e-11	8.50087e-10	LRRIQ3	1	74026015	74198187	-	8759	protein_coding	leucine rich repeats and IQ motif containing 3 [Source:HGNC Symbol;Acc:HGNC:28318]	-
ENSG00000122862	1227.16	1423.6	1471.37	1935.15	1997.09	2078.93	1374.04	2003.73	-0.543243	5.14563e-11	8.64046e-10	SRGN	10	69088106	69104811	+	1220	protein_coding	serglycin [Source:HGNC Symbol;Acc:HGNC:9361]	-
ENSG00000111266	440.668	535.232	486.121	797.757	838.308	726.153	487.34	787.406	-0.690543	5.51093e-11	9.20101e-10	DUSP16	12	12474210	12562383	-	5724	protein_coding	dual specificity phosphatase 16 [Source:HGNC Symbol;Acc:HGNC:17909]	-
ENSG00000111817	266.02	271.64	288.072	452.194	453.555	516.048	275.244	473.932	-0.783404	5.83449e-11	9.70658e-10	DSE	6	116254173	116444860	+	19193	protein_coding	dermatan sulfate epimerase [Source:HGNC Symbol;Acc:HGNC:21144]	-
ENSG00000165304	1679.4	1625.82	1696.42	2233.33	2437.97	2247.57	1667.21	2306.29	-0.468386	6.15211e-11	1.01987e-09	MELK	9	36572862	36677683	+	3087	protein_coding	maternal embryonic leucine zipper kinase [Source:HGNC Symbol;Acc:HGNC:16870]	-
ENSG00000028277	291.466	290.755	250.062	466.017	512.4	458.914	277.428	479.11	-0.789777	6.16651e-11	1.02154e-09	POU2F2	19	42086110	42196585	-	9072	protein_coding	POU class 2 homeobox 2 [Source:HGNC Symbol;Acc:HGNC:9213]	Pou
ENSG00000124523	329.634	363.193	317.079	527.231	598.403	557.516	336.635	561.05	-0.73706	6.20566e-11	1.02657e-09	SIRT5	6	13574529	13615158	+	6507	protein_coding	sirtuin 5 [Source:HGNC Symbol;Acc:HGNC:14933]	-
ENSG00000246174	74.023	52.3159	74.0184	182.655	155.712	169.559	66.7858	169.308	-1.34441	6.60711e-11	1.08836e-09	KCTD21-AS1	11	78139771	78175323	+	4095	antisense	KCTD21 antisense RNA 1 [Source:HGNC Symbol;Acc:HGNC:48674]	-
ENSG00000182318	185.058	164.996	185.046	333.715	314.139	350.175	178.367	332.676	-0.900079	7.24029e-11	1.18764e-09	ZSCAN22	19	58327019	58342332	+	4629	protein_coding	zinc finger and SCAN domain containing 22 [Source:HGNC Symbol;Acc:HGNC:4929]	zf-C2H2
ENSG00000278922	183.901	173.045	185.046	346.55	302.37	385.193	180.664	344.704	-0.93221	7.32467e-11	1.20064e-09	AC002310.6	16	30526918	30528294	+	1377	TEC	novel transcript	-
ENSG00000253854	97.1552	78.4738	77.0192	205.363	207.314	174.166	84.2161	195.614	-1.22013	7.4481e-11	1.21831e-09	AC010834.3	8	93719574	93721167	+	939	antisense	novel transcript	-
ENSG00000159214	98.3118	80.4859	97.0241	219.186	180.155	233.143	91.9406	210.828	-1.1986	7.55926e-11	1.23563e-09	CCDC24	1	43991359	43996528	+	3554	protein_coding	coiled-coil domain containing 24 [Source:HGNC Symbol;Acc:HGNC:28688]	-
ENSG00000272789	323.851	273.652	339.084	633.862	470.756	599.905	312.196	568.174	-0.863713	7.82883e-11	1.27613e-09	AC010976.2	2	127625997	127626848	-	852	antisense	novel transcript, antisense to MYO7B	-
ENSG00000169213	230.165	211.276	190.047	378.145	422.775	357.547	210.496	386.156	-0.877978	8.06652e-11	1.31304e-09	RAB3B	1	51907956	51990764	-	12844	protein_coding	RAB3B, member RAS oncogene family [Source:HGNC Symbol;Acc:HGNC:9778]	-
ENSG00000163472	298.405	250.513	283.07	449.232	505.157	476.423	277.329	476.937	-0.784386	8.56825e-11	1.38891e-09	TMEM79	1	156282935	156293185	+	3067	protein_coding	transmembrane protein 79 [Source:HGNC Symbol;Acc:HGNC:28196]	-
ENSG00000160298	1982.43	1809.93	1939.48	3019.23	2483.24	2782.97	1910.61	2761.81	-0.531577	8.7263e-11	1.41062e-09	C21orf58	21	46300181	46323875	-	5315	protein_coding	chromosome 21 open reading frame 58 [Source:HGNC Symbol;Acc:HGNC:1300]	-
ENSG00000188573	12.7227	16.0972	19.0047	110.58	66.0869	63.5844	15.9415	80.0838	-2.31846	9.33054e-11	1.50414e-09	FBLL1	5	168529116	168530634	+	1519	protein_coding	fibrillarin like 1 [Source:HGNC Symbol;Acc:HGNC:35458]	-
ENSG00000256988	112.191	107.65	96.0239	234.983	262.537	197.204	105.288	231.575	-1.13911	9.5215e-11	1.53232e-09	AC005833.2	12	4806542	4808641	-	449	lincRNA	new variant	-
ENSG00000247796	47.421	48.2916	66.0164	154.022	135.795	146.521	53.9097	145.446	-1.42723	9.92627e-11	1.59468e-09	AC008966.1	5	53109842	53115126	+	3194	antisense	uncharacterized LOC257396 [Source:NCBI gene;Acc:257396]	-
ENSG00000231551	48.5776	39.2369	35.0087	124.403	133.984	107.817	40.9411	122.068	-1.5825	9.98263e-11	1.60263e-09	AC245100.4	1	148402516	148432545	+	3330	transcribed_unprocessed_pseudogene	phosphodiesterase 4D interacting protein (PDE4DIP) pseudogene	-
ENSG00000103723	385.151	329.992	358.089	633.862	540.464	607.277	357.744	593.868	-0.732195	1.0443e-10	1.66967e-09	AP3B2	15	82659281	82709914	-	9108	protein_coding	adaptor related protein complex 3 subunit beta 2 [Source:HGNC Symbol;Acc:HGNC:567]	-
ENSG00000179743	371.272	397.399	362.09	664.469	547.706	684.685	376.92	632.287	-0.745602	1.06012e-10	1.69265e-09	FLJ37453	1	15834474	15848147	-	2473	antisense	uncharacterized LOC729614 [Source:NCBI gene;Acc:729614]	-
ENSG00000214357	691.653	719.343	710.177	1012.99	1049.24	1032.1	707.057	1031.44	-0.544497	1.06554e-10	1.69898e-09	NEURL1B	5	172641266	172691540	+	6424	protein_coding	neuralized E3 ubiquitin protein ligase 1B [Source:HGNC Symbol;Acc:HGNC:35422]	-
ENSG00000130702	201.25	151.917	208.052	378.145	332.245	368.605	187.073	359.665	-0.944212	1.08703e-10	1.72854e-09	LAMA5	20	62307955	62367312	-	14291	protein_coding	laminin subunit alpha 5 [Source:HGNC Symbol;Acc:HGNC:6485]	-
ENSG00000149782	560.956	481.91	521.13	856.009	745.062	887.418	521.332	829.496	-0.671004	1.10533e-10	1.75643e-09	PLCB3	11	64251523	64269150	+	4964	protein_coding	phospholipase C beta 3 [Source:HGNC Symbol;Acc:HGNC:9056]	-
ENSG00000261360	46.2644	41.249	62.0154	152.048	139.416	127.169	49.843	139.544	-1.48205	1.13205e-10	1.79645e-09	AC010491.1	5	14661808	14664604	-	2797	antisense	novel transcript, antisense to FAM105B	-
ENSG00000077152	1003.94	964.825	966.24	1342.76	1386.92	1428.35	978.334	1386.01	-0.503131	1.14031e-10	1.80345e-09	UBE2T	1	202331657	202341980	-	1652	protein_coding	ubiquitin conjugating enzyme E2 T [Source:HGNC Symbol;Acc:HGNC:25009]	-
ENSG00000173209	2012.5	1624.81	1807.45	2930.38	2457.89	2731.37	1814.92	2706.54	-0.577063	1.16018e-10	1.83363e-09	AHSA2P	2	61177418	61191203	+	9083	transcribed_unitary_pseudogene	activator of HSP90 ATPase homolog 2, pseudogene [Source:HGNC Symbol;Acc:HGNC:20437]	-
ENSG00000260563	210.503	224.355	207.051	458.118	325.003	541.85	213.97	441.657	-1.04486	1.18618e-10	1.86841e-09	AC132872.1	17	82293716	82294910	+	1195	lincRNA	novel transcript	-
ENSG00000204623	223.226	249.506	241.06	423.562	453.555	383.35	237.931	420.156	-0.819009	1.22793e-10	1.92768e-09	ZNRD1ASP	6	30001011	30061640	-	17538	transcribed_unitary_pseudogene	zinc ribbon domain containing 1 antisense, pseudogene [Source:HGNC Symbol;Acc:HGNC:13924]	-
ENSG00000182378	2095.78	1975.93	2116.53	2945.19	2654.34	2935.02	2062.74	2844.85	-0.463765	1.24005e-10	1.94281e-09	PLCXD1	X	276322	303356	+	6191	protein_coding	phosphatidylinositol specific phospholipase C X domain containing 1 [Source:HGNC Symbol;Acc:HGNC:23148]	-
ENSG00000059915	341.2	253.531	319.079	558.825	505.157	527.106	304.603	530.363	-0.801968	1.36002e-10	2.12081e-09	PSD	10	102402617	102421539	-	6338	protein_coding	pleckstrin and Sec7 domain containing [Source:HGNC Symbol;Acc:HGNC:9507]	-
ENSG00000166471	2129.32	2402.51	2005.5	3131.79	3012.84	3052.97	2179.11	3065.87	-0.492344	1.37933e-10	2.1495e-09	TMEM41B	11	9280654	9314780	-	4422	protein_coding	transmembrane protein 41B [Source:HGNC Symbol;Acc:HGNC:28948]	-
novel.37	61.3003	90.5467	67.0167	190.553	196.45	157.579	72.9546	181.527	-1.31056	1.41607e-10	2.20235e-09	-	10	26958022	26963902	-	5881	-	PF08333:Protein of unknown function (DUF1725)	-
ENSG00000173517	899.842	968.85	909.226	1320.05	1515.47	1282.75	925.973	1372.76	-0.567945	1.5645e-10	2.41712e-09	PEAK1	15	77100656	77420144	-	24184	protein_coding	pseudopodium enriched atypical kinase 1 [Source:HGNC Symbol;Acc:HGNC:29431]	-
ENSG00000173715	217.443	232.403	198.049	408.752	384.752	363.076	215.965	385.527	-0.835836	1.59608e-10	2.46104e-09	C11orf80	11	66744451	66843328	+	3765	protein_coding	chromosome 11 open reading frame 80 [Source:HGNC Symbol;Acc:HGNC:26197]	-
ENSG00000133816	872.084	801.841	1082.27	1400.02	1482.88	1432.03	918.731	1438.31	-0.646175	1.67316e-10	2.5731e-09	MICAL2	11	12094008	12359144	+	20191	protein_coding	microtubule associated monooxygenase, calponin and LIM domain containing 2 [Source:HGNC Symbol;Acc:HGNC:24693]	-
novel.58	62.4569	63.3827	69.0172	162.908	173.818	142.835	64.9523	159.854	-1.29805	1.77431e-10	2.71793e-09	-	12	121597165	121601566	-	4402	-	-	-
ENSG00000198105	559.799	562.396	567.141	844.161	816.58	860.694	563.112	840.479	-0.577587	1.80924e-10	2.76601e-09	ZNF248	10	37776526	37858106	-	7289	protein_coding	zinc finger protein 248 [Source:HGNC Symbol;Acc:HGNC:13041]	zf-C2H2
novel.130	34.6983	19.1154	25.0062	92.8084	81.477	118.875	26.2733	97.7202	-1.90608	1.84515e-10	2.81173e-09	-	19	1812530	1814993	+	2464	-	-	-
ENSG00000166922	42.7946	23.1397	39.0097	120.453	110.447	105.974	34.9813	112.291	-1.68925	1.90543e-10	2.89792e-09	SCG5	15	32641676	32697098	+	2196	protein_coding	secretogranin V [Source:HGNC Symbol;Acc:HGNC:10816]	-
ENSG00000249896	65.9267	52.3159	47.0117	170.807	136.7	134.541	55.0848	147.349	-1.42441	1.91437e-10	2.90773e-09	LINC02495	4	6200733	6239937	+	5643	transcribed_unprocessed_pseudogene	long intergenic non-protein coding RNA 2495 [Source:HGNC Symbol;Acc:HGNC:27728]	-
ENSG00000163431	8.09627	8.04859	7.00174	54.3028	45.265	62.6629	7.71553	54.0769	-2.81126	2.00996e-10	3.04304e-09	LMOD1	1	201896452	201946588	-	3971	protein_coding	leiomodin 1 [Source:HGNC Symbol;Acc:HGNC:6647]	-
ENSG00000110921	430.259	446.697	522.13	724.695	726.956	761.17	466.362	737.607	-0.659962	2.03501e-10	3.07698e-09	MVK	12	109573255	109598117	+	6480	protein_coding	mevalonate kinase [Source:HGNC Symbol;Acc:HGNC:7530]	-
ENSG00000268041	239.418	249.506	270.067	600.293	398.332	455.228	252.997	484.617	-0.935505	2.10667e-10	3.18123e-09	AC010616.1	19	41907705	41928516	-	2078	protein_coding	Ets2 repressor factor-like [Source:NCBI gene;Acc:390937]	-
ENSG00000166246	57.8305	48.2916	57.0142	171.794	132.174	131.776	54.3787	145.248	-1.41778	2.11671e-10	3.19433e-09	C16orf71	16	4734272	4749396	+	4656	protein_coding	chromosome 16 open reading frame 71 [Source:HGNC Symbol;Acc:HGNC:25081]	-
ENSG00000141753	559.799	378.284	518.129	858.971	783.084	858.851	485.404	833.635	-0.782011	2.1459e-10	3.2342e-09	IGFBP4	17	40443461	40457731	+	2200	protein_coding	insulin like growth factor binding protein 4 [Source:HGNC Symbol;Acc:HGNC:5473]	-
ENSG00000012171	149.203	112.68	153.038	297.184	248.957	306.864	138.307	284.335	-1.04101	2.17089e-10	3.26555e-09	SEMA3B	3	50267558	50277546	+	5768	protein_coding	semaphorin 3B [Source:HGNC Symbol;Acc:HGNC:10724]	-
ENSG00000067191	685.869	539.256	626.156	986.336	896.247	1046.84	617.094	976.474	-0.663523	2.17925e-10	3.27602e-09	CACNB1	17	39173456	39197703	-	7094	protein_coding	calcium voltage-gated channel auxiliary subunit beta 1 [Source:HGNC Symbol;Acc:HGNC:1401]	-
novel.180	39.3247	28.1701	43.0107	117.491	98.6777	128.09	36.8352	114.753	-1.64094	2.22695e-10	3.34558e-09	-	20	30811899	30815343	+	3445	-	-	-
ENSG00000255299	33.5417	31.1883	27.0067	98.7323	93.2459	105.974	30.5789	99.3174	-1.70308	2.24474e-10	3.37014e-09	AP003557.1	11	58497888	58505758	-	1002	lincRNA	novel transcript	-
ENSG00000211698	117.974	103.626	108.027	203.389	242.62	245.123	109.876	230.377	-1.07119	2.25159e-10	3.37825e-09	TRGV4	7	38353715	38354517	-	688	TR_V_gene	T cell receptor gamma variable 4 [Source:HGNC Symbol;Acc:HGNC:12289]	-
novel.133	45.1078	48.2916	47.0117	123.415	121.31	138.227	46.8037	127.651	-1.44646	2.28411e-10	3.42266e-09	-	19	4067354	4069641	+	2288	-	-	-
ENSG00000085999	566.739	581.511	607.151	946.843	921.595	812.775	585.134	893.738	-0.610227	2.32685e-10	3.48002e-09	RAD54L	1	46247688	46278473	+	3212	protein_coding	RAD54 like [Source:HGNC Symbol;Acc:HGNC:9826]	-
ENSG00000167785	484.619	449.715	466.116	672.367	734.198	776.836	466.817	727.8	-0.641917	2.34413e-10	3.49915e-09	ZNF558	19	8806170	8832328	-	8184	protein_coding	zinc finger protein 558 [Source:HGNC Symbol;Acc:HGNC:26422]	zf-C2H2
ENSG00000179954	93.6854	65.3948	71.0177	206.351	155.712	198.125	76.6993	186.729	-1.28879	2.37995e-10	3.55035e-09	SSC5D	19	55488404	55519098	+	7314	protein_coding	scavenger receptor cysteine rich family member with 5 domains [Source:HGNC Symbol;Acc:HGNC:26641]	-
ENSG00000280063	128.384	134.814	116.029	294.222	235.378	246.044	126.409	258.548	-1.03167	2.40627e-10	3.58733e-09	AC012676.5	16	4346694	4348648	-	1955	TEC	tec	-
ENSG00000253669	154.986	171.033	156.039	311.007	286.075	305.943	160.686	301.008	-0.904273	2.43141e-10	3.61788e-09	GASAL1	8	102805517	102809971	+	2829	lincRNA	growth arrest associated lncRNA 1 [Source:HGNC Symbol;Acc:HGNC:53461]	-
ENSG00000206530	400.187	379.29	396.099	596.343	619.225	622.022	391.858	612.53	-0.645126	3.01592e-10	4.448e-09	CFAP44	3	113286947	113441610	-	12143	protein_coding	cilia and flagella associated protein 44 [Source:HGNC Symbol;Acc:HGNC:25631]	-
ENSG00000169683	839.699	819.951	853.212	1374.35	1099.94	1354.63	837.62	1276.31	-0.6072	3.02589e-10	4.4599e-09	LRRC45	17	82023302	82031151	+	3606	protein_coding	leucine rich repeat containing 45 [Source:HGNC Symbol;Acc:HGNC:28302]	-
ENSG00000115339	294.935	243.47	244.061	457.131	441.786	439.562	260.822	446.16	-0.77735	3.2077e-10	4.71302e-09	GALNT3	2	165747591	165794682	-	4686	protein_coding	polypeptide N-acetylgalactosaminyltransferase 3 [Source:HGNC Symbol;Acc:HGNC:4125]	-
ENSG00000182796	333.104	344.077	368.092	674.342	498.82	631.237	348.424	601.466	-0.786035	3.22705e-10	4.73847e-09	TMEM198B	12	55829608	55836246	+	4377	transcribed_unitary_pseudogene	transmembrane protein 198B (pseudogene) [Source:HGNC Symbol;Acc:HGNC:43629]	-
ENSG00000266173	493.872	490.964	467.116	739.505	777.652	703.115	483.984	740.091	-0.613272	3.25932e-10	4.77987e-09	STRADA	17	63682336	63741986	-	10860	protein_coding	STE20-related kinase adaptor alpha [Source:HGNC Symbol;Acc:HGNC:30172]	-
ENSG00000223547	97.1552	98.5953	95.0236	211.287	207.314	196.282	96.9247	204.961	-1.08027	3.2833e-10	4.812e-09	ZNF844	19	12064699	12081565	+	6620	protein_coding	zinc finger protein 844 [Source:HGNC Symbol;Acc:HGNC:25932]	zf-C2H2
ENSG00000279759	156.142	138.838	162.04	308.045	268.874	295.806	152.34	290.908	-0.933255	3.29664e-10	4.82551e-09	AC118344.2	19	40355842	40360606	+	4765	TEC	TEC	-
ENSG00000234911	43.9512	41.249	47.0117	119.466	120.405	124.404	44.0706	121.425	-1.46211	3.39311e-10	4.95432e-09	TEX21P	14	64341673	64387986	-	3162	transcribed_unitary_pseudogene	testis expressed 21, pseudogene [Source:HGNC Symbol;Acc:HGNC:35455]	-
ENSG00000069020	489.246	444.685	407.101	674.342	745.062	695.743	447.011	705.049	-0.659612	3.41133e-10	4.97782e-09	MAST4	5	66596361	67169595	+	14675	protein_coding	microtubule associated serine/threonine kinase family member 4 [Source:HGNC Symbol;Acc:HGNC:19037]	-
ENSG00000226979	32.3851	48.2916	38.0095	131.314	107.731	114.268	39.562	117.771	-1.56689	3.44937e-10	5.02705e-09	LTA	6	31572054	31574324	+	1737	protein_coding	lymphotoxin alpha [Source:HGNC Symbol;Acc:HGNC:6709]	-
ENSG00000225697	789.964	709.282	848.211	1285.49	1077.31	1221.93	782.486	1194.91	-0.61044	3.51574e-10	5.11105e-09	SLC26A6	3	48625723	48635493	-	6373	protein_coding	solute carrier family 26 member 6 [Source:HGNC Symbol;Acc:HGNC:14472]	-
ENSG00000259895	9.25288	12.0729	16.004	68.1253	67.8975	56.2123	12.4432	64.0784	-2.35314	3.63042e-10	5.26141e-09	AC106820.2	16	2464950	2468213	-	3264	antisense	uncharacterized LOC729652 [Source:NCBI gene;Acc:729652]	-
ENSG00000165046	167.708	181.093	147.037	288.298	320.476	323.451	165.279	310.742	-0.911891	3.77493e-10	5.4405e-09	LETM2	8	38386207	38409527	+	6114	protein_coding	leucine zipper and EF-hand containing transmembrane protein 2 [Source:HGNC Symbol;Acc:HGNC:14648]	-
ENSG00000165995	97.1552	115.699	108.027	252.755	201.882	224.849	106.96	226.495	-1.07883	3.85997e-10	5.55622e-09	CACNB2	10	18140677	18543557	+	8955	protein_coding	calcium voltage-gated channel auxiliary subunit beta 2 [Source:HGNC Symbol;Acc:HGNC:1402]	-
ENSG00000270885	92.5288	117.711	103.026	205.363	215.461	246.966	104.422	222.597	-1.08943	3.96297e-10	5.69747e-09	RASL10B	17	35731649	35743521	+	3502	protein_coding	RAS like family 10 member B [Source:HGNC Symbol;Acc:HGNC:30295]	-
ENSG00000167123	513.535	420.539	468.116	745.429	691.649	775.914	467.397	737.664	-0.659942	3.97935e-10	5.7175e-09	CERCAM	9	128411751	128437351	+	6059	protein_coding	cerebral endothelial cell adhesion molecule [Source:HGNC Symbol;Acc:HGNC:23723]	-
ENSG00000167107	618.786	537.244	569.142	926.109	818.391	881.889	575.057	875.463	-0.60725	4.08435e-10	5.85398e-09	ACSF2	17	50426158	50474845	+	5797	protein_coding	acyl-CoA synthetase family member 2 [Source:HGNC Symbol;Acc:HGNC:26101]	-
ENSG00000189298	149.203	154.935	94.0234	318.905	248.052	306.864	132.72	291.274	-1.13612	4.18235e-10	5.99077e-09	ZKSCAN3	6	28349914	28369177	+	4842	protein_coding	zinc finger with KRAB and SCAN domains 3 [Source:HGNC Symbol;Acc:HGNC:13853]	zf-C2H2
ENSG00000110172	1055.98	1211.31	1135.28	1549.11	1610.53	1667.94	1134.19	1609.19	-0.503937	4.20657e-10	6.02178e-09	CHORDC1	11	90201160	90223364	-	10655	protein_coding	cysteine and histidine rich domain containing 1 [Source:HGNC Symbol;Acc:HGNC:14525]	-
ENSG00000205740	23.1322	23.1397	25.0062	101.694	78.7611	79.2502	23.7594	86.5685	-1.86279	4.37607e-10	6.2415e-09	AL359878.1	10	971146	988341	-	4964	processed_transcript	novel transcript, antisense to GTPBP4	-
ENSG00000283050	109.878	104.632	98.0244	249.793	207.314	203.655	104.178	220.254	-1.08056	4.47386e-10	6.36546e-09	GTF2IP12	4	119407967	119454638	-	5530	transcribed_unprocessed_pseudogene	general transcription factor IIi pseudogene 12 [Source:HGNC Symbol;Acc:HGNC:51723]	-
ENSG00000181513	291.466	280.695	293.073	566.724	420.964	527.106	288.411	504.931	-0.807236	4.54324e-10	6.44848e-09	ACBD4	17	45132600	45144181	+	3776	protein_coding	acyl-CoA binding domain containing 4 [Source:HGNC Symbol;Acc:HGNC:23337]	-
ENSG00000197776	63.6135	74.4495	75.0187	159.946	153.901	193.518	71.0272	169.122	-1.24871	4.88689e-10	6.90273e-09	KLHDC1	14	49693105	49753152	+	3006	protein_coding	kelch domain containing 1 [Source:HGNC Symbol;Acc:HGNC:19836]	-
ENSG00000238113	87.9023	80.4859	102.025	240.907	246.242	159.422	90.1379	215.523	-1.25645	4.96343e-10	7.00239e-09	LINC01410	9	62801461	62813486	+	3038	lincRNA	long intergenic non-protein coding RNA 1410 [Source:HGNC Symbol;Acc:HGNC:50702]	-
ENSG00000196295	944.95	976.898	913.227	1324	1425.85	1286.43	945.025	1345.43	-0.509814	5.01775e-10	7.0705e-09	GARS-DT	7	30516309	30594809	-	22965	processed_transcript	GARS divergent transcript [Source:HGNC Symbol;Acc:HGNC:48951]	-
ENSG00000163683	631.509	779.708	642.16	1062.36	1084.55	996.156	684.459	1047.69	-0.613085	5.27832e-10	7.41978e-09	SMIM14	4	39546330	39639090	-	6721	protein_coding	small integral membrane protein 14 [Source:HGNC Symbol;Acc:HGNC:27321]	-
ENSG00000129473	87.9023	94.571	95.0236	212.275	170.196	239.594	92.499	207.355	-1.16276	5.31214e-10	7.46284e-09	BCL2L2	14	23298790	23311759	+	4189	protein_coding	BCL2 like 2 [Source:HGNC Symbol;Acc:HGNC:995]	-
ENSG00000239306	1770.77	1644.93	1714.43	2319.22	2236.09	2543.38	1710.04	2366.23	-0.468931	5.37856e-10	7.54708e-09	RBM14	11	66616582	66627347	+	3937	protein_coding	RNA binding motif protein 14 [Source:HGNC Symbol;Acc:HGNC:14219]	-
ENSG00000164309	114.504	92.5588	99.0246	211.287	224.514	204.576	102.029	213.459	-1.0687	5.40833e-10	7.57523e-09	CMYA5	5	79689877	79800240	+	14179	protein_coding	cardiomyopathy associated 5 [Source:HGNC Symbol;Acc:HGNC:14305]	-
novel.245	542.45	490.964	495.123	734.569	862.751	766.699	509.512	788.006	-0.630777	5.74322e-10	8.02987e-09	-	5	42990286	43001113	+	10718	-	-	-
ENSG00000120694	2922.75	3476.99	3041.76	4140.83	4547.32	4438.93	3147.17	4375.7	-0.475195	5.78112e-10	8.0732e-09	HSPH1	13	31134974	31162388	-	8390	protein_coding	heat shock protein family H (Hsp110) member 1 [Source:HGNC Symbol;Acc:HGNC:16969]	-
ENSG00000224729	15.0359	15.0911	10.0025	62.2014	57.9392	74.6426	13.3765	64.9277	-2.28469	5.82871e-10	8.1348e-09	PCOLCE-AS1	7	100589402	100604206	-	2705	antisense	PCOLCE antisense RNA 1 [Source:HGNC Symbol;Acc:HGNC:40430]	-
ENSG00000129646	240.575	216.306	266.066	484.776	380.226	428.504	240.982	431.168	-0.838276	6.07382e-10	8.47184e-09	QRICH2	17	76274049	76307998	-	5775	protein_coding	glutamine rich 2 [Source:HGNC Symbol;Acc:HGNC:25326]	-
ENSG00000011590	37.0115	22.1336	27.0067	95.7704	91.4353	98.602	28.7173	95.2692	-1.74021	6.13239e-10	8.53527e-09	ZBTB32	19	35704527	35717038	+	2770	protein_coding	zinc finger and BTB domain containing 32 [Source:HGNC Symbol;Acc:HGNC:16763]	ZBTB
ENSG00000119138	153.829	137.832	111.028	246.831	267.969	293.963	134.23	269.587	-1.01041	6.14347e-10	8.54351e-09	KLF9	9	70384597	70414624	-	5175	protein_coding	Kruppel like factor 9 [Source:HGNC Symbol;Acc:HGNC:1123]	zf-C2H2
ENSG00000261159	67.0834	58.3523	61.0152	193.515	120.405	174.166	62.1503	162.695	-1.38892	6.53146e-10	9.04009e-09	AC112484.3	3	128859716	128860526	-	811	lincRNA	novel transcript	-
ENSG00000182179	105.251	74.4495	112.028	223.135	191.924	235.907	97.2429	216.989	-1.15952	6.56229e-10	9.07202e-09	UBA7	3	49805207	49813946	-	4545	protein_coding	ubiquitin like modifier activating enzyme 7 [Source:HGNC Symbol;Acc:HGNC:12471]	-
ENSG00000131471	94.842	88.5345	104.026	212.275	183.776	219.32	95.8008	205.124	-1.09752	6.66267e-10	9.19448e-09	AOC3	17	42851184	42858130	+	4524	protein_coding	amine oxidase, copper containing 3 [Source:HGNC Symbol;Acc:HGNC:550]	-
ENSG00000006283	43.9512	20.1215	36.009	112.555	107.731	103.21	33.3605	107.832	-1.70237	7.12734e-10	9.8068e-09	CACNA1G	17	50561068	50627474	+	9709	protein_coding	calcium voltage-gated channel subunit alpha1 G [Source:HGNC Symbol;Acc:HGNC:1394]	-
ENSG00000128408	98.3118	105.638	116.029	209.313	220.893	225.771	106.659	218.659	-1.03369	7.22491e-10	9.93521e-09	RIBC2	22	45413691	45432496	+	1815	protein_coding	RIB43A domain with coiled-coils 2 [Source:HGNC Symbol;Acc:HGNC:13241]	-
ENSG00000139178	285.683	212.282	216.054	386.043	441.786	468.129	238.006	431.986	-0.864609	7.47611e-10	1.02565e-08	C1RL	12	7089587	7109273	-	5014	protein_coding	complement C1r subcomponent like [Source:HGNC Symbol;Acc:HGNC:21265]	-
ENSG00000169856	12.7227	11.0668	7.00174	47.3915	79.6664	53.4478	10.2638	60.1686	-2.56367	7.61172e-10	1.04181e-08	ONECUT1	15	52756989	52791078	-	3850	protein_coding	one cut homeobox 1 [Source:HGNC Symbol;Acc:HGNC:8138]	CUT
ENSG00000111269	309.971	311.883	297.074	495.636	529.6	469.05	306.309	498.096	-0.701887	7.73735e-10	1.05839e-08	CREBL2	12	12611827	12645108	+	3922	protein_coding	cAMP responsive element binding protein like 2 [Source:HGNC Symbol;Acc:HGNC:2350]	Others
ENSG00000156042	181.588	209.263	182.045	354.449	389.279	308.707	190.965	350.812	-0.876411	8.33324e-10	1.13459e-08	CFAP70	10	73253759	73358859	-	7428	protein_coding	cilia and flagella associated protein 70 [Source:HGNC Symbol;Acc:HGNC:30726]	-
ENSG00000166432	87.9023	104.632	103.026	222.148	196.45	203.655	98.5199	207.417	-1.07023	8.46046e-10	1.15057e-08	ZMAT1	X	101882288	101932031	-	7514	protein_coding	zinc finger matrin-type 1 [Source:HGNC Symbol;Acc:HGNC:29377]	-
ENSG00000165458	2217.22	1724.41	2342.58	3606.69	2827.25	3497.14	2094.74	3310.36	-0.660293	8.52581e-10	1.15879e-08	INPPL1	11	72223701	72239105	+	6519	protein_coding	inositol polyphosphate phosphatase like 1 [Source:HGNC Symbol;Acc:HGNC:6080]	-
ENSG00000075426	670.834	639.863	727.181	984.361	972.292	1027.49	679.293	994.714	-0.550012	8.54567e-10	1.16014e-08	FOSL2	2	28392448	28417312	+	7157	protein_coding	FOS like 2, AP-1 transcription factor subunit [Source:HGNC Symbol;Acc:HGNC:3798]	TF_bZIP
ENSG00000139625	858.204	802.847	805.2	1226.26	1107.18	1208.1	822.084	1180.51	-0.522479	8.74566e-10	1.18591e-08	MAP3K12	12	53479669	53500063	-	7971	protein_coding	mitogen-activated protein kinase kinase kinase 12 [Source:HGNC Symbol;Acc:HGNC:6851]	-
ENSG00000140044	341.2	339.047	356.089	521.307	554.043	564.888	345.445	546.746	-0.662477	8.81669e-10	1.19416e-08	JDP2	14	75427716	75474111	+	6235	protein_coding	Jun dimerization protein 2 [Source:HGNC Symbol;Acc:HGNC:17546]	TF_bZIP
ENSG00000214135	552.859	574.468	585.146	845.149	830.16	838.577	570.824	837.962	-0.553115	9.36817e-10	1.26227e-08	AC132008.2	3	197578213	197627906	-	3502	transcribed_unprocessed_pseudogene	succinate dehydrogenase complex flavoprotein subunit A pseudogene [Source:NCBI gene;Acc:220729]	-
ENSG00000100889	732.134	723.367	753.187	1075.2	1005.79	1094.76	736.23	1058.58	-0.523623	9.41285e-10	1.26684e-08	PCK2	14	24094053	24110598	+	4189	protein_coding	phosphoenolpyruvate carboxykinase 2, mitochondrial [Source:HGNC Symbol;Acc:HGNC:8725]	-
ENSG00000162068	50.8908	26.1579	37.0092	118.479	125.837	102.288	38.0193	115.534	-1.61412	9.53607e-10	1.28268e-08	NTN3	16	2471499	2474145	+	1986	protein_coding	netrin 3 [Source:HGNC Symbol;Acc:HGNC:8030]	-
ENSG00000103051	709.002	701.234	703.175	994.235	1003.98	1020.12	704.47	1006.11	-0.514372	9.90712e-10	1.33029e-08	COG4	16	70480568	70523565	-	4786	protein_coding	component of oligomeric golgi complex 4 [Source:HGNC Symbol;Acc:HGNC:18620]	-
ENSG00000275198	35.8549	45.2733	45.0112	110.58	133.984	109.66	42.0465	118.075	-1.48551	1.05052e-09	1.40256e-08	AL512791.2	14	90383365	90387973	+	4609	lincRNA	novel transcript	-
ENSG00000186994	165.395	141.856	173.043	324.829	293.317	281.062	160.098	299.736	-0.904826	1.05571e-09	1.40868e-08	KANK3	19	8322584	8343262	-	3594	protein_coding	KN motif and ankyrin repeat domains 3 [Source:HGNC Symbol;Acc:HGNC:24796]	-
ENSG00000197162	61.3003	36.2187	64.0159	196.477	118.594	151.128	53.845	155.4	-1.53072	1.08426e-09	1.44347e-08	ZNF785	16	30573740	30585771	-	4952	protein_coding	zinc finger protein 785 [Source:HGNC Symbol;Acc:HGNC:26496]	zf-C2H2
novel.163	684.713	574.468	571.142	1023.85	886.288	905.848	610.108	938.664	-0.622911	1.12468e-09	1.49558e-08	-	2	10213218	10219568	-	6351	-	-	-
ENSG00000278771	194.31	384.32	292.073	1022.87	844.645	1059.74	290.234	975.751	-1.7479	1.17132e-09	1.55144e-08	RN7SL3	14	49853616	49853914	-	299	misc_RNA	RNA, 7SL, cytoplasmic 3 [Source:HGNC Symbol;Acc:HGNC:23135]	-
ENSG00000075826	4211.22	3712.41	4314.07	6258.64	5139.39	5951.14	4079.23	5783.05	-0.503518	1.20244e-09	1.59085e-08	SEC31B	10	100486642	100519864	-	7938	protein_coding	SEC31 homolog B, COPII coat complex component [Source:HGNC Symbol;Acc:HGNC:23197]	-
ENSG00000163040	486.933	442.673	491.122	765.176	659.963	800.795	473.576	741.978	-0.647922	1.22633e-09	1.62155e-08	CCDC74A	2	131527675	131533666	+	3077	protein_coding	coiled-coil domain containing 74A [Source:HGNC Symbol;Acc:HGNC:25197]	-
ENSG00000271122	224.382	225.361	203.051	358.398	367.552	399.937	217.598	375.296	-0.787502	1.23248e-09	1.62875e-08	AC018647.2	7	35695214	35699413	+	4200	antisense	uncharacterized LOC101930085 [Source:NCBI gene;Acc:101930085]	-
ENSG00000176454	481.15	350.114	473.118	747.404	662.679	771.307	434.794	727.13	-0.743167	1.2575e-09	1.659e-08	LPCAT4	15	34358618	34367278	-	4799	protein_coding	lysophosphatidylcholine acyltransferase 4 [Source:HGNC Symbol;Acc:HGNC:30059]	-
ENSG00000260417	24.2888	31.1883	40.01	104.656	144.848	80.1717	31.829	109.892	-1.78105	1.26642e-09	1.66983e-08	AC092127.1	16	85592266	85595720	+	3455	lincRNA	novel transcript	-
ENSG00000204923	304.188	323.956	285.071	455.156	523.263	521.577	304.405	499.999	-0.71666	1.28069e-09	1.68675e-08	FBXO48	2	68459419	68467258	-	5666	protein_coding	F-box protein 48 [Source:HGNC Symbol;Acc:HGNC:33857]	-
ENSG00000099814	577.148	435.63	517.129	845.149	773.126	798.031	509.969	805.435	-0.66112	1.29686e-09	1.70613e-08	CEP170B	14	104865280	104896770	+	7199	protein_coding	centrosomal protein 170B [Source:HGNC Symbol;Acc:HGNC:20362]	-
ENSG00000123815	828.132	722.361	808.201	1149.24	1081.83	1201.65	786.232	1144.24	-0.542066	1.38346e-09	1.8119e-08	COQ8B	19	40691529	40718207	-	5488	protein_coding	coenzyme Q8B [Source:HGNC Symbol;Acc:HGNC:19041]	-
ENSG00000090238	17.3491	16.0972	16.004	69.1126	72.424	63.5844	16.4834	68.3737	-2.05458	1.38909e-09	1.81826e-08	YPEL3	16	30092314	30096915	-	3181	protein_coding	yippee like 3 [Source:HGNC Symbol;Acc:HGNC:18327]	-
ENSG00000110888	633.822	584.529	697.173	989.298	927.027	934.415	638.508	950.247	-0.57316	1.39881e-09	1.82995e-08	CAPRIN2	12	30709552	30754951	-	8392	protein_coding	caprin family member 2 [Source:HGNC Symbol;Acc:HGNC:21259]	-
ENSG00000170581	1138.1	1131.83	1208.3	1720.9	1503.7	1667.94	1159.41	1630.85	-0.491664	1.48233e-09	1.93092e-08	STAT2	12	56341597	56360155	-	6109	protein_coding	signal transducer and activator of transcription 2 [Source:HGNC Symbol;Acc:HGNC:11363]	STAT
ENSG00000089775	968.082	1131.83	1045.26	1593.54	1508.23	1413.6	1048.39	1505.12	-0.520522	1.48312e-09	1.93092e-08	ZBTB25	14	64449106	64505213	-	12229	protein_coding	zinc finger and BTB domain containing 25 [Source:HGNC Symbol;Acc:HGNC:13112]	ZBTB
ENSG00000161996	1737.23	1335.06	1752.44	2881.01	2157.33	2627.24	1608.24	2555.19	-0.668095	1.49051e-09	1.93907e-08	WDR90	16	649311	667833	+	10534	protein_coding	WD repeat domain 90 [Source:HGNC Symbol;Acc:HGNC:26960]	-
ENSG00000237172	35.8549	39.2369	43.0107	121.441	93.2459	126.247	39.3675	113.645	-1.52558	1.52834e-09	1.98497e-08	B3GNT9	16	67148105	67151214	-	2917	protein_coding	UDP-GlcNAc:betaGal beta-1,3-N-acetylglucosaminyltransferase 9 [Source:HGNC Symbol;Acc:HGNC:28714]	-
ENSG00000125347	1127.69	1079.52	1073.27	1481.97	1470.21	1575.79	1093.49	1509.32	-0.465487	1.55541e-09	2.01789e-08	IRF1	5	132481609	132490798	-	7799	protein_coding	interferon regulatory factor 1 [Source:HGNC Symbol;Acc:HGNC:6116]	IRF
ENSG00000121743	148.046	114.692	131.033	273.489	233.567	264.474	131.257	257.177	-0.973041	1.62035e-09	2.09865e-08	GJA3	13	20138255	20161049	-	5211	protein_coding	gap junction protein alpha 3 [Source:HGNC Symbol;Acc:HGNC:4277]	-
ENSG00000141314	161.925	164.996	167.042	299.159	277.022	325.294	164.654	300.492	-0.867318	1.65536e-09	2.14044e-08	RHBDL3	17	32266176	32324661	+	5404	protein_coding	rhomboid like 3 [Source:HGNC Symbol;Acc:HGNC:16502]	-
ENSG00000112210	174.648	184.112	164.041	322.855	350.351	283.826	174.267	319.011	-0.872511	1.66819e-09	2.15346e-08	RAB23	6	57186992	57222314	-	4926	protein_coding	RAB23, member RAS oncogene family [Source:HGNC Symbol;Acc:HGNC:14263]	-
ENSG00000183111	35.8549	17.1033	23.0057	114.53	81.477	81.0932	25.3213	92.3666	-1.87912	1.69884e-09	2.1894e-08	ARHGEF37	5	149551947	149634968	+	5324	protein_coding	Rho guanine nucleotide exchange factor 37 [Source:HGNC Symbol;Acc:HGNC:34430]	-
ENSG00000162496	114.504	69.4191	107.027	222.148	196.45	227.614	96.9834	215.404	-1.15525	1.74615e-09	2.24665e-08	DHRS3	1	12567910	12617731	-	3036	protein_coding	dehydrogenase/reductase 3 [Source:HGNC Symbol;Acc:HGNC:17693]	-
ENSG00000115459	656.954	669.039	679.169	959.678	947.849	958.374	668.388	955.3	-0.514888	1.86111e-09	2.38931e-08	ELMOD3	2	85354394	85391752	+	7259	protein_coding	ELMO domain containing 3 [Source:HGNC Symbol;Acc:HGNC:26158]	-
ENSG00000272501	319.224	280.695	312.078	473.915	478.904	526.184	303.999	493.001	-0.698835	1.97696e-09	2.52971e-08	AL662844.4	6	31195200	31198037	-	2838	antisense	novel transcript, antisense to HCG27	-
ENSG00000255200	20.819	24.1458	19.0047	86.8845	76.0452	70.9565	21.3232	77.9621	-1.8687	2.0354e-09	2.60022e-08	PGAM1P8	11	65174117	65176470	-	2354	transcribed_processed_pseudogene	phosphoglycerate mutase 1 pseudogene 8 [Source:HGNC Symbol;Acc:HGNC:42455]	-
ENSG00000168676	312.285	357.156	283.07	572.648	482.525	531.713	317.504	528.962	-0.73554	2.06394e-09	2.63524e-08	KCTD19	16	67289428	67326763	-	7383	protein_coding	potassium channel tetramerization domain containing 19 [Source:HGNC Symbol;Acc:HGNC:24753]	-
ENSG00000264364	7344.47	6918.77	7161.78	8924.42	8987.82	9578.21	7141.68	9163.48	-0.359771	2.17315e-09	2.76713e-08	DYNLL2	17	58083415	58095536	+	6805	protein_coding	dynein light chain LC8-type 2 [Source:HGNC Symbol;Acc:HGNC:24596]	-
ENSG00000280734	97.1552	122.741	71.0177	202.401	218.177	224.849	96.9713	215.143	-1.15037	2.34131e-09	2.96994e-08	LINC01232	13	99486962	99499306	-	6199	processed_transcript	long intergenic non-protein coding RNA 1232 [Source:HGNC Symbol;Acc:HGNC:49755]	-
ENSG00000108797	180.431	163.99	204.051	373.208	311.423	317.001	182.824	333.877	-0.867525	2.38253e-09	3.01731e-08	CNTNAP1	17	42682613	42699814	+	6045	protein_coding	contactin associated protein 1 [Source:HGNC Symbol;Acc:HGNC:8011]	-
ENSG00000204520	402.5	366.211	367.091	629.912	551.328	597.141	378.601	592.794	-0.647647	2.44379e-09	3.08654e-08	MICA	6	31399784	31415315	+	2386	protein_coding	MHC class I polypeptide-related sequence A [Source:HGNC Symbol;Acc:HGNC:7090]	-
ENSG00000133302	430.259	490.964	415.103	680.266	697.081	671.783	445.442	683.043	-0.616186	2.51525e-09	3.16994e-08	SLF1	5	94618347	94739436	+	7185	protein_coding	SMC5-SMC6 complex localization factor 1 [Source:HGNC Symbol;Acc:HGNC:25408]	-
ENSG00000099910	581.775	603.645	637.158	961.653	829.255	913.22	607.526	901.376	-0.567941	2.68356e-09	3.37479e-08	KLHL22	22	20441519	20495883	-	4646	protein_coding	kelch like family member 22 [Source:HGNC Symbol;Acc:HGNC:25888]	-
ENSG00000257557	52.0474	41.249	48.0119	138.225	122.215	110.582	47.1028	123.674	-1.39504	2.70903e-09	3.405e-08	PPP1R12A-AS1	12	79934901	79942712	+	3234	bidirectional_promoter_lncRNA	PPP1R12A antisense RNA 1 [Source:HGNC Symbol;Acc:HGNC:51903]	-
ENSG00000149548	290.309	382.308	350.087	522.294	601.119	565.809	340.901	563.074	-0.721718	2.74313e-09	3.44046e-08	CCDC15	11	124954121	125041489	+	4823	protein_coding	coiled-coil domain containing 15 [Source:HGNC Symbol;Acc:HGNC:25798]	-
ENSG00000137135	495.029	506.055	479.119	748.391	725.145	716.938	493.401	730.158	-0.565352	2.93128e-09	3.65488e-08	ARHGEF39	9	35658875	35675866	-	6496	protein_coding	Rho guanine nucleotide exchange factor 39 [Source:HGNC Symbol;Acc:HGNC:25909]	-
ENSG00000270977	113.348	149.905	126.031	262.628	296.938	223.928	129.761	261.165	-1.00631	2.98673e-09	3.71808e-08	AC015849.5	17	35893707	35911023	-	5749	lincRNA	novel transcript	-
ENSG00000132535	1254.92	1248.54	1301.32	1870.98	1606.91	1846.71	1268.26	1774.87	-0.48443	3.03606e-09	3.77747e-08	DLG4	17	7187169	7219841	-	10317	protein_coding	discs large MAGUK scaffold protein 4 [Source:HGNC Symbol;Acc:HGNC:2903]	-
ENSG00000163378	145.733	136.826	152.038	233.996	290.601	310.55	144.866	278.382	-0.943628	3.03771e-09	3.77752e-08	EOGT	3	68975214	69013961	-	5645	protein_coding	EGF domain specific O-linked N-acetylglucosamine transferase [Source:HGNC Symbol;Acc:HGNC:28526]	-
ENSG00000246089	201.25	132.802	203.051	354.449	309.612	382.428	179.034	348.83	-0.964354	3.042e-09	3.78085e-08	AC016065.1	8	6403551	6407142	-	2934	antisense	uncharacterized LOC100287015 [Source:NCBI gene;Acc:100287015]	-
ENSG00000263327	20.819	16.0972	30.0075	89.8464	73.3293	81.0932	22.3079	81.423	-1.86409	3.05556e-09	3.79366e-08	TAPT1-AS1	4	16226685	16320140	+	2763	antisense	TAPT1 antisense RNA 1 (head to head) [Source:HGNC Symbol;Acc:HGNC:26832]	-
ENSG00000051341	1578.77	1488.99	1421.35	1975.63	2112.06	1999.68	1496.37	2029.13	-0.440201	3.445e-09	4.25684e-08	POLQ	3	121431427	121546641	-	9400	protein_coding	DNA polymerase theta [Source:HGNC Symbol;Acc:HGNC:9186]	-
ENSG00000135476	2143.2	2099.68	2022.5	2708.23	2774.74	2719.39	2088.46	2734.12	-0.388982	3.44813e-09	4.25846e-08	ESPL1	12	53268299	53293643	+	8890	protein_coding	extra spindle pole bodies like 1, separase [Source:HGNC Symbol;Acc:HGNC:16856]	-
ENSG00000164406	69.3966	66.4009	67.0167	194.503	133.079	155.736	67.6047	161.106	-1.25179	3.54062e-09	4.36346e-08	LEAP2	5	132872322	132875046	+	2405	protein_coding	liver enriched antimicrobial peptide 2 [Source:HGNC Symbol;Acc:HGNC:29571]	-
ENSG00000177685	151.516	68.4131	124.031	321.867	229.946	272.768	114.653	274.861	-1.26615	3.57803e-09	4.40725e-08	CRACR2B	11	826144	831991	+	3913	protein_coding	calcium release activated channel regulator 2B [Source:HGNC Symbol;Acc:HGNC:28703]	-
ENSG00000188549	69.3966	74.4495	75.0187	164.883	168.386	152.05	72.9549	161.773	-1.14729	3.61786e-09	4.45163e-08	CCDC9B	15	40331452	40340967	-	7510	protein_coding	coiled-coil domain containing 9B [Source:HGNC Symbol;Acc:HGNC:33488]	-
ENSG00000095066	581.775	533.219	595.148	992.26	766.789	896.633	570.047	885.227	-0.634546	3.71969e-09	4.57211e-08	HOOK2	19	12763003	12872740	-	5950	protein_coding	hook microtubule tethering protein 2 [Source:HGNC Symbol;Acc:HGNC:19885]	-
ENSG00000050405	1386.77	1576.52	1446.36	1915.41	2217.08	2031.94	1469.88	2054.81	-0.483037	3.91621e-09	4.80357e-08	LIMA1	12	50175788	50283546	-	6317	protein_coding	LIM domain and actin binding 1 [Source:HGNC Symbol;Acc:HGNC:24636]	-
novel.218	52.0474	38.2308	45.0112	113.542	109.541	137.306	45.0965	120.13	-1.41864	3.99647e-09	4.89432e-08	-	3	196972257	196980128	+	2960	-	-	-
ENSG00000000460	538.98	559.377	502.125	767.15	883.572	763.013	533.494	804.579	-0.59338	4.10461e-09	5.02412e-08	C1orf112	1	169662007	169854080	+	5967	protein_coding	chromosome 1 open reading frame 112 [Source:HGNC Symbol;Acc:HGNC:25565]	-
ENSG00000119640	372.428	315.907	367.091	598.318	609.267	504.068	351.809	570.551	-0.698443	4.18296e-09	5.11199e-08	ACYP1	14	75053221	75069483	-	1841	protein_coding	acylphosphatase 1 [Source:HGNC Symbol;Acc:HGNC:179]	-
ENSG00000006534	31.2285	33.2005	39.0097	89.8464	105.92	105.053	34.4795	100.273	-1.53768	4.38541e-09	5.34824e-08	ALDH3B1	11	68008578	68029282	+	6626	protein_coding	aldehyde dehydrogenase 3 family member B1 [Source:HGNC Symbol;Acc:HGNC:410]	-
ENSG00000265728	4.62644	8.04859	0	59.2394	31.6855	44.2327	4.22501	45.0525	-3.41886	4.41722e-09	5.38422e-08	AP001099.1	18	10594590	10604798	+	855	lincRNA	novel transcript	-
ENSG00000168970	137.637	133.808	149.037	276.451	244.431	261.71	140.16	260.864	-0.895048	4.50597e-09	5.48382e-08	JMJD7-PLA2G4B	15	41828095	41848155	+	7862	protein_coding	JMJD7-PLA2G4B readthrough [Source:HGNC Symbol;Acc:HGNC:34449]	-
ENSG00000163406	57.8305	63.3827	33.0082	146.124	122.215	144.678	51.4071	137.672	-1.42454	4.54264e-09	5.51984e-08	SLC15A2	3	121894089	121944102	+	6210	protein_coding	solute carrier family 15 member 2 [Source:HGNC Symbol;Acc:HGNC:10921]	-
ENSG00000225948	8.09627	6.03645	10.0025	42.4549	43.4544	66.349	8.04507	50.7528	-2.658	4.59067e-09	5.57531e-08	AL158210.1	10	6618716	6625346	+	500	lincRNA	novel transcript	-
ENSG00000226174	62.4569	38.2308	69.0172	174.756	134.89	134.541	56.5683	148.062	-1.38945	4.59654e-09	5.57953e-08	TEX22	14	105398579	105450106	+	2837	protein_coding	testis expressed 22 [Source:HGNC Symbol;Acc:HGNC:40026]	-
ENSG00000092067	104.095	76.4616	94.0234	179.693	192.829	207.341	91.5266	193.287	-1.0828	4.61744e-09	5.602e-08	CEBPE	14	23117304	23119616	-	1554	protein_coding	CCAAT enhancer binding protein epsilon [Source:HGNC Symbol;Acc:HGNC:1836]	C/EBP
ENSG00000235750	270.647	220.33	274.068	401.841	475.282	423.896	255.015	433.673	-0.767864	4.70392e-09	5.70395e-08	KIAA0040	1	175156987	175192999	-	4783	protein_coding	KIAA0040 [Source:HGNC Symbol;Acc:HGNC:28950]	-
ENSG00000184949	346.983	382.308	355.088	548.952	559.475	563.966	361.46	557.464	-0.624287	4.84128e-09	5.85232e-08	FAM227A	22	38578120	38656629	-	10781	protein_coding	family with sequence similarity 227 member A [Source:HGNC Symbol;Acc:HGNC:44197]	-
ENSG00000137101	588.714	542.274	538.134	858.971	763.168	845.95	556.374	822.696	-0.565005	4.99028e-09	6.01689e-08	CD72	9	35609533	35646810	-	3386	protein_coding	CD72 molecule [Source:HGNC Symbol;Acc:HGNC:1696]	-
ENSG00000268858	321.537	324.962	351.087	552.901	475.282	575.946	332.529	534.71	-0.684166	5.15106e-09	6.20435e-08	AL118506.1	20	63861212	63864293	-	3082	antisense	novel transcript, antisense to ABHD16B	-
ENSG00000249626	80.9627	55.3341	53.0132	157.972	139.416	155.736	63.1033	151.041	-1.26703	5.31979e-09	6.3977e-08	AC024560.2	3	197634315	197635811	+	1497	processed_pseudogene	protein phosphatase 4, regulatory subunit 2 (PPP4R2) pseudogene	-
ENSG00000267568	10.4095	9.05467	17.0042	58.2521	50.6968	69.1135	12.1561	59.3541	-2.2812	5.32975e-09	6.40309e-08	AC016168.2	17	76950317	76969156	-	969	processed_transcript	uncharacterized LOC105371899 [Source:NCBI gene;Acc:105371899]	-
ENSG00000142082	423.319	370.235	401.1	649.659	566.718	637.687	398.218	618.021	-0.634874	5.44851e-09	6.52232e-08	SIRT3	11	215458	236931	-	5202	protein_coding	sirtuin 3 [Source:HGNC Symbol;Acc:HGNC:14931]	-
ENSG00000125378	106.408	85.5163	103.026	192.528	206.408	200.89	98.3167	199.942	-1.02673	5.45646e-09	6.5285e-08	BMP4	14	53949736	53958761	-	3082	protein_coding	bone morphogenetic protein 4 [Source:HGNC Symbol;Acc:HGNC:1071]	-
ENSG00000105479	39.3247	36.2187	56.0139	131.314	101.394	129.933	43.8524	120.88	-1.45849	5.52548e-09	6.60431e-08	CCDC114	19	48296457	48321894	-	4299	protein_coding	coiled-coil domain containing 114 [Source:HGNC Symbol;Acc:HGNC:26560]	-
ENSG00000214193	212.816	178.075	246.061	435.41	344.014	375.978	212.318	385.134	-0.85816	5.59403e-09	6.67943e-08	SH3D21	1	36306387	36324886	+	4474	protein_coding	SH3 domain containing 21 [Source:HGNC Symbol;Acc:HGNC:26236]	-
novel.225	244.045	223.349	308.077	503.535	512.4	387.036	258.49	467.657	-0.854032	5.60504e-09	6.68915e-08	-	3	197649027	197654877	-	5851	-	-	-
novel.149	105.251	98.5953	84.0209	215.236	173.818	212.87	95.9559	200.641	-1.06615	5.64587e-09	6.73101e-08	-	19	47384808	47393224	-	4565	-	-	-
ENSG00000049883	436.042	404.442	449.112	650.646	693.46	616.493	429.865	653.533	-0.604757	5.86904e-09	6.9793e-08	PTCD2	5	72320367	72368395	+	12115	protein_coding	pentatricopeptide repeat domain 2 [Source:HGNC Symbol;Acc:HGNC:25734]	-
ENSG00000176887	186.214	160.972	163.041	322.855	280.643	307.786	170.076	303.761	-0.838573	6.08668e-09	7.23075e-08	SOX11	2	5692667	5701385	+	8719	protein_coding	SRY-box 11 [Source:HGNC Symbol;Acc:HGNC:11191]	HMG
ENSG00000248508	58.9871	51.3098	65.0162	177.718	143.037	117.954	58.4377	146.236	-1.32196	6.20857e-09	7.36807e-08	SRP14-AS1	15	40039311	40067290	+	2992	lincRNA	SRP14 antisense RNA1 (head to head) [Source:HGNC Symbol;Acc:HGNC:48619]	-
ENSG00000070371	188.527	173.045	172.043	329.766	307.802	296.727	177.872	311.432	-0.809167	6.28401e-09	7.45003e-08	CLTCL1	22	19179473	19291716	-	10049	protein_coding	clathrin heavy chain like 1 [Source:HGNC Symbol;Acc:HGNC:2093]	-
ENSG00000171877	217.443	247.494	209.052	382.094	375.699	374.135	224.663	377.309	-0.74717	6.42792e-09	7.60908e-08	FRMD5	15	43870761	44195252	-	6673	protein_coding	FERM domain containing 5 [Source:HGNC Symbol;Acc:HGNC:28214]	-
ENSG00000160460	61.3003	59.3584	52.0129	149.086	124.931	137.306	57.5572	137.108	-1.25349	6.93766e-09	8.18763e-08	SPTBN4	19	40466241	40576464	+	11549	protein_coding	spectrin beta, non-erythrocytic 4 [Source:HGNC Symbol;Acc:HGNC:14896]	-
ENSG00000231305	99.4684	84.5102	103.026	206.351	175.628	211.027	95.6681	197.668	-1.04743	7.20198e-09	8.46115e-08	AC112484.1	3	128861313	128871540	-	1456	antisense	intraflagellar transport 122 homolog (Chlamydomonas) pseudogene [Source:NCBI gene;Acc:653712]	-
novel.334	297.249	334.017	358.089	558.825	518.737	499.46	329.785	525.674	-0.670078	7.2474e-09	8.51024e-08	-	GL000195.1	137945	168349	+	13837	-	PF03031:NLI interacting factor-like phosphatase|PF00078:Reverse transcriptase (RNA-dependent DNA polymerase)	RVT_1
ENSG00000149257	431.415	440.661	396.099	634.849	606.551	699.429	422.725	646.943	-0.61439	7.28972e-09	8.55135e-08	SERPINH1	11	75562056	75572783	+	6281	protein_coding	serpin family H member 1 [Source:HGNC Symbol;Acc:HGNC:1546]	-
ENSG00000172530	556.329	511.086	529.132	791.833	750.493	786.051	532.182	776.126	-0.545079	7.35216e-09	8.61595e-08	BANP	16	87949244	88077318	+	8154	protein_coding	BTG3 associated nuclear protein [Source:HGNC Symbol;Acc:HGNC:13450]	-
ENSG00000280832	134.167	126.765	152.038	275.463	249.863	246.044	137.657	257.123	-0.899985	7.52703e-09	8.80111e-08	GSEC	11	126340889	126355587	-	3723	antisense	G-quadruplex forming sequence containing lncRNA [Source:HGNC Symbol;Acc:HGNC:48645]	-
ENSG00000227039	72.8664	70.4252	86.0214	211.287	141.227	175.088	76.4377	175.867	-1.1991	7.6577e-09	8.93373e-08	ITGB2-AS1	21	44921051	44929678	+	2438	antisense	ITGB2 antisense RNA 1 [Source:HGNC Symbol;Acc:HGNC:44304]	-
ENSG00000111837	32.3851	54.328	43.0107	150.073	108.636	106.896	43.2413	121.868	-1.48587	7.69038e-09	8.96291e-08	MAK	6	10762723	10838555	-	4226	protein_coding	male germ cell associated kinase [Source:HGNC Symbol;Acc:HGNC:6816]	-
ENSG00000124334	454.548	484.928	469.117	732.594	644.573	744.583	469.531	707.25	-0.590031	7.95535e-09	9.24869e-08	IL9R	X	155997581	156010817	+	2504	protein_coding	interleukin 9 receptor [Source:HGNC Symbol;Acc:HGNC:6030]	-
ENSG00000187634	26.602	18.1093	26.0065	78.9859	78.7611	79.2502	23.5726	78.999	-1.74921	8.30497e-09	9.63121e-08	SAMD11	1	923928	944581	+	4166	protein_coding	sterile alpha motif domain containing 11 [Source:HGNC Symbol;Acc:HGNC:28706]	-
ENSG00000253304	9.25288	5.03037	10.0025	46.4042	50.6968	46.9972	8.09525	48.0327	-2.57501	8.45415e-09	9.7945e-08	TMEM200B	1	29119428	29123935	-	2639	protein_coding	transmembrane protein 200B [Source:HGNC Symbol;Acc:HGNC:33785]	-
ENSG00000283689	89.0589	55.3341	77.0192	178.706	149.374	179.695	73.8041	169.258	-1.2024	8.49233e-09	9.82414e-08	AC018553.2	16	54285604	54289568	+	1064	antisense	novel transcript, antisense to IRX3	-
ENSG00000244119	39.3247	42.2551	32.008	122.428	94.1512	101.366	37.8626	105.982	-1.48502	8.71584e-09	1.00777e-07	PDCL3P4	3	101712472	101713191	+	720	processed_pseudogene	phosducin-like 3 pseudogene 4 [Source:HGNC Symbol;Acc:HGNC:44505]	-
ENSG00000161031	4.62644	4.0243	4.001	55.2901	29.8749	36.8605	4.21724	40.6752	-3.27177	8.95604e-09	1.03401e-07	PGLYRP2	19	15468645	15498956	-	3188	protein_coding	peptidoglycan recognition protein 2 [Source:HGNC Symbol;Acc:HGNC:30013]	-
ENSG00000161681	352.766	297.798	427.106	619.052	569.433	591.612	359.223	593.366	-0.723356	8.96159e-09	1.03414e-07	SHANK1	19	50661827	50719450	-	7567	protein_coding	SH3 and multiple ankyrin repeat domains 1 [Source:HGNC Symbol;Acc:HGNC:15474]	-
ENSG00000168803	448.765	548.311	548.136	780.973	756.831	793.423	515.07	777.076	-0.590962	9.25349e-09	1.06625e-07	ADAL	15	43330657	43354555	+	5735	protein_coding	adenosine deaminase like [Source:HGNC Symbol;Acc:HGNC:31853]	-
ENSG00000102057	439.512	336.029	441.11	765.176	572.149	710.487	405.55	682.604	-0.751629	9.33292e-09	1.07434e-07	KCND1	X	48961378	48971569	-	5807	protein_coding	potassium voltage-gated channel subfamily D member 1 [Source:HGNC Symbol;Acc:HGNC:6237]	-
ENSG00000013441	2440.45	2665.09	2566.64	3314.44	3307.97	3322.06	2557.39	3314.82	-0.373846	1.01191e-08	1.16141e-07	CLK1	2	200853009	200864744	-	5170	protein_coding	CDC like kinase 1 [Source:HGNC Symbol;Acc:HGNC:2068]	-
ENSG00000137841	1050.2	784.738	1022.25	1675.49	1261.08	1629.24	952.398	1521.94	-0.6767	1.02816e-08	1.17833e-07	PLCB2	15	40278176	40307935	-	7350	protein_coding	phospholipase C beta 2 [Source:HGNC Symbol;Acc:HGNC:9055]	-
ENSG00000173264	1036.32	827.999	1035.26	1489.87	1298.2	1524.18	966.526	1437.42	-0.573103	1.03364e-08	1.18403e-07	GPR137	11	64270062	64289500	+	4031	protein_coding	G protein-coupled receptor 137 [Source:HGNC Symbol;Acc:HGNC:24300]	-
ENSG00000127952	70.5532	91.5528	98.0244	187.591	191.924	172.323	86.7101	183.946	-1.0796	1.05029e-08	1.20193e-07	STYXL1	7	75996338	76048004	-	2028	protein_coding	serine/threonine/tyrosine interacting like 1 [Source:HGNC Symbol;Acc:HGNC:18165]	-
ENSG00000129173	781.868	779.708	722.18	1043.6	1131.62	1045	761.252	1073.41	-0.496468	1.0609e-08	1.21288e-07	E2F8	11	19224063	19241620	-	4140	protein_coding	E2F transcription factor 8 [Source:HGNC Symbol;Acc:HGNC:24727]	E2F
ENSG00000177045	183.901	110.668	179.045	308.045	286.98	344.646	157.871	313.224	-0.991491	1.11829e-08	1.27166e-07	SIX5	19	45764785	45769226	-	3556	protein_coding	SIX homeobox 5 [Source:HGNC Symbol;Acc:HGNC:10891]	Homeobox
ENSG00000169957	421.006	498.007	434.108	644.722	683.501	741.818	451.04	690.014	-0.612567	1.12611e-08	1.2793e-07	ZNF768	16	30524001	30526821	-	2395	protein_coding	zinc finger protein 768 [Source:HGNC Symbol;Acc:HGNC:26273]	zf-C2H2
ENSG00000278023	124.914	124.753	125.031	218.198	255.295	232.221	124.899	235.238	-0.914128	1.1332e-08	1.28611e-07	RDM1	17	35918066	35930773	-	1975	protein_coding	RAD52 motif containing 1 [Source:HGNC Symbol;Acc:HGNC:19950]	-
ENSG00000272341	56.6739	41.249	35.0087	142.175	88.7194	150.207	44.3105	127.034	-1.52614	1.13648e-08	1.28921e-07	AL137003.2	6	16764346	16766883	+	2538	lincRNA	novel transcript	-
ENSG00000230733	510.065	429.594	475.118	695.076	681.691	751.955	471.592	709.574	-0.590982	1.15889e-08	1.31335e-07	AC092171.2	7	5475804	5479811	+	3251	lincRNA	novel transcript	-
ENSG00000179532	922.974	808.884	960.239	1504.68	1271.95	1214.55	897.366	1330.39	-0.567878	1.18116e-08	1.33794e-07	DNHD1	11	6497260	6593758	+	19629	protein_coding	dynein heavy chain domain 1 [Source:HGNC Symbol;Acc:HGNC:26532]	-
novel.42	260.237	225.361	199.05	386.043	388.374	378.742	228.216	384.386	-0.75545	1.23729e-08	1.40016e-07	-	10	133646071	133652036	-	5905	-	-	-
ENSG00000220563	6.93966	0	4.001	36.531	33.4961	47.9187	3.64688	39.3153	-3.47488	1.24658e-08	1.40931e-07	PKMP3	6	85659892	85660606	-	715	processed_pseudogene	pyruvate kinase M1/2 pseudogene 3 [Source:HGNC Symbol;Acc:HGNC:44245]	-
novel.317	183.901	187.13	139.035	324.829	275.211	343.725	170.022	314.588	-0.88929	1.27372e-08	1.43651e-07	-	9	92670293	92675575	+	3091	-	-	-
ENSG00000271971	50.8908	62.3766	34.0085	125.39	114.973	149.285	49.092	129.883	-1.40508	1.27432e-08	1.43651e-07	AC120053.1	8	93715378	93716113	-	736	antisense	novel transcript, antisense to FAM92A1	-
ENSG00000151148	1119.6	1093.6	1137.28	1499.74	1496.46	1495.62	1116.83	1497.27	-0.422948	1.32619e-08	1.49088e-07	UBE3B	12	109477402	109536705	+	12453	protein_coding	ubiquitin protein ligase E3B [Source:HGNC Symbol;Acc:HGNC:13478]	-
ENSG00000283312	6.93966	9.05467	8.00199	47.3915	47.9809	44.2327	7.99877	46.535	-2.5346	1.34735e-08	1.51301e-07	AC017104.4	2	231493708	231495299	-	1592	processed_pseudogene	GTF2I repeat domain containing 2(GTF2IRD2) pseudogene	-
ENSG00000235078	10.4095	25.1519	14.0035	66.1507	70.6134	66.349	16.5216	67.7043	-2.02197	1.35238e-08	1.51792e-07	AC231981.1	2	3519275	3523197	+	974	antisense	novel transcript, antisense to ADI1	-
ENSG00000280194	48.5776	34.2065	36.009	120.453	85.0982	130.855	39.5977	112.136	-1.50775	1.39021e-08	1.5574e-07	AD000864.1	19	35901561	35903855	-	2295	TEC	novel transcript	-
ENSG00000233621	123.757	138.838	124.031	235.97	226.325	261.71	128.875	241.335	-0.904087	1.41314e-08	1.5793e-07	LINC01137	1	37454879	37474411	-	1395	antisense	long intergenic non-protein coding RNA 1137 [Source:HGNC Symbol;Acc:HGNC:49453]	-
ENSG00000100258	1488.56	1201.25	1441.36	2079.3	1785.25	2137.91	1377.06	2000.82	-0.539463	1.41638e-08	1.58217e-07	LMF2	22	50502949	50507691	-	3054	protein_coding	lipase maturation factor 2 [Source:HGNC Symbol;Acc:HGNC:25096]	-
ENSG00000250067	112.191	86.5224	105.026	284.349	155.712	259.867	101.247	233.309	-1.20508	1.49391e-08	1.6648e-07	YJEFN3	19	19528861	19537581	+	2959	protein_coding	YjeF N-terminal domain containing 3 [Source:HGNC Symbol;Acc:HGNC:24785]	-
ENSG00000126603	114.504	129.784	143.036	223.135	244.431	266.317	129.108	244.628	-0.91964	1.54069e-08	1.71529e-07	GLIS2	16	4314761	4339597	+	4469	protein_coding	GLIS family zinc finger 2 [Source:HGNC Symbol;Acc:HGNC:29450]	zf-C2H2
ENSG00000177606	1295.4	1177.11	1184.29	1600.45	1629.54	1845.79	1218.93	1691.93	-0.473938	1.5621e-08	1.73583e-07	JUN	1	58780788	58784327	-	3540	protein_coding	Jun proto-oncogene, AP-1 transcription factor subunit [Source:HGNC Symbol;Acc:HGNC:6204]	TF_bZIP
ENSG00000176945	69.3966	62.3766	78.0194	155.01	154.806	150.207	69.9309	153.341	-1.13229	1.57179e-08	1.74494e-07	MUC20	3	195720882	195741123	+	4249	protein_coding	mucin 20, cell surface associated [Source:HGNC Symbol;Acc:HGNC:23282]	-
ENSG00000114735	636.135	605.657	663.165	961.653	874.519	891.104	634.986	909.092	-0.517296	1.6072e-08	1.78171e-07	HEMK1	3	50569152	50596168	+	19425	protein_coding	HemK methyltransferase family member 1 [Source:HGNC Symbol;Acc:HGNC:24923]	-
ENSG00000276805	139.95	103.626	105.026	240.907	206.408	238.672	116.201	228.662	-0.981322	1.62309e-08	1.79592e-07	AL133216.2	10	38403189	38452153	+	7213	transcribed_unprocessed_pseudogene	general transcription factor IIi (GTF2I) pseudogene	-
ENSG00000198919	375.898	408.466	390.097	568.698	675.354	572.26	391.487	605.437	-0.628809	1.63884e-08	1.80992e-07	DZIP3	3	108589682	108694846	+	6972	protein_coding	DAZ interacting zinc finger protein 3 [Source:HGNC Symbol;Acc:HGNC:30938]	-
ENSG00000215271	423.319	433.618	415.103	589.432	651.816	662.568	424.013	634.605	-0.582271	1.7081e-08	1.88374e-07	HOMEZ	14	23272422	23299447	-	5534	protein_coding	homeobox and leucine zipper encoding [Source:HGNC Symbol;Acc:HGNC:20164]	Homeobox
ENSG00000101003	1876.02	1833.07	1800.45	2394.26	2474.18	2322.21	1836.51	2396.89	-0.384482	1.77597e-08	1.95582e-07	GINS1	20	25407727	25452628	+	4068	protein_coding	GINS complex subunit 1 [Source:HGNC Symbol;Acc:HGNC:28980]	-
ENSG00000163235	860.518	1008.09	934.232	1291.42	1315.4	1291.04	934.279	1299.29	-0.474706	1.81628e-08	1.99551e-07	TGFA	2	70447280	70554193	-	4963	protein_coding	transforming growth factor alpha [Source:HGNC Symbol;Acc:HGNC:11765]	-
ENSG00000004838	49.7342	65.3948	49.0122	145.137	119.5	131.776	54.7137	132.138	-1.2685	1.83683e-08	2.01715e-07	ZMYND10	3	50341110	50346852	-	4009	protein_coding	zinc finger MYND-type containing 10 [Source:HGNC Symbol;Acc:HGNC:19412]	-
ENSG00000129204	21.9756	37.2248	25.0062	82.9352	88.7194	90.3083	28.0689	87.321	-1.6306	1.88923e-08	2.07178e-07	USP6	17	5116438	5175034	+	11270	protein_coding	ubiquitin specific peptidase 6 [Source:HGNC Symbol;Acc:HGNC:12629]	-
novel.10	145.733	137.832	137.034	266.577	265.253	233.143	140.2	254.991	-0.863755	1.8995e-08	2.08123e-07	-	1	150590491	150598058	+	6645	-	-	-
ENSG00000198467	275.273	190.148	248.062	513.408	338.582	511.44	237.828	454.477	-0.935798	1.90261e-08	2.08255e-07	TPM2	9	35681992	35690121	-	3248	protein_coding	tropomyosin 2 [Source:HGNC Symbol;Acc:HGNC:12011]	-
ENSG00000164306	303.032	350.114	358.089	548.952	516.021	511.44	337.078	525.471	-0.637994	1.90441e-08	2.08354e-07	PRIMPOL	4	184649613	184694963	+	2843	protein_coding	primase and DNA directed polymerase [Source:HGNC Symbol;Acc:HGNC:26575]	-
ENSG00000268655	43.9512	48.2916	55.0137	126.377	116.784	117.954	49.0855	120.372	-1.29014	1.91387e-08	2.09291e-07	AC008687.4	19	49017496	49020523	-	1756	protein_coding	uncharacterized LOC101059948 [Source:NCBI gene;Acc:101059948]	-
ENSG00000221968	458.017	408.466	536.133	804.669	639.142	829.362	467.539	757.724	-0.695841	1.95563e-08	2.13658e-07	FADS3	11	61873519	61892051	-	6283	protein_coding	fatty acid desaturase 3 [Source:HGNC Symbol;Acc:HGNC:3576]	-
ENSG00000165113	179.274	177.069	199.05	314.956	318.665	312.393	185.131	315.338	-0.767489	2.00713e-08	2.18801e-07	GKAP1	9	83739421	83829516	-	3381	protein_coding	G kinase anchoring protein 1 [Source:HGNC Symbol;Acc:HGNC:17496]	-
ENSG00000162929	203.563	199.203	209.052	358.398	340.393	323.451	203.939	340.747	-0.740068	2.0549e-08	2.23252e-07	KIAA1841	2	61065871	61138034	+	7992	protein_coding	KIAA1841 [Source:HGNC Symbol;Acc:HGNC:29387]	-
ENSG00000175548	751.796	870.254	834.207	1116.66	1219.44	1132.54	818.753	1156.21	-0.496927	2.05637e-08	2.23308e-07	ALG10B	12	38316578	38329728	+	11449	protein_coding	ALG10B, alpha-1,2-glucosyltransferase [Source:HGNC Symbol;Acc:HGNC:31088]	-
ENSG00000170264	253.298	295.786	253.063	409.739	422.775	477.344	267.382	436.619	-0.706752	2.12345e-08	2.30165e-07	FAM161A	2	61824854	61854143	-	5252	protein_coding	FAM161A, centrosomal protein [Source:HGNC Symbol;Acc:HGNC:25808]	-
ENSG00000171951	394.404	455.752	453.113	611.153	698.891	665.333	434.423	658.459	-0.598771	2.12912e-08	2.30566e-07	SCG2	2	223596940	223602503	-	2719	protein_coding	secretogranin II [Source:HGNC Symbol;Acc:HGNC:10575]	-
ENSG00000224934	124.914	139.844	99.0246	218.198	250.768	235.907	121.261	234.958	-0.955865	2.13938e-08	2.31356e-07	AL391684.1	10	99430919	99461743	+	6898	bidirectional_promoter_lncRNA	novel transcript	-
ENSG00000144821	382.838	457.764	378.094	687.177	570.339	656.118	406.232	637.878	-0.649477	2.15277e-08	2.32589e-07	MYH15	3	108380369	108529322	-	7694	protein_coding	myosin heavy chain 15 [Source:HGNC Symbol;Acc:HGNC:31073]	-
ENSG00000197283	1157.77	1019.15	1172.29	1645.87	1440.33	1604.36	1116.4	1563.52	-0.486063	2.17724e-08	2.35016e-07	SYNGAP1	6	33419661	33457541	+	12129	protein_coding	synaptic Ras GTPase activating protein 1 [Source:HGNC Symbol;Acc:HGNC:11497]	-
ENSG00000249115	1544.07	1256.59	1481.37	2113.86	1839.57	2156.34	1427.34	2036.59	-0.513314	2.21731e-08	2.3901e-07	HAUS5	19	35612744	35625349	+	5075	protein_coding	HAUS augmin like complex subunit 5 [Source:HGNC Symbol;Acc:HGNC:29130]	-
novel.154	43.9512	41.249	30.0075	115.517	94.1512	103.21	38.4026	104.293	-1.44528	2.25026e-08	2.42226e-07	-	2	74709697	74713339	+	2436	-	-	-
ENSG00000144579	4189.24	3825.09	3964.99	5475.7	4818	5688.5	3993.11	5327.4	-0.416064	2.27327e-08	2.44254e-07	CTDSP1	2	218398256	218405941	+	4727	protein_coding	CTD small phosphatase 1 [Source:HGNC Symbol;Acc:HGNC:21614]	-
ENSG00000128394	287.996	282.707	373.093	510.446	498.82	523.42	314.598	510.895	-0.697751	2.3639e-08	2.53176e-07	APOBEC3F	22	39040604	39053910	+	3242	protein_coding	apolipoprotein B mRNA editing enzyme catalytic subunit 3F [Source:HGNC Symbol;Acc:HGNC:17356]	-
ENSG00000196639	17.3491	21.1276	15.0037	79.9732	59.7498	61.7414	17.8268	67.1548	-1.91105	2.39582e-08	2.56244e-07	HRH1	3	11137093	11263557	+	5546	protein_coding	histamine receptor H1 [Source:HGNC Symbol;Acc:HGNC:5182]	-
ENSG00000104081	558.642	554.347	622.155	805.656	856.413	833.97	578.381	832.013	-0.524149	2.64223e-08	2.81057e-07	BMF	15	40087890	40108892	-	5447	protein_coding	Bcl2 modifying factor [Source:HGNC Symbol;Acc:HGNC:24132]	-
ENSG00000165923	87.9023	72.4374	91.0226	176.731	158.427	189.832	83.7874	174.997	-1.06354	2.64746e-08	2.81485e-07	AGBL2	11	47659591	47715389	-	5483	protein_coding	ATP/GTP binding protein like 2 [Source:HGNC Symbol;Acc:HGNC:26296]	-
ENSG00000279017	20.819	29.1762	29.0072	77.0112	76.9505	93.9944	26.3341	82.652	-1.64316	2.68755e-08	2.85359e-07	AC098476.1	3	45749627	45750651	+	1025	TEC	TEC	-
ENSG00000186364	149.203	151.917	179.045	333.715	247.147	305.943	160.055	295.602	-0.882367	2.74534e-08	2.91362e-07	NUDT17	1	145845629	145848953	+	1657	protein_coding	nudix hydrolase 17 [Source:HGNC Symbol;Acc:HGNC:26618]	-
ENSG00000273002	56.6739	22.1336	54.0134	142.175	112.257	127.169	44.2736	127.2	-1.52876	2.79736e-08	2.96439e-07	AL355388.2	1	155978799	155982986	+	2157	antisense	uncharacterized LOC107985209 [Source:NCBI gene;Acc:107985209]	-
ENSG00000168802	2042.57	1990.02	2026.5	2568.03	2584.63	2633.69	2019.7	2595.45	-0.36201	2.81205e-08	2.97632e-07	CHTF8	16	69118010	69132584	-	3383	protein_coding	chromosome transmission fidelity factor 8 [Source:HGNC Symbol;Acc:HGNC:24353]	-
ENSG00000159388	1012.03	1035.25	956.238	1301.29	1358.85	1478.11	1001.17	1379.42	-0.462791	2.94018e-08	3.09931e-07	BTG2	1	203305491	203309602	+	2757	protein_coding	BTG anti-proliferation factor 2 [Source:HGNC Symbol;Acc:HGNC:1131]	-
novel.87	30.0718	33.2005	44.0109	93.7957	98.6777	103.21	35.7611	98.561	-1.45748	2.98231e-08	3.1409e-07	-	15	59995693	60003306	-	7614	-	-	-
ENSG00000204054	543.607	611.693	570.142	879.705	770.41	863.458	575.147	837.858	-0.541438	3.05837e-08	3.21665e-07	LINC00963	9	129483451	129513686	+	13171	processed_transcript	long intergenic non-protein coding RNA 963 [Source:HGNC Symbol;Acc:HGNC:48716]	-
ENSG00000004777	1173.96	809.89	1077.27	1754.47	1385.11	1691.9	1020.37	1610.49	-0.659168	3.09286e-08	3.25e-07	ARHGAP33	19	35774532	35788822	+	5260	protein_coding	Rho GTPase activating protein 33 [Source:HGNC Symbol;Acc:HGNC:23085]	-
ENSG00000155366	1350.92	1149.94	1328.33	1795.94	1662.13	1823.68	1276.4	1760.58	-0.464463	3.17908e-08	3.33611e-07	RHOC	1	112701106	112707434	-	4028	protein_coding	ras homolog family member C [Source:HGNC Symbol;Acc:HGNC:669]	-
ENSG00000204311	89.0589	105.638	93.0231	190.553	194.639	183.381	95.9066	189.525	-0.980682	3.18644e-08	3.34233e-07	PJVK	2	178451346	178461409	+	3788	protein_coding	pejvakin [Source:HGNC Symbol;Acc:HGNC:29502]	-
ENSG00000182308	38.1681	54.328	33.0082	116.504	103.204	112.425	41.8348	110.711	-1.40107	3.25035e-08	3.40174e-07	DCAF4L1	4	41981696	41986467	+	4772	protein_coding	DDB1 and CUL4 associated factor 4 like 1 [Source:HGNC Symbol;Acc:HGNC:27723]	-
ENSG00000267666	24.2888	17.1033	11.0027	62.2014	69.7081	66.349	17.4649	66.0861	-1.93528	3.28615e-08	3.43768e-07	AC004156.1	19	663482	669500	+	3319	lincRNA	novel transcript	-
ENSG00000137449	144.576	157.954	132.033	268.552	284.264	236.829	144.854	263.215	-0.861682	3.29591e-08	3.4448e-07	CPEB2	4	15002674	15070153	+	7177	protein_coding	cytoplasmic polyadenylation element binding protein 2 [Source:HGNC Symbol;Acc:HGNC:21745]	-
ENSG00000188818	152.672	145.881	158.039	362.348	254.389	253.416	152.198	290.051	-0.928754	3.32525e-08	3.47081e-07	ZDHHC11	5	795606	850986	-	6953	protein_coding	zinc finger DHHC-type containing 11 [Source:HGNC Symbol;Acc:HGNC:19158]	-
ENSG00000042445	927.601	974.886	955.238	1397.06	1248.41	1275.37	952.575	1306.95	-0.455501	3.37942e-08	3.52421e-07	RETSAT	2	85342088	85354620	-	4005	protein_coding	retinol saturase [Source:HGNC Symbol;Acc:HGNC:25991]	-
ENSG00000037042	501.969	462.794	521.13	835.276	663.585	752.877	495.297	750.579	-0.599156	3.5802e-08	3.72032e-07	TUBG2	17	42659305	42667006	+	2772	protein_coding	tubulin gamma 2 [Source:HGNC Symbol;Acc:HGNC:12419]	-
novel.213	63.6135	59.3584	57.0142	143.162	169.291	112.425	59.9954	141.626	-1.24119	3.63764e-08	3.77833e-07	-	3	101700997	101703950	+	2954	-	-	-
ENSG00000214900	102.938	123.747	119.03	243.869	219.988	199.047	115.238	220.968	-0.935552	3.67616e-08	3.81664e-07	LINC01588	14	49927571	50092643	-	14763	lincRNA	long intergenic non-protein coding RNA 1588 [Source:HGNC Symbol;Acc:HGNC:27503]	-
ENSG00000225077	153.829	193.166	193.048	314.956	305.086	314.236	180.014	311.426	-0.787038	3.68093e-08	3.8199e-07	LINC00337	1	6234692	6239444	+	2358	lincRNA	long intergenic non-protein coding RNA 337 [Source:HGNC Symbol;Acc:HGNC:28620]	-
ENSG00000214021	2047.2	1761.64	2042.51	2942.22	2502.25	2626.31	1950.45	2690.26	-0.46402	3.79746e-08	3.93385e-07	TTLL3	3	9808086	9855138	+	10365	protein_coding	tubulin tyrosine ligase like 3 [Source:HGNC Symbol;Acc:HGNC:24483]	-
ENSG00000277182	23.1322	16.0972	17.0042	66.1507	76.9505	58.9769	18.7445	67.3593	-1.85455	3.80531e-08	3.94024e-07	AC006449.5	17	38749360	38751457	+	2098	antisense	uncharacterized LOC100287808 [Source:NCBI gene;Acc:100287808]	-
ENSG00000275329	82.1193	54.328	55.0137	174.756	126.742	149.285	63.8203	150.261	-1.24185	3.81115e-08	3.94454e-07	AL138781.2	9	136122521	136124363	+	1843	lincRNA	novel transcript	-
ENSG00000182648	358.549	340.053	378.094	537.104	516.926	592.533	358.899	548.854	-0.612828	3.84103e-08	3.97371e-07	LINC01006	7	156472196	156640654	-	3964	lincRNA	long intergenic non-protein coding RNA 1006 [Source:HGNC Symbol;Acc:HGNC:48971]	-
ENSG00000182612	39.3247	20.1215	31.0077	93.7957	78.7611	100.445	30.1513	91.0006	-1.60292	3.89895e-08	4.03184e-07	TSPAN10	17	81637171	81648749	+	4745	protein_coding	tetraspanin 10 [Source:HGNC Symbol;Acc:HGNC:29942]	-
ENSG00000285535	134.167	110.668	160.04	239.92	257.105	262.631	134.958	253.219	-0.907942	3.92128e-08	4.05314e-07	AC021683.5	17	77590532	77680687	+	2722	lincRNA	novel transcript	-
ENSG00000132141	107.565	134.814	127.032	221.16	229.041	238.672	123.137	229.624	-0.89588	3.93941e-08	4.07009e-07	CCT6B	17	34927859	34981078	-	4334	protein_coding	chaperonin containing TCP1 subunit 6B [Source:HGNC Symbol;Acc:HGNC:1621]	-
ENSG00000169231	158.456	142.863	184.046	329.766	259.821	290.277	161.788	293.288	-0.856584	4.09895e-08	4.22559e-07	THBS3	1	155195588	155209051	-	4623	protein_coding	thrombospondin 3 [Source:HGNC Symbol;Acc:HGNC:11787]	-
ENSG00000143147	138.793	112.68	103.026	210.3	230.851	232.221	118.166	224.458	-0.930847	4.11198e-08	4.23715e-07	GPR161	1	168079543	168137667	-	11224	protein_coding	G protein-coupled receptor 161 [Source:HGNC Symbol;Acc:HGNC:23694]	-
ENSG00000018280	43.9512	40.243	54.0134	142.175	96.8671	117.032	46.0692	118.691	-1.36203	4.20643e-08	4.32875e-07	SLC11A1	2	218382029	218396894	+	8676	protein_coding	solute carrier family 11 member 1 [Source:HGNC Symbol;Acc:HGNC:10907]	-
novel.312	191.997	167.008	193.048	314.956	300.559	319.765	184.018	311.76	-0.761483	4.22094e-08	4.34178e-07	-	8	144811188	144827252	-	2498	-	-	-
ENSG00000169750	423.319	384.32	402.1	642.747	573.96	590.69	403.247	602.466	-0.579699	4.42267e-08	4.53731e-07	RAC3	17	82031624	82034204	+	1527	protein_coding	Rac family small GTPase 3 [Source:HGNC Symbol;Acc:HGNC:9803]	-
ENSG00000099889	410.596	374.26	449.112	739.505	564.002	645.06	411.323	649.522	-0.65818	4.4892e-08	4.59147e-07	ARVCF	22	19969896	20016808	-	5621	protein_coding	ARVCF, delta catenin family member [Source:HGNC Symbol;Acc:HGNC:728]	-
ENSG00000132781	267.177	249.506	248.062	419.612	375.699	427.582	254.915	407.631	-0.678022	4.51876e-08	4.61565e-07	MUTYH	1	45329163	45340470	-	3909	protein_coding	mutY DNA glycosylase [Source:HGNC Symbol;Acc:HGNC:7527]	-
ENSG00000159208	19.6624	15.0911	19.0047	63.1887	66.9922	62.6629	17.9194	64.2813	-1.84667	4.67056e-08	4.76031e-07	CIART	1	150282543	150287093	+	2696	protein_coding	circadian associated repressor of transcription [Source:HGNC Symbol;Acc:HGNC:25200]	-
ENSG00000088367	242.888	215.3	250.062	384.069	361.215	406.388	236.083	383.89	-0.701899	4.81384e-08	4.90206e-07	EPB41L1	20	36091504	36232799	+	9674	protein_coding	erythrocyte membrane protein band 4.1 like 1 [Source:HGNC Symbol;Acc:HGNC:3378]	-
ENSG00000259172	23.1322	20.1215	21.0052	74.0493	58.8445	83.8577	21.4196	72.2505	-1.75639	4.87674e-08	4.9618e-07	AC023024.1	15	101295419	101305737	+	2590	antisense	novel transcript, antisense to SNRPA1 and PCSK6	-
ENSG00000130164	1186.68	1056.38	1262.31	1635.99	1600.57	1566.57	1168.46	1601.05	-0.454468	4.98535e-08	5.0635e-07	LDLR	19	11089362	11133816	+	7718	protein_coding	low density lipoprotein receptor [Source:HGNC Symbol;Acc:HGNC:6547]	-
ENSG00000143365	111.035	124.753	135.034	223.135	218.177	247.887	123.607	229.733	-0.891518	5.01273e-08	5.08248e-07	RORC	1	151806071	151831872	-	6314	protein_coding	RAR related orphan receptor C [Source:HGNC Symbol;Acc:HGNC:10260]	THR-like
ENSG00000091536	28.9152	26.1579	32.008	85.8971	73.3293	97.6804	29.027	85.6356	-1.56023	5.09779e-08	5.16201e-07	MYO15A	17	18108706	18179806	+	20002	protein_coding	myosin XVA [Source:HGNC Symbol;Acc:HGNC:7594]	-
ENSG00000254815	28.9152	35.2126	41.0102	100.707	76.0452	129.012	35.046	101.921	-1.53441	5.43722e-08	5.48198e-07	AP006284.1	11	557595	560107	+	2418	antisense	novel transcript	-
ENSG00000198324	189.684	199.203	211.052	342.601	301.465	367.684	199.98	337.25	-0.752387	5.74653e-08	5.77889e-07	PHETA1	12	111360651	111369121	-	3361	protein_coding	PH domain containing endocytic trafficking adaptor 1 [Source:HGNC Symbol;Acc:HGNC:26509]	-
ENSG00000069399	104.095	58.3523	95.0236	214.249	157.522	202.733	85.8236	191.501	-1.16172	5.75233e-08	5.78224e-07	BCL3	19	44747705	44760044	+	3242	protein_coding	B cell CLL/lymphoma 3 [Source:HGNC Symbol;Acc:HGNC:998]	-
ENSG00000122188	704.375	734.434	763.19	987.323	1093.6	993.392	734	1024.77	-0.481066	5.79245e-08	5.81757e-07	LAX1	1	203765176	203776233	+	3198	protein_coding	lymphocyte transmembrane adaptor 1 [Source:HGNC Symbol;Acc:HGNC:26005]	-
novel.184	17.3491	17.1033	21.0052	70.1	55.2233	72.7996	18.4859	66.0409	-1.83368	5.80678e-08	5.82562e-07	-	20	63514893	63519162	-	3684	-	-	-
ENSG00000065534	62.4569	71.4313	60.0149	127.365	185.586	133.619	64.6344	148.857	-1.20414	5.80748e-08	5.82562e-07	MYLK	3	123610049	123884331	-	22167	protein_coding	myosin light chain kinase [Source:HGNC Symbol;Acc:HGNC:7590]	-
ENSG00000270049	127.227	150.911	163.041	273.489	267.063	249.73	147.06	263.427	-0.837202	5.8244e-08	5.83963e-07	AC009061.2	16	67481314	67505063	+	2770	antisense	uncharacterized LOC101927837 [Source:NCBI gene;Acc:101927837]	-
ENSG00000197808	253.298	270.634	210.052	446.27	381.131	389.8	244.661	405.734	-0.729859	5.87965e-08	5.88997e-07	ZNF461	19	36637192	36666853	-	4204	protein_coding	zinc finger protein 461 [Source:HGNC Symbol;Acc:HGNC:21629]	zf-C2H2
ENSG00000188997	109.878	96.5831	97.0241	207.338	192.829	184.303	101.162	194.823	-0.947425	5.91865e-08	5.92651e-07	KCTD21	11	78171249	78188822	-	4164	protein_coding	potassium channel tetramerization domain containing 21 [Source:HGNC Symbol;Acc:HGNC:27452]	-
ENSG00000260793	315.754	273.652	315.078	525.256	409.195	556.594	301.495	497.015	-0.721415	6.74326e-08	6.67788e-07	AC003102.1	17	44221401	44223710	+	2012	antisense	novel transcript, antisense to UBTF	-
ENSG00000267288	43.9512	38.2308	53.0132	127.365	90.53	129.933	45.0651	115.943	-1.36131	6.88447e-08	6.80045e-07	AC138150.2	17	45168800	45171584	-	2381	antisense	uncharacterized LOC105371795 [Source:NCBI gene;Acc:105371795]	-
ENSG00000011028	774.928	743.489	811.202	1129.5	996.735	1134.38	776.54	1086.87	-0.484681	7.02753e-08	6.93006e-07	MRC2	17	62627401	62693597	+	6860	protein_coding	mannose receptor C type 2 [Source:HGNC Symbol;Acc:HGNC:16875]	-
ENSG00000133246	137.637	76.4616	139.035	286.324	242.62	216.556	117.711	248.5	-1.08035	7.19437e-08	7.08264e-07	PRAM1	19	8490056	8503112	-	3763	protein_coding	PML-RARA regulated adaptor molecule 1 [Source:HGNC Symbol;Acc:HGNC:30091]	-
novel.119	80.9627	78.4738	69.0172	188.579	139.416	158.5	76.1512	162.165	-1.09088	7.30125e-08	7.18484e-07	-	17	82273766	82277837	+	4072	-	-	-
ENSG00000221995	89.0589	95.5771	83.0206	184.629	185.586	162.186	89.2189	177.467	-0.991924	7.36139e-08	7.23394e-07	TIAF1	17	29073521	29078857	-	5337	protein_coding	TGFB1-induced anti-apoptotic factor 1 [Source:HGNC Symbol;Acc:HGNC:11803]	-
ENSG00000251615	142.263	174.051	130.032	262.628	249.863	298.57	148.782	270.354	-0.860803	7.54259e-08	7.40053e-07	AC104825.1	4	8355090	8358338	-	3249	lincRNA	novel transcript	-
ENSG00000117318	4685.43	4228.53	4628.15	5577.39	5725.12	6269.06	4514.04	5857.19	-0.376021	7.71307e-08	7.55829e-07	ID3	1	23557918	23559794	-	1797	protein_coding	inhibitor of DNA binding 3, HLH protein [Source:HGNC Symbol;Acc:HGNC:5362]	bHLH
ENSG00000144824	170.022	149.905	150.037	267.565	325.003	248.809	156.655	280.459	-0.842837	7.73381e-08	7.57544e-07	PHLDB2	3	111732497	111976517	+	12309	protein_coding	pleckstrin homology like domain family B member 2 [Source:HGNC Symbol;Acc:HGNC:29573]	-
ENSG00000161277	131.853	113.686	106.026	227.084	197.355	235.907	117.189	220.116	-0.912363	7.93256e-08	7.75389e-07	THAP8	19	36034985	36054762	-	1825	protein_coding	THAP domain containing 8 [Source:HGNC Symbol;Acc:HGNC:23191]	THAP
ENSG00000213199	213.973	185.118	240.06	423.562	302.37	409.152	213.05	378.361	-0.827671	8.11114e-08	7.91852e-07	ASIC3	7	151048292	151052756	+	2748	protein_coding	acid sensing ion channel subunit 3 [Source:HGNC Symbol;Acc:HGNC:101]	-
ENSG00000226648	106.408	116.705	112.028	197.465	197.355	240.515	111.714	211.778	-0.921881	8.31717e-08	8.10613e-07	PLCG1-AS1	20	41098329	41138003	-	1462	antisense	PLCG1 antisense RNA 1 [Source:HGNC Symbol;Acc:HGNC:40450]	-
ENSG00000213066	440.668	466.818	385.096	663.481	613.793	646.903	430.861	641.392	-0.574211	8.6129e-08	8.36645e-07	FGFR1OP	6	166999182	167094789	+	16016	protein_coding	FGFR1 oncogene partner [Source:HGNC Symbol;Acc:HGNC:17012]	-
ENSG00000197013	182.744	190.148	197.049	285.336	334.056	338.196	189.98	319.196	-0.748534	8.74807e-08	8.48719e-07	ZNF429	19	21496682	21556270	+	5054	protein_coding	zinc finger protein 429 [Source:HGNC Symbol;Acc:HGNC:20817]	zf-C2H2
ENSG00000279970	9.25288	12.0729	13.0032	64.176	46.1703	45.1542	11.443	51.8335	-2.16975	9.13524e-08	8.82986e-07	AC023024.2	15	101299656	101301648	-	1993	TEC	TEC	-
ENSG00000142686	497.342	466.818	533.133	744.442	681.691	743.662	499.098	723.265	-0.534806	9.37683e-08	9.05588e-07	C1orf216	1	35713875	35719472	-	3629	protein_coding	chromosome 1 open reading frame 216 [Source:HGNC Symbol;Acc:HGNC:26800]	-
ENSG00000198743	4269.05	4964.98	4220.05	5826.2	6932.78	5721.68	4484.69	6160.22	-0.457918	9.39267e-08	9.06743e-07	SLC5A3	21	34073570	34106262	+	11576	protein_coding	solute carrier family 5 member 3 [Source:HGNC Symbol;Acc:HGNC:11038]	-
ENSG00000152076	92.5288	93.5649	105.026	220.173	159.333	204.576	97.0399	194.694	-1.002	9.40659e-08	9.07339e-07	CCDC74B	2	130139287	130145134	-	4487	protein_coding	coiled-coil domain containing 74B [Source:HGNC Symbol;Acc:HGNC:25267]	-
ENSG00000232876	6.93966	8.04859	7.00174	41.4676	38.9279	44.2327	7.33	41.5427	-2.50037	9.60696e-08	9.24379e-07	AL353596.1	6	135055033	135060550	+	790	antisense	novel transcript	-
novel.297	26.602	9.05467	30.0075	89.8464	73.3293	71.8781	21.8881	78.3513	-1.84508	9.61723e-08	9.24986e-07	-	7	149773576	149775632	+	2057	-	-	-
ENSG00000108852	629.196	594.59	662.165	863.908	938.796	855.165	628.65	885.956	-0.495195	9.89173e-08	9.48269e-07	MPP2	17	43875357	43909711	-	6114	protein_coding	membrane palmitoylated protein 2 [Source:HGNC Symbol;Acc:HGNC:7220]	-
ENSG00000279942	47.421	57.3462	35.0087	118.479	119.5	106.896	46.592	114.958	-1.30364	9.99793e-08	9.58056e-07	AL353597.3	6	37567716	37571460	+	3745	TEC	TEC	-
ENSG00000266947	166.552	142.863	173.043	279.413	287.885	265.396	160.819	277.565	-0.788233	1.00784e-07	9.64583e-07	AC022916.1	17	35231450	35242963	-	2814	antisense	novel transcript, antisense SLFN5	-
ENSG00000186767	286.839	325.968	304.076	481.814	502.441	435.876	305.628	473.377	-0.629881	1.03121e-07	9.86548e-07	SPIN4	X	63347228	63351344	-	4117	protein_coding	spindlin family member 4 [Source:HGNC Symbol;Acc:HGNC:27040]	-
ENSG00000274012	25406.1	42026.7	28788.2	94624.1	69334.2	92831.4	32073.7	85596.6	-1.41615	1.0422e-07	9.95879e-07	RN7SL2	14	49862550	49862849	-	300	misc_RNA	RNA, 7SL, cytoplasmic 2 [Source:HGNC Symbol;Acc:HGNC:23134]	-
ENSG00000029639	269.49	192.16	229.057	352.474	397.427	410.074	230.236	386.658	-0.751954	1.04568e-07	9.98344e-07	TFB1M	6	155257509	155314493	-	2736	protein_coding	transcription factor B1, mitochondrial [Source:HGNC Symbol;Acc:HGNC:17037]	-
ENSG00000165868	124.914	100.607	90.0224	211.287	237.189	176.931	105.181	208.469	-0.99181	1.06159e-07	1.01271e-06	HSPA12A	10	116671192	116850236	-	11834	protein_coding	heat shock protein family A (Hsp70) member 12A [Source:HGNC Symbol;Acc:HGNC:19022]	-
ENSG00000167779	201.25	200.209	184.046	297.184	341.298	330.823	195.168	323.102	-0.72884	1.06392e-07	1.01411e-06	IGFBP6	12	53097436	53102345	+	1346	protein_coding	insulin like growth factor binding protein 6 [Source:HGNC Symbol;Acc:HGNC:5475]	-
ENSG00000140534	907.939	860.194	884.22	1213.42	1157.88	1196.12	884.117	1189.14	-0.427897	1.077e-07	1.02532e-06	TICRR	15	89575482	89631056	+	8402	protein_coding	TOPBP1 interacting checkpoint and replication regulator [Source:HGNC Symbol;Acc:HGNC:28704]	-
ENSG00000213640	15.0359	10.0607	10.0025	52.3281	49.7915	49.7617	11.6997	50.6271	-2.12482	1.07919e-07	1.02699e-06	EEF1DP4	7	64862999	64864370	+	880	processed_pseudogene	eukaryotic translation elongation factor 1 delta pseudogene 4 [Source:HGNC Symbol;Acc:HGNC:22598]	-
ENSG00000175820	48.5776	46.2794	34.0085	91.8211	127.647	108.739	42.9552	109.402	-1.35444	1.0813e-07	1.02857e-06	CCDC168	13	102729369	102759070	-	21466	protein_coding	coiled-coil domain containing 168 [Source:HGNC Symbol;Acc:HGNC:26851]	-
ENSG00000161149	46.2644	47.2855	50.0124	117.491	125.837	99.5235	47.8541	114.284	-1.25479	1.10736e-07	1.05251e-06	TUBA3FP	22	21008193	21014292	-	2122	processed_transcript	tubulin alpha 3f pseudogene [Source:HGNC Symbol;Acc:HGNC:24067]	-
ENSG00000133069	152.672	140.85	174.043	279.413	248.052	294.884	155.855	274.116	-0.813642	1.15291e-07	1.09137e-06	TMCC2	1	205228176	205285632	+	5592	protein_coding	transmembrane and coiled-coil domain family 2 [Source:HGNC Symbol;Acc:HGNC:24239]	-
ENSG00000128872	695.122	778.702	788.196	1046.56	1124.38	995.235	754.007	1055.39	-0.484051	1.16539e-07	1.10273e-06	TMOD2	15	51751561	51816368	+	11636	protein_coding	tropomodulin 2 [Source:HGNC Symbol;Acc:HGNC:11872]	-
ENSG00000255026	645.388	474.867	632.157	971.526	793.043	958.374	584.137	907.648	-0.63663	1.16589e-07	1.10276e-06	AC136475.3	11	287305	288987	+	860	antisense	novel transcript	-
ENSG00000007402	269.49	201.215	235.058	451.207	360.309	376.899	235.254	396.138	-0.753661	1.17633e-07	1.11219e-06	CACNA2D2	3	50362799	50504244	-	6322	protein_coding	calcium voltage-gated channel auxiliary subunit alpha2delta 2 [Source:HGNC Symbol;Acc:HGNC:1400]	-
ENSG00000102781	405.97	411.484	400.1	549.939	683.501	598.984	405.851	610.808	-0.590574	1.18112e-07	1.11626e-06	KATNAL1	13	30202630	30307484	-	8105	protein_coding	katanin catalytic subunit A1 like 1 [Source:HGNC Symbol;Acc:HGNC:28361]	-
ENSG00000118369	379.368	420.539	452.112	627.938	601.119	620.179	417.34	616.412	-0.56063	1.19973e-07	1.13202e-06	USP35	11	78188812	78214711	+	5233	protein_coding	ubiquitin specific peptidase 35 [Source:HGNC Symbol;Acc:HGNC:20061]	-
ENSG00000172137	26.602	32.1944	26.0065	73.0619	81.477	90.3083	28.2676	81.6157	-1.52865	1.21175e-07	1.14291e-06	CALB2	16	71358713	71390438	+	1703	protein_coding	calbindin 2 [Source:HGNC Symbol;Acc:HGNC:1435]	-
ENSG00000134245	48.5776	46.2794	52.0129	104.656	117.689	121.64	48.9567	114.662	-1.22828	1.2466e-07	1.17199e-06	WNT2B	1	112466541	112530165	+	12561	protein_coding	Wnt family member 2B [Source:HGNC Symbol;Acc:HGNC:12781]	-
ENSG00000206077	106.408	116.705	104.026	171.794	223.609	238.672	109.046	211.358	-0.955626	1.26049e-07	1.18362e-06	ZDHHC11B	5	710360	766952	-	4840	protein_coding	zinc finger DHHC-type containing 11B [Source:HGNC Symbol;Acc:HGNC:32962]	-
ENSG00000273419	60.1437	74.4495	79.0197	156.984	149.374	143.756	71.2043	150.038	-1.07023	1.27128e-07	1.19232e-06	AC004877.1	7	149858400	149862492	-	4093	antisense	novel transcript, antisense to ZNF862	-
ENSG00000242866	72.8664	51.3098	51.0127	133.289	123.121	139.149	58.3963	131.853	-1.18219	1.27267e-07	1.19315e-06	STRC	15	43599563	43618800	-	8102	protein_coding	stereocilin [Source:HGNC Symbol;Acc:HGNC:16035]	-
ENSG00000152380	9.25288	16.0972	17.0042	73.0619	38.0226	71.8781	14.1181	60.9875	-2.097	1.2802e-07	1.19972e-06	FAM151B	5	80487969	80542563	+	3109	protein_coding	family with sequence similarity 151 member B [Source:HGNC Symbol;Acc:HGNC:33716]	-
ENSG00000179240	328.477	339.047	351.087	534.142	621.036	457.992	339.537	537.723	-0.66295	1.29529e-07	1.21193e-06	GVQW3	11	76381313	76414619	+	10972	protein_coding	GVQW motif containing 3 [Source:HGNC Symbol;Acc:HGNC:51239]	-
ENSG00000164941	913.722	967.844	919.229	1224.28	1330.79	1224.69	933.598	1259.92	-0.432373	1.31528e-07	1.22817e-06	INTS8	8	94813311	94881746	+	7866	protein_coding	integrator complex subunit 8 [Source:HGNC Symbol;Acc:HGNC:26048]	-
ENSG00000152926	717.098	879.309	707.176	1043.6	1121.67	1138.07	767.861	1101.11	-0.519476	1.32424e-07	1.23581e-06	ZNF117	7	64971776	65006684	-	10691	protein_coding	zinc finger protein 117 [Source:HGNC Symbol;Acc:HGNC:12897]	zf-C2H2
ENSG00000088881	87.9023	49.2976	59.0147	145.137	150.28	145.599	65.4049	147.005	-1.17785	1.32452e-07	1.23581e-06	EBF4	20	2692878	2760108	+	3717	protein_coding	early B cell factor 4 [Source:HGNC Symbol;Acc:HGNC:29278]	COE
ENSG00000204852	262.55	273.652	255.063	401.841	411.911	410.995	263.755	408.249	-0.630317	1.32737e-07	1.23749e-06	TCTN1	12	110614027	110649430	+	9605	protein_coding	tectonic family member 1 [Source:HGNC Symbol;Acc:HGNC:26113]	-
ENSG00000184226	170.022	217.312	177.044	342.601	362.12	280.14	188.126	328.287	-0.80118	1.35663e-07	1.26376e-06	PCDH9	13	66302834	67230445	-	30944	protein_coding	protocadherin 9 [Source:HGNC Symbol;Acc:HGNC:8661]	-
ENSG00000270124	25.4454	32.1944	40.01	92.8084	99.583	79.2502	32.5499	90.5472	-1.46869	1.35965e-07	1.26607e-06	AC092127.2	16	85580009	85583571	-	601	lincRNA	novel transcript	-
ENSG00000204650	1029.38	1028.21	1045.26	1443.47	1349.8	1336.19	1034.28	1376.49	-0.411993	1.36024e-07	1.26611e-06	LINC02210	17	45620328	45655156	+	15578	transcribed_unitary_pseudogene	long intergenic non-protein coding RNA 2210 [Source:HGNC Symbol;Acc:HGNC:26327]	-
ENSG00000139190	1374.05	1061.41	1395.35	1952.93	1690.19	1890.95	1276.94	1844.69	-0.531048	1.36089e-07	1.26622e-06	VAMP1	12	6462237	6470987	-	3580	protein_coding	vesicle associated membrane protein 1 [Source:HGNC Symbol;Acc:HGNC:12642]	-
ENSG00000275367	32.3851	35.2126	33.0082	106.631	79.6664	86.6223	33.5353	90.9732	-1.43703	1.39418e-07	1.29461e-06	AC092111.1	12	8217758	8221115	+	3358	lincRNA	novel transcript	-
ENSG00000162931	91.3722	91.5528	109.027	212.275	196.45	164.951	97.3173	191.225	-0.971973	1.39982e-07	1.29933e-06	TRIM17	1	228407940	228416861	-	3548	protein_coding	tripartite motif containing 17 [Source:HGNC Symbol;Acc:HGNC:13430]	-
ENSG00000169193	289.152	376.272	316.079	472.928	544.085	525.263	327.168	514.092	-0.650422	1.41644e-07	1.31423e-06	CCDC126	7	23597379	23644708	+	3550	protein_coding	coiled-coil domain containing 126 [Source:HGNC Symbol;Acc:HGNC:22398]	-
ENSG00000228668	41.6379	32.1944	42.0104	90.8337	111.352	94.9159	38.6143	99.0338	-1.3621	1.43465e-07	1.33008e-06	TRGV5P	7	38345030	38345499	-	354	TR_V_pseudogene	T cell receptor gamma variable 5P (pseudogene) [Source:HGNC Symbol;Acc:HGNC:12291]	-
ENSG00000284128	19.6624	20.1215	10.0025	84.9098	43.4544	70.035	16.5954	66.1331	-1.99905	1.43732e-07	1.33197e-06	AP000356.3	22	24644791	24653356	+	1603	transcribed_unprocessed_pseudogene	breakpoint cluster region pseudogene 3	-
ENSG00000214770	53.204	52.3159	54.0134	125.39	117.689	117.032	53.1778	120.037	-1.17415	1.43783e-07	1.33197e-06	AL161756.1	14	64329431	64338639	-	3351	antisense	novel transcript	-
ENSG00000146021	351.609	301.822	303.075	482.801	469.851	504.989	318.836	485.88	-0.610034	1.43857e-07	1.33213e-06	KLHL3	5	137617500	137736090	-	11854	protein_coding	kelch like family member 3 [Source:HGNC Symbol;Acc:HGNC:6354]	-
ENSG00000213131	3.46983	3.01822	4.001	28.6324	38.9279	30.4099	3.49635	32.6567	-3.224	1.44203e-07	1.33481e-06	YWHAZP4	6	127355756	127356789	+	708	processed_pseudogene	tyrosine 3-monooxygenase/tryptophan 5-monooxygenase activation protein zeta pseudogene 4 [Source:HGNC Symbol;Acc:HGNC:30851]	-
ENSG00000277363	67.0834	57.3462	101.025	170.807	158.427	164.951	75.1516	164.728	-1.12885	1.46126e-07	1.35047e-06	SRCIN1	17	38530016	38605930	-	11658	protein_coding	SRC kinase signaling inhibitor 1 [Source:HGNC Symbol;Acc:HGNC:29506]	-
ENSG00000159450	79.8061	61.3705	82.0204	152.048	157.522	152.971	74.399	154.18	-1.0534	1.46875e-07	1.35578e-06	TCHH	1	152106317	152115454	-	6995	protein_coding	trichohyalin [Source:HGNC Symbol;Acc:HGNC:11791]	-
ENSG00000279926	15.0359	27.164	30.0075	78.9859	72.424	76.4856	24.0691	75.9652	-1.64484	1.50407e-07	1.38729e-06	AL138831.3	6	3982673	3984130	+	1458	TEC	TEC	-
ENSG00000177359	32.3851	35.2126	29.0072	84.9098	82.3823	93.9944	32.2016	87.0955	-1.43589	1.53785e-07	1.41565e-06	AC024940.1	12	31111652	31201235	-	7202	transcribed_unprocessed_pseudogene	alpha-2-macroglobulin like 1 pseudogene [Source:NCBI gene;Acc:144203]	-
ENSG00000234500	102.938	93.5649	95.0236	185.617	179.249	187.989	97.1756	184.285	-0.924888	1.54838e-07	1.42479e-06	AC008267.3	7	66511556	66545066	+	712	unprocessed_pseudogene	GTF2I repeat domain containing 1 (GTF2IRD1) pseudogene	-
ENSG00000163357	23.1322	19.1154	24.006	70.1	66.9922	70.9565	22.0845	69.3496	-1.65227	1.57368e-07	1.44693e-06	DCST1	1	155033824	155050930	+	3193	protein_coding	DC-STAMP domain containing 1 [Source:HGNC Symbol;Acc:HGNC:26539]	-
ENSG00000254910	107.565	106.644	121.03	208.325	183.776	244.201	111.746	212.101	-0.923368	1.67042e-07	1.52987e-06	AC136475.2	11	310139	311141	-	392	antisense	novel transcript	-
ENSG00000066230	82.1193	92.5588	116.029	264.603	159.333	198.125	96.9023	207.354	-1.09229	1.68963e-07	1.54564e-06	SLC9A3	5	470458	524332	-	5635	protein_coding	solute carrier family 9 member A3 [Source:HGNC Symbol;Acc:HGNC:11073]	-
ENSG00000008735	159.612	135.82	154.038	273.489	236.283	274.611	149.823	261.461	-0.804403	1.72361e-07	1.57243e-06	MAPK8IP2	22	50600685	50613981	+	5901	protein_coding	mitogen-activated protein kinase 8 interacting protein 2 [Source:HGNC Symbol;Acc:HGNC:6883]	-
ENSG00000170629	925.288	819.951	913.227	1194.66	1328.07	1154.66	886.155	1225.8	-0.468879	1.74945e-07	1.59475e-06	DPY19L2P2	7	103175133	103280410	-	5580	transcribed_unprocessed_pseudogene	DPY19L2 pseudogene 2 [Source:HGNC Symbol;Acc:HGNC:21764]	-
ENSG00000204577	126.07	112.68	156.039	273.489	242.62	217.477	131.597	244.529	-0.891907	1.75453e-07	1.59814e-06	LILRB3	19	54216278	54223506	-	3736	protein_coding	leukocyte immunoglobulin like receptor B3 [Source:HGNC Symbol;Acc:HGNC:6607]	-
ENSG00000136378	217.443	139.844	214.053	371.234	315.044	336.352	190.447	340.877	-0.841839	1.78832e-07	1.62702e-06	ADAMTS7	15	78759203	78811431	-	7730	protein_coding	ADAM metallopeptidase with thrombospondin type 1 motif 7 [Source:HGNC Symbol;Acc:HGNC:223]	-
ENSG00000163482	359.706	292.768	339.084	554.876	480.714	493.01	330.519	509.533	-0.625493	1.85021e-07	1.67941e-06	STK36	2	218672026	218702716	+	6458	protein_coding	serine/threonine kinase 36 [Source:HGNC Symbol;Acc:HGNC:17209]	-
ENSG00000165912	259.081	218.318	223.055	367.284	348.54	422.053	233.485	379.293	-0.702475	1.85947e-07	1.68441e-06	PACSIN3	11	47177525	47186443	-	2752	protein_coding	protein kinase C and casein kinase substrate in neurons 3 [Source:HGNC Symbol;Acc:HGNC:8572]	-
ENSG00000103942	430.259	407.46	422.105	605.229	621.941	589.769	419.941	605.646	-0.528866	1.8866e-07	1.70713e-06	HOMER2	15	82836946	82986153	-	14685	protein_coding	homer scaffold protein 2 [Source:HGNC Symbol;Acc:HGNC:17513]	-
ENSG00000246451	201.25	188.136	215.053	350.5	356.688	294.884	201.48	334.024	-0.728992	1.89676e-07	1.715e-06	AL049840.1	14	103682362	103684015	-	1404	antisense	novel transcript, antisense to KLC1	-
ENSG00000138768	1259.55	1332.04	1227.31	1651.79	1736.36	1630.16	1272.97	1672.77	-0.394031	1.93489e-07	1.74881e-06	USO1	4	75724593	75814286	+	4588	protein_coding	USO1 vesicle transport factor [Source:HGNC Symbol;Acc:HGNC:30904]	-
ENSG00000101751	532.04	572.456	481.12	773.074	749.588	744.583	528.539	755.748	-0.515927	1.94835e-07	1.76029e-06	POLI	18	54269404	54321266	+	9471	protein_coding	DNA polymerase iota [Source:HGNC Symbol;Acc:HGNC:9182]	-
ENSG00000185875	178.118	176.063	157.039	265.59	332.245	279.219	170.407	292.351	-0.780779	1.95349e-07	1.76357e-06	THNSL1	10	25016658	25026664	+	3788	protein_coding	threonine synthase like 1 [Source:HGNC Symbol;Acc:HGNC:26160]	-
ENSG00000068971	727.507	567.426	697.173	1027.8	901.678	971.275	664.036	966.919	-0.543029	1.98542e-07	1.79102e-06	PPP2R5B	11	64917553	64934473	+	3376	protein_coding	protein phosphatase 2 regulatory subunit B'beta [Source:HGNC Symbol;Acc:HGNC:9310]	-
ENSG00000167525	48.5776	43.2612	55.0137	129.339	110.447	105.053	48.9508	114.946	-1.23006	1.9893e-07	1.79382e-06	PROCA1	17	28703197	28711854	-	4829	protein_coding	protein interacting with cyclin A1 [Source:HGNC Symbol;Acc:HGNC:28600]	-
ENSG00000236144	431.415	396.393	439.109	635.836	564.002	683.763	422.306	627.867	-0.572304	1.99053e-07	1.79424e-06	TMEM147-AS1	19	35540738	35546029	-	4859	antisense	TMEM147 antisense RNA 1 [Source:HGNC Symbol;Acc:HGNC:51273]	-
ENSG00000161955	72.8664	60.3645	52.0129	153.035	106.825	170.48	61.7479	143.447	-1.22001	1.99527e-07	1.79781e-06	TNFSF13	17	7558292	7561608	+	2276	protein_coding	TNF superfamily member 13 [Source:HGNC Symbol;Acc:HGNC:11928]	-
ENSG00000196951	91.3722	135.82	91.0226	217.211	213.651	193.518	106.072	208.127	-0.96899	2.13828e-07	1.91928e-06	SCOC-AS1	4	140283724	140373381	-	2410	antisense	SCOC antisense RNA 1 [Source:HGNC Symbol;Acc:HGNC:50601]	-
ENSG00000271013	112.191	118.717	102.025	211.287	228.136	182.46	110.978	207.294	-0.901831	2.14938e-07	1.92851e-06	LRRC37A9P	17	35912635	35918010	-	5376	processed_pseudogene	leucine rich repeat containing 37 member A9, pseudogene [Source:HGNC Symbol;Acc:HGNC:43813]	-
ENSG00000138413	1010.88	1093.6	1035.26	1401.01	1325.36	1484.56	1046.58	1403.64	-0.422973	2.1802e-07	1.95241e-06	IDH1	2	208236227	208266074	-	4721	protein_coding	isocitrate dehydrogenase (NADP(+)) 1, cytosolic [Source:HGNC Symbol;Acc:HGNC:5382]	-
ENSG00000107331	1379.84	1001.04	1379.34	1864.07	1727.31	1907.53	1253.41	1832.97	-0.548935	2.2061e-07	1.97183e-06	ABCA2	9	137007227	137028922	-	11514	protein_coding	ATP binding cassette subfamily A member 2 [Source:HGNC Symbol;Acc:HGNC:32]	-
ENSG00000141526	1279.21	1242.5	1359.34	1709.06	1648.55	1726	1293.68	1694.53	-0.389158	2.22421e-07	1.98726e-06	SLC16A3	17	82228397	82261129	+	8995	protein_coding	solute carrier family 16 member 3 [Source:HGNC Symbol;Acc:HGNC:10924]	-
ENSG00000229314	6.93966	13.079	10.0025	47.3915	37.1173	58.9769	10.007	47.8286	-2.24458	2.24138e-07	2.00031e-06	ORM1	9	114323056	114326475	+	901	protein_coding	orosomucoid 1 [Source:HGNC Symbol;Acc:HGNC:8498]	-
ENSG00000233184	82.1193	114.692	67.0167	157.972	194.639	205.498	87.9428	186.036	-1.08062	2.24876e-07	2.00537e-06	AC093157.1	1	101025878	101087268	+	2840	antisense	uncharacterized LOC102606465 [Source:NCBI gene;Acc:102606465]	-
ENSG00000143578	267.177	278.683	274.068	395.917	417.343	449.699	273.309	420.986	-0.623162	2.26251e-07	2.01686e-06	CREB3L4	1	153967534	153974363	+	2904	protein_coding	cAMP responsive element binding protein 3 like 4 [Source:HGNC Symbol;Acc:HGNC:18854]	TF_bZIP
ENSG00000099866	46.2644	45.2733	61.0152	142.175	95.0565	131.776	50.851	123.002	-1.27013	2.26966e-07	2.02246e-06	MADCAM1	19	489176	505342	+	2651	protein_coding	mucosal vascular addressin cell adhesion molecule 1 [Source:HGNC Symbol;Acc:HGNC:6765]	-
ENSG00000188993	47.421	59.3584	40.01	119.466	120.405	105.974	48.9298	115.282	-1.23548	2.30659e-07	2.0538e-06	LRRC66	4	51993702	52017620	-	3327	protein_coding	leucine rich repeat containing 66 [Source:HGNC Symbol;Acc:HGNC:34299]	-
ENSG00000182472	6.93966	5.03037	4.001	49.3662	35.3067	26.7239	5.32367	37.1323	-2.81381	2.31635e-07	2.06171e-06	CAPN12	19	38730187	38769904	-	5966	protein_coding	calpain 12 [Source:HGNC Symbol;Acc:HGNC:13249]	-
ENSG00000112599	133.01	131.796	122.03	259.666	210.03	224.849	128.945	231.515	-0.844072	2.35126e-07	2.0904e-06	GUCA1B	6	42184401	42194916	-	1113	protein_coding	guanylate cyclase activator 1B [Source:HGNC Symbol;Acc:HGNC:4679]	-
ENSG00000012048	1712.94	1772.7	1666.41	2156.31	2333.86	2168.32	1717.35	2219.5	-0.370196	2.35748e-07	2.09513e-06	BRCA1	17	43044295	43170245	-	9187	protein_coding	BRCA1, DNA repair associated [Source:HGNC Symbol;Acc:HGNC:1100]	-
ENSG00000155090	606.063	643.888	514.128	827.377	839.213	863.458	588.026	843.349	-0.52091	2.45377e-07	2.17657e-06	KLF10	8	102648779	102655902	-	4003	protein_coding	Kruppel like factor 10 [Source:HGNC Symbol;Acc:HGNC:11810]	zf-C2H2
ENSG00000143624	1020.13	880.315	1037.26	1405.95	1271.04	1353.7	979.234	1343.56	-0.456577	2.46689e-07	2.18572e-06	INTS3	1	153728067	153774808	+	10450	protein_coding	integrator complex subunit 3 [Source:HGNC Symbol;Acc:HGNC:26153]	-
ENSG00000212694	1512.85	1135.86	1414.35	2143.48	1752.66	1976.65	1354.35	1957.6	-0.532006	2.48922e-07	2.20467e-06	LINC01089	12	121795267	121803906	-	4132	lincRNA	long intergenic non-protein coding RNA 1089 [Source:HGNC Symbol;Acc:HGNC:27886]	-
ENSG00000166763	32.3851	29.1762	21.0052	96.7577	59.7498	93.0729	27.5221	83.1934	-1.6001	2.49705e-07	2.21077e-06	STRCP1	15	43699488	43718184	-	5328	unprocessed_pseudogene	stereocilin pseudogene 1 [Source:HGNC Symbol;Acc:HGNC:33915]	-
ENSG00000204622	11.5661	4.0243	7.00174	60.2267	38.0226	32.253	7.53071	43.5008	-2.5493	2.52919e-07	2.23668e-06	HLA-J	6	30005971	30009956	+	1946	transcribed_unprocessed_pseudogene	major histocompatibility complex, class I, J (pseudogene) [Source:HGNC Symbol;Acc:HGNC:4967]	-
ENSG00000165801	71.7098	53.3219	45.0112	136.251	106.825	154.814	56.681	132.63	-1.23328	2.58879e-07	2.28766e-06	ARHGEF40	14	21070270	21090240	+	8189	protein_coding	Rho guanine nucleotide exchange factor 40 [Source:HGNC Symbol;Acc:HGNC:25516]	-
ENSG00000236397	54.3607	60.3645	68.0169	152.048	103.204	167.715	60.914	140.989	-1.20688	2.60315e-07	2.29861e-06	DDX11L2	2	113599036	113601261	-	1398	unprocessed_pseudogene	DEAD/H-box helicase 11 like 2 [Source:HGNC Symbol;Acc:HGNC:37103]	-
ENSG00000112079	1439.98	1626.82	1497.37	1948.98	2104.82	1952.69	1521.39	2002.16	-0.395747	2.71049e-07	2.3853e-06	STK38	6	36493892	36547470	-	3576	protein_coding	serine/threonine kinase 38 [Source:HGNC Symbol;Acc:HGNC:17847]	-
ENSG00000173992	375.898	314.901	355.088	588.445	464.419	573.181	348.629	542.015	-0.637319	2.731e-07	2.39973e-06	CCS	11	66592821	66606019	+	2474	protein_coding	copper chaperone for superoxide dismutase [Source:HGNC Symbol;Acc:HGNC:1613]	-
novel.11	32.3851	29.1762	41.0102	85.8971	98.6777	85.7008	34.1905	90.0919	-1.39639	2.74203e-07	2.40762e-06	-	1	150629801	150635840	+	1203	-	-	-
ENSG00000118276	795.747	870.254	758.189	1086.06	1133.44	1084.62	808.063	1101.37	-0.446677	2.81319e-07	2.46547e-06	B4GALT6	18	31622247	31685836	-	5306	protein_coding	beta-1,4-galactosyltransferase 6 [Source:HGNC Symbol;Acc:HGNC:929]	-
ENSG00000213171	8.09627	17.1033	12.003	48.3788	50.6968	55.2908	12.4008	51.4555	-2.04016	2.87597e-07	2.51577e-06	LINGO4	1	151800264	151806154	-	3379	protein_coding	leucine rich repeat and Ig domain containing 4 [Source:HGNC Symbol;Acc:HGNC:31814]	-
ENSG00000185664	105.251	96.5831	111.028	209.313	181.965	190.753	104.287	194.01	-0.894959	2.91033e-07	2.54108e-06	PMEL	12	55954105	55973317	-	3901	protein_coding	premelanosome protein [Source:HGNC Symbol;Acc:HGNC:10880]	-
ENSG00000224769	63.6135	38.2308	43.0107	150.073	96.8671	115.189	48.285	120.71	-1.32865	2.9284e-07	2.55591e-06	MUC20P1	3	195614947	195620233	+	1680	unprocessed_pseudogene	mucin 20, cell surface associated pseudogene 1 [Source:HGNC Symbol;Acc:HGNC:51921]	-
ENSG00000164707	12.7227	14.085	15.0037	62.2014	50.6968	47.9187	13.9372	53.6056	-1.93863	2.95447e-07	2.57578e-06	SLC13A4	7	135681237	135729258	-	8015	protein_coding	solute carrier family 13 member 4 [Source:HGNC Symbol;Acc:HGNC:15827]	-
ENSG00000187944	10.4095	27.164	13.0032	76.0239	49.7915	69.1135	16.8589	64.9763	-1.93278	2.95944e-07	2.57915e-06	C2orf66	2	196805002	196810276	-	1669	protein_coding	chromosome 2 open reading frame 66 [Source:HGNC Symbol;Acc:HGNC:33809]	-
novel.335	224.382	240.452	193.048	320.88	381.131	372.292	219.294	358.101	-0.70894	2.99469e-07	2.60792e-06	-	GL000205.2	53603	64350	-	7546	-	PF00389:D-isomer specific 2-hydroxyacid dehydrogenase, catalytic domain|PF02826:D-isomer specific 2-hydroxyacid dehydrogenase, NAD binding domain	2-Hacid_dh_C
ENSG00000082458	877.867	857.175	865.215	1128.51	1192.28	1142.68	866.752	1154.49	-0.413965	3.01028e-07	2.62052e-06	DLG3	X	70444861	70505490	+	7844	protein_coding	discs large MAGUK scaffold protein 3 [Source:HGNC Symbol;Acc:HGNC:2902]	-
ENSG00000246223	215.129	252.525	275.068	382.094	413.722	385.193	247.574	393.67	-0.666467	3.06043e-07	2.65923e-06	LINC01550	14	97925610	97978124	-	5850	lincRNA	long intergenic non-protein coding RNA 1550 [Source:HGNC Symbol;Acc:HGNC:20111]	-
ENSG00000157483	111.035	111.674	102.025	214.249	228.136	170.48	108.245	204.288	-0.916883	3.06354e-07	2.66095e-06	MYO1E	15	59132434	59372900	-	9106	protein_coding	myosin IE [Source:HGNC Symbol;Acc:HGNC:7599]	-
ENSG00000008516	60.1437	50.3037	81.0202	166.858	133.984	128.09	63.8225	142.977	-1.16059	3.12796e-07	2.71388e-06	MMP25	16	3046681	3060726	+	4126	protein_coding	matrix metallopeptidase 25 [Source:HGNC Symbol;Acc:HGNC:14246]	-
ENSG00000272221	57.8305	59.3584	49.0122	123.415	115.878	126.247	55.4004	121.847	-1.13839	3.18305e-07	2.75912e-06	AL645933.2	6	31394289	31395495	-	1207	lincRNA	novel transcript	-
ENSG00000173137	395.56	345.083	388.097	584.495	499.725	637.687	376.247	573.969	-0.609884	3.2277e-07	2.79626e-06	ADCK5	8	144373101	144393242	+	2742	protein_coding	aarF domain containing kinase 5 [Source:HGNC Symbol;Acc:HGNC:21738]	-
ENSG00000276550	1605.37	1438.69	1537.38	2256.03	1862.2	2066.03	1527.15	2061.42	-0.432896	3.37711e-07	2.91706e-06	HERC2P2	15	22495570	22590815	+	6965	transcribed_unprocessed_pseudogene	hect domain and RLD 2 pseudogene 2 [Source:HGNC Symbol;Acc:HGNC:4870]	-
ENSG00000153563	85.5891	98.5953	105.026	188.579	164.765	200.89	96.4035	184.744	-0.93486	3.38079e-07	2.91916e-06	CD8A	2	86784610	86808396	-	3634	protein_coding	CD8a molecule [Source:HGNC Symbol;Acc:HGNC:1706]	-
ENSG00000140839	25.4454	20.1215	34.0085	95.7704	69.7081	71.8781	26.5251	79.1188	-1.57323	3.4749e-07	2.99379e-06	CLEC18B	16	74408270	74421953	-	3143	protein_coding	C-type lectin domain family 18 member B [Source:HGNC Symbol;Acc:HGNC:33849]	-
ENSG00000078269	1582.24	1386.37	1505.37	1883.81	2012.48	1965.59	1491.33	1953.96	-0.390643	3.51911e-07	3.02853e-06	SYNJ2	6	157981887	158099176	+	12493	protein_coding	synaptojanin 2 [Source:HGNC Symbol;Acc:HGNC:11504]	-
ENSG00000231105	16.1925	21.1276	17.0042	57.2648	68.8028	57.1338	18.1081	61.0671	-1.75077	3.56702e-07	3.06638e-06	AL031728.1	1	21293290	21299774	+	2479	antisense	uncharacterized LOC100506801 [Source:NCBI gene;Acc:100506801]	-
ENSG00000129925	1721.04	1356.19	1672.42	2222.46	2063.18	2237.44	1583.21	2174.36	-0.458294	3.57704e-07	3.07386e-06	TMEM8A	16	370773	387113	-	4447	protein_coding	transmembrane protein 8A [Source:HGNC Symbol;Acc:HGNC:17205]	-
ENSG00000143303	405.97	374.26	408.102	575.61	544.085	614.65	396.11	578.115	-0.545864	3.60369e-07	3.09335e-06	RRNAD1	1	156728442	156736960	+	3169	protein_coding	ribosomal RNA adenine dimethylase domain containing 1 [Source:HGNC Symbol;Acc:HGNC:24273]	-
ENSG00000170004	7753.91	6776.92	7695.91	9711.31	8970.61	9707.22	7408.91	9463.05	-0.353131	3.61687e-07	3.10353e-06	CHD3	17	7884806	7912760	+	9758	protein_coding	chromodomain helicase DNA binding protein 3 [Source:HGNC Symbol;Acc:HGNC:1918]	-
ENSG00000185808	395.56	494.989	403.1	636.824	638.236	635.844	431.216	636.968	-0.561384	3.6458e-07	3.12491e-06	PIGP	21	37059170	37073170	-	7923	protein_coding	phosphatidylinositol glycan anchor biosynthesis class P [Source:HGNC Symbol;Acc:HGNC:3046]	-
ENSG00000232677	35.8549	30.1822	31.0077	89.8464	76.0452	90.3083	32.3483	85.4	-1.40355	3.65051e-07	3.12781e-06	LINC00665	19	36313067	36331718	-	7201	lincRNA	long intergenic non-protein coding RNA 665 [Source:HGNC Symbol;Acc:HGNC:44323]	-
ENSG00000080947	271.803	220.33	223.055	394.929	386.563	355.704	238.396	379.066	-0.671972	3.72745e-07	3.18672e-06	CROCCP3	1	16467436	16499257	-	6813	transcribed_unprocessed_pseudogene	ciliary rootlet coiled-coil, rootletin pseudogene 3 [Source:HGNC Symbol;Acc:HGNC:29405]	-
ENSG00000172361	93.6854	88.5345	92.0229	185.617	164.765	170.48	91.4143	173.62	-0.925441	3.75224e-07	3.20675e-06	CFAP53	18	50227193	50266522	-	1851	protein_coding	cilia and flagella associated protein 53 [Source:HGNC Symbol;Acc:HGNC:26530]	-
ENSG00000135541	798.061	834.036	787.196	1059.4	1128	1061.58	806.431	1083	-0.425439	3.86774e-07	3.29103e-06	AHI1	6	135283532	135497776	-	8705	protein_coding	Abelson helper integration site 1 [Source:HGNC Symbol;Acc:HGNC:21575]	-
ENSG00000166173	434.885	343.071	398.099	586.47	564.002	594.376	392.019	581.616	-0.571096	3.89819e-07	3.31212e-06	LARP6	15	70829130	70854159	-	5554	protein_coding	La ribonucleoprotein domain family member 6 [Source:HGNC Symbol;Acc:HGNC:24012]	-
ENSG00000229931	39.3247	37.2248	46.0114	107.618	94.1512	95.8374	40.8536	99.2023	-1.27772	3.90822e-07	3.31943e-06	AL137003.1	6	16761138	16762652	+	698	antisense	uncharacterized LOC101928433 [Source:NCBI gene;Acc:101928433]	-
ENSG00000143409	304.188	309.871	319.079	475.89	444.502	469.972	311.046	463.455	-0.574474	3.95661e-07	3.3581e-06	MINDY1	1	150996086	151008375	-	3792	protein_coding	MINDY lysine 48 deubiquitinase 1 [Source:HGNC Symbol;Acc:HGNC:25648]	-
novel.287	83.2759	94.571	93.0231	167.845	157.522	201.811	90.29	175.726	-0.958705	4.06504e-07	3.44138e-06	-	7	23471167	23474334	+	3168	-	-	-
ENSG00000258839	322.694	356.15	282.07	518.345	460.798	491.167	320.305	490.103	-0.613411	4.10208e-07	3.46897e-06	MC1R	16	89912119	89920977	+	5566	protein_coding	melanocortin 1 receptor [Source:HGNC Symbol;Acc:HGNC:6929]	-
ENSG00000009830	488.089	484.928	462.115	690.139	637.331	706.801	478.377	678.09	-0.503531	4.14259e-07	3.49943e-06	POMT2	14	77274956	77320884	-	10008	protein_coding	protein O-mannosyltransferase 2 [Source:HGNC Symbol;Acc:HGNC:19743]	-
ENSG00000163689	111.035	86.5224	64.0159	184.629	184.681	163.108	87.1909	177.473	-1.03213	4.19736e-07	3.54314e-06	C3orf67	3	58717365	59050084	-	9455	protein_coding	chromosome 3 open reading frame 67 [Source:HGNC Symbol;Acc:HGNC:24763]	-
ENSG00000240291	101.782	108.656	130.032	218.198	181.06	240.515	113.49	213.258	-0.906939	4.22492e-07	3.56383e-06	AL450384.2	10	18513115	18545651	-	1575	antisense	novel transcript, antisense to CACNB2	-
ENSG00000127311	654.641	689.161	611.152	903.401	909.826	872.673	651.651	895.3	-0.458365	4.25594e-07	3.58871e-06	HELB	12	66302545	66347645	+	13796	protein_coding	DNA helicase B [Source:HGNC Symbol;Acc:HGNC:17196]	-
ENSG00000279693	5.78305	6.03645	6.00149	47.3915	32.5908	30.4099	5.94033	36.7974	-2.62754	4.25873e-07	3.58976e-06	AC099521.2	16	68367325	68370262	-	2938	TEC	novel transcript	-
ENSG00000095370	764.519	693.185	813.202	1106.79	976.818	1067.11	756.969	1050.24	-0.472161	4.32776e-07	3.64533e-06	SH2D3C	9	127738317	127778741	-	4659	protein_coding	SH2 domain containing 3C [Source:HGNC Symbol;Acc:HGNC:16884]	-
ENSG00000104154	556.329	656.967	573.143	817.504	819.296	879.124	595.479	838.641	-0.493044	4.4822e-07	3.76457e-06	SLC30A4	15	45479611	45522807	-	8073	protein_coding	solute carrier family 30 member 4 [Source:HGNC Symbol;Acc:HGNC:11015]	-
ENSG00000172731	629.196	571.45	643.16	845.149	860.035	837.656	614.602	847.613	-0.464192	4.59387e-07	3.85006e-06	LRRC20	10	70298970	70382650	-	3625	protein_coding	leucine rich repeat containing 20 [Source:HGNC Symbol;Acc:HGNC:23421]	-
ENSG00000261349	86.7457	74.4495	80.0199	160.934	161.143	149.285	80.405	157.121	-0.968671	4.65526e-07	3.90011e-06	AL031432.2	1	25266102	25267136	-	459	unprocessed_pseudogene	novel pseudogene	-
ENSG00000238098	174.648	115.699	134.033	263.615	258.916	237.751	141.46	253.427	-0.846333	4.66435e-07	3.90633e-06	ABCA17P	16	2339150	2426699	+	6574	transcribed_unitary_pseudogene	ATP binding cassette subfamily A member 17, pseudogene [Source:HGNC Symbol;Acc:HGNC:32972]	-
ENSG00000228956	262.55	266.61	274.068	389.993	444.502	396.251	267.743	410.249	-0.615726	4.78355e-07	4.00043e-06	SATB1-AS1	3	18445024	18920401	+	13505	processed_transcript	SATB1 antisense RNA 1 [Source:HGNC Symbol;Acc:HGNC:50687]	-
ENSG00000226777	165.395	184.112	198.049	328.779	293.317	283.826	182.519	301.974	-0.723311	4.78735e-07	4.00218e-06	FAM30A	14	105917979	105932642	+	9884	lincRNA	family with sequence similarity 30 member A [Source:HGNC Symbol;Acc:HGNC:19955]	-
ENSG00000134253	171.178	197.191	188.047	317.918	279.738	314.236	185.472	303.964	-0.710282	4.83173e-07	4.03784e-06	TRIM45	1	117111060	117122587	-	4368	protein_coding	tripartite motif containing 45 [Source:HGNC Symbol;Acc:HGNC:19018]	-
ENSG00000224165	26.602	36.2187	20.005	73.0619	82.3823	81.0932	27.6086	78.8458	-1.51375	4.86372e-07	4.06022e-06	DNAJC27-AS1	2	24971390	25039694	+	5651	antisense	DNAJC27 antisense RNA 1 [Source:HGNC Symbol;Acc:HGNC:42943]	-
ENSG00000242220	60.1437	39.2369	36.009	118.479	109.541	98.602	45.1299	108.874	-1.27986	4.88947e-07	4.0788e-06	TCP10L	21	32574841	32587373	-	3026	protein_coding	t-complex 10 like [Source:HGNC Symbol;Acc:HGNC:11657]	-
ENSG00000186106	385.151	422.551	375.093	578.571	578.486	554.751	394.265	570.603	-0.532801	4.94882e-07	4.12537e-06	ANKRD46	8	100509752	100559784	-	5820	protein_coding	ankyrin repeat domain 46 [Source:HGNC Symbol;Acc:HGNC:27229]	-
ENSG00000164938	1043.26	1093.6	1049.26	1363.49	1484.69	1355.55	1062.04	1401.24	-0.399835	5.08992e-07	4.23695e-06	TP53INP1	8	94925972	94949411	-	5676	protein_coding	tumor protein p53 inducible nuclear protein 1 [Source:HGNC Symbol;Acc:HGNC:18022]	-
ENSG00000175182	431.415	394.381	452.112	608.191	581.202	672.705	425.97	620.7	-0.543365	5.11566e-07	4.25686e-06	FAM131A	3	184335926	184348421	+	8925	protein_coding	family with sequence similarity 131 member A [Source:HGNC Symbol;Acc:HGNC:28308]	-
ENSG00000172888	517.004	514.104	450.112	669.405	745.967	697.586	493.74	704.319	-0.513801	5.1943e-07	4.31923e-06	ZNF621	3	40524878	40574685	+	8354	protein_coding	zinc finger protein 621 [Source:HGNC Symbol;Acc:HGNC:24787]	zf-C2H2
ENSG00000215022	45.1078	50.3037	47.0117	114.53	100.488	109.66	47.4744	108.226	-1.1866	5.20673e-07	4.32803e-06	AL008729.1	6	13264861	13295586	-	3115	antisense	uncharacterized LOC100130357 [Source:NCBI gene;Acc:100130357]	-
ENSG00000285205	55.5173	40.243	38.0095	111.568	97.7724	106.896	44.5899	105.412	-1.24835	5.21795e-07	4.33581e-06	AL121612.2	14	94770271	94774858	+	4588	bidirectional_promoter_lncRNA	novel transcript	-
ENSG00000232233	21.9756	10.0607	14.0035	59.2394	56.1286	52.5263	15.3466	55.9648	-1.88206	5.23909e-07	4.35029e-06	LINC02043	3	186810880	186825521	-	1832	lincRNA	long intergenic non-protein coding RNA 2043 [Source:HGNC Symbol;Acc:HGNC:52883]	-
novel.144	42.7946	40.243	38.0095	108.606	92.3406	91.2298	40.349	97.392	-1.27221	5.27361e-07	4.37584e-06	-	19	4078977	4081734	-	2758	-	-	-
ENSG00000204366	194.31	229.385	219.054	344.576	347.635	328.059	214.25	340.09	-0.6643	5.47212e-07	4.53092e-06	ZBTB12	6	31899607	31901992	-	1875	protein_coding	zinc finger and BTB domain containing 12 [Source:HGNC Symbol;Acc:HGNC:19066]	ZBTB
ENSG00000231249	18.5058	11.0668	12.003	44.4296	54.318	58.9769	13.8585	52.5748	-1.93759	5.60554e-07	4.63483e-06	ITPR1-DT	3	4490891	4493163	-	858	antisense	ITPR1 divergent transcript [Source:HGNC Symbol;Acc:HGNC:44470]	-
ENSG00000261286	24.2888	21.1276	31.0077	74.0493	77.8558	68.192	25.4747	73.3657	-1.5242	5.64042e-07	4.65919e-06	ATP2C2-AS1	16	84459259	84467361	-	2998	antisense	ATP2C2 antisense RNA 1 [Source:HGNC Symbol;Acc:HGNC:53167]	-
ENSG00000072954	188.527	187.13	207.051	330.753	309.612	297.649	194.236	312.672	-0.685549	5.64098e-07	4.65919e-06	TMEM38A	19	16661127	16690029	+	3005	protein_coding	transmembrane protein 38A [Source:HGNC Symbol;Acc:HGNC:28462]	-
ENSG00000234928	12.7227	7.04252	14.0035	52.3281	38.0226	54.3693	11.2562	48.24	-2.10308	5.66176e-07	4.6747e-06	LINC01659	22	23433564	23435071	+	1083	lincRNA	long intergenic non-protein coding RNA 1659 [Source:HGNC Symbol;Acc:HGNC:52447]	-
ENSG00000196689	176.961	155.942	153.038	264.603	250.768	305.943	161.98	273.771	-0.759535	5.81492e-07	4.79101e-06	TRPV1	17	3565444	3609411	-	5519	protein_coding	transient receptor potential cation channel subfamily V member 1 [Source:HGNC Symbol;Acc:HGNC:12716]	-
ENSG00000103485	1184.37	1056.38	1152.29	1479.01	1444.86	1549.99	1131.01	1491.28	-0.399563	5.88852e-07	4.84653e-06	QPRT	16	29679008	29698699	+	3642	protein_coding	quinolinate phosphoribosyltransferase [Source:HGNC Symbol;Acc:HGNC:9755]	-
ENSG00000128923	942.637	1013.12	891.222	1231.19	1337.13	1247.73	948.992	1272.02	-0.422813	5.91943e-07	4.86855e-06	MINDY2	15	58771192	58861900	+	9454	protein_coding	MINDY lysine 48 deubiquitinase 2 [Source:HGNC Symbol;Acc:HGNC:26954]	-
ENSG00000060566	891.746	693.185	807.201	1124.56	1046.53	1248.65	797.377	1139.91	-0.516896	5.92973e-07	4.8753e-06	CREB3L3	19	4153601	4173054	+	2678	protein_coding	cAMP responsive element binding protein 3 like 3 [Source:HGNC Symbol;Acc:HGNC:18855]	TF_bZIP
ENSG00000125967	276.43	214.294	254.063	404.803	358.499	420.21	248.262	394.504	-0.670176	5.9492e-07	4.88616e-06	NECAB3	20	33657087	33674463	-	4342	protein_coding	N-terminal EF-hand calcium binding protein 3 [Source:HGNC Symbol;Acc:HGNC:15851]	-
ENSG00000099999	343.513	246.488	333.083	557.838	449.934	477.344	307.695	495.039	-0.687128	6.00611e-07	4.92944e-06	RNF215	22	30368811	30421771	-	10624	protein_coding	ring finger protein 215 [Source:HGNC Symbol;Acc:HGNC:33434]	-
ENSG00000070404	289.152	193.166	251.062	393.942	364.836	499.46	244.46	419.413	-0.781746	6.01808e-07	4.93579e-06	FSTL3	19	676365	683399	+	3067	protein_coding	follistatin like 3 [Source:HGNC Symbol;Acc:HGNC:3973]	-
ENSG00000135365	1030.54	1011.1	915.228	1316.1	1310.87	1290.12	985.624	1305.7	-0.406386	6.11793e-07	5.00891e-06	PHF21A	11	45929323	46121178	-	11190	protein_coding	PHD finger protein 21A [Source:HGNC Symbol;Acc:HGNC:24156]	-
ENSG00000280022	27.7586	39.2369	17.0042	85.8971	85.0982	73.7211	27.9999	81.5721	-1.5426	6.27732e-07	5.13581e-06	AC126544.1	17	45592621	45593369	+	749	TEC	TEC	-
ENSG00000100106	2563.05	2424.64	2573.64	3225.59	3086.17	3152.5	2520.44	3154.75	-0.323903	6.40041e-07	5.23103e-06	TRIOBP	22	37696988	37776556	+	12254	protein_coding	TRIO and F-actin binding protein [Source:HGNC Symbol;Acc:HGNC:17009]	-
ENSG00000237441	1081.43	966.837	1152.29	1461.24	1340.75	1633.84	1066.85	1478.61	-0.470951	6.49186e-07	5.30021e-06	RGL2	6	33291654	33299324	-	4541	protein_coding	ral guanine nucleotide dissociation stimulator like 2 [Source:HGNC Symbol;Acc:HGNC:9769]	-
ENSG00000268912	17.3491	11.0668	11.0027	46.4042	47.9809	57.1338	13.1396	50.5063	-1.95551	6.57024e-07	5.36046e-06	AC012313.5	19	58428632	58431148	-	2517	lincRNA	novel transcript	-
ENSG00000258457	12.7227	16.0972	21.0052	64.176	52.5074	56.2123	16.6084	57.6319	-1.78504	6.59418e-07	5.37625e-06	AL132780.2	14	22982698	22999078	+	1462	antisense	uncharacterized LOC107984660 [Source:NCBI gene;Acc:107984660]	-
ENSG00000136002	189.684	176.063	241.06	353.462	366.646	299.492	202.269	339.867	-0.747164	6.71483e-07	5.46889e-06	ARHGEF4	2	130836916	131047263	+	10611	protein_coding	Rho guanine nucleotide exchange factor 4 [Source:HGNC Symbol;Acc:HGNC:684]	-
ENSG00000247400	46.2644	52.3159	45.0112	98.7323	127.647	103.21	47.8638	109.863	-1.19891	6.75393e-07	5.49882e-06	DNAJC3-DT	13	95648733	95676925	-	3010	lincRNA	DNAJC3 divergent transcript [Source:HGNC Symbol;Acc:HGNC:39808]	-
ENSG00000138686	427.946	508.068	392.098	616.09	711.566	646.903	442.704	658.186	-0.572135	6.93669e-07	5.63585e-06	BBS7	4	121824440	121870497	-	4829	protein_coding	Bardet-Biedl syndrome 7 [Source:HGNC Symbol;Acc:HGNC:18758]	-
ENSG00000267521	8.09627	12.0729	13.0032	44.4296	41.6438	53.4478	11.0575	46.507	-2.0619	7.19366e-07	5.82239e-06	AC016168.1	17	76957023	76958222	-	722	lincRNA	novel transcript	-
novel.298	28.9152	24.1458	23.0057	71.0873	69.7081	73.7211	25.3556	71.5055	-1.50076	7.20729e-07	5.82938e-06	-	7	1170512	1171892	-	1381	-	-	-
ENSG00000165181	24.2888	14.085	21.0052	56.2774	94.1512	52.5263	19.793	67.6516	-1.78196	7.24943e-07	5.85941e-06	C9orf84	9	111686173	111795008	-	6276	protein_coding	chromosome 9 open reading frame 84 [Source:HGNC Symbol;Acc:HGNC:26535]	-
ENSG00000167081	459.174	455.752	402.1	646.697	595.687	644.138	439.009	628.841	-0.519125	7.26378e-07	5.86898e-06	PBX3	9	125747345	125967377	+	4529	protein_coding	PBX homeobox 3 [Source:HGNC Symbol;Acc:HGNC:8634]	Homeobox
ENSG00000196421	126.07	108.656	146.036	238.932	208.219	231.3	126.921	226.15	-0.832451	7.30434e-07	5.89972e-06	C20orf204	20	64034344	64039962	+	5480	protein_coding	chromosome 20 open reading frame 204 [Source:HGNC Symbol;Acc:HGNC:27655]	-
ENSG00000211459	14099.1	17076.1	14040.5	19147.2	19511	19983.9	15071.9	19547.4	-0.375051	7.34319e-07	5.92905e-06	MT-RNR1	MT	648	1601	+	954	Mt_rRNA	mitochondrially encoded 12S RNA [Source:HGNC Symbol;Acc:HGNC:7470]	-
ENSG00000166428	13.8793	19.1154	15.0037	56.2774	47.0756	65.4275	15.9995	56.2602	-1.80906	7.46777e-07	6.0234e-06	PLD4	14	104924713	104937790	+	6977	protein_coding	phospholipase D family member 4 [Source:HGNC Symbol;Acc:HGNC:23792]	-
ENSG00000211798	215.129	209.263	194.048	318.905	345.824	313.315	206.147	326.015	-0.662692	7.69569e-07	6.18804e-06	TRAV18	14	22003106	22003673	+	440	TR_V_gene	T cell receptor alpha variable 18 [Source:HGNC Symbol;Acc:HGNC:12114]	-
ENSG00000115840	510.065	600.626	533.133	734.569	783.99	791.58	547.941	770.046	-0.49004	7.7823e-07	6.24908e-06	SLC25A12	2	171784370	171999859	-	5169	protein_coding	solute carrier family 25 member 12 [Source:HGNC Symbol;Acc:HGNC:10982]	-
ENSG00000154920	493.872	441.667	446.111	657.557	633.71	657.039	460.55	649.435	-0.497176	7.81404e-07	6.27241e-06	EME1	17	50373220	50381483	+	3294	protein_coding	essential meiotic structure-specific endonuclease 1 [Source:HGNC Symbol;Acc:HGNC:24965]	-
ENSG00000152749	800.374	883.333	838.208	1071.25	1177.79	1131.62	840.639	1126.89	-0.422379	7.9844e-07	6.40038e-06	GPR180	13	94601903	94634645	+	8822	protein_coding	G protein-coupled receptor 180 [Source:HGNC Symbol;Acc:HGNC:28899]	-
ENSG00000068831	2543.38	2126.84	2480.62	3394.42	2871.61	3348.78	2383.61	3204.94	-0.427349	8.02796e-07	6.4331e-06	RASGRP2	11	64726911	64745456	-	6084	protein_coding	RAS guanyl releasing protein 2 [Source:HGNC Symbol;Acc:HGNC:9879]	-
ENSG00000272849	259.081	161.978	217.054	423.562	308.707	390.722	212.704	374.33	-0.81815	8.12831e-07	6.50682e-06	AC084018.1	12	121797511	121801972	+	572	lincRNA	novel transcript	-
ENSG00000276791	85.5891	75.4556	87.0216	180.68	140.321	164.029	82.6888	161.677	-0.967048	8.14734e-07	6.51982e-06	AC092117.1	16	2777319	2780568	+	3250	lincRNA	novel transcript	-
ENSG00000272870	49.7342	37.2248	46.0114	110.58	86.0035	118.875	44.3235	105.153	-1.24919	8.31689e-07	6.64868e-06	AC097534.2	4	173363780	173370446	-	2495	antisense	uncharacterized LOC105377540 [Source:NCBI gene;Acc:105377540]	-
novel.266	113.348	137.832	137.034	236.958	246.242	202.733	129.405	228.644	-0.817919	8.33182e-07	6.65834e-06	-	6	37556463	37563111	+	6649	-	-	-
ENSG00000120662	556.329	544.286	538.134	784.922	723.334	750.112	546.25	752.79	-0.462693	8.41181e-07	6.71538e-06	MTRF1	13	41216369	41263577	-	3841	protein_coding	mitochondrial translation release factor 1 [Source:HGNC Symbol;Acc:HGNC:7469]	-
ENSG00000244482	109.878	89.5406	85.0211	171.794	172.007	187.989	94.8132	177.263	-0.907388	8.72061e-07	6.94058e-06	LILRA6	19	54236592	54242791	-	2718	protein_coding	leukocyte immunoglobulin like receptor A6 [Source:HGNC Symbol;Acc:HGNC:15495]	-
ENSG00000247735	38.1681	16.0972	38.0095	90.8337	78.7611	90.3083	30.7583	86.6344	-1.50028	9.00277e-07	7.15541e-06	AC120114.1	16	29926836	29928933	+	1762	antisense	uncharacterized LOC107984836 [Source:NCBI gene;Acc:107984836]	-
ENSG00000075790	1021.29	1098.63	1014.25	1306.23	1370.62	1489.17	1044.72	1388.67	-0.410566	9.00823e-07	7.15732e-06	BCAP29	7	107579977	107629170	+	8409	protein_coding	B cell receptor associated protein 29 [Source:HGNC Symbol;Acc:HGNC:24131]	-
ENSG00000162645	101.782	77.4677	99.0246	171.794	179.249	171.402	92.758	174.148	-0.911538	9.48625e-07	7.52179e-06	GBP2	1	89106132	89150456	-	6276	protein_coding	guanylate binding protein 2 [Source:HGNC Symbol;Acc:HGNC:4183]	-
ENSG00000180113	13.8793	19.1154	10.0025	64.176	59.7498	39.6251	14.3324	54.517	-1.92569	9.51399e-07	7.54123e-06	TDRD6	6	46687875	46704319	+	9041	protein_coding	tudor domain containing 6 [Source:HGNC Symbol;Acc:HGNC:21339]	-
ENSG00000280157	12.7227	6.03645	14.0035	41.4676	46.1703	50.6832	10.9209	46.107	-2.08452	9.55411e-07	7.56534e-06	AL359510.2	1	228121523	228123771	+	2249	TEC	TEC	-
ENSG00000234072	373.585	286.731	306.076	519.332	453.555	502.225	322.131	491.704	-0.612694	9.61806e-07	7.60568e-06	AC074117.1	2	27356246	27367622	+	3412	antisense	uncharacterized LOC105374363 [Source:NCBI gene;Acc:105374363]	-
ENSG00000280798	264.864	292.768	244.061	415.663	399.237	404.544	267.231	406.482	-0.604779	9.62525e-07	7.6088e-06	LINC00294	11	33076149	33079454	+	3306	lincRNA	long intergenic non-protein coding RNA 294 [Source:HGNC Symbol;Acc:HGNC:27456]	-
ENSG00000173548	270.647	295.786	292.073	407.765	421.87	459.835	286.168	429.823	-0.586	9.77335e-07	7.71283e-06	SNX33	15	75647906	75662301	+	8008	protein_coding	sorting nexin 33 [Source:HGNC Symbol;Acc:HGNC:28468]	-
ENSG00000105011	2486.71	2089.62	2327.58	2864.23	2954.9	3264	2301.3	3027.71	-0.396406	9.80852e-07	7.73537e-06	ASF1B	19	14119509	14136956	-	2304	protein_coding	anti-silencing function 1B histone chaperone [Source:HGNC Symbol;Acc:HGNC:20996]	-
ENSG00000196154	127.227	121.735	124.031	194.503	228.136	227.614	124.331	216.751	-0.803438	9.84742e-07	7.76343e-06	S100A4	1	153543613	153550136	-	1025	protein_coding	S100 calcium binding protein A4 [Source:HGNC Symbol;Acc:HGNC:10494]	-
ENSG00000213057	42.7946	80.4859	45.0112	140.2	112.257	142.835	56.0972	131.764	-1.22569	9.90915e-07	7.80947e-06	C1orf220	1	178542752	178548889	+	2775	lincRNA	chromosome 1 open reading frame 220 (putative) [Source:HGNC Symbol;Acc:HGNC:33805]	-
ENSG00000166971	447.608	423.557	444.11	620.039	596.592	633.08	438.425	616.57	-0.492261	1.01319e-06	7.96622e-06	AKTIP	16	53491040	53504411	-	5202	protein_coding	AKT interacting protein [Source:HGNC Symbol;Acc:HGNC:16710]	-
ENSG00000218358	92.5288	55.3341	90.0224	167.845	176.533	144.678	79.2951	163.019	-1.04364	1.01591e-06	7.98489e-06	RAET1K	6	149998019	150005157	-	1896	transcribed_unprocessed_pseudogene	retinoic acid early transcript 1K pseudogene [Source:HGNC Symbol;Acc:HGNC:16797]	-
ENSG00000113140	485.776	397.399	447.111	607.204	634.615	672.705	443.429	638.175	-0.527272	1.05451e-06	8.27717e-06	SPARC	5	151661096	151687165	-	4831	protein_coding	secreted protein acidic and cysteine rich [Source:HGNC Symbol;Acc:HGNC:11219]	-
ENSG00000173208	17.3491	27.164	24.006	76.0239	72.424	57.1338	22.8397	68.5272	-1.57626	1.05749e-06	8.29783e-06	ABCD2	12	39550033	39619751	-	6238	protein_coding	ATP binding cassette subfamily D member 2 [Source:HGNC Symbol;Acc:HGNC:66]	-
ENSG00000134222	543.607	483.922	521.13	747.404	676.259	742.74	516.219	722.134	-0.484927	1.06889e-06	8.37957e-06	PSRC1	1	109279556	109283186	-	2855	protein_coding	proline and serine rich coiled-coil 1 [Source:HGNC Symbol;Acc:HGNC:24472]	-
ENSG00000139266	1736.07	1389.39	1687.42	2236.29	2017.91	2270.61	1604.29	2174.94	-0.439522	1.06941e-06	8.38007e-06	2020-03-09	12	57755098	57760407	+	4005	protein_coding	membrane associated ring-CH-type finger 9 [Source:HGNC Symbol;Acc:HGNC:25139]	-
ENSG00000166762	255.611	280.695	230.057	421.587	412.817	358.469	255.454	397.624	-0.638089	1.07525e-06	8.423e-06	CATSPER2	15	43628503	43668118	-	8100	protein_coding	cation channel sperm associated 2 [Source:HGNC Symbol;Acc:HGNC:18810]	-
ENSG00000230359	71.7098	82.4981	68.0169	136.251	154.806	147.442	74.0749	146.166	-0.980431	1.0836e-06	8.47989e-06	TPI1P2	7	129055223	129057239	+	2017	transcribed_processed_pseudogene	triosephosphate isomerase 1 pseudogene 2 [Source:HGNC Symbol;Acc:HGNC:38069]	-
ENSG00000117586	13.8793	17.1033	11.0027	56.2774	53.4127	44.2327	13.9951	51.3076	-1.8736	1.09746e-06	8.57977e-06	TNFSF4	1	173183734	173207313	-	3942	protein_coding	TNF superfamily member 4 [Source:HGNC Symbol;Acc:HGNC:11934]	-
ENSG00000243224	42.7946	27.164	34.0085	93.7957	76.9505	93.0729	34.6557	87.9397	-1.35006	1.11529e-06	8.71046e-06	AC006252.1	3	52239258	52241097	+	1101	antisense	uncharacterized LOC101929054 [Source:NCBI gene;Acc:101929054]	-
ENSG00000183196	3.46983	8.04859	3.00075	29.6197	28.9696	40.5466	4.83972	33.0453	-2.76024	1.11761e-06	8.72564e-06	CHST6	16	75472052	75495445	-	8620	protein_coding	carbohydrate sulfotransferase 6 [Source:HGNC Symbol;Acc:HGNC:6938]	-
ENSG00000101104	674.303	686.143	753.187	1008.06	902.584	970.354	704.544	960.332	-0.44574	1.12612e-06	8.78621e-06	PABPC1L	20	44910062	44959035	+	4984	protein_coding	poly(A) binding protein cytoplasmic 1 like [Source:HGNC Symbol;Acc:HGNC:15797]	-
ENSG00000273329	185.058	212.282	197.049	342.601	305.991	300.413	198.129	316.335	-0.672716	1.13217e-06	8.82749e-06	AC078846.1	7	129604548	129611630	-	7083	lincRNA	novel transcript	-
ENSG00000257698	763.362	836.048	899.224	1089.02	1107.18	1186.91	832.878	1127.7	-0.436121	1.147e-06	8.94014e-06	AC084033.3	12	57931528	57936175	-	1312	lincRNA	uncharacterized LOC100506844 [Source:NCBI gene;Acc:100506844]	-
ENSG00000272008	24.2888	27.164	34.0085	70.1	67.8975	100.445	28.4871	79.4808	-1.47604	1.16667e-06	9.08743e-06	AL139274.2	6	87151159	87155285	-	4127	antisense	novel transcript, antisense to ZNF292	-
ENSG00000198496	204.72	256.549	255.063	377.158	355.783	388.879	238.777	373.94	-0.643814	1.18142e-06	9.19923e-06	NBR2	17	43125610	43153671	+	2096	bidirectional_promoter_lncRNA	neighbor of BRCA1 lncRNA 2 [Source:HGNC Symbol;Acc:HGNC:20691]	-
ENSG00000140279	27.7586	23.1397	19.0047	71.0873	60.6551	70.9565	23.301	67.5663	-1.54213	1.20813e-06	9.39472e-06	DUOX2	15	45092650	45114344	-	9834	protein_coding	dual oxidase 2 [Source:HGNC Symbol;Acc:HGNC:13273]	-
ENSG00000245614	31.2285	21.1276	23.0057	92.8084	62.4657	64.506	25.1206	73.26	-1.54986	1.22131e-06	9.49094e-06	DDX11-AS1	12	31020763	31073847	-	2581	antisense	DDX11 antisense RNA 1 [Source:HGNC Symbol;Acc:HGNC:44176]	-
ENSG00000168792	541.293	502.031	532.132	717.784	725.145	721.545	525.152	721.491	-0.458895	1.22616e-06	9.52545e-06	ABHD15	17	29560547	29567137	-	3592	protein_coding	abhydrolase domain containing 15 [Source:HGNC Symbol;Acc:HGNC:26971]	-
ENSG00000138615	45.1078	42.2551	28.007	125.39	92.3406	78.3287	38.4566	98.6864	-1.36289	1.23119e-06	9.56137e-06	CILP	15	65194758	65211488	-	5695	protein_coding	cartilage intermediate layer protein [Source:HGNC Symbol;Acc:HGNC:1980]	-
novel.299	133.01	79.4799	109.027	227.084	215.461	176.009	107.172	206.185	-0.948761	1.2427e-06	9.64751e-06	-	7	2450142	2453430	-	3289	-	-	-
ENSG00000139618	1337.04	1585.57	1412.35	1788.04	2290.41	1925.04	1444.99	2001.16	-0.469587	1.25579e-06	9.7427e-06	BRCA2	13	32315474	32400266	+	12273	protein_coding	BRCA2, DNA repair associated [Source:HGNC Symbol;Acc:HGNC:1101]	-
novel.45	208.19	206.245	190.047	317.918	311.423	317.001	201.494	315.447	-0.647463	1.27795e-06	9.90709e-06	-	11	63960456	63966237	+	5782	-	-	-
ENSG00000155636	474.21	512.092	446.111	642.747	678.975	690.214	477.471	670.645	-0.490357	1.27825e-06	9.90709e-06	RBM45	2	178112424	178139011	+	4784	protein_coding	RNA binding motif protein 45 [Source:HGNC Symbol;Acc:HGNC:24468]	-
ENSG00000221923	5.78305	2.01215	2.0005	26.6577	31.6855	26.7239	3.26523	28.3557	-3.15739	1.2959e-06	1.00372e-05	ZNF880	19	52369917	52385795	+	3719	protein_coding	zinc finger protein 880 [Source:HGNC Symbol;Acc:HGNC:37249]	zf-C2H2
ENSG00000105464	63.6135	57.3462	55.0137	127.365	119.5	118.875	58.6578	121.913	-1.05768	1.30546e-06	1.01079e-05	GRIN2D	19	48394875	48444931	+	5093	protein_coding	glutamate ionotropic receptor NMDA type subunit 2D [Source:HGNC Symbol;Acc:HGNC:4588]	-
ENSG00000228486	54.3607	69.4191	44.0109	129.339	106.825	133.619	55.9302	123.261	-1.13887	1.32092e-06	1.02141e-05	C2orf92	2	97664217	97703064	+	6501	protein_coding	chromosome 2 open reading frame 92 [Source:HGNC Symbol;Acc:HGNC:49272]	-
ENSG00000196923	1291.93	1123.79	1314.33	1738.68	1504.61	1891.87	1243.35	1711.72	-0.4614	1.32447e-06	1.02381e-05	PDLIM7	5	177483394	177497606	-	4407	protein_coding	PDZ and LIM domain 7 [Source:HGNC Symbol;Acc:HGNC:22958]	-
ENSG00000277559	123.757	132.802	174.043	246.831	291.506	226.692	143.534	255.01	-0.826431	1.332e-06	1.02862e-05	AC018553.1	16	54290965	54292422	+	1458	lincRNA	novel transcript	-
ENSG00000100360	714.785	772.665	745.185	1003.12	1033.85	951.924	744.212	996.299	-0.420212	1.33361e-06	1.02952e-05	IFT27	22	36758202	36776256	-	8009	protein_coding	intraflagellar transport 27 [Source:HGNC Symbol;Acc:HGNC:18626]	-
ENSG00000233306	77.4928	103.626	76.0189	154.022	179.249	163.108	85.7125	165.46	-0.947179	1.40694e-06	1.0822e-05	TRGV2	7	38362864	38363518	-	544	TR_V_gene	T cell receptor gamma variable 2 [Source:HGNC Symbol;Acc:HGNC:12287]	-
ENSG00000142694	135.323	137.832	147.037	241.894	225.42	236.829	140.064	234.714	-0.743507	1.44156e-06	1.10665e-05	EVA1B	1	36322031	36324154	-	1211	protein_coding	eva-1 homolog B [Source:HGNC Symbol;Acc:HGNC:25558]	-
ENSG00000152284	53.204	75.4556	63.0157	133.289	124.026	139.149	63.8918	132.154	-1.04355	1.44391e-06	1.10755e-05	TCF7L1	2	85133410	85310388	+	4414	protein_coding	transcription factor 7 like 1 [Source:HGNC Symbol;Acc:HGNC:11640]	HMG
ENSG00000273308	58.9871	37.2248	39.0097	113.542	114.973	89.3868	45.0738	105.967	-1.24192	1.44415e-06	1.10755e-05	AC024560.3	3	197645669	197646017	+	349	lincRNA	novel transcript	-
ENSG00000244005	519.318	546.298	531.132	728.645	709.755	749.191	532.249	729.197	-0.453682	1.45733e-06	1.11656e-05	NFS1	20	35668055	35699359	-	6024	protein_coding	NFS1, cysteine desulfurase [Source:HGNC Symbol;Acc:HGNC:15910]	-
ENSG00000196741	55.5173	66.4009	64.0159	117.491	134.89	129.933	61.978	127.438	-1.03763	1.47705e-06	1.13129e-05	LINC01560	X	47483571	47484823	+	1253	lincRNA	long intergenic non-protein coding RNA 1560 [Source:HGNC Symbol;Acc:HGNC:27333]	-
ENSG00000120925	496.186	471.849	508.126	648.671	745.967	674.548	492.054	689.729	-0.487865	1.48819e-06	1.1387e-05	RNF170	8	42849637	42897290	-	6055	protein_coding	ring finger protein 170 [Source:HGNC Symbol;Acc:HGNC:25358]	-
ENSG00000120656	541.293	611.693	554.138	788.871	774.937	776.836	569.041	780.215	-0.454369	1.52923e-06	1.16935e-05	TAF12	1	28589323	28643085	-	2337	protein_coding	TATA-box binding protein associated factor 12 [Source:HGNC Symbol;Acc:HGNC:11545]	-
ENSG00000173727	70.5532	57.3462	86.0214	156.984	129.458	149.285	71.3069	145.242	-1.02502	1.53515e-06	1.1731e-05	AP000769.1	11	65455258	65466720	+	1772	transcribed_unprocessed_pseudogene	Finkel-Biskis-Reilly murine sarcoma virus (FBR-MuSV) ubiquitously expressed (FAU) pseudogene	-
ENSG00000259436	24.2888	23.1397	36.009	69.1126	68.8028	94.9159	27.8125	77.6104	-1.47677	1.54505e-06	1.17989e-05	AC010247.2	19	42152569	42157523	+	1955	antisense	novel transcript, antisense to POU2F2	-
ENSG00000228314	286.839	253.531	244.061	462.067	342.203	443.248	261.477	415.84	-0.670276	1.54853e-06	1.18217e-05	CYP4F29P	21	13843133	13848364	-	1717	transcribed_unprocessed_pseudogene	cytochrome P450 family 4 subfamily F member 29, pseudogene [Source:HGNC Symbol;Acc:HGNC:2647]	-
novel.99	31.2285	44.2673	50.0124	116.504	80.5717	109.66	41.8361	102.245	-1.28042	1.55405e-06	1.186e-05	-	16	88563125	88570170	+	4930	-	-	-
ENSG00000223396	117.974	109.662	115.029	200.427	213.651	186.146	114.222	200.074	-0.80972	1.58617e-06	1.20972e-05	RPS10P7	1	201518703	201584367	+	3018	transcribed_processed_pseudogene	ribosomal protein S10 pseudogene 7 [Source:HGNC Symbol;Acc:HGNC:36423]	-
ENSG00000113319	47.421	51.3098	51.0127	108.606	120.405	98.602	49.9145	109.204	-1.1282	1.59486e-06	1.21595e-05	RASGRF2	5	80960672	81230156	+	10717	protein_coding	Ras protein specific guanine nucleotide releasing factor 2 [Source:HGNC Symbol;Acc:HGNC:9876]	-
ENSG00000064547	500.812	326.974	490.122	746.416	598.403	775.914	439.303	706.911	-0.687466	1.59721e-06	1.21726e-05	LPAR2	19	19623668	19628930	-	2980	protein_coding	lysophosphatidic acid receptor 2 [Source:HGNC Symbol;Acc:HGNC:3168]	-
ENSG00000103852	84.4325	69.4191	68.0169	134.276	136.7	170.48	73.9562	147.152	-0.997087	1.6057e-06	1.22302e-05	TTC23	15	99136323	99251223	-	6148	protein_coding	tetratricopeptide repeat domain 23 [Source:HGNC Symbol;Acc:HGNC:25730]	-
ENSG00000182919	416.379	456.758	442.11	597.331	636.426	611.885	438.416	615.214	-0.488022	1.61214e-06	1.22712e-05	C11orf54	11	93741591	93764749	+	6269	protein_coding	chromosome 11 open reading frame 54 [Source:HGNC Symbol;Acc:HGNC:30204]	-
ENSG00000146453	12.7227	11.0668	12.003	46.4042	44.3597	46.0757	11.9308	45.6132	-1.93713	1.62253e-06	1.23423e-05	PNLDC1	6	159800249	159820704	+	2206	protein_coding	PARN like, ribonuclease domain containing 1 [Source:HGNC Symbol;Acc:HGNC:21185]	-
ENSG00000166140	695.122	639.863	765.19	973.501	902.584	1014.59	700.059	963.557	-0.460601	1.62536e-06	1.23598e-05	ZFYVE19	15	40807086	40815084	+	4779	protein_coding	zinc finger FYVE-type containing 19 [Source:HGNC Symbol;Acc:HGNC:20758]	-
ENSG00000124602	263.707	233.409	227.056	399.866	351.256	362.155	241.391	371.092	-0.621868	1.62724e-06	1.23701e-05	UNC5CL	6	41026911	41039217	-	3136	protein_coding	unc-5 family C-terminal like [Source:HGNC Symbol;Acc:HGNC:21203]	-
ENSG00000198933	805	502.031	706.176	1119.62	900.773	1139.91	671.069	1053.44	-0.651895	1.63154e-06	1.23988e-05	TBKBP1	17	47694081	47712050	+	4280	protein_coding	TBK1 binding protein 1 [Source:HGNC Symbol;Acc:HGNC:30140]	-
ENSG00000279672	194.31	143.869	197.049	285.336	288.791	312.393	178.409	295.507	-0.730075	1.63336e-06	1.24083e-05	AP006621.5	11	779617	780755	+	1139	TEC	TEC	-
ENSG00000255503	6.93966	5.03037	5.00124	30.607	40.7385	28.5669	5.65709	33.3041	-2.56868	1.63385e-06	1.24083e-05	AP001767.3	11	83072402	83097196	-	436	lincRNA	novel transcript	-
ENSG00000223820	49.7342	67.407	48.0119	111.568	110.447	139.149	55.051	120.388	-1.12667	1.65244e-06	1.25413e-05	CFL1P1	10	87817928	87845612	+	2695	transcribed_unprocessed_pseudogene	cofilin 1 pseudogene 1 [Source:HGNC Symbol;Acc:HGNC:28560]	-
ENSG00000251602	89.0589	80.4859	95.0236	171.794	142.132	191.675	88.1895	168.534	-0.934082	1.67294e-06	1.26927e-05	AL928654.1	14	105416884	105419739	-	2279	antisense	uncharacterized LOC100507437 [Source:NCBI gene;Acc:100507437]	-
ENSG00000226328	355.079	315.907	341.085	518.345	475.282	478.266	337.357	490.631	-0.541004	1.68325e-06	1.27627e-05	NUP50-DT	22	45133020	45163781	-	2263	lincRNA	NUP50 divergent transcript [Source:HGNC Symbol;Acc:HGNC:50502]	-
ENSG00000169981	26.602	28.1701	28.007	60.2267	86.0035	78.3287	27.593	74.853	-1.44042	1.68877e-06	1.28004e-05	ZNF35	3	44648727	44660791	+	2663	protein_coding	zinc finger protein 35 [Source:HGNC Symbol;Acc:HGNC:13099]	zf-C2H2
ENSG00000188338	72.8664	89.5406	92.0229	163.896	161.143	155.736	84.81	160.258	-0.91385	1.70335e-06	1.29068e-05	SLC38A3	3	50205246	50221486	+	3968	protein_coding	solute carrier family 38 member 3 [Source:HGNC Symbol;Acc:HGNC:18044]	-
ENSG00000183208	74.023	71.4313	76.0189	133.289	146.659	149.285	73.8244	143.077	-0.955328	1.7143e-06	1.29855e-05	GDPGP1	15	90233808	90245811	+	5778	protein_coding	GDP-D-glucose phosphorylase 1 [Source:HGNC Symbol;Acc:HGNC:34360]	-
ENSG00000132470	218.599	182.099	191.048	328.779	291.506	318.844	197.249	313.043	-0.668413	1.74077e-06	1.31689e-05	ITGB4	17	75721328	75757818	+	6761	protein_coding	integrin subunit beta 4 [Source:HGNC Symbol;Acc:HGNC:6158]	-
ENSG00000054965	3395.81	3481.02	3507.87	4171.44	4321.9	4195.65	3461.57	4229.66	-0.289022	1.75224e-06	1.32514e-05	FAM168A	11	73400487	73598189	-	7887	protein_coding	family with sequence similarity 168 member A [Source:HGNC Symbol;Acc:HGNC:28999]	-
ENSG00000160953	688.183	665.015	736.183	975.475	936.08	900.319	696.46	937.291	-0.427966	1.75548e-06	1.32717e-05	MUM1	19	1354711	1378431	+	9876	protein_coding	melanoma associated antigen (mutated) 1 [Source:HGNC Symbol;Acc:HGNC:29641]	-
ENSG00000171786	77.4928	64.3888	61.0152	143.162	128.553	133.619	67.6323	135.111	-1.00213	1.75733e-06	1.32813e-05	NHLH1	1	160367067	160372848	+	2563	protein_coding	nescient helix-loop-helix 1 [Source:HGNC Symbol;Acc:HGNC:7817]	bHLH
ENSG00000141505	124.914	146.887	143.036	256.704	201.882	261.71	138.279	240.099	-0.792937	1.77304e-06	1.33914e-05	ASGR1	17	7173431	7179564	-	3748	protein_coding	asialoglycoprotein receptor 1 [Source:HGNC Symbol;Acc:HGNC:742]	-
ENSG00000121211	601.437	645.9	620.154	776.036	886.288	906.769	622.497	856.365	-0.460194	1.78137e-06	1.345e-05	MND1	4	153344649	153415118	+	1511	protein_coding	meiotic nuclear divisions 1 [Source:HGNC Symbol;Acc:HGNC:24839]	-
ENSG00000123427	393.247	399.412	398.099	512.421	624.657	581.475	396.919	572.851	-0.529974	1.79319e-06	1.35348e-05	EEF1AKMT3	12	57771492	57782541	+	3172	protein_coding	EEF1A lysine methyltransferase 3 [Source:HGNC Symbol;Acc:HGNC:24936]	-
ENSG00000114473	473.053	518.128	493.123	666.443	697.081	685.606	494.768	683.043	-0.464561	1.82058e-06	1.37372e-05	IQCG	3	197889075	197960142	-	7474	protein_coding	IQ motif containing G [Source:HGNC Symbol;Acc:HGNC:25251]	-
ENSG00000131732	772.615	715.319	783.195	975.475	1011.22	1034.86	757.043	1007.19	-0.412401	1.83587e-06	1.38481e-05	ZCCHC9	5	81301590	81313297	+	5127	protein_coding	zinc finger CCHC-type containing 9 [Source:HGNC Symbol;Acc:HGNC:25424]	-
ENSG00000224699	151.516	153.929	147.037	242.882	256.2	242.358	150.827	247.146	-0.712849	1.84961e-06	1.39472e-05	LAMTOR5-AS1	1	110347116	110443817	+	10755	processed_transcript	LAMTOR5 antisense RNA 1 [Source:HGNC Symbol;Acc:HGNC:40823]	-
ENSG00000198711	63.6135	78.4738	64.0159	169.82	130.363	123.483	68.7011	141.222	-1.03599	1.90365e-06	1.43178e-05	SSBP3-AS1	1	54236440	54239063	+	2624	antisense	SSBP3 antisense RNA 1 [Source:HGNC Symbol;Acc:HGNC:32328]	-
ENSG00000170835	32.3851	22.1336	29.0072	79.9732	73.3293	69.1135	27.842	74.1387	-1.41766	1.95814e-06	1.47134e-05	CEL	9	133061978	133071861	+	2384	protein_coding	carboxyl ester lipase [Source:HGNC Symbol;Acc:HGNC:1848]	-
ENSG00000162616	182.744	232.403	231.057	349.512	384.752	307.786	215.402	347.35	-0.686331	1.97465e-06	1.48232e-05	DNAJB4	1	77979175	78017964	+	3783	protein_coding	DnaJ heat shock protein family (Hsp40) member B4 [Source:HGNC Symbol;Acc:HGNC:14886]	-
ENSG00000100206	90.2155	83.5042	85.0211	171.794	164.765	145.599	86.247	160.719	-0.898777	2.11763e-06	1.58456e-05	DMC1	22	38518949	38570286	-	3524	protein_coding	DNA meiotic recombinase 1 [Source:HGNC Symbol;Acc:HGNC:2927]	-
ENSG00000188428	454.548	521.147	466.116	666.443	652.721	692.057	480.603	670.407	-0.479173	2.1301e-06	1.59287e-05	BLOC1S5	6	8013567	8064414	-	3315	protein_coding	biogenesis of lysosomal organelles complex 1 subunit 5 [Source:HGNC Symbol;Acc:HGNC:18561]	-
ENSG00000007129	62.4569	57.3462	59.0147	116.504	116.784	132.698	59.6059	121.995	-1.03505	2.18398e-06	1.629e-05	CEACAM21	19	41549518	41586844	+	1964	protein_coding	carcinoembryonic antigen related cell adhesion molecule 21 [Source:HGNC Symbol;Acc:HGNC:28834]	-
ENSG00000210082	76167.4	92365.7	78248.5	101846	104348	107334	82260.5	104510	-0.34535	2.21458e-06	1.64919e-05	MT-RNR2	MT	1671	3229	+	1559	Mt_rRNA	mitochondrially encoded 16S RNA [Source:HGNC Symbol;Acc:HGNC:7471]	-
ENSG00000236358	30.0718	28.1701	26.0065	70.1	76.9505	72.7996	28.0828	73.2833	-1.38679	2.225e-06	1.65642e-05	AL355472.3	1	234357006	234365828	+	410	antisense	novel transcript	-
ENSG00000168918	1089.53	1022.17	1242.31	1505.67	1444.86	1503.91	1118	1484.81	-0.408928	2.27112e-06	1.68807e-05	INPP5D	2	233059967	233207903	+	8681	protein_coding	inositol polyphosphate-5-phosphatase D [Source:HGNC Symbol;Acc:HGNC:6079]	-
ENSG00000125510	104.095	77.4677	78.0194	147.111	161.143	188.91	86.5273	165.722	-0.943652	2.28451e-06	1.69641e-05	OPRL1	20	64080173	64100643	+	3549	protein_coding	opioid related nociceptin receptor 1 [Source:HGNC Symbol;Acc:HGNC:8155]	-
ENSG00000273033	321.537	311.883	251.062	444.296	456.271	429.425	294.828	443.331	-0.590498	2.29582e-06	1.70427e-05	LINC02035	3	122886941	122892416	+	5476	lincRNA	long intergenic non-protein coding RNA 2035 [Source:HGNC Symbol;Acc:HGNC:52875]	-
ENSG00000260339	9.25288	4.0243	5.00124	33.569	24.4431	46.9972	6.09281	35.0031	-2.54386	2.42815e-06	1.79566e-05	HEXA-AS1	15	72376113	72378788	+	2676	antisense	HEXA antisense RNA 1 [Source:HGNC Symbol;Acc:HGNC:25810]	-
ENSG00000075292	2675.24	2683.2	2502.62	3184.12	3218.34	3339.57	2620.35	3247.34	-0.309749	2.47322e-06	1.82784e-05	ZNF638	2	71276561	71435069	+	12474	protein_coding	zinc finger protein 638 [Source:HGNC Symbol;Acc:HGNC:17894]	-
ENSG00000137502	183.901	199.203	198.049	302.121	334.056	281.983	193.718	306.053	-0.658876	2.49344e-06	1.8422e-05	RAB30	11	82973133	83071923	-	11832	protein_coding	RAB30, member RAS oncogene family [Source:HGNC Symbol;Acc:HGNC:9770]	-
ENSG00000149346	307.658	370.235	283.07	485.763	439.976	544.615	320.321	490.118	-0.612913	2.49803e-06	1.84443e-05	SLX4IP	20	10435303	10636829	+	6492	protein_coding	SLX4 interacting protein [Source:HGNC Symbol;Acc:HGNC:16225]	-
ENSG00000149809	802.687	792.787	820.204	1028.79	1052.86	1081.86	805.226	1054.5	-0.389183	2.51712e-06	1.85735e-05	TM7SF2	11	65111845	65116384	+	3408	protein_coding	transmembrane 7 superfamily member 2 [Source:HGNC Symbol;Acc:HGNC:11863]	-
ENSG00000149499	2007.87	1520.18	1916.48	2709.22	2211.65	2693.58	1814.84	2538.15	-0.484303	2.54216e-06	1.87405e-05	EML3	11	62602218	62612765	-	5490	protein_coding	echinoderm microtubule associated protein like 3 [Source:HGNC Symbol;Acc:HGNC:26666]	-
ENSG00000167554	13.8793	24.1458	14.0035	53.3155	66.0869	51.6048	17.3429	57.0024	-1.71087	2.54783e-06	1.87646e-05	ZNF610	19	52336245	52367778	+	3546	protein_coding	zinc finger protein 610 [Source:HGNC Symbol;Acc:HGNC:26687]	zf-C2H2
ENSG00000273763	3.46983	13.079	4.001	47.3915	30.7802	35.939	6.84993	38.0369	-2.45297	2.55815e-06	1.88346e-05	AC007318.2	2	65203502	65227605	-	2124	transcribed_processed_pseudogene	marker of proliferation Ki-67 (MKI67) pseudogene	-
ENSG00000138386	622.256	615.717	623.155	816.516	882.667	805.403	620.376	834.862	-0.428687	2.56405e-06	1.88662e-05	NAB1	2	190646746	190692766	+	4887	protein_coding	NGFI-A binding protein 1 [Source:HGNC Symbol;Acc:HGNC:7626]	-
ENSG00000204428	201.25	184.112	186.046	344.576	275.211	294.884	190.469	304.89	-0.678901	2.56515e-06	1.88683e-05	LY6G5C	6	31676684	31684040	-	2621	protein_coding	lymphocyte antigen 6 family member G5C [Source:HGNC Symbol;Acc:HGNC:13932]	-
ENSG00000170486	138.793	141.856	174.043	262.628	235.378	259.867	151.564	252.624	-0.73442	2.56788e-06	1.88794e-05	KRT72	12	52585589	52601538	-	2154	protein_coding	keratin 72 [Source:HGNC Symbol;Acc:HGNC:28932]	-
ENSG00000255624	429.102	340.053	354.088	505.51	562.191	584.24	374.414	550.647	-0.559641	2.56827e-06	1.88794e-05	AC073585.1	10	122879681	122898615	+	2135	transcribed_processed_pseudogene	chromosome 10 open reading frame 88 (C10orf88) pseudogene	-
ENSG00000107551	57.8305	75.4556	83.0206	134.276	141.227	152.971	72.1022	142.825	-0.98095	2.59664e-06	1.9082e-05	RASSF4	10	44959407	44995891	+	9481	protein_coding	Ras association domain family member 4 [Source:HGNC Symbol;Acc:HGNC:20793]	-
ENSG00000180385	318.068	330.998	300.075	494.649	492.483	416.524	316.38	467.885	-0.564343	2.60569e-06	1.91332e-05	EMC3-AS1	3	9986893	10006990	+	3714	transcribed_unprocessed_pseudogene	EMC3 antisense RNA 1 [Source:HGNC Symbol;Acc:HGNC:49223]	-
ENSG00000157227	172.335	171.033	199.05	311.007	266.158	293.963	180.806	290.376	-0.681548	2.60606e-06	1.91332e-05	MMP14	14	22836557	22849027	+	4464	protein_coding	matrix metallopeptidase 14 [Source:HGNC Symbol;Acc:HGNC:7160]	-
ENSG00000163517	411.753	438.648	435.108	600.293	563.096	649.667	428.503	604.352	-0.495232	2.6753e-06	1.96108e-05	HDAC11	3	13479724	13506424	+	5281	protein_coding	histone deacetylase 11 [Source:HGNC Symbol;Acc:HGNC:19086]	-
ENSG00000039523	1065.24	935.649	1051.26	1433.59	1268.32	1340.8	1017.38	1347.57	-0.40573	2.70116e-06	1.97942e-05	RIPOR1	16	67518418	67546788	+	6729	protein_coding	RHO family interacting cell polarization regulator 1 [Source:HGNC Symbol;Acc:HGNC:25836]	-
ENSG00000213672	528.571	511.086	505.126	687.177	688.933	731.682	514.927	702.597	-0.448993	2.76748e-06	2.0261e-05	NCKIPSD	3	48673844	48686364	-	3431	protein_coding	NCK interacting protein with SH3 domain [Source:HGNC Symbol;Acc:HGNC:15486]	-
ENSG00000100055	97.1552	106.644	119.03	191.541	182.871	194.439	107.61	189.617	-0.814361	2.79057e-06	2.04174e-05	CYTH4	22	37282027	37315345	+	6161	protein_coding	cytohesin 4 [Source:HGNC Symbol;Acc:HGNC:9505]	-
ENSG00000237036	294.935	311.883	324.081	446.27	458.987	444.17	310.3	449.809	-0.534584	2.83329e-06	2.06846e-05	ZEB1-AS1	10	31206278	31320447	-	3831	antisense	ZEB1 antisense RNA 1 [Source:HGNC Symbol;Acc:HGNC:42354]	-
ENSG00000260613	53.204	49.2976	50.0124	123.415	100.488	103.21	50.838	109.038	-1.10099	2.84184e-06	2.07405e-05	Z98885.2	22	49832616	49837786	-	1567	lincRNA	novel transcript	-
ENSG00000197587	25.4454	24.1458	19.0047	67.138	51.6021	81.0932	22.8653	66.6111	-1.54604	2.84858e-06	2.078e-05	DMBX1	1	46506996	46514226	+	2896	protein_coding	diencephalon/mesencephalon homeobox 1 [Source:HGNC Symbol;Acc:HGNC:19026]	Homeobox
ENSG00000070182	161.925	130.79	179.045	258.679	277.022	249.73	157.253	261.81	-0.73619	2.85786e-06	2.0838e-05	SPTB	14	64746283	64879907	-	14796	protein_coding	spectrin beta, erythrocytic [Source:HGNC Symbol;Acc:HGNC:11274]	-
ENSG00000180953	79.8061	75.4556	65.0162	138.225	138.511	146.521	73.4259	141.086	-0.945007	2.90072e-06	2.11176e-05	ST20	15	79898840	79923702	-	1614	protein_coding	suppressor of tumorigenicity 20 [Source:HGNC Symbol;Acc:HGNC:33520]	-
ENSG00000130653	227.852	153.929	225.056	411.714	281.548	359.39	202.279	350.884	-0.795577	2.95202e-06	2.14643e-05	PNPLA7	9	137459953	137550534	-	9976	protein_coding	patatin like phospholipase domain containing 7 [Source:HGNC Symbol;Acc:HGNC:24768]	-
ENSG00000163870	907.939	762.604	924.23	1193.67	1153.35	1141.76	864.924	1162.93	-0.427606	3.00064e-06	2.17908e-05	TPRA1	3	127571266	127598267	-	5622	protein_coding	transmembrane protein adipocyte associated 1 [Source:HGNC Symbol;Acc:HGNC:30413]	-
ENSG00000179846	26.602	31.1883	39.0097	82.9352	69.7081	93.0729	32.2667	81.9054	-1.33776	3.00175e-06	2.17921e-05	NKPD1	19	45149750	45158737	-	4310	protein_coding	NTPase KAP family P-loop domain containing 1 [Source:HGNC Symbol;Acc:HGNC:24739]	-
ENSG00000104814	1117.28	830.011	1050.26	1504.68	1258.37	1479.95	999.186	1414.33	-0.502028	3.05644e-06	2.21685e-05	MAP4K1	19	38587641	38618882	-	3953	protein_coding	mitogen-activated protein kinase kinase kinase kinase 1 [Source:HGNC Symbol;Acc:HGNC:6863]	-
ENSG00000106351	488.089	499.013	467.116	757.277	638.236	647.824	484.739	681.112	-0.490051	3.07751e-06	2.23074e-05	AGFG2	7	100539211	100568219	+	5478	protein_coding	ArfGAP with FG repeats 2 [Source:HGNC Symbol;Acc:HGNC:5177]	-
ENSG00000204536	1297.72	1178.11	1266.31	1731.77	1463.87	1819.99	1247.38	1671.87	-0.422724	3.18678e-06	2.3078e-05	CCHCR1	6	31142439	31158238	-	5086	protein_coding	coiled-coil alpha-helical rod protein 1 [Source:HGNC Symbol;Acc:HGNC:13930]	-
ENSG00000170915	264.864	273.652	246.061	373.208	443.597	371.37	261.526	396.058	-0.59971	3.19487e-06	2.31294e-05	PAQR8	6	52361421	52407777	+	5057	protein_coding	progestin and adipoQ receptor family member 8 [Source:HGNC Symbol;Acc:HGNC:15708]	-
ENSG00000100299	810.783	596.602	769.191	1120.61	917.069	1128.85	725.526	1055.51	-0.541684	3.23129e-06	2.33859e-05	ARSA	22	50622754	50628173	-	2932	protein_coding	arylsulfatase A [Source:HGNC Symbol;Acc:HGNC:713]	-
ENSG00000240038	262.55	225.361	225.056	361.36	333.15	403.623	237.656	366.045	-0.625378	3.25688e-06	2.35565e-05	AMY2B	1	103553815	103579534	+	7491	protein_coding	amylase, alpha 2B (pancreatic) [Source:HGNC Symbol;Acc:HGNC:478]	-
ENSG00000124222	1996.31	1928.64	1861.46	2430.79	2312.14	2521.26	1928.81	2421.4	-0.328445	3.26417e-06	2.36019e-05	STX16	20	58651253	58679526	+	5099	protein_coding	syntaxin 16 [Source:HGNC Symbol;Acc:HGNC:11431]	-
ENSG00000268204	15.0359	13.079	13.0032	54.3028	42.5491	46.9972	13.706	47.9497	-1.8091	3.3399e-06	2.40825e-05	AC008763.1	19	7633766	7636990	-	843	antisense	novel transcript, antisense to STXBP2	-
ENSG00000183971	10.4095	2.01215	5.00124	28.6324	31.6855	40.5466	5.80763	33.6215	-2.56762	3.34426e-06	2.41065e-05	NPW	16	2009926	2020755	+	1168	protein_coding	neuropeptide W [Source:HGNC Symbol;Acc:HGNC:30509]	-
ENSG00000133477	328.477	343.071	285.071	504.522	452.65	450.62	318.873	469.264	-0.557536	3.34934e-06	2.41357e-05	FAM83F	22	39994949	40043529	+	16389	protein_coding	family with sequence similarity 83 member F [Source:HGNC Symbol;Acc:HGNC:25148]	-
ENSG00000174669	445.295	414.503	405.101	613.128	535.937	665.333	421.633	604.799	-0.521238	3.43238e-06	2.46733e-05	SLC29A2	11	66362521	66372214	-	2720	protein_coding	solute carrier family 29 member 2 [Source:HGNC Symbol;Acc:HGNC:11004]	-
ENSG00000162757	217.443	243.47	213.053	338.652	328.624	362.155	224.655	343.144	-0.610413	3.45384e-06	2.48123e-05	C1orf74	1	209779208	209784559	-	4684	protein_coding	chromosome 1 open reading frame 74 [Source:HGNC Symbol;Acc:HGNC:26319]	-
ENSG00000141665	33.5417	26.1579	33.0082	86.8845	72.424	73.7211	30.9026	77.6765	-1.3313	3.47826e-06	2.49724e-05	FBXO15	18	74073353	74147865	-	6245	protein_coding	F-box protein 15 [Source:HGNC Symbol;Acc:HGNC:13617]	-
ENSG00000144648	3.46983	10.0607	8.00199	40.4803	34.4014	33.1745	7.17752	36.0187	-2.30519	3.50109e-06	2.51132e-05	ACKR2	3	42804752	42887974	+	5457	protein_coding	atypical chemokine receptor 2 [Source:HGNC Symbol;Acc:HGNC:1565]	-
ENSG00000158161	870.927	843.09	903.225	1127.52	1121.67	1149.13	872.414	1132.77	-0.376735	3.54809e-06	2.54113e-05	EYA3	1	27970344	28088696	-	6483	protein_coding	EYA transcriptional coactivator and phosphatase 3 [Source:HGNC Symbol;Acc:HGNC:3521]	-
ENSG00000145348	383.994	376.272	365.091	552.901	580.297	482.873	375.119	538.69	-0.522546	3.55612e-06	2.5461e-05	TBCK	4	106041599	106321495	-	11112	protein_coding	TBC1 domain containing kinase [Source:HGNC Symbol;Acc:HGNC:28261]	-
ENSG00000111665	815.41	727.392	744.185	1055.45	936.985	1094.76	762.329	1029.06	-0.43362	3.56298e-06	2.55023e-05	CDCA3	12	6844793	6852066	-	5653	protein_coding	cell division cycle associated 3 [Source:HGNC Symbol;Acc:HGNC:14624]	-
ENSG00000215788	150.359	93.5649	116.029	254.729	176.533	243.28	119.984	224.847	-0.91012	3.61032e-06	2.58254e-05	TNFRSF25	1	6460786	6466195	-	4283	protein_coding	TNF receptor superfamily member 25 [Source:HGNC Symbol;Acc:HGNC:11910]	-
ENSG00000119906	976.179	1137.87	907.226	1322.03	1489.22	1304.86	1007.09	1372.04	-0.446049	3.61529e-06	2.5853e-05	SLF2	10	100912569	100965136	+	9208	protein_coding	SMC5-SMC6 complex localization factor 2 [Source:HGNC Symbol;Acc:HGNC:17814]	-
ENSG00000186806	100.625	79.4799	89.0221	157.972	151.185	190.753	89.709	166.637	-0.896823	3.63348e-06	2.59672e-05	VSIG10L	19	51331536	51342124	-	3771	protein_coding	V-set and immunoglobulin domain containing 10 like [Source:HGNC Symbol;Acc:HGNC:27111]	-
ENSG00000104327	40.4813	45.2733	35.0087	104.656	86.0035	87.5438	40.2545	92.7345	-1.20308	3.63503e-06	2.59704e-05	CALB1	8	90058608	90095475	-	7138	protein_coding	calbindin 1 [Source:HGNC Symbol;Acc:HGNC:1434]	-
ENSG00000080546	409.44	497.001	452.112	583.508	713.376	657.039	452.851	651.308	-0.523444	3.67753e-06	2.625e-05	SESN1	6	108986437	109094819	-	5121	protein_coding	sestrin 1 [Source:HGNC Symbol;Acc:HGNC:21595]	-
ENSG00000130035	69.3966	77.4677	58.0144	133.289	138.511	129.933	68.2929	133.911	-0.972222	3.76397e-06	2.68342e-05	GALNT8	12	4720341	4851927	+	9651	protein_coding	polypeptide N-acetylgalactosaminyltransferase 8 [Source:HGNC Symbol;Acc:HGNC:4130]	-
ENSG00000259315	20.819	13.079	13.0032	59.2394	44.3597	52.5263	15.6337	52.0418	-1.74574	3.8036e-06	2.71002e-05	ACTG1P17	15	82725873	82738904	-	2096	transcribed_processed_pseudogene	actin gamma 1 pseudogene 17 [Source:HGNC Symbol;Acc:HGNC:51497]	-
ENSG00000277232	42.7946	47.2855	43.0107	98.7323	100.488	93.0729	44.3636	97.4312	-1.13388	3.80547e-06	2.71053e-05	GTSE1-DT	22	46295143	46296660	-	1518	lincRNA	GTSE1 divergent transcript [Source:HGNC Symbol;Acc:HGNC:27163]	-
ENSG00000172638	142.263	84.5102	127.032	209.313	200.071	236.829	117.935	215.404	-0.873513	3.80843e-06	2.71181e-05	EFEMP2	11	65866441	65873592	-	5397	protein_coding	EGF containing fibulin extracellular matrix protein 2 [Source:HGNC Symbol;Acc:HGNC:3219]	-
ENSG00000175274	1650.48	1429.63	1674.42	2049.68	1950.02	2208.87	1584.84	2069.52	-0.38529	3.82115e-06	2.72004e-05	TP53I11	11	44885903	44951306	-	7345	protein_coding	tumor protein p53 inducible protein 11 [Source:HGNC Symbol;Acc:HGNC:16842]	-
ENSG00000285895	9.25288	20.1215	14.0035	59.2394	50.6968	43.3111	14.4593	51.0824	-1.80707	3.83508e-06	2.72913e-05	AP003557.2	11	58491773	58493480	-	1526	lincRNA	novel transcript	-
ENSG00000278709	31.2285	42.2551	45.0112	82.9352	96.8671	95.8374	39.4983	91.8799	-1.21226	3.88164e-06	2.75974e-05	NKILA	20	57710183	57712780	+	2598	antisense	NF-kappaB interacting lncRNA [Source:HGNC Symbol;Acc:HGNC:51599]	-
ENSG00000131480	194.31	191.154	181.045	288.298	289.696	300.413	188.837	292.803	-0.63368	3.9811e-06	2.82273e-05	AOC2	17	42844600	42850707	+	2657	protein_coding	amine oxidase, copper containing 2 [Source:HGNC Symbol;Acc:HGNC:549]	-
ENSG00000184619	45.1078	72.4374	56.0139	145.137	114.068	112.425	57.853	123.876	-1.0912	3.98261e-06	2.82295e-05	KRBA2	17	8356902	8376711	-	3701	protein_coding	KRAB-A domain containing 2 [Source:HGNC Symbol;Acc:HGNC:26989]	-
ENSG00000072832	35.8549	25.1519	48.0119	94.783	81.477	91.2298	36.3396	89.1633	-1.2935	4.03131e-06	2.85573e-05	CRMP1	4	5748084	5893058	-	5823	protein_coding	collapsin response mediator protein 1 [Source:HGNC Symbol;Acc:HGNC:2365]	-
ENSG00000205869	5.78305	7.04252	4.001	25.6704	28.0643	43.3111	5.60885	32.3486	-2.53096	4.0528e-06	2.86839e-05	KRTAP5-1	11	1584342	1585283	-	942	protein_coding	keratin associated protein 5-1 [Source:HGNC Symbol;Acc:HGNC:23596]	-
ENSG00000135469	544.763	454.746	507.126	682.24	674.448	735.368	502.212	697.352	-0.475168	4.086e-06	2.88829e-05	COQ10A	12	56266858	56270966	+	3243	protein_coding	coenzyme Q10A [Source:HGNC Symbol;Acc:HGNC:26515]	-
ENSG00000265206	3844.57	3747.63	3731.93	5281.19	4196.06	5679.29	3774.71	5052.18	-0.42051	4.10424e-06	2.89862e-05	AC004687.1	17	58330884	58332508	-	1625	antisense	novel transcript, MIR142 host	-
ENSG00000061918	330.79	366.211	291.072	467.004	506.063	473.658	329.358	482.241	-0.550575	4.10668e-06	2.89947e-05	GUCY1B1	4	155758992	155807591	+	3724	protein_coding	guanylate cyclase 1 soluble subunit beta 1 [Source:HGNC Symbol;Acc:HGNC:4687]	-
ENSG00000167619	69.3966	43.2612	72.0179	140.2	107.731	145.599	61.5586	131.177	-1.09377	4.12338e-06	2.91038e-05	TMEM145	19	42313325	42325062	+	2640	protein_coding	transmembrane protein 145 [Source:HGNC Symbol;Acc:HGNC:26912]	-
ENSG00000280385	329.634	353.132	318.079	480.826	483.43	466.286	333.615	476.847	-0.515083	4.14107e-06	2.9211e-05	AP000648.3	11	90193614	90198120	+	4507	TEC	novel transcript	-
ENSG00000144677	290.309	299.81	270.067	421.587	430.017	403.623	286.729	418.409	-0.545563	4.18373e-06	2.94942e-05	CTDSPL	3	37861960	37984469	+	5796	protein_coding	CTD small phosphatase like [Source:HGNC Symbol;Acc:HGNC:16890]	-
ENSG00000231890	27.7586	19.1154	23.0057	80.9605	57.0339	59.8984	23.2933	65.9643	-1.50607	4.21101e-06	2.96645e-05	DARS-AS1	2	135985176	136022593	+	6566	antisense	DARS antisense RNA 1 [Source:HGNC Symbol;Acc:HGNC:40170]	-
ENSG00000232907	67.0834	62.3766	66.0164	136.251	122.215	124.404	65.1588	127.623	-0.97003	4.27341e-06	3.00901e-05	DLGAP4-AS1	20	36507702	36573391	-	2437	antisense	DLGAP4 antisense RNA 1 [Source:HGNC Symbol;Acc:HGNC:51223]	-
ENSG00000094631	1105.72	999.032	1169.29	1535.29	1325.36	1489.17	1091.35	1449.94	-0.409683	4.29115e-06	3.0206e-05	HDAC6	X	48801377	48824982	+	10602	protein_coding	histone deacetylase 6 [Source:HGNC Symbol;Acc:HGNC:14064]	-
ENSG00000115641	764.519	733.428	726.181	958.691	1010.31	951.924	741.376	973.643	-0.393905	4.313e-06	3.03506e-05	FHL2	2	105357712	105438513	-	6626	protein_coding	four and a half LIM domains 2 [Source:HGNC Symbol;Acc:HGNC:3703]	-
ENSG00000100228	34.6983	27.164	47.0117	91.8211	84.1929	86.6223	36.2913	87.5454	-1.26825	4.37039e-06	3.07359e-05	RAB36	22	23145326	23164350	+	4107	protein_coding	RAB36, member RAS oncogene family [Source:HGNC Symbol;Acc:HGNC:9775]	-
ENSG00000230091	17.3491	21.1276	38.0095	78.9859	62.4657	76.4856	25.4954	72.6457	-1.49954	4.37358e-06	3.07491e-05	TMEM254-AS1	10	80046860	80078912	-	3138	antisense	TMEM254 antisense RNA 1 [Source:HGNC Symbol;Acc:HGNC:27340]	-
ENSG00000143669	461.487	442.673	480.119	610.166	765.884	610.964	461.426	662.338	-0.522072	4.39348e-06	3.08718e-05	LYST	1	235661041	235883640	-	19614	protein_coding	lysosomal trafficking regulator [Source:HGNC Symbol;Acc:HGNC:1968]	-
ENSG00000218510	98.3118	114.692	129.032	232.021	193.734	181.538	114.012	202.431	-0.82359	4.39367e-06	3.08718e-05	LINC00339	1	22024558	22031223	+	3764	processed_transcript	long intergenic non-protein coding RNA 339 [Source:HGNC Symbol;Acc:HGNC:25011]	-
ENSG00000157851	30.0718	28.1701	27.0067	76.0239	73.3293	67.2705	28.4162	72.2079	-1.34704	4.43844e-06	3.11677e-05	DPYSL5	2	26847747	26950351	+	7079	protein_coding	dihydropyrimidinase like 5 [Source:HGNC Symbol;Acc:HGNC:20637]	-
ENSG00000177807	121.444	118.717	97.0241	204.376	217.272	172.323	112.395	197.99	-0.818946	4.54731e-06	3.18939e-05	KCNJ10	1	159998651	160070483	-	6575	protein_coding	potassium voltage-gated channel subfamily J member 10 [Source:HGNC Symbol;Acc:HGNC:6256]	-
ENSG00000174807	325.007	186.124	287.071	486.75	384.752	472.736	266.067	448.08	-0.754388	4.55075e-06	3.19085e-05	CD248	11	66314487	66317044	-	2558	protein_coding	CD248 molecule [Source:HGNC Symbol;Acc:HGNC:18219]	-
ENSG00000161912	235.948	225.361	265.066	385.056	356.688	352.94	242.125	364.895	-0.590586	4.63027e-06	3.24369e-05	ADCY10P1	6	41101022	41140835	+	5804	transcribed_unprocessed_pseudogene	adenylate cyclase 10, soluble pseudogene 1 [Source:HGNC Symbol;Acc:HGNC:44143]	-
ENSG00000183019	74.023	87.5285	82.0204	175.744	137.606	146.521	81.1906	153.29	-0.91307	4.66247e-06	3.26331e-05	MCEMP1	19	7676628	7679826	+	1906	protein_coding	mast cell expressed membrane protein 1 [Source:HGNC Symbol;Acc:HGNC:27291]	-
ENSG00000283662	8.09627	6.03645	6.00149	24.6831	36.212	41.4681	6.7114	34.1211	-2.35678	4.69541e-06	3.28538e-05	AC138904.3	16	28258686	28292173	+	2681	lincRNA	novel transcript	-
ENSG00000275294	23.1322	29.1762	19.0047	64.176	64.2763	67.2705	23.771	65.2409	-1.45605	4.77062e-06	3.33501e-05	LINC02340	13	27178263	27251288	-	1098	lincRNA	long intergenic non-protein coding RNA 2340 [Source:HGNC Symbol;Acc:HGNC:53260]	-
ENSG00000196476	647.701	571.45	692.172	853.047	831.065	940.865	637.108	874.993	-0.457995	4.79069e-06	3.34605e-05	C20orf96	20	270863	290778	-	1730	protein_coding	chromosome 20 open reading frame 96 [Source:HGNC Symbol;Acc:HGNC:16227]	-
ENSG00000228109	60.1437	48.2916	59.0147	106.631	99.583	160.343	55.8166	122.186	-1.13277	4.79462e-06	3.34779e-05	MELTF-AS1	3	196999460	197004744	+	1139	antisense	MELTF antisense RNA 1 [Source:HGNC Symbol;Acc:HGNC:40373]	-
ENSG00000197580	163.082	148.899	143.036	256.704	258.01	224.849	151.672	246.521	-0.702468	4.86122e-06	3.39024e-05	BCO2	11	112175467	112224699	+	6789	protein_coding	beta-carotene oxygenase 2 [Source:HGNC Symbol;Acc:HGNC:18503]	-
ENSG00000237575	21.9756	11.0668	15.0037	70.1	34.4014	64.506	16.0154	56.3358	-1.82445	4.88815e-06	3.40801e-05	PYY2	17	28226563	28228065	+	1076	transcribed_unprocessed_pseudogene	peptide YY 2 (pseudogene) [Source:HGNC Symbol;Acc:HGNC:9749]	-
ENSG00000271976	150.359	156.948	170.042	239.92	249.863	281.062	159.116	256.948	-0.690441	4.94649e-06	3.44765e-05	AC012467.2	3	53858994	53861576	-	2583	antisense	novel transcript, antisense to IL17RB	-
ENSG00000260293	126.07	119.723	105.026	200.427	192.829	203.655	116.94	198.97	-0.768866	5.01204e-06	3.49022e-05	AC106820.4	16	2476558	2482173	+	5616	sense_intronic	novel transcript, intronic to TBC1D24	-
ENSG00000239523	18.5058	14.085	10.0025	57.2648	47.0756	42.3896	14.1978	48.91	-1.79446	5.06091e-06	3.52111e-05	MYLK-AS1	3	123585542	123644568	+	980	antisense	MYLK antisense RNA 1 [Source:HGNC Symbol;Acc:HGNC:42440]	-
ENSG00000109832	333.104	367.217	380.095	522.294	505.157	504.068	360.138	510.506	-0.501535	5.06813e-06	3.52509e-05	DDX25	11	125903348	125943702	+	11167	protein_coding	DEAD-box helicase 25 [Source:HGNC Symbol;Acc:HGNC:18698]	-
ENSG00000168301	89.0589	84.5102	73.0182	145.137	141.227	175.088	82.1958	153.817	-0.90676	5.07634e-06	3.52974e-05	KCTD6	3	58492114	58502360	+	3068	protein_coding	potassium channel tetramerization domain containing 6 [Source:HGNC Symbol;Acc:HGNC:22235]	-
ENSG00000112511	1069.86	916.534	1031.26	1379.29	1210.39	1484.56	1005.88	1358.08	-0.433613	5.11395e-06	3.5544e-05	PHF1	6	33410399	33416453	+	3596	protein_coding	PHD finger protein 1 [Source:HGNC Symbol;Acc:HGNC:8919]	-
ENSG00000197375	436.042	519.134	506.126	674.342	716.092	645.981	487.101	678.805	-0.477022	5.12984e-06	3.56271e-05	SLC22A5	5	132369752	132395614	+	12788	protein_coding	solute carrier family 22 member 5 [Source:HGNC Symbol;Acc:HGNC:10969]	-
ENSG00000166965	943.793	904.461	834.207	1249.95	1113.52	1169.4	894.154	1177.62	-0.397726	5.19308e-06	3.60342e-05	RCCD1	15	90954870	90963125	+	4969	protein_coding	RCC1 domain containing 1 [Source:HGNC Symbol;Acc:HGNC:30457]	-
ENSG00000217801	190.841	150.911	203.051	305.083	270.685	300.413	181.601	292.06	-0.686071	5.23534e-06	3.62844e-05	AL390719.1	1	1059734	1069355	+	2171	transcribed_unprocessed_pseudogene	uncharacterized LOC100288175 [Source:NCBI gene;Acc:100288175]	-
ENSG00000115257	414.066	265.604	431.107	972.513	686.217	848.714	370.259	835.815	-1.17493	5.32889e-06	3.69218e-05	PCSK4	19	1481428	1490752	-	3792	protein_coding	proprotein convertase subtilisin/kexin type 4 [Source:HGNC Symbol;Acc:HGNC:8746]	-
ENSG00000178075	105.251	91.5528	78.0194	168.832	155.712	174.166	91.6079	166.237	-0.863606	5.33323e-06	3.69388e-05	GRAMD1C	3	113828182	113947174	+	7814	protein_coding	GRAM domain containing 1C [Source:HGNC Symbol;Acc:HGNC:25252]	-
ENSG00000277268	37.0115	36.2187	51.0127	112.555	105.015	74.6426	41.4143	97.4041	-1.22961	5.34263e-06	3.69678e-05	LHX1-DT	17	36861674	36936661	-	2544	antisense	LHX1 divergent transcript [Source:HGNC Symbol;Acc:HGNC:53778]	-
ENSG00000185215	213.973	169.02	217.054	344.576	277.022	340.96	200.016	320.853	-0.682453	5.34343e-06	3.69678e-05	TNFAIP2	14	103123442	103137439	+	5029	protein_coding	TNF alpha induced protein 2 [Source:HGNC Symbol;Acc:HGNC:11895]	-
ENSG00000205890	12.7227	4.0243	5.00124	57.2648	25.3484	32.253	7.24942	38.2887	-2.42639	5.42991e-06	3.75106e-05	AC108134.1	16	3032481	3039133	+	3061	antisense	uncharacterized LOC100128770 [Source:NCBI gene;Acc:100128770]	-
ENSG00000283491	24.2888	31.1883	23.0057	62.2014	77.8558	67.2705	26.1609	69.1092	-1.40036	5.55312e-06	3.82376e-05	AC017104.5	2	231497090	231507256	-	639	unprocessed_pseudogene	nucleolin (NCL) pseudogene	-
ENSG00000267858	134.167	87.5285	136.034	192.528	237.189	212.87	119.243	214.195	-0.848453	5.57278e-06	3.83278e-05	MZF1-AS1	19	58559129	58574797	+	2968	antisense	MZF1 antisense RNA 1 [Source:HGNC Symbol;Acc:HGNC:51271]	-
ENSG00000179523	322.694	326.974	289.072	415.663	452.65	515.126	312.913	461.146	-0.560753	5.59512e-06	3.84702e-05	EIF3J-DT	15	44527257	44536923	-	3330	lincRNA	EIF3J divergent transcript [Source:HGNC Symbol;Acc:HGNC:48616]	-
ENSG00000088543	289.152	279.689	273.068	462.067	376.605	409.152	280.636	415.941	-0.567375	5.61861e-06	3.85971e-05	C3orf18	3	50558025	50571027	-	3248	protein_coding	chromosome 3 open reading frame 18 [Source:HGNC Symbol;Acc:HGNC:24837]	-
ENSG00000148200	212.816	170.027	205.051	303.108	347.635	281.983	195.965	310.909	-0.668106	5.61886e-06	3.85971e-05	NR6A1	9	124517275	124771310	-	7124	protein_coding	nuclear receptor subfamily 6 group A member 1 [Source:HGNC Symbol;Acc:HGNC:7985]	GCNF-like
ENSG00000162694	566.739	619.742	612.152	807.63	793.043	800.795	599.544	800.489	-0.415898	5.64584e-06	3.87619e-05	EXTL2	1	100872372	100895998	-	4834	protein_coding	exostosin like glycosyltransferase 2 [Source:HGNC Symbol;Acc:HGNC:3516]	-
ENSG00000164465	245.201	254.537	252.063	344.576	383.847	386.114	250.6	371.512	-0.568166	5.73391e-06	3.93204e-05	DCBLD1	6	117453817	117569858	+	6819	protein_coding	discoidin, CUB and LCCL domain containing 1 [Source:HGNC Symbol;Acc:HGNC:21479]	-
ENSG00000127191	966.926	890.376	901.224	1202.56	1149.73	1213.63	919.509	1188.64	-0.37108	5.75764e-06	3.94715e-05	TRAF2	9	136881912	136926607	+	3663	protein_coding	TNF receptor associated factor 2 [Source:HGNC Symbol;Acc:HGNC:12032]	-
ENSG00000133460	416.379	329.992	389.097	704.949	488.862	552.908	378.49	582.24	-0.62164	5.77317e-06	3.95664e-05	SLC2A11	22	23856703	23886309	+	8890	protein_coding	solute carrier family 2 member 11 [Source:HGNC Symbol;Acc:HGNC:14239]	-
ENSG00000284747	15.0359	16.0972	14.0035	43.4422	49.7915	54.3693	15.0455	49.201	-1.71043	5.79136e-06	3.96795e-05	AL034417.4	1	7991134	8005312	+	4116	antisense	novel transcript, antisense to ERRFI1	-
ENSG00000213937	13.8793	5.03037	16.004	42.4549	30.7802	77.4071	11.6379	50.2141	-2.11516	5.8129e-06	3.9815e-05	CLDN9	16	3012456	3014505	+	2050	protein_coding	claudin 9 [Source:HGNC Symbol;Acc:HGNC:2051]	-
ENSG00000087903	227.852	197.191	238.059	327.791	335.866	343.725	221.034	335.794	-0.604144	5.82958e-06	3.99062e-05	RFX2	19	5993164	6199572	-	9094	protein_coding	regulatory factor X2 [Source:HGNC Symbol;Acc:HGNC:9983]	RFX
ENSG00000116151	386.308	332.005	364.091	577.584	473.472	516.048	360.801	522.368	-0.534357	5.85049e-06	4.00377e-05	MORN1	1	2321253	2391707	-	11337	protein_coding	MORN repeat containing 1 [Source:HGNC Symbol;Acc:HGNC:25852]	-
ENSG00000231443	25.4454	36.2187	22.0055	72.0746	67.8975	77.4071	27.8899	72.4597	-1.37483	6.04287e-06	4.12697e-05	AC124944.2	3	195937243	195938739	+	1242	processed_pseudogene	protein phosphatase 4, regulatory subunit 2 (PPP4R2) pseudogene	-
ENSG00000117010	306.502	294.78	286.071	435.41	426.396	414.681	295.784	425.496	-0.525283	6.07237e-06	4.14228e-05	ZNF684	1	40531561	40548169	+	3115	protein_coding	zinc finger protein 684 [Source:HGNC Symbol;Acc:HGNC:28418]	zf-C2H2
ENSG00000165730	196.624	208.257	194.048	286.324	305.991	328.059	199.643	306.791	-0.620038	6.09962e-06	4.15966e-05	STOX1	10	68827541	68895432	+	3904	protein_coding	storkhead box 1 [Source:HGNC Symbol;Acc:HGNC:23508]	-
ENSG00000143552	18.5058	33.2005	31.0077	91.8211	66.9922	64.506	27.5713	74.4397	-1.42093	6.14264e-06	4.18411e-05	NUP210L	1	153992685	154155116	-	5889	protein_coding	nucleoporin 210 like [Source:HGNC Symbol;Acc:HGNC:29915]	-
ENSG00000283078	34.6983	32.1944	33.0082	81.9478	69.7081	87.5438	33.3003	79.7332	-1.2605	6.14738e-06	4.18613e-05	AL137077.2	20	62066830	62068437	+	1608	lincRNA	novel transcript	-
ENSG00000181029	105.251	116.705	127.032	229.059	172.007	209.184	116.329	203.417	-0.802569	6.28822e-06	4.27581e-05	TRAPPC5	19	7680843	7687703	+	5669	protein_coding	trafficking protein particle complex 5 [Source:HGNC Symbol;Acc:HGNC:23067]	-
ENSG00000230583	26.602	30.1822	11.0027	65.1633	61.5604	72.7996	22.5957	66.5078	-1.56357	6.32089e-06	4.29553e-05	GTF2IRD1P1	7	66809993	66844882	-	3265	transcribed_unprocessed_pseudogene	GTF2I repeat domain containing 1 pseudogene 1 [Source:HGNC Symbol;Acc:HGNC:44136]	-
ENSG00000144476	92.5288	103.626	86.0214	199.439	156.617	157.579	94.0586	171.212	-0.862361	6.39591e-06	4.34146e-05	ACKR3	2	236567787	236582358	+	2258	protein_coding	atypical chemokine receptor 3 [Source:HGNC Symbol;Acc:HGNC:23692]	-
ENSG00000267691	12.7227	5.03037	4.001	36.531	35.3067	33.1745	7.25136	35.004	-2.30201	6.45758e-06	4.38078e-05	SHC1P2	17	44228760	44230228	-	1469	processed_pseudogene	SHC adaptor protein 1 pseudogene 2 [Source:HGNC Symbol;Acc:HGNC:10842]	-
ENSG00000263834	19.6624	17.1033	28.007	63.1887	60.6551	59.8984	21.5909	61.2474	-1.50052	6.47561e-06	4.3906e-05	MIR4635	5	1062896	1062974	-	79	miRNA	microRNA 4635 [Source:HGNC Symbol;Acc:HGNC:41748]	-
ENSG00000182359	99.4684	78.4738	91.0226	171.794	157.522	155.736	89.655	161.684	-0.853132	6.5336e-06	4.4285e-05	KBTBD3	11	106051098	106077765	-	5516	protein_coding	kelch repeat and BTB domain containing 3 [Source:HGNC Symbol;Acc:HGNC:22934]	-
ENSG00000054690	170.022	174.051	156.039	295.21	246.242	257.102	166.704	266.184	-0.674665	6.65935e-06	4.50981e-05	PLEKHH1	14	67533301	67589612	+	10817	protein_coding	pleckstrin homology, MyTH4 and FERM domain containing H1 [Source:HGNC Symbol;Acc:HGNC:17733]	-
ENSG00000171219	301.875	268.622	318.079	447.257	399.237	457.071	296.192	434.522	-0.552879	6.67957e-06	4.5222e-05	CDC42BPG	11	64823387	64844569	-	6112	protein_coding	CDC42 binding protein kinase gamma [Source:HGNC Symbol;Acc:HGNC:29829]	-
ENSG00000018408	23.1322	25.1519	14.0035	56.2774	55.2233	70.035	20.7625	60.5119	-1.54784	6.68995e-06	4.52791e-05	WWTR1	3	149517235	149736714	-	8413	protein_coding	WW domain containing transcription regulator 1 [Source:HGNC Symbol;Acc:HGNC:24042]	-
ENSG00000246982	12.7227	10.0607	9.00224	45.4169	32.5908	45.1542	10.5952	41.0539	-1.96077	6.83596e-06	4.61872e-05	Z84485.1	6	36146698	36197205	-	1463	antisense	novel transcript, antisense to BRPF3	-
ENSG00000135638	52.0474	32.1944	31.0077	75.0366	86.9088	118.875	38.4165	93.6069	-1.29592	6.89034e-06	4.65277e-05	EMX1	2	72916260	72936071	+	5516	protein_coding	empty spiracles homeobox 1 [Source:HGNC Symbol;Acc:HGNC:3340]	Homeobox
ENSG00000171067	209.346	193.166	188.047	293.235	286.075	332.666	196.853	303.992	-0.628629	6.90508e-06	4.66003e-05	C11orf24	11	68261335	68272001	-	3406	protein_coding	chromosome 11 open reading frame 24 [Source:HGNC Symbol;Acc:HGNC:1174]	-
ENSG00000228775	50.8908	59.3584	49.0122	96.7577	116.784	116.111	53.0871	109.884	-1.04956	7.06059e-06	4.75949e-05	WEE2-AS1	7	141704338	141738346	-	3504	antisense	WEE2 antisense RNA 1 [Source:HGNC Symbol;Acc:HGNC:48669]	-
ENSG00000176809	320.381	255.543	285.071	446.27	403.764	418.367	286.998	422.8	-0.560886	7.09581e-06	4.78185e-05	LRRC37A3	17	64854312	64919480	-	7641	protein_coding	leucine rich repeat containing 37 member A3 [Source:HGNC Symbol;Acc:HGNC:32427]	-
ENSG00000227398	137.637	163.99	155.039	256.704	232.662	246.966	152.222	245.444	-0.686285	7.19823e-06	4.84948e-05	KIF9-AS1	3	47164497	47246601	+	4898	antisense	KIF9 antisense RNA 1 [Source:HGNC Symbol;Acc:HGNC:26822]	-
ENSG00000170734	977.335	953.758	868.216	1159.12	1267.42	1216.4	933.103	1214.31	-0.381038	7.21963e-06	4.85969e-05	POLH	6	43576150	43615660	+	3540	protein_coding	DNA polymerase eta [Source:HGNC Symbol;Acc:HGNC:9181]	-
ENSG00000178966	835.072	924.582	886.22	1105.8	1125.29	1229.3	881.958	1153.46	-0.386595	7.25442e-06	4.8789e-05	RMI1	9	83980711	84004074	+	3507	protein_coding	RecQ mediated genome instability 1 [Source:HGNC Symbol;Acc:HGNC:25764]	-
ENSG00000229043	392.091	366.211	420.104	565.736	525.979	557.516	392.802	549.744	-0.484575	7.30852e-06	4.91246e-05	AC091729.3	7	1160374	1165267	+	2002	antisense	uncharacterized LOC101927021 [Source:NCBI gene;Acc:101927021]	-
ENSG00000134242	944.95	1033.24	964.24	1243.04	1338.03	1223.77	980.809	1268.28	-0.370491	7.34172e-06	4.93194e-05	PTPN22	1	113813811	113871759	-	4503	protein_coding	protein tyrosine phosphatase, non-receptor type 22 [Source:HGNC Symbol;Acc:HGNC:9652]	-
ENSG00000163462	461.487	386.333	466.116	716.797	564.907	617.414	437.979	633.039	-0.531404	7.37775e-06	4.9533e-05	TRIM46	1	155173787	155184971	+	4533	protein_coding	tripartite motif containing 46 [Source:HGNC Symbol;Acc:HGNC:19019]	-
ENSG00000126895	600.28	517.122	634.158	797.757	759.546	849.636	583.853	802.313	-0.458902	7.40273e-06	4.96722e-05	AVPR2	X	153902531	153907166	+	2252	protein_coding	arginine vasopressin receptor 2 [Source:HGNC Symbol;Acc:HGNC:897]	-
ENSG00000261226	50.8908	51.3098	64.0159	123.415	102.299	115.189	55.4055	113.634	-1.0328	7.40503e-06	4.96734e-05	AC092384.3	16	88936779	88939651	-	2873	sense_intronic	novel transcript	-
ENSG00000235688	152.672	147.893	145.036	272.501	193.734	301.335	148.534	255.857	-0.784367	7.44511e-06	4.99136e-05	AC116614.1	2	949627	950274	-	539	antisense	novel transcript	-
ENSG00000106560	794.591	990.983	935.233	1154.18	1226.68	1262.47	906.936	1214.45	-0.419933	7.50259e-06	5.02845e-05	GIMAP2	7	150685697	150693641	+	2097	protein_coding	GTPase, IMAP family member 2 [Source:HGNC Symbol;Acc:HGNC:21789]	-
ENSG00000279900	16.1925	11.0668	9.00224	62.2014	40.7385	34.096	12.0872	45.6786	-1.92772	7.52131e-06	5.03812e-05	AP001767.4	11	83083687	83084138	+	452	TEC	TEC	-
ENSG00000241764	32.3851	37.2248	34.0085	77.0112	74.2346	93.0729	34.5394	81.4396	-1.2358	7.58893e-06	5.07905e-05	AC002467.1	7	107742817	107744581	-	984	antisense	uncharacterized LOC101927974 [Source:NCBI gene;Acc:101927974]	-
ENSG00000125968	941.48	911.503	913.227	1130.49	1169.65	1358.31	922.07	1219.48	-0.40388	7.62325e-06	5.10056e-05	ID1	20	31605283	31606515	+	1233	protein_coding	inhibitor of DNA binding 1, HLH protein [Source:HGNC Symbol;Acc:HGNC:5360]	bHLH
ENSG00000114854	21.9756	7.04252	12.003	51.3408	39.8332	56.2123	13.6737	49.1288	-1.86539	7.66686e-06	5.12534e-05	TNNC1	3	52451102	52454070	-	1168	protein_coding	troponin C1, slow skeletal and cardiac type [Source:HGNC Symbol;Acc:HGNC:11943]	-
ENSG00000188039	3.46983	7.04252	1.00025	15.7972	40.7385	31.3315	3.83753	29.289	-2.93255	7.67303e-06	5.128e-05	NWD1	19	16719976	16817963	+	8915	protein_coding	NACHT and WD repeat domain containing 1 [Source:HGNC Symbol;Acc:HGNC:27619]	-
ENSG00000102738	479.993	518.128	543.135	685.202	675.354	739.054	513.752	699.87	-0.444836	7.86565e-06	5.24923e-05	MRPS31	13	40729135	40771173	-	2124	protein_coding	mitochondrial ribosomal protein S31 [Source:HGNC Symbol;Acc:HGNC:16632]	-
ENSG00000244617	191.997	239.446	221.055	352.474	338.582	309.629	217.499	333.562	-0.613915	7.87369e-06	5.2531e-05	ASPRV1	2	69960089	69962265	-	2177	protein_coding	aspartic peptidase retroviral like 1 [Source:HGNC Symbol;Acc:HGNC:26321]	-
ENSG00000204569	2522.57	2552.41	2597.65	3115.99	3040.9	3185.67	2557.54	3114.19	-0.283941	7.90339e-06	5.27141e-05	PPP1R10	6	30600400	30618612	-	5215	protein_coding	protein phosphatase 1 regulatory subunit 10 [Source:HGNC Symbol;Acc:HGNC:9284]	-
ENSG00000086061	5499.68	5829.19	5776.44	6598.28	6998.87	7056.03	5701.77	6884.39	-0.27183	8.0066e-06	5.33264e-05	DNAJA1	9	33025211	33039907	+	2730	protein_coding	DnaJ heat shock protein family (Hsp40) member A1 [Source:HGNC Symbol;Acc:HGNC:5229]	-
ENSG00000281731	26.602	41.249	34.0085	87.8718	71.5187	85.7008	33.9532	81.6971	-1.2592	8.1193e-06	5.40038e-05	AC110079.2	4	118664087	118685341	-	2276	lincRNA	uncharacterized LOC101929741 [Source:NCBI gene;Acc:101929741]	-
ENSG00000185015	72.8664	109.662	84.0209	159.946	181.06	153.893	88.8498	164.966	-0.888677	8.11985e-06	5.40038e-05	CA13	8	85220587	85284073	+	5528	protein_coding	carbonic anhydrase 13 [Source:HGNC Symbol;Acc:HGNC:14914]	-
ENSG00000246465	15.0359	13.079	11.0027	43.4422	39.8332	51.6048	13.0392	44.9601	-1.79174	8.31749e-06	5.51537e-05	AC138904.1	16	28284885	28292064	-	2481	lincRNA	novel transcript LOC100506705	-
ENSG00000259683	94.842	86.5224	81.0202	180.68	162.954	136.384	87.4615	160.006	-0.872721	8.38278e-06	5.55224e-05	AC243562.2	15	84389729	84395903	+	970	unprocessed_pseudogene	golgin A6 family-like 9 (GOLGA6L9) pseudogene	-
ENSG00000184774	0	2.01215	4.001	19.7465	27.159	22.1163	2.00438	23.0073	-3.47093	8.38379e-06	5.55224e-05	MGAT4EP	1	202820266	202827225	+	2810	transcribed_unitary_pseudogene	MGAT4 family member E, pseudogene [Source:HGNC Symbol;Acc:HGNC:49418]	-
ENSG00000163072	153.829	109.662	119.03	204.376	210.03	235.907	127.507	216.771	-0.770932	8.4279e-06	5.57988e-05	NOSTRIN	2	168786539	168865514	+	5248	protein_coding	nitric oxide synthase trafficking [Source:HGNC Symbol;Acc:HGNC:20203]	-
ENSG00000174996	1539.45	1230.43	1494.37	2055.61	1698.34	2008.9	1421.42	1920.95	-0.434837	8.45951e-06	5.59922e-05	KLC2	11	66257294	66267860	+	5479	protein_coding	kinesin light chain 2 [Source:HGNC Symbol;Acc:HGNC:20716]	-
ENSG00000130584	189.684	179.081	241.06	332.728	300.559	324.373	203.275	319.22	-0.649141	8.5064e-06	5.62707e-05	ZBTB46	20	63743666	63831244	-	6084	protein_coding	zinc finger and BTB domain containing 46 [Source:HGNC Symbol;Acc:HGNC:16094]	-
ENSG00000171680	448.765	369.229	429.107	643.735	527.79	615.571	415.7	595.699	-0.519729	8.52936e-06	5.64066e-05	PLEKHG5	1	6466092	6520061	-	7053	protein_coding	pleckstrin homology and RhoGEF domain containing G5 [Source:HGNC Symbol;Acc:HGNC:29105]	-
ENSG00000175264	34.6983	22.1336	29.0072	66.1507	64.2763	90.3083	28.613	73.5784	-1.36969	8.61868e-06	5.69169e-05	CHST1	11	45648877	45665622	-	3478	protein_coding	carbohydrate sulfotransferase 1 [Source:HGNC Symbol;Acc:HGNC:1969]	-
ENSG00000150722	100.625	105.638	88.0219	175.744	160.238	179.695	98.0949	171.892	-0.809733	8.72839e-06	5.76089e-05	PPP1R1C	2	181954241	182131398	+	4887	protein_coding	protein phosphatase 1 regulatory inhibitor subunit 1C [Source:HGNC Symbol;Acc:HGNC:14940]	-
ENSG00000002079	21.9756	19.1154	14.0035	77.0112	51.6021	43.3111	18.3648	57.3081	-1.64589	8.88908e-06	5.86529e-05	MYH16	7	99238829	99311130	+	6307	transcribed_unitary_pseudogene	myosin heavy chain 16 pseudogene [Source:HGNC Symbol;Acc:HGNC:31038]	-
ENSG00000123411	28.9152	26.1579	26.0065	70.1	61.5604	73.7211	27.0265	68.4605	-1.34285	8.89364e-06	5.86664e-05	IKZF4	12	56007659	56038435	+	6808	protein_coding	IKAROS family zinc finger 4 [Source:HGNC Symbol;Acc:HGNC:13179]	zf-C2H2
ENSG00000108405	31.2285	25.1519	27.0067	74.0493	60.6551	75.5641	27.7957	70.0895	-1.33766	9.10775e-06	5.99942e-05	P2RX1	17	3896592	3916500	-	3970	protein_coding	purinergic receptor P2X 1 [Source:HGNC Symbol;Acc:HGNC:8533]	-
ENSG00000143079	200.093	203.227	247.061	322.855	353.972	318.844	216.794	331.89	-0.612873	9.14304e-06	6.02097e-05	CTTNBP2NL	1	112396181	112463456	+	7404	protein_coding	CTTNBP2 N-terminal like [Source:HGNC Symbol;Acc:HGNC:25330]	-
ENSG00000137070	1065.24	750.531	1017.25	1443.47	1195.9	1404.39	944.341	1347.92	-0.514073	9.21509e-06	6.065e-05	IL11RA	9	34650702	34661892	+	4271	protein_coding	interleukin 11 receptor subunit alpha [Source:HGNC Symbol;Acc:HGNC:5967]	-
ENSG00000110171	322.694	321.944	357.089	508.472	446.313	474.58	333.909	476.455	-0.511514	9.28233e-06	6.10754e-05	TRIM3	11	6448613	6474459	-	6751	protein_coding	tripartite motif containing 3 [Source:HGNC Symbol;Acc:HGNC:10064]	-
ENSG00000154309	58.9871	59.3584	58.0144	124.403	122.215	103.21	58.7866	116.609	-0.987762	9.39073e-06	6.17192e-05	DISP1	1	222872271	223005995	+	5382	protein_coding	dispatched RND transporter family member 1 [Source:HGNC Symbol;Acc:HGNC:19711]	-
ENSG00000163702	163.082	154.935	159.04	276.451	227.23	257.102	159.019	253.594	-0.673005	9.43165e-06	6.19359e-05	IL17RC	3	9917074	9933630	+	4540	protein_coding	interleukin 17 receptor C [Source:HGNC Symbol;Acc:HGNC:18358]	-
ENSG00000110628	352.766	270.634	355.088	556.85	401.953	576.868	326.163	511.89	-0.650712	9.51622e-06	6.24737e-05	SLC22A18	11	2899721	2925246	+	5316	protein_coding	solute carrier family 22 member 18 [Source:HGNC Symbol;Acc:HGNC:10964]	-
ENSG00000157379	617.63	589.56	556.138	809.605	742.346	807.246	587.776	786.399	-0.420661	9.53088e-06	6.25352e-05	DHRS1	14	24290598	24299833	-	5002	protein_coding	dehydrogenase/reductase 1 [Source:HGNC Symbol;Acc:HGNC:16445]	-
ENSG00000129295	82.1193	89.5406	68.0169	141.187	161.143	140.992	79.8923	147.774	-0.888752	9.53094e-06	6.25352e-05	LRRC6	8	132571953	132675617	-	2778	protein_coding	leucine rich repeat containing 6 [Source:HGNC Symbol;Acc:HGNC:16725]	-
ENSG00000129467	106.408	80.4859	117.029	221.16	150.28	191.675	101.308	187.705	-0.889248	9.67109e-06	6.33482e-05	ADCY4	14	24318349	24335093	-	8067	protein_coding	adenylate cyclase 4 [Source:HGNC Symbol;Acc:HGNC:235]	-
ENSG00000100302	35.8549	58.3523	54.0134	105.644	119.5	94.9159	49.4069	106.686	-1.10314	9.70642e-06	6.35618e-05	RASD2	22	35540868	35554001	+	3412	protein_coding	RASD family member 2 [Source:HGNC Symbol;Acc:HGNC:18229]	-
ENSG00000244480	48.5776	56.3402	55.0137	98.7323	125.837	104.131	53.3105	109.567	-1.03783	9.73921e-06	6.37231e-05	AC005154.2	7	30523143	30524535	-	1393	transcribed_processed_pseudogene	pseudogene similar golgi autoantigen, golgin subfamily a, 8A GOLGA8A	-
ENSG00000188157	1427.26	1099.64	1347.34	1788.04	1615.96	1778.52	1291.41	1727.51	-0.420466	9.85207e-06	6.43894e-05	AGRN	1	1020123	1056118	+	10758	protein_coding	agrin [Source:HGNC Symbol;Acc:HGNC:329]	-
ENSG00000257495	25.4454	27.164	30.0075	75.0366	60.6551	72.7996	27.539	69.4971	-1.33191	9.90949e-06	6.47164e-05	KRT73-AS1	12	52601467	52615305	+	4094	antisense	KRT73 antisense RNA 1 [Source:HGNC Symbol;Acc:HGNC:49607]	-
novel.318	4.62644	4.0243	3.00075	29.6197	21.7272	26.7239	3.88383	26.0236	-2.75208	1.00138e-05	6.53186e-05	-	9	94030284	94030680	+	397	-	-	-
ENSG00000133627	252.141	220.33	256.064	359.386	346.73	372.292	242.845	359.469	-0.566593	1.00533e-05	6.55581e-05	ACTR3B	7	152759749	152855378	+	6024	protein_coding	ARP3 actin related protein 3 homolog B [Source:HGNC Symbol;Acc:HGNC:17256]	-
ENSG00000105519	497.342	411.484	472.117	687.177	587.539	658.882	460.315	644.533	-0.486463	1.0124e-05	6.59825e-05	CAPS	19	5911707	5915877	+	4097	protein_coding	calcyphosine [Source:HGNC Symbol;Acc:HGNC:1487]	-
ENSG00000173988	23.1322	21.1276	17.0042	52.3281	59.7498	59.8984	20.4213	57.3254	-1.49475	1.01552e-05	6.61304e-05	LRRC63	13	46211943	46277366	+	2677	protein_coding	leucine rich repeat containing 63 [Source:HGNC Symbol;Acc:HGNC:34296]	-
ENSG00000167523	532.04	416.515	513.128	721.733	626.467	718.781	487.228	688.994	-0.500898	1.02484e-05	6.66633e-05	SPATA33	16	89657802	89671272	+	5746	protein_coding	spermatogenesis associated 33 [Source:HGNC Symbol;Acc:HGNC:26463]	-
ENSG00000174844	28.9152	31.1883	11.0027	78.9859	65.1816	60.8199	23.7021	68.3291	-1.53351	1.03001e-05	6.69805e-05	DNAH12	3	57293699	57544344	-	13275	protein_coding	dynein axonemal heavy chain 12 [Source:HGNC Symbol;Acc:HGNC:2943]	-
ENSG00000174292	407.127	332.005	362.09	558.825	461.703	588.847	367.074	536.458	-0.548798	1.03132e-05	6.70475e-05	TNK1	17	7380534	7389774	+	3860	protein_coding	tyrosine kinase non receptor 1 [Source:HGNC Symbol;Acc:HGNC:11940]	-
ENSG00000164855	58.9871	59.3584	71.0177	133.289	120.405	115.189	63.121	122.961	-0.95919	1.0348e-05	6.72439e-05	TMEM184A	7	1542235	1560821	-	7805	protein_coding	transmembrane protein 184A [Source:HGNC Symbol;Acc:HGNC:28797]	-
ENSG00000226306	4.62644	15.0911	16.004	54.3028	55.2233	31.3315	11.9072	46.9525	-1.95803	1.03618e-05	6.72883e-05	NPY6R	5	137801193	137810751	+	2988	transcribed_processed_pseudogene	neuropeptide Y receptor Y6 (pseudogene) [Source:HGNC Symbol;Acc:HGNC:7959]	-
ENSG00000250510	117.974	99.6014	87.0216	180.68	159.333	198.125	101.532	179.379	-0.82503	1.05835e-05	6.86467e-05	GPR162	12	6821545	6829972	+	3295	protein_coding	G protein-coupled receptor 162 [Source:HGNC Symbol;Acc:HGNC:16693]	-
ENSG00000185669	50.8908	65.3948	68.0169	121.441	106.825	140.992	61.4342	123.086	-0.99755	1.05856e-05	6.86467e-05	SNAI3	16	88677682	88686493	-	1732	protein_coding	snail family transcriptional repressor 3 [Source:HGNC Symbol;Acc:HGNC:18411]	zf-C2H2
ENSG00000167600	65.9267	65.3948	70.0174	138.225	107.731	144.678	67.113	130.211	-0.954797	1.06445e-05	6.89904e-05	CYP2S1	19	41193049	41207539	+	2874	protein_coding	cytochrome P450 family 2 subfamily S member 1 [Source:HGNC Symbol;Acc:HGNC:15654]	-
ENSG00000176029	10.4095	8.04859	6.00149	40.4803	31.6855	33.1745	8.15319	35.1134	-2.11669	1.06859e-05	6.92204e-05	C11orf16	11	8920076	8933006	-	2607	protein_coding	chromosome 11 open reading frame 16 [Source:HGNC Symbol;Acc:HGNC:1169]	-
novel.217	137.637	113.686	93.0231	194.503	204.598	193.518	114.782	197.539	-0.788505	1.07165e-05	6.93798e-05	-	3	196632592	196635538	+	2947	-	-	-
novel.36	24.2888	26.1579	33.0082	95.7704	66.9922	57.1338	27.8183	73.2988	-1.39136	1.07508e-05	6.95829e-05	-	10	130133652	130136331	+	2680	-	-	-
ENSG00000164070	341.2	380.296	338.084	453.181	528.695	528.949	353.193	503.608	-0.511977	1.08833e-05	7.04014e-05	HSPA4L	4	127781821	127840733	+	11621	protein_coding	heat shock protein family A (Hsp70) member 4 like [Source:HGNC Symbol;Acc:HGNC:17041]	-
ENSG00000156535	421.006	465.812	415.103	561.787	773.126	580.554	433.974	638.489	-0.557435	1.09104e-05	7.05376e-05	CD109	6	73695785	73828316	+	9782	protein_coding	CD109 molecule [Source:HGNC Symbol;Acc:HGNC:21685]	-
ENSG00000106571	252.141	219.324	244.061	346.55	363.025	346.489	238.509	352.022	-0.563134	1.1016e-05	7.11218e-05	GLI3	7	41960950	42237870	-	10950	protein_coding	GLI family zinc finger 3 [Source:HGNC Symbol;Acc:HGNC:4319]	zf-C2H2
ENSG00000244731	41.6379	32.1944	49.0122	75.0366	82.3823	146.521	40.9482	101.313	-1.30835	1.10207e-05	7.11328e-05	C4A	6	31982024	32002681	+	7191	protein_coding	complement C4A (Rodgers blood group) [Source:HGNC Symbol;Acc:HGNC:1323]	-
ENSG00000170909	26.602	15.0911	18.0045	69.1126	44.3597	62.6629	19.8992	58.7117	-1.57024	1.11065e-05	7.16073e-05	OSCAR	19	54094668	54102692	-	2084	protein_coding	osteoclast associated, immunoglobulin-like receptor [Source:HGNC Symbol;Acc:HGNC:29960]	-
ENSG00000125885	1267.64	1313.93	1257.31	1550.1	1751.75	1579.47	1279.63	1627.11	-0.346773	1.11126e-05	7.16272e-05	MCM8	20	5950652	5998977	+	7691	protein_coding	minichromosome maintenance 8 homologous recombination repair factor [Source:HGNC Symbol;Acc:HGNC:16147]	-
ENSG00000245146	171.178	159.966	138.034	243.869	250.768	249.73	156.393	248.122	-0.668529	1.12302e-05	7.23055e-05	MALINC1	5	140072857	140108630	-	3439	antisense	mitosis associated long intergenic non-coding RNA 1 [Source:HGNC Symbol;Acc:HGNC:49009]	-
ENSG00000012822	1264.17	1171.07	1340.33	1581.69	1580.65	1633.84	1258.53	1598.73	-0.34525	1.13461e-05	7.30111e-05	CALCOCO1	12	53708517	53727745	-	8898	protein_coding	calcium binding and coiled-coil domain 1 [Source:HGNC Symbol;Acc:HGNC:29306]	-
ENSG00000270019	12.7227	18.1093	20.005	60.2267	43.4544	53.4478	16.9457	52.3763	-1.61765	1.13581e-05	7.30684e-05	AC110769.2	2	113888203	113889750	-	1548	lincRNA	novel transcript	-
ENSG00000124942	2685.65	2938.74	2827.7	3552.39	4309.23	3273.22	2817.36	3711.61	-0.397619	1.14497e-05	7.36171e-05	AHNAK	11	62433542	62556235	-	19465	protein_coding	AHNAK nucleoprotein [Source:HGNC Symbol;Acc:HGNC:347]	-
ENSG00000255306	13.8793	9.05467	10.0025	52.3281	27.159	47.9187	10.9788	42.4686	-1.95902	1.15414e-05	7.41251e-05	AC004923.4	11	68024809	68030461	-	739	antisense	novel transcript	-
ENSG00000257167	512.378	499.013	432.107	620.039	663.585	710.487	481.166	664.704	-0.467773	1.16411e-05	7.47451e-05	TMPO-AS1	12	98512973	98516422	-	3357	antisense	TMPO antisense RNA 1 [Source:HGNC Symbol;Acc:HGNC:44158]	-
ENSG00000278875	3.46983	3.01822	3.00075	28.6324	27.159	17.5088	3.16293	24.4334	-2.95312	1.16675e-05	7.48939e-05	AC025809.2	19	31364297	31366098	+	1802	TEC	TEC	-
ENSG00000210184	42.7946	29.1762	45.0112	88.8591	76.0452	103.21	38.994	89.3713	-1.19898	1.18611e-05	7.60741e-05	MT-TS2	MT	12207	12265	+	59	Mt_tRNA	mitochondrially encoded tRNA serine 2 (AGU/C) [Source:HGNC Symbol;Acc:HGNC:7498]	-
ENSG00000107593	39.3247	32.1944	31.0077	96.7577	63.371	84.7793	34.1756	81.636	-1.25901	1.1921e-05	7.63955e-05	PKD2L1	10	100288154	100330486	-	3065	protein_coding	polycystin 2 like 1, transient receptor potential cation channel [Source:HGNC Symbol;Acc:HGNC:9011]	-
ENSG00000203865	26.602	32.1944	27.0067	74.0493	81.477	58.9769	28.601	71.501	-1.31974	1.19939e-05	7.67994e-05	ATP1A1-AS1	1	116392247	116418622	-	2458	processed_transcript	ATP1A1 antisense RNA 1 [Source:HGNC Symbol;Acc:HGNC:28262]	-
ENSG00000215912	138.793	95.5771	141.035	222.148	194.639	229.457	125.135	215.415	-0.785595	1.20194e-05	7.69283e-05	TTC34	1	2635976	2801717	-	8814	protein_coding	tetratricopeptide repeat domain 34 [Source:HGNC Symbol;Acc:HGNC:34297]	-
ENSG00000279494	18.5058	13.079	11.0027	40.4803	53.4127	46.0757	14.1958	46.6562	-1.72916	1.20772e-05	7.72275e-05	AL117328.2	22	49851425	49853364	+	1940	lincRNA	novel transcript	-
ENSG00000132024	1643.54	1231.43	1608.4	2112.87	1821.46	2238.36	1494.46	2057.56	-0.461779	1.22446e-05	7.82552e-05	CC2D1A	19	13906201	13930879	+	5039	protein_coding	coiled-coil and C2 domain containing 1A [Source:HGNC Symbol;Acc:HGNC:30237]	-
ENSG00000175514	49.7342	50.3037	43.0107	101.694	82.3823	123.483	47.6829	102.52	-1.10537	1.2274e-05	7.84002e-05	GPR152	11	67451301	67452729	-	1429	protein_coding	G protein-coupled receptor 152 [Source:HGNC Symbol;Acc:HGNC:23622]	-
ENSG00000119326	395.56	343.071	340.085	475.89	527.79	516.969	359.572	506.883	-0.497926	1.24398e-05	7.9394e-05	CTNNAL1	9	108942569	109013529	-	3131	protein_coding	catenin alpha like 1 [Source:HGNC Symbol;Acc:HGNC:2512]	-
ENSG00000120437	1368.27	1425.61	1241.31	1596.5	1772.58	1834.73	1345.06	1734.6	-0.367452	1.2589e-05	8.02805e-05	ACAT2	6	159760328	159779055	+	4299	protein_coding	acetyl-CoA acetyltransferase 2 [Source:HGNC Symbol;Acc:HGNC:94]	-
ENSG00000224928	16.1925	6.03645	8.00199	39.4929	34.4014	45.1542	10.077	39.6828	-2.00009	1.26617e-05	8.06121e-05	KRT8P30	2	218953401	218954050	-	650	processed_pseudogene	keratin 8 pseudogene 30 [Source:HGNC Symbol;Acc:HGNC:33382]	-
ENSG00000154040	31.2285	25.1519	47.0117	72.0746	118.594	72.7996	34.464	87.8228	-1.34829	1.27044e-05	8.084e-05	CABYR	18	24138956	24161603	+	3518	protein_coding	calcium binding tyrosine phosphorylation regulated [Source:HGNC Symbol;Acc:HGNC:15569]	-
ENSG00000198053	90.2155	68.4131	68.0169	126.377	134.89	169.559	75.5485	143.609	-0.93256	1.27378e-05	8.10307e-05	SIRPA	20	1894167	1940592	+	5068	protein_coding	signal regulatory protein alpha [Source:HGNC Symbol;Acc:HGNC:9662]	-
ENSG00000144681	60.1437	62.3766	73.0182	122.428	129.458	121.64	65.1795	124.509	-0.931594	1.27902e-05	8.13197e-05	STAC	3	36380344	36548007	+	4396	protein_coding	SH3 and cysteine rich domain [Source:HGNC Symbol;Acc:HGNC:11353]	-
ENSG00000261416	70.5532	54.328	78.0194	166.858	100.488	148.364	67.6335	138.57	-1.03395	1.28787e-05	8.18377e-05	AC012645.3	16	30183505	30184957	-	811	antisense	novel transcript, antisense to CORO1A	-
ENSG00000184307	621.099	635.839	604.15	808.618	955.091	769.464	620.363	844.391	-0.44522	1.28988e-05	8.19215e-05	ZDHHC23	3	113947901	113965401	+	7138	protein_coding	zinc finger DHHC-type containing 23 [Source:HGNC Symbol;Acc:HGNC:28654]	-
ENSG00000167702	794.591	635.839	845.21	1254.89	889.91	1183.22	758.547	1109.34	-0.548281	1.29205e-05	8.20365e-05	KIFC2	8	144466043	144474202	+	4447	protein_coding	kinesin family member C2 [Source:HGNC Symbol;Acc:HGNC:29530]	-
ENSG00000197603	669.677	777.695	664.165	957.704	1080.02	860.694	703.846	966.14	-0.456558	1.30005e-05	8.24996e-05	CPLANE1	5	37106228	37249428	-	15146	protein_coding	ciliogenesis and planar polarity effector 1 [Source:HGNC Symbol;Acc:HGNC:25801]	-
novel.81	38.1681	33.2005	41.0102	80.9605	84.1929	85.7008	37.4596	83.6181	-1.15925	1.30848e-05	8.30125e-05	-	15	37105502	37109438	+	3937	-	-	-
ENSG00000248677	6.93966	7.04252	6.00149	29.6197	36.212	28.5669	6.66122	31.4662	-2.2426	1.31218e-05	8.32246e-05	LINC02102	5	6686325	6707711	-	3364	lincRNA	long intergenic non-protein coding RNA 2102 [Source:HGNC Symbol;Acc:HGNC:52957]	-
ENSG00000145014	748.326	709.282	665.165	938.945	922.5	910.455	707.591	923.967	-0.385848	1.34724e-05	8.54022e-05	TMEM44	3	194587673	194633689	-	4561	protein_coding	transmembrane protein 44 [Source:HGNC Symbol;Acc:HGNC:25120]	-
ENSG00000196139	102.938	104.632	97.0241	169.82	171.102	177.852	101.531	172.924	-0.768792	1.38093e-05	8.73242e-05	AKR1C3	10	5035354	5107686	+	4532	protein_coding	aldo-keto reductase family 1 member C3 [Source:HGNC Symbol;Acc:HGNC:386]	-
ENSG00000246985	52.0474	56.3402	55.0137	127.365	107.731	95.8374	54.4671	110.311	-1.01547	1.38588e-05	8.76139e-05	SOCS2-AS1	12	93542463	93571768	-	3816	processed_transcript	SOCS2 antisense RNA 1 [Source:HGNC Symbol;Acc:HGNC:27054]	-
ENSG00000124780	78.6495	59.3584	77.0192	153.035	135.795	119.797	71.6757	136.209	-0.927818	1.38775e-05	8.76848e-05	KCNK17	6	39299001	39314553	-	2172	protein_coding	potassium two pore domain channel subfamily K member 17 [Source:HGNC Symbol;Acc:HGNC:14465]	-
ENSG00000181016	71.7098	48.2916	52.0129	116.504	109.541	117.954	57.3381	114.666	-1.00688	1.3889e-05	8.77337e-05	LSMEM1	7	112480853	112491062	+	2592	protein_coding	leucine rich single-pass membrane protein 1 [Source:HGNC Symbol;Acc:HGNC:22036]	-
ENSG00000108556	38.1681	19.1154	27.0067	78.9859	53.4127	92.1514	28.0967	74.85	-1.42297	1.40964e-05	8.89477e-05	CHRNE	17	4897774	4934438	-	2864	protein_coding	cholinergic receptor nicotinic epsilon subunit [Source:HGNC Symbol;Acc:HGNC:1966]	-
ENSG00000152253	601.437	611.693	635.158	784.922	811.149	831.205	616.096	809.092	-0.39289	1.43231e-05	9.03052e-05	SPC25	2	168834132	168913371	-	1841	protein_coding	SPC25, NDC80 kinetochore complex component [Source:HGNC Symbol;Acc:HGNC:24031]	-
ENSG00000139200	276.43	221.336	316.079	382.094	401.953	458.914	271.282	414.32	-0.611565	1.44927e-05	9.12758e-05	PIANP	12	6693792	6700800	-	3266	protein_coding	PILR alpha associated neural protein [Source:HGNC Symbol;Acc:HGNC:25338]	-
novel.6	120.287	109.662	85.0211	176.731	192.829	176.009	104.99	181.856	-0.796775	1.45137e-05	9.13836e-05	-	1	50976133	51013409	+	5888	-	PF17490:L1 transposable element dsRBD-like domain	-
ENSG00000248290	6.93966	6.03645	1.00025	67.138	14.4848	22.1163	4.65878	34.5797	-2.90639	1.45528e-05	9.16048e-05	TNXA	6	32008614	32012472	-	2038	unprocessed_pseudogene	tenascin XA (pseudogene) [Source:HGNC Symbol;Acc:HGNC:11975]	-
ENSG00000145604	1325.47	1380.33	1339.33	1685.36	1701.06	1640.29	1348.38	1675.57	-0.313185	1.45852e-05	9.17844e-05	SKP2	5	36151989	36184319	+	3837	protein_coding	S-phase kinase associated protein 2 [Source:HGNC Symbol;Acc:HGNC:10901]	-
novel.160	24.2888	24.1458	22.0055	56.2774	57.9392	70.9565	23.48	61.7244	-1.39626	1.47983e-05	9.30251e-05	-	2	127811275	127813028	+	1754	-	-	-
ENSG00000235374	133.01	142.863	135.034	214.249	214.556	230.378	136.969	219.728	-0.68129	1.49504e-05	9.39109e-05	SSR4P1	21	45070952	45074165	-	2636	transcribed_processed_pseudogene	signal sequence receptor subunit 4 pseudogene 1 [Source:HGNC Symbol;Acc:HGNC:23131]	-
ENSG00000159184	129.54	135.82	129.032	211.287	200.977	226.692	131.464	212.985	-0.695664	1.49639e-05	9.39651e-05	HOXB13	17	48724763	48729178	-	3467	protein_coding	homeobox B13 [Source:HGNC Symbol;Acc:HGNC:5112]	Homeobox
ENSG00000177595	1111.5	855.163	1204.3	1582.68	1308.16	1561.04	1056.99	1483.96	-0.489602	1.50082e-05	9.42181e-05	PIDD1	11	799179	809753	-	5869	protein_coding	p53-induced death domain protein 1 [Source:HGNC Symbol;Acc:HGNC:16491]	-
ENSG00000273340	25.4454	15.0911	25.0062	54.3028	68.8028	57.1338	21.8476	60.0798	-1.46565	1.51886e-05	9.5325e-05	MICE	6	29741731	29748969	-	1157	transcribed_unprocessed_pseudogene	MHC class I polypeptide-related sequence E (pseudogene) [Source:HGNC Symbol;Acc:HGNC:7094]	-
ENSG00000164048	1119.6	1143.91	1011.25	1387.19	1410.46	1369.37	1091.59	1389.01	-0.348043	1.52818e-05	9.58588e-05	ZNF589	3	48241100	48299253	+	5521	protein_coding	zinc finger protein 589 [Source:HGNC Symbol;Acc:HGNC:16747]	zf-C2H2
ENSG00000265688	223.226	173.045	201.05	302.121	286.98	328.98	199.107	306.027	-0.622789	1.52938e-05	9.59079e-05	MAFG-DT	17	81927829	81930753	+	1895	antisense	MAFG divergent transcript [Source:HGNC Symbol;Acc:HGNC:43649]	-
ENSG00000233223	514.691	490.964	529.132	694.088	634.615	767.621	511.596	698.775	-0.449805	1.5546e-05	9.73852e-05	AC016876.1	17	7581964	7584072	-	1058	antisense	uncharacterized LOC100996842 [Source:NCBI gene;Acc:100996842]	-
ENSG00000007968	2783.96	2830.09	2805.7	3330.24	3347.8	3465.81	2806.58	3381.28	-0.268728	1.56418e-05	9.79331e-05	E2F2	1	23506430	23531220	-	5457	protein_coding	E2F transcription factor 2 [Source:HGNC Symbol;Acc:HGNC:3114]	E2F
ENSG00000170522	405.97	413.497	410.102	517.357	569.433	612.807	409.856	566.532	-0.467466	1.58158e-05	9.89431e-05	ELOVL6	4	110045846	110199199	-	7297	protein_coding	ELOVL fatty acid elongase 6 [Source:HGNC Symbol;Acc:HGNC:15829]	-
ENSG00000164305	2212.59	2364.27	2395.6	2718.1	2914.16	2958.98	2324.15	2863.75	-0.300948	1.58972e-05	9.93988e-05	CASP3	4	184627696	184649509	-	2899	protein_coding	caspase 3 [Source:HGNC Symbol;Acc:HGNC:1504]	-
ENSG00000146197	115.661	122.741	139.035	215.236	266.158	174.166	125.812	218.52	-0.795131	1.59689e-05	9.97937e-05	SCUBE3	6	35214419	35253079	+	7356	protein_coding	signal peptide, CUB domain and EGF like domain containing 3 [Source:HGNC Symbol;Acc:HGNC:13655]	-
ENSG00000079385	61.3003	80.4859	71.0177	155.01	124.026	125.326	70.9346	134.787	-0.921072	1.59942e-05	9.99256e-05	CEACAM1	19	42507304	42561234	-	5524	protein_coding	carcinoembryonic antigen related cell adhesion molecule 1 [Source:HGNC Symbol;Acc:HGNC:1814]	-
ENSG00000227354	70.5532	86.5224	88.0219	121.441	203.692	149.285	81.6992	158.139	-0.951571	1.60221e-05	0.000100073	RBM26-AS1	13	79406309	79424328	+	3747	antisense	RBM26 antisense RNA 1 [Source:HGNC Symbol;Acc:HGNC:39805]	-
ENSG00000119227	91.3722	85.5163	107.027	183.642	138.511	188.91	94.6384	170.354	-0.846141	1.62547e-05	0.000101417	PIGZ	3	196946343	196969060	-	3211	protein_coding	phosphatidylinositol glycan anchor biosynthesis class Z [Source:HGNC Symbol;Acc:HGNC:30596]	-
ENSG00000132541	136.48	138.838	133.033	236.958	202.787	218.399	136.117	219.381	-0.687831	1.62861e-05	0.000101559	RIDA	8	98102344	98117241	-	1567	protein_coding	reactive intermediate imine deaminase A homolog [Source:HGNC Symbol;Acc:HGNC:16897]	-
ENSG00000196663	721.724	726.386	764.19	959.678	972.292	927.043	737.433	953.004	-0.369559	1.64137e-05	0.0001023	TECPR2	14	102362963	102502481	+	9384	protein_coding	tectonin beta-propeller repeat containing 2 [Source:HGNC Symbol;Acc:HGNC:19957]	-
ENSG00000269821	223.226	213.288	221.055	347.538	410.101	276.454	219.189	344.698	-0.653716	1.65158e-05	0.000102855	KCNQ1OT1	11	2608328	2699994	-	91667	antisense	KCNQ1 opposite strand/antisense transcript 1 [Source:HGNC Symbol;Acc:HGNC:6295]	-
ENSG00000149150	454.548	419.533	480.119	645.709	605.645	595.298	451.4	615.551	-0.447189	1.66236e-05	0.000103443	SLC43A1	11	57484534	57515786	-	3532	protein_coding	solute carrier family 43 member 1 [Source:HGNC Symbol;Acc:HGNC:9225]	-
novel.121	72.8664	80.4859	55.0137	141.187	125.837	129.012	69.4553	132.012	-0.927426	1.66602e-05	0.000103643	-	17	31547068	31549975	-	2908	-	-	-
ENSG00000130023	891.746	788.762	813.202	1140.36	997.64	1137.15	831.237	1091.72	-0.393956	1.69213e-05	0.000105155	ERMARD	6	169751622	169781584	+	4251	protein_coding	ER membrane associated RNA degradation [Source:HGNC Symbol;Acc:HGNC:21056]	-
ENSG00000140932	145.733	122.741	109.027	222.148	186.492	222.085	125.834	210.241	-0.743824	1.70244e-05	0.000105769	CMTM2	16	66579448	66588275	+	1151	protein_coding	CKLF like MARVEL transmembrane domain containing 2 [Source:HGNC Symbol;Acc:HGNC:19173]	-
ENSG00000214922	58.9871	75.4556	83.0206	141.187	130.363	135.463	72.4878	135.671	-0.89858	1.70825e-05	0.000106073	HLA-F-AS1	6	29726601	29749049	-	4179	processed_transcript	HLA-F antisense RNA 1 [Source:HGNC Symbol;Acc:HGNC:26645]	-
ENSG00000123191	191.997	189.142	162.04	245.844	311.423	293.041	181.06	283.436	-0.649143	1.71944e-05	0.000106711	ATP7B	13	51930436	52012125	-	9671	protein_coding	ATPase copper transporting beta [Source:HGNC Symbol;Acc:HGNC:870]	-
ENSG00000166863	16.1925	4.0243	13.0032	39.4929	40.7385	45.1542	11.0734	41.7952	-1.93269	1.72347e-05	0.000106933	TAC3	12	57010000	57028883	-	1574	protein_coding	tachykinin 3 [Source:HGNC Symbol;Acc:HGNC:11521]	-
ENSG00000184068	237.105	235.421	195.049	330.753	301.465	399.937	222.525	344.052	-0.630078	1.72459e-05	0.000106974	SREBF2-AS1	22	41831215	41834665	-	2989	antisense	SREBF2 antisense RNA 1 [Source:HGNC Symbol;Acc:HGNC:53953]	-
ENSG00000153029	1153.14	1278.72	1271.32	1593.54	1573.41	1507.6	1234.39	1558.18	-0.335105	1.72821e-05	0.000107142	MR1	1	181033425	181061938	+	9348	protein_coding	major histocompatibility complex, class I-related [Source:HGNC Symbol;Acc:HGNC:4975]	-
ENSG00000170298	21.9756	17.1033	22.0055	71.0873	38.9279	68.192	20.3614	59.4024	-1.54506	1.73543e-05	0.000107532	LGALS9B	17	20449395	20467539	-	2670	protein_coding	galectin 9B [Source:HGNC Symbol;Acc:HGNC:24842]	-
novel.166	462.644	437.642	430.107	669.405	575.771	582.397	443.464	609.191	-0.45816	1.73799e-05	0.000107634	-	2	84957665	84970941	-	13277	-	-	-
ENSG00000100351	3267.42	3287.85	3291.82	3941.39	3917.23	3901.69	3282.36	3920.11	-0.2561	1.78851e-05	0.000110528	GRAP2	22	39901082	39973721	+	6190	protein_coding	GRB2 related adaptor protein 2 [Source:HGNC Symbol;Acc:HGNC:4563]	-
ENSG00000204396	27.7586	24.1458	25.0062	75.0366	54.318	66.349	25.6369	65.2345	-1.34855	1.81659e-05	0.000112057	VWA7	6	31765590	31777294	-	3638	protein_coding	von Willebrand factor A domain containing 7 [Source:HGNC Symbol;Acc:HGNC:13939]	-
ENSG00000142235	454.548	312.889	443.11	667.431	520.547	638.609	403.516	608.862	-0.594492	1.81723e-05	0.000112066	LMTK3	19	48485271	48513935	-	5667	protein_coding	lemur tyrosine kinase 3 [Source:HGNC Symbol;Acc:HGNC:19295]	-
ENSG00000267676	17.3491	10.0607	18.0045	45.4169	40.7385	58.9769	15.1381	48.3774	-1.68106	1.82667e-05	0.000112589	THA1P	17	78248493	78254416	-	1145	unitary_pseudogene	threonine aldolase 1, pseudogene [Source:HGNC Symbol;Acc:HGNC:18004]	-
ENSG00000148634	1087.21	1139.88	1073.27	1340.79	1386.01	1428.35	1100.12	1385.05	-0.332292	1.83083e-05	0.000112786	HERC4	10	67921899	68075348	-	15847	protein_coding	HECT and RLD domain containing E3 ubiquitin protein ligase 4 [Source:HGNC Symbol;Acc:HGNC:24521]	-
ENSG00000250673	38.1681	38.2308	32.008	106.631	66.0869	80.1717	36.1356	84.2965	-1.22142	1.84297e-05	0.000113444	REELD1	4	146214515	146230878	+	2260	protein_coding	reeler domain containing 1 [Source:HGNC Symbol;Acc:HGNC:53638]	-
ENSG00000273038	49.7342	38.2308	58.0144	96.7577	95.9618	111.503	48.6598	101.408	-1.06003	1.91576e-05	0.000117647	AL365203.2	10	32887255	32889311	-	2057	lincRNA	novel transcript	-
ENSG00000089091	175.805	182.099	200.05	302.121	280.643	268.16	185.985	283.641	-0.60692	1.92792e-05	0.000118331	DZANK1	20	18383367	18467281	-	6619	protein_coding	double zinc ribbon and ankyrin repeat domains 1 [Source:HGNC Symbol;Acc:HGNC:15858]	-
ENSG00000167608	111.035	80.4859	101.025	170.807	168.386	167.715	97.5152	168.969	-0.796577	1.96396e-05	0.000120424	TMC4	19	54160108	54173250	-	3062	protein_coding	transmembrane channel like 4 [Source:HGNC Symbol;Acc:HGNC:22998]	-
ENSG00000117543	436.042	509.074	445.111	646.697	628.278	616.493	463.409	630.489	-0.442923	1.97631e-05	0.000121079	DPH5	1	100989623	101026088	-	2970	protein_coding	diphthamide biosynthesis 5 [Source:HGNC Symbol;Acc:HGNC:24270]	-
ENSG00000132702	47.421	28.1701	48.0119	86.8845	92.3406	93.0729	41.201	90.766	-1.14402	1.99577e-05	0.000122143	HAPLN2	1	156619294	156625725	+	2241	protein_coding	hyaluronan and proteoglycan link protein 2 [Source:HGNC Symbol;Acc:HGNC:17410]	-
ENSG00000101574	434.885	411.484	397.099	577.584	564.002	548.301	414.489	563.295	-0.44343	2.01012e-05	0.000122957	METTL4	18	2537525	2571509	-	5724	protein_coding	methyltransferase like 4 [Source:HGNC Symbol;Acc:HGNC:24726]	-
ENSG00000261118	45.1078	49.2976	60.0149	106.631	94.1512	113.346	51.4734	104.709	-1.02032	2.01491e-05	0.000123185	AC092123.1	16	89492017	89504460	-	1045	antisense	uncharacterized LOC101927863 [Source:NCBI gene;Acc:101927863]	-
ENSG00000231304	11.5661	8.04859	16.004	47.3915	38.9279	38.7036	11.8729	41.6743	-1.80882	2.0422e-05	0.000124682	SGO1-AS1	3	20174244	21145967	+	6571	processed_transcript	SGO1 antisense RNA 1 [Source:HGNC Symbol;Acc:HGNC:41081]	-
ENSG00000273983	24.2888	28.1701	31.0077	70.1	81.477	56.2123	27.8222	69.2631	-1.31197	2.04408e-05	0.000124708	HIST1H3G	6	26269405	26271815	-	2411	protein_coding	histone cluster 1 H3 family member g [Source:HGNC Symbol;Acc:HGNC:4772]	-
ENSG00000141854	168.865	99.6014	165.041	272.501	216.367	263.553	144.502	250.807	-0.797818	2.06484e-05	0.000125876	MISP3	19	14072536	14075062	+	2354	protein_coding	MISP family member 3 [Source:HGNC Symbol;Acc:HGNC:26963]	-
ENSG00000260000	46.2644	83.5042	74.0184	120.453	140.321	140.992	67.929	133.922	-0.972082	2.06696e-05	0.000125973	AL133338.1	6	100881471	100882987	+	1517	antisense	novel transcript, antisense to ASCC3	-
ENSG00000239521	628.039	591.572	681.169	899.452	833.781	795.266	633.593	842.833	-0.411095	2.07301e-05	0.000126309	CASTOR3	7	100200653	100272232	-	4874	protein_coding	CASTOR family member 3 [Source:HGNC Symbol;Acc:HGNC:29954]	-
ENSG00000155066	31.2285	35.2126	31.0077	83.9225	65.1816	77.4071	32.4829	75.5037	-1.21446	2.08127e-05	0.000126746	PROM2	2	95274453	95291308	+	6063	protein_coding	prominin 2 [Source:HGNC Symbol;Acc:HGNC:20685]	-
ENSG00000196132	373.585	393.375	398.099	514.395	542.275	535.399	388.353	530.69	-0.449944	2.09537e-05	0.000127571	MYT1	20	64102394	64242253	+	6427	protein_coding	myelin transcription factor 1 [Source:HGNC Symbol;Acc:HGNC:7622]	zf-C2HC
ENSG00000100968	89.0589	73.4434	74.0184	161.921	118.594	156.657	78.8403	145.724	-0.888435	2.11716e-05	0.000128663	NFATC4	14	24365673	24379604	+	8437	protein_coding	nuclear factor of activated T cells 4 [Source:HGNC Symbol;Acc:HGNC:7778]	RHD
ENSG00000086015	629.196	620.748	646.161	886.616	799.38	803.56	632.035	829.852	-0.392254	2.13635e-05	0.000129724	MAST2	1	45786987	46036124	+	7877	protein_coding	microtubule associated serine/threonine kinase 2 [Source:HGNC Symbol;Acc:HGNC:19035]	-
ENSG00000100802	163.082	120.729	182.045	254.729	248.052	253.416	155.285	252.066	-0.699719	2.1408e-05	0.000129897	C14orf93	14	22985908	23010166	-	4243	protein_coding	chromosome 14 open reading frame 93 [Source:HGNC Symbol;Acc:HGNC:20162]	-
ENSG00000181444	914.878	764.616	981.244	1304.25	1048.34	1319.61	886.913	1224.07	-0.464758	2.15843e-05	0.000130832	ZNF467	7	149764182	149773479	-	2734	protein_coding	zinc finger protein 467 [Source:HGNC Symbol;Acc:HGNC:23154]	zf-C2H2
ENSG00000145113	43.9512	30.1822	41.0102	90.8337	86.0035	77.4071	38.3812	84.7481	-1.14655	2.15924e-05	0.000130847	MUC4	3	195746765	195812277	-	21325	protein_coding	mucin 4, cell surface associated [Source:HGNC Symbol;Acc:HGNC:7514]	-
ENSG00000109689	1195.93	1187.17	1214.3	1523.44	1454.82	1498.38	1199.13	1492.21	-0.315264	2.16724e-05	0.000131263	STIM2	4	26857678	27025381	+	6909	protein_coding	stromal interaction molecule 2 [Source:HGNC Symbol;Acc:HGNC:19205]	-
ENSG00000073712	971.552	1055.37	1012.25	1240.08	1373.34	1261.55	1013.06	1291.66	-0.350219	2.16911e-05	0.000131343	FERMT2	14	52857268	52952435	-	8510	protein_coding	fermitin family member 2 [Source:HGNC Symbol;Acc:HGNC:15767]	-
ENSG00000070610	1578.77	1427.62	1627.4	2010.19	1833.23	2003.37	1544.6	1948.93	-0.335483	2.19052e-05	0.00013257	GBA2	9	35736866	35749228	-	4803	protein_coding	glucosylceramidase beta 2 [Source:HGNC Symbol;Acc:HGNC:18986]	-
ENSG00000166896	392.091	382.308	348.087	486.75	525.074	540.929	374.162	517.584	-0.469629	2.19379e-05	0.000132734	ATP23	12	57906039	57959148	+	3327	protein_coding	ATP23 metallopeptidase and ATP synthase assembly factor homolog [Source:HGNC Symbol;Acc:HGNC:29452]	-
ENSG00000183856	567.895	394.381	470.117	726.67	663.585	655.196	477.464	681.817	-0.51624	2.24326e-05	0.000135517	IQGAP3	1	156525405	156572604	-	6742	protein_coding	IQ motif containing GTPase activating protein 3 [Source:HGNC Symbol;Acc:HGNC:20669]	-
ENSG00000120049	124.914	101.614	127.032	224.122	179.249	190.753	117.853	198.042	-0.748998	2.26652e-05	0.00013678	KCNIP2	10	101825974	101843920	-	3397	protein_coding	potassium voltage-gated channel interacting protein 2 [Source:HGNC Symbol;Acc:HGNC:15522]	-
ENSG00000115155	101.782	88.5345	95.0236	134.276	166.575	223.006	95.1133	174.619	-0.879438	2.30287e-05	0.000138795	OTOF	2	26457203	26558698	-	7885	protein_coding	otoferlin [Source:HGNC Symbol;Acc:HGNC:8515]	-
ENSG00000272356	53.204	67.407	62.0154	130.327	105.92	117.032	60.8755	117.76	-0.947186	2.30954e-05	0.000139161	AL080317.3	6	111309203	111313517	+	4315	antisense	novel transcript, antisense to REV3L	-
ENSG00000188897	10.4095	11.0668	12.003	39.4929	39.8332	37.7821	11.1598	39.0361	-1.80378	2.3126e-05	0.00013931	AC099489.1	16	11359845	11527245	-	12027	protein_coding	vitellogenin [Source:NCBI gene;Acc:400499]	-
ENSG00000161010	417.536	336.029	426.106	552.901	526.884	579.632	393.224	553.139	-0.493256	2.33561e-05	0.000140587	MRNIP	5	179835133	179862173	-	8496	protein_coding	MRN complex interacting protein [Source:HGNC Symbol;Acc:HGNC:30817]	-
novel.9	25.4454	21.1276	30.0075	73.0619	57.0339	63.5844	25.5268	64.5601	-1.33696	2.35044e-05	0.000141371	-	1	150581783	150587957	+	1939	-	-	-
ENSG00000104497	296.092	339.047	304.076	431.46	454.46	436.797	313.072	440.906	-0.493048	2.35274e-05	0.000141473	SNX16	8	81799581	81842866	-	4610	protein_coding	sorting nexin 16 [Source:HGNC Symbol;Acc:HGNC:14980]	-
ENSG00000198056	422.163	435.63	510.127	593.381	679.88	617.414	455.973	630.225	-0.466039	2.36164e-05	0.000141971	PRIM1	12	56731596	56752373	-	2437	protein_coding	DNA primase subunit 1 [Source:HGNC Symbol;Acc:HGNC:9369]	-
ENSG00000163521	203.563	169.02	182.045	275.463	271.59	295.806	184.876	280.953	-0.606307	2.36483e-05	0.000142127	GLB1L	2	219236606	219245478	-	3411	protein_coding	galactosidase beta 1 like [Source:HGNC Symbol;Acc:HGNC:28129]	-
ENSG00000224892	15.0359	17.1033	8.00199	37.5183	42.5491	54.3693	13.3804	44.8122	-1.74976	2.37674e-05	0.000142769	RPS4XP16	13	51454164	51461315	+	997	transcribed_processed_pseudogene	ribosomal protein S4X pseudogene 16 [Source:HGNC Symbol;Acc:HGNC:36365]	-
ENSG00000273344	548.233	471.849	504.125	762.214	606.551	749.191	508.069	705.985	-0.475207	2.39147e-05	0.00014358	PAXIP1-AS1	7	155003448	155005703	+	2256	lincRNA	PAXIP1 antisense RNA 1 (head to head) [Source:HGNC Symbol;Acc:HGNC:27328]	-
ENSG00000204410	291.466	253.531	298.074	499.586	368.457	396.251	281.023	421.431	-0.583968	2.40145e-05	0.000144106	MSH5	6	31739948	31762834	+	6234	protein_coding	mutS homolog 5 [Source:HGNC Symbol;Acc:HGNC:7328]	-
ENSG00000185485	821.193	849.127	874.217	1062.36	1103.56	1071.72	848.179	1079.21	-0.347121	2.40608e-05	0.000144312	SDHAP1	3	195959748	195990318	-	3353	transcribed_unprocessed_pseudogene	succinate dehydrogenase complex flavoprotein subunit A pseudogene 1 [Source:HGNC Symbol;Acc:HGNC:32455]	-
ENSG00000135045	815.41	787.756	672.167	974.488	1019.37	997.078	758.444	996.978	-0.395812	2.41489e-05	0.0001448	C9orf40	9	74946581	74952886	-	2327	protein_coding	chromosome 9 open reading frame 40 [Source:HGNC Symbol;Acc:HGNC:23433]	-
ENSG00000176834	238.262	240.452	228.057	351.487	334.056	339.117	235.59	341.553	-0.535842	2.41747e-05	0.000144874	VSIG10	12	118063593	118136026	-	8350	protein_coding	V-set and immunoglobulin domain containing 10 [Source:HGNC Symbol;Acc:HGNC:26078]	-
ENSG00000260750	43.9512	41.249	35.0087	92.8084	83.2876	82.0147	40.0696	86.0369	-1.10485	2.41798e-05	0.000144874	AC092720.1	16	87492555	87515635	+	1356	lincRNA	uncharacterized LOC101928737 [Source:NCBI gene;Acc:101928737]	-
ENSG00000165501	593.341	570.444	579.144	763.201	741.44	774.071	580.976	759.571	-0.387042	2.42718e-05	0.000145389	LRR1	14	49598697	49614672	+	2359	protein_coding	leucine rich repeat protein 1 [Source:HGNC Symbol;Acc:HGNC:19742]	-
ENSG00000172889	254.454	199.203	278.069	362.348	376.605	358.469	243.909	365.807	-0.585597	2.47808e-05	0.000148286	EGFL7	9	136658856	136672678	+	2553	protein_coding	EGF like domain multiple 7 [Source:HGNC Symbol;Acc:HGNC:20594]	-
ENSG00000167363	131.853	87.5285	91.0226	235.97	134.89	222.085	103.468	197.648	-0.937469	2.49929e-05	0.000149478	FN3K	17	82735575	82751197	+	3872	protein_coding	fructosamine 3 kinase [Source:HGNC Symbol;Acc:HGNC:24822]	-
ENSG00000257556	42.7946	46.2794	51.0127	94.783	84.1929	112.425	46.6956	97.1335	-1.05405	2.53041e-05	0.000151147	LINC02298	14	105093609	105099004	+	1177	lincRNA	long intergenic non-protein coding RNA 2298 [Source:HGNC Symbol;Acc:HGNC:53216]	-
ENSG00000177614	186.214	162.984	211.052	284.349	266.158	316.079	186.75	288.862	-0.629061	2.53043e-05	0.000151147	PGBD5	1	230314482	230426371	-	11304	protein_coding	piggyBac transposable element derived 5 [Source:HGNC Symbol;Acc:HGNC:19405]	-
ENSG00000280739	16.1925	26.1579	15.0037	52.3281	58.8445	51.6048	19.1181	54.2591	-1.50059	2.54919e-05	0.000152151	EIF1B-AS1	3	40173145	40309698	-	5433	processed_transcript	EIF1B antisense RNA 1 [Source:HGNC Symbol;Acc:HGNC:44555]	-
ENSG00000234420	1342.82	1209.3	1218.3	1551.08	1629.54	1549.06	1256.81	1576.56	-0.328016	2.56453e-05	0.000153028	ZNF37BP	10	42513510	42552822	-	10256	transcribed_processed_pseudogene	zinc finger protein 37B, pseudogene [Source:HGNC Symbol;Acc:HGNC:13103]	-
ENSG00000271270	33.5417	34.2065	20.005	77.9985	65.1816	70.035	29.2511	71.0717	-1.28478	2.60719e-05	0.000155494	TMCC1-AS1	3	129893811	129918575	+	4683	antisense	TMCC1 antisense RNA 1 (head to head) [Source:HGNC Symbol;Acc:HGNC:49060]	-
ENSG00000281501	47.421	46.2794	44.0109	99.7197	89.6247	92.1514	45.9038	93.8319	-1.03187	2.70023e-05	0.000160797	SEPSECS-AS1	4	25160641	25201440	+	4356	antisense	SEPSECS antisense RNA 1 (head to head) [Source:HGNC Symbol;Acc:HGNC:27737]	-
ENSG00000169989	10.4095	14.085	26.0065	55.2901	43.4544	58.0554	16.8337	52.2666	-1.62092	2.70295e-05	0.000160918	TIGD4	4	152769354	152779764	-	2472	protein_coding	tigger transposable element derived 4 [Source:HGNC Symbol;Acc:HGNC:18335]	-
ENSG00000228288	46.2644	30.1822	51.0127	77.0112	88.7194	119.797	42.4864	95.1758	-1.16691	2.76553e-05	0.000164518	PCAT6	1	202810954	202812156	+	890	antisense	prostate cancer associated transcript 6 [Source:HGNC Symbol;Acc:HGNC:43714]	-
ENSG00000245498	42.7946	38.2308	50.0124	81.9478	106.825	88.4653	43.6793	92.4128	-1.08163	2.77931e-05	0.000165128	AP000866.1	11	124800450	124834487	+	4854	antisense	uncharacterized LOC100507283 [Source:NCBI gene;Acc:100507283]	-
ENSG00000250081	30.0718	17.1033	14.0035	72.0746	45.265	58.0554	20.3929	58.465	-1.53252	2.78095e-05	0.000165141	AC025176.1	5	65486444	65487048	-	365	lincRNA	novel transcript	-
ENSG00000184524	41.6379	32.1944	45.0112	80.9605	85.0982	90.3083	39.6145	85.4557	-1.11098	2.78249e-05	0.000165191	CEND1	11	787104	790123	-	1649	protein_coding	cell cycle exit and neuronal differentiation 1 [Source:HGNC Symbol;Acc:HGNC:24153]	-
ENSG00000178685	1123.07	940.68	1081.27	1374.35	1256.56	1491.93	1048.34	1374.28	-0.391236	2.7969e-05	0.000166004	PARP10	8	143977153	144012772	-	6033	protein_coding	poly(ADP-ribose) polymerase family member 10 [Source:HGNC Symbol;Acc:HGNC:25895]	-
ENSG00000123358	179.274	160.972	190.047	267.565	250.768	296.727	176.765	271.687	-0.620344	2.80514e-05	0.000166409	NR4A1	12	52022832	52059507	+	7295	protein_coding	nuclear receptor subfamily 4 group A member 1 [Source:HGNC Symbol;Acc:HGNC:7980]	NGFIB-like
ENSG00000189045	23.1322	29.1762	36.009	70.1	69.7081	70.9565	29.4391	70.2549	-1.24778	2.81275e-05	0.000166776	ANKDD1B	5	75611459	75671846	+	3287	protein_coding	ankyrin repeat and death domain containing 1B [Source:HGNC Symbol;Acc:HGNC:32525]	-
ENSG00000135414	1023.6	1025.19	1037.26	1220.33	1441.24	1291.96	1028.68	1317.84	-0.357769	2.82816e-05	0.000167604	GDF11	12	55743280	55757278	+	8657	protein_coding	growth differentiation factor 11 [Source:HGNC Symbol;Acc:HGNC:4216]	-
ENSG00000203908	21.9756	23.1397	29.0072	77.0112	41.6438	82.9362	24.7075	67.1971	-1.43847	2.83795e-05	0.000168142	KHDC3L	6	73362677	73364171	+	1018	protein_coding	KH domain containing 3 like, subcortical maternal complex member [Source:HGNC Symbol;Acc:HGNC:33699]	-
ENSG00000168679	86.7457	101.614	83.0206	167.845	150.28	152.971	90.46	157.032	-0.793995	2.87729e-05	0.000170386	SLC16A4	1	110362848	110391082	-	3167	protein_coding	solute carrier family 16 member 4 [Source:HGNC Symbol;Acc:HGNC:10925]	-
ENSG00000186567	100.625	86.5224	93.0231	189.566	133.984	171.402	93.3902	164.984	-0.82142	2.9598e-05	0.000175095	CEACAM19	19	44662278	44684359	+	5203	protein_coding	carcinoembryonic antigen related cell adhesion molecule 19 [Source:HGNC Symbol;Acc:HGNC:31951]	-
ENSG00000080986	1428.41	1750.57	1499.37	1886.77	2033.3	2090.91	1559.45	2003.66	-0.361094	2.98535e-05	0.000176517	NDC80	18	2571511	2616635	+	3600	protein_coding	NDC80, kinetochore complex component [Source:HGNC Symbol;Acc:HGNC:16909]	-
novel.200	20.819	12.0729	27.0067	59.2394	55.2233	53.4478	19.9662	55.9702	-1.48753	2.99206e-05	0.000176869	-	22	41413332	41417727	+	4396	-	-	-
ENSG00000277969	277.586	291.762	294.073	421.587	387.468	408.231	287.807	405.762	-0.494289	3.07764e-05	0.000181506	AC006449.6	17	38702452	38704747	+	2296	lincRNA	novel transcript	-
ENSG00000215883	321.537	344.077	342.085	443.308	500.631	457.071	335.9	467.003	-0.474999	3.15329e-05	0.000185743	CYB5RL	1	54169651	54200036	-	8926	protein_coding	cytochrome b5 reductase like [Source:HGNC Symbol;Acc:HGNC:32220]	-
ENSG00000258875	63.6135	44.2673	52.0129	110.58	116.784	92.1514	53.2979	106.505	-1.00414	3.15488e-05	0.00018579	AL135818.1	14	91242759	91252211	+	1916	processed_transcript	novel transcript, antisense to GPR68	-
ENSG00000198939	5.78305	6.03645	3.00075	25.6704	22.6325	31.3315	4.94008	26.5448	-2.43375	3.17757e-05	0.000186938	ZFP2	5	178895894	178933212	+	2641	protein_coding	ZFP2 zinc finger protein [Source:HGNC Symbol;Acc:HGNC:26138]	zf-C2H2
ENSG00000175482	193.154	187.13	195.049	281.387	272.495	305.021	191.777	286.301	-0.578303	3.18161e-05	0.000187129	POLD4	11	67350777	67356972	-	3049	protein_coding	DNA polymerase delta 4, accessory subunit [Source:HGNC Symbol;Acc:HGNC:14106]	-
ENSG00000100580	4832.31	5758.77	5159.28	6206.31	7166.35	6388.85	5250.12	6587.17	-0.327153	3.18507e-05	0.000187285	TMED8	14	77335021	77377109	-	7784	protein_coding	transmembrane p24 trafficking protein family member 8 [Source:HGNC Symbol;Acc:HGNC:18633]	-
ENSG00000254837	114.504	150.911	120.03	192.528	217.272	221.163	128.482	210.321	-0.709192	3.21513e-05	0.000188957	AP001372.2	11	74493366	74498533	+	2493	bidirectional_promoter_lncRNA	uncharacterized LOC100287896 [Source:NCBI gene;Acc:100287896]	-
ENSG00000229852	439.512	417.521	391.097	556.85	567.623	560.28	416.043	561.585	-0.434071	3.21861e-05	0.000189115	AC019205.1	6	73263215	73301401	+	6660	antisense	novel transcript, antisense to KHDC1	-
ENSG00000187726	232.479	221.336	238.059	378.145	295.128	356.626	230.625	343.299	-0.573083	3.22334e-05	0.000189339	DNAJB13	11	73950319	73970366	+	3475	protein_coding	DnaJ heat shock protein family (Hsp40) member B13 [Source:HGNC Symbol;Acc:HGNC:30718]	-
ENSG00000204314	68.24	39.2369	67.0167	109.593	104.109	142.835	58.1645	118.846	-1.03529	3.29791e-05	0.000193337	PRRT1	6	32148359	32153083	-	3139	protein_coding	proline rich transmembrane protein 1 [Source:HGNC Symbol;Acc:HGNC:13943]	-
ENSG00000180279	15.0359	13.079	18.0045	47.3915	38.9279	53.4478	15.3731	46.5891	-1.59809	3.3411e-05	0.000195575	LINC01869	19	50808874	50818880	+	1416	lincRNA	long intergenic non-protein coding RNA 1869 [Source:HGNC Symbol;Acc:HGNC:25050]	-
ENSG00000263142	131.853	168.014	159.04	228.072	301.465	220.242	152.969	249.926	-0.706276	3.34259e-05	0.000195613	LRRC37A17P	17	46978481	47054569	+	5074	transcribed_unprocessed_pseudogene	leucine rich repeat containing 37 member A17, pseudogene [Source:HGNC Symbol;Acc:HGNC:48365]	-
ENSG00000167535	1208.66	1007.08	1208.3	1597.49	1349.8	1548.14	1141.35	1498.48	-0.392999	3.3458e-05	0.000195752	CACNB3	12	48813794	48828941	+	7153	protein_coding	calcium voltage-gated channel auxiliary subunit beta 3 [Source:HGNC Symbol;Acc:HGNC:1403]	-
ENSG00000181577	321.537	279.689	367.091	468.979	442.692	469.972	322.772	460.547	-0.51247	3.34823e-05	0.000195845	C6orf223	6	44000580	44005958	+	3917	protein_coding	chromosome 6 open reading frame 223 [Source:HGNC Symbol;Acc:HGNC:28692]	-
ENSG00000141524	4267.89	3529.31	4324.08	5303.9	4712.08	5447.07	4040.42	5154.35	-0.351407	3.3975e-05	0.000198429	TMC6	17	78110458	78132407	-	8669	protein_coding	transmembrane channel like 6 [Source:HGNC Symbol;Acc:HGNC:18021]	-
ENSG00000111554	1332.41	1379.33	1292.32	1617.24	1704.68	1630.16	1334.69	1650.69	-0.306703	3.42913e-05	0.000200077	MDM1	12	68272443	68332381	-	6549	protein_coding	Mdm1 nuclear protein [Source:HGNC Symbol;Acc:HGNC:29917]	-
ENSG00000205464	218.599	171.033	193.048	312.982	300.559	270.003	194.227	294.515	-0.60298	3.49085e-05	0.000203576	ATP6AP1L	5	82279462	82386977	+	7229	protein_coding	ATPase H+ transporting accessory protein 1 like [Source:HGNC Symbol;Acc:HGNC:28091]	-
novel.255	93.6854	90.5467	77.0192	159.946	137.606	157.579	87.0837	151.71	-0.802363	3.51104e-05	0.000204652	-	5	37067908	37072415	-	4508	-	-	-
ENSG00000110318	225.539	212.282	207.051	322.855	309.612	308.707	214.957	313.725	-0.54641	3.54402e-05	0.000206471	CEP126	11	101915015	102001058	+	8191	protein_coding	centrosomal protein 126 [Source:HGNC Symbol;Acc:HGNC:29264]	-
ENSG00000171368	167.708	149.905	128.032	258.679	215.461	234.064	148.548	236.068	-0.670518	3.57284e-05	0.000207943	TPPP	5	659862	693395	-	6022	protein_coding	tubulin polymerization promoting protein [Source:HGNC Symbol;Acc:HGNC:24164]	-
ENSG00000134202	616.473	630.809	598.149	763.201	800.285	838.577	615.143	800.688	-0.38069	3.61009e-05	0.000209902	GSTM3	1	109733932	109741038	-	4750	protein_coding	glutathione S-transferase mu 3 [Source:HGNC Symbol;Acc:HGNC:4635]	-
ENSG00000159588	108.721	102.62	105.026	192.528	160.238	174.166	105.456	175.644	-0.735822	3.63592e-05	0.000211142	CCDC17	1	45620044	45624057	-	3323	protein_coding	coiled-coil domain containing 17 [Source:HGNC Symbol;Acc:HGNC:26574]	-
ENSG00000175595	352.766	427.582	444.11	556.85	631.899	531.713	408.153	573.488	-0.488662	3.65433e-05	0.000212	ERCC4	16	13920157	13952345	+	8460	protein_coding	ERCC excision repair 4, endonuclease catalytic subunit [Source:HGNC Symbol;Acc:HGNC:3436]	-
ENSG00000157514	69.3966	76.4616	63.0157	110.58	128.553	148.364	69.6246	129.165	-0.89273	3.66801e-05	0.00021265	TSC22D3	X	107713221	107777342	-	4766	protein_coding	TSC22 domain family member 3 [Source:HGNC Symbol;Acc:HGNC:3051]	TSC22
ENSG00000105088	485.776	440.661	486.121	654.595	570.339	713.252	470.853	646.062	-0.456652	3.68622e-05	0.000213638	OLFM2	19	9853718	9936552	-	2500	protein_coding	olfactomedin 2 [Source:HGNC Symbol;Acc:HGNC:17189]	-
novel.80	64.7701	44.2673	52.0129	86.8845	114.973	122.561	53.6834	108.14	-1.01755	3.69291e-05	0.000213973	-	15	31323775	31326710	+	2936	-	-	-
ENSG00000142552	624.569	420.539	618.154	880.692	694.365	879.124	554.421	818.06	-0.562039	3.71045e-05	0.000214936	RCN3	19	49527618	49546962	+	2093	protein_coding	reticulocalbin 3 [Source:HGNC Symbol;Acc:HGNC:21145]	-
ENSG00000110237	182.744	159.966	203.051	266.577	270.685	293.963	181.92	277.075	-0.607218	3.72893e-05	0.000215953	ARHGEF17	11	73308289	73369388	+	9908	protein_coding	Rho guanine nucleotide exchange factor 17 [Source:HGNC Symbol;Acc:HGNC:21726]	-
ENSG00000256967	101.782	74.4495	106.026	169.82	164.765	154.814	94.0858	163.133	-0.795646	3.80781e-05	0.000220084	AC018653.3	12	7129079	7131198	-	1179	antisense	novel transcript	-
ENSG00000197948	129.54	107.65	135.034	203.389	198.261	199.047	124.075	200.232	-0.691352	3.81004e-05	0.000220105	FCHSD1	5	141639302	141651419	-	6073	protein_coding	FCH and double SH3 domains 1 [Source:HGNC Symbol;Acc:HGNC:25463]	-
ENSG00000196388	165.395	159.966	150.037	230.046	235.378	268.16	158.466	244.528	-0.62738	3.81466e-05	0.000220318	INCA1	17	4988130	4997610	-	1553	protein_coding	inhibitor of CDK, cyclin A1 interacting protein 1 [Source:HGNC Symbol;Acc:HGNC:32224]	-
ENSG00000285650	28.9152	16.0972	26.0065	50.3535	82.3823	56.2123	23.673	62.9827	-1.42016	3.82701e-05	0.000220868	AL157827.2	9	92600094	92612368	-	3199	antisense	Novel transcript, antisense to CENPP	-
ENSG00000215481	39.3247	15.0911	24.006	70.1	62.4657	69.1135	26.1406	67.2264	-1.37716	3.83348e-05	0.000221186	BCRP3	22	24632915	24650012	+	1745	processed_transcript	breakpoint cluster region pseudogene 3 [Source:HGNC Symbol;Acc:HGNC:1016]	-
ENSG00000177398	31.2285	28.1701	23.0057	76.0239	58.8445	63.5844	27.4681	66.1509	-1.27111	3.86704e-05	0.000222958	UMODL1	21	42062959	42143453	+	7278	protein_coding	uromodulin like 1 [Source:HGNC Symbol;Acc:HGNC:12560]	-
ENSG00000255458	9.25288	19.1154	12.003	48.3788	46.1703	36.8605	13.4571	43.8032	-1.69134	3.87455e-05	0.000223251	AC108471.2	4	39639140	39666644	+	2301	lincRNA	novel transcript	-
ENSG00000125846	275.273	318.926	306.076	410.727	421.87	431.268	300.092	421.288	-0.487768	3.87499e-05	0.000223251	ZNF133	20	18288283	18316996	+	5426	protein_coding	zinc finger protein 133 [Source:HGNC Symbol;Acc:HGNC:12917]	zf-C2H2
ENSG00000226954	76.3362	75.4556	87.0216	127.365	146.659	148.364	79.6045	140.796	-0.822361	3.88594e-05	0.000223771	AL023802.1	22	49718053	49724506	-	3775	lincRNA	novel transcript	-
ENSG00000184113	20.819	14.085	13.0032	45.4169	47.9809	46.9972	15.9691	46.7983	-1.56239	3.91052e-05	0.000225076	CLDN5	22	19523024	19527545	-	3429	protein_coding	claudin 5 [Source:HGNC Symbol;Acc:HGNC:2047]	-
ENSG00000107104	252.141	238.44	215.053	391.967	344.919	308.707	235.211	348.531	-0.568	3.91292e-05	0.000225159	KANK1	9	470291	746106	+	11908	protein_coding	KN motif and ankyrin repeat domains 1 [Source:HGNC Symbol;Acc:HGNC:19309]	-
ENSG00000187595	84.4325	78.4738	103.026	181.667	132.174	160.343	88.644	158.062	-0.831629	3.93193e-05	0.000226141	ZNF385C	17	42025576	42098479	-	5198	protein_coding	zinc finger protein 385C [Source:HGNC Symbol;Acc:HGNC:33722]	-
ENSG00000132274	365.489	418.527	413.103	561.787	545.896	523.42	399.039	543.701	-0.444331	3.95366e-05	0.000227224	TRIM22	11	5689689	5737089	+	6020	protein_coding	tripartite motif containing 22 [Source:HGNC Symbol;Acc:HGNC:16379]	-
ENSG00000137941	105.251	120.729	107.027	164.883	210.03	179.695	111.002	184.869	-0.735799	3.98061e-05	0.00022854	TTLL7	1	83865028	83999150	-	10543	protein_coding	tubulin tyrosine ligase like 7 [Source:HGNC Symbol;Acc:HGNC:26242]	-
ENSG00000061455	53.204	45.2733	44.0109	99.7197	86.9088	99.5235	47.4961	95.384	-1.00904	4.03196e-05	0.000231043	PRDM6	5	123089121	123194266	+	9350	protein_coding	PR/SET domain 6 [Source:HGNC Symbol;Acc:HGNC:9350]	zf-C2H2
ENSG00000130517	3429.35	3387.45	3403.85	3985.82	3992.37	4178.14	3406.88	4052.11	-0.250311	4.04105e-05	0.000231507	PGPEP1	19	18340587	18369950	+	7520	protein_coding	pyroglutamyl-peptidase I [Source:HGNC Symbol;Acc:HGNC:13568]	-
ENSG00000179292	183.901	135.82	205.051	269.539	266.158	293.041	174.924	276.246	-0.660232	4.04325e-05	0.000231576	TMEM151A	11	66291870	66296664	+	2562	protein_coding	transmembrane protein 151A [Source:HGNC Symbol;Acc:HGNC:28497]	-
ENSG00000118308	698.592	754.556	775.193	942.894	988.587	931.65	742.78	954.377	-0.360736	4.06787e-05	0.000232929	LRMP	12	25004342	25108334	+	6610	protein_coding	lymphoid restricted membrane protein [Source:HGNC Symbol;Acc:HGNC:6690]	-
ENSG00000202474	38.1681	22.1336	54.0134	91.8211	87.8141	83.8577	38.1051	87.831	-1.20404	4.09523e-05	0.000234354	RNA5SP283	9	62802320	62802438	-	119	rRNA_pseudogene	RNA, 5S ribosomal pseudogene 283 [Source:HGNC Symbol;Acc:HGNC:43183]	-
ENSG00000140323	350.453	312.889	296.074	442.321	433.639	461.678	319.805	445.879	-0.481562	4.11128e-05	0.000235184	DISP2	15	40358235	40378639	+	12754	protein_coding	dispatched RND transporter family member 2 [Source:HGNC Symbol;Acc:HGNC:19712]	-
ENSG00000283667	13.8793	9.05467	13.0032	36.531	41.6438	40.5466	11.9791	39.5738	-1.73047	4.12498e-05	0.00023591	AC009802.1	18	63966406	63970181	-	1609	antisense	uncharacterized LOC105372165 [Source:NCBI gene;Acc:105372165]	-
ENSG00000187045	85.5891	74.4495	61.0152	166.858	124.931	120.718	73.6846	137.502	-0.902506	4.13343e-05	0.000236336	TMPRSS6	22	37065436	37109713	-	4232	protein_coding	transmembrane serine protease 6 [Source:HGNC Symbol;Acc:HGNC:16517]	-
ENSG00000246067	97.1552	120.729	109.027	178.706	183.776	176.931	108.97	179.804	-0.71971	4.14097e-05	0.000236651	RAB30-AS1	11	83072066	83106719	+	2429	lincRNA	RAB30 antisense RNA 1 (head to head) [Source:HGNC Symbol;Acc:HGNC:48672]	-
ENSG00000186715	69.3966	45.2733	65.0162	120.453	102.299	125.326	59.8954	116.026	-0.957578	4.19548e-05	0.000239357	MST1L	1	16754910	16770237	-	5298	transcribed_unprocessed_pseudogene	macrophage stimulating 1 like [Source:HGNC Symbol;Acc:HGNC:7390]	-
ENSG00000244627	142.263	98.5953	119.03	196.477	207.314	188.91	119.963	197.567	-0.724405	4.20567e-05	0.000239822	TPTEP2	22	38335762	38398929	-	3851	transcribed_unprocessed_pseudogene	TPTE pseudogene 2 [Source:HGNC Symbol;Acc:HGNC:53828]	-
ENSG00000181392	18.5058	38.2308	29.0072	63.1887	65.1816	83.8577	28.5813	70.7427	-1.29786	4.22638e-05	0.000240826	SYNE4	19	36003299	36008793	-	2536	protein_coding	spectrin repeat containing nuclear envelope family member 4 [Source:HGNC Symbol;Acc:HGNC:26703]	-
ENSG00000158023	69.3966	62.3766	50.0124	122.428	106.825	115.189	60.5952	114.814	-0.925628	4.2588e-05	0.00024232	WDR66	12	121917862	122003927	+	16115	protein_coding	WD repeat domain 66 [Source:HGNC Symbol;Acc:HGNC:28506]	-
ENSG00000254615	71.7098	93.5649	72.0179	155.997	116.784	163.108	79.0975	145.296	-0.874175	4.26647e-05	0.000242697	AC027031.2	8	106270144	106272899	+	1419	lincRNA	novel transcript	-
ENSG00000139537	148.046	121.735	130.032	208.325	228.136	199.047	133.271	211.836	-0.671702	4.3448e-05	0.000246885	CCDC65	12	48904110	48931840	+	2373	protein_coding	coiled-coil domain containing 65 [Source:HGNC Symbol;Acc:HGNC:29937]	-
ENSG00000104047	730.977	773.671	726.181	925.122	1041.09	918.749	743.61	961.655	-0.371059	4.37002e-05	0.000248105	DTWD1	15	49620980	49656232	+	15053	protein_coding	DTW domain containing 1 [Source:HGNC Symbol;Acc:HGNC:30926]	-
ENSG00000271888	37.0115	35.2126	25.0062	73.0619	68.8028	78.3287	32.4101	73.3978	-1.18391	4.3771e-05	0.000248446	AL136162.1	6	15243923	15245000	-	1078	lincRNA	novel transcript	-
ENSG00000251192	182.744	235.421	201.05	302.121	331.34	294.884	206.405	309.448	-0.582033	4.38802e-05	0.000249006	ZNF674	X	46497727	46545457	-	6203	protein_coding	zinc finger protein 674 [Source:HGNC Symbol;Acc:HGNC:17625]	zf-C2H2
novel.146	20.819	18.1093	25.0062	53.3155	59.7498	53.4478	21.3115	55.5043	-1.38045	4.3929e-05	0.000249222	-	19	18290300	18292975	-	2676	-	-	-
ENSG00000169992	1140.42	817.938	1057.26	1429.64	1238.45	1446.78	1005.21	1371.62	-0.449281	4.3963e-05	0.000249355	NLGN2	17	7404874	7419860	+	5550	protein_coding	neuroligin 2 [Source:HGNC Symbol;Acc:HGNC:14290]	-
ENSG00000279227	56.6739	76.4616	79.0197	116.504	135.795	139.149	70.7184	130.483	-0.879204	4.40388e-05	0.000249724	AC009303.4	2	118014174	118015673	+	1500	TEC	novel transcript	-
ENSG00000077150	706.688	608.675	713.177	902.414	839.213	918.749	676.18	886.792	-0.391676	4.41049e-05	0.000250038	NFKB2	10	102394110	102402529	+	4484	protein_coding	nuclear factor kappa B subunit 2 [Source:HGNC Symbol;Acc:HGNC:7795]	RHD
ENSG00000129493	179.274	151.917	152.038	266.577	240.81	235.907	161.077	247.765	-0.623349	4.41728e-05	0.000250302	HEATR5A	14	31291791	31420582	-	10243	protein_coding	HEAT repeat containing 5A [Source:HGNC Symbol;Acc:HGNC:20276]	-
novel.167	25.4454	21.1276	15.0037	62.2014	52.5074	49.7617	20.5256	54.8235	-1.42447	4.4844e-05	0.000253921	-	2	88689957	88691453	-	1497	-	-	-
ENSG00000185798	380.525	380.296	416.103	562.774	516.926	518.812	392.308	532.838	-0.44057	4.49197e-05	0.000254288	WDR53	3	196554177	196568674	-	1797	protein_coding	WD repeat domain 53 [Source:HGNC Symbol;Acc:HGNC:28786]	-
ENSG00000141469	123.757	116.705	120.03	226.097	200.071	166.794	120.164	197.654	-0.7176	4.53282e-05	0.00025629	SLC14A1	18	45687025	45752520	+	7182	protein_coding	solute carrier family 14 member 1 (Kidd blood group) [Source:HGNC Symbol;Acc:HGNC:10918]	-
ENSG00000178927	4409	3855.28	4475.11	5660.32	4789.94	5554.88	4246.46	5335.05	-0.329261	4.57094e-05	0.000258134	CYBC1	17	82442589	82450829	-	7234	protein_coding	cytochrome b-245 chaperone 1 [Source:HGNC Symbol;Acc:HGNC:28672]	-
ENSG00000214776	8.09627	12.0729	14.0035	45.4169	47.0756	27.6454	11.3909	40.046	-1.80269	4.60082e-05	0.000259696	AC092821.1	12	9480608	9576275	+	12000	transcribed_unprocessed_pseudogene	ovostatin	-
ENSG00000138030	188.527	154.935	195.049	273.489	279.738	262.631	179.504	271.953	-0.600452	4.61964e-05	0.000260632	KHK	2	27086747	27100772	+	3060	protein_coding	ketohexokinase [Source:HGNC Symbol;Acc:HGNC:6315]	-
ENSG00000140519	53.204	34.2065	49.0122	105.644	93.2459	83.8577	45.4743	94.2491	-1.05519	4.64958e-05	0.000262068	RHCG	15	89471398	89496613	-	2607	protein_coding	Rh family C glycoprotein [Source:HGNC Symbol;Acc:HGNC:18140]	-
ENSG00000145246	163.082	182.099	166.041	272.501	244.431	257.102	170.408	258.011	-0.596811	4.69141e-05	0.000264235	ATP10D	4	47485288	47593486	+	7965	protein_coding	ATPase phospholipid transporting 10D (putative) [Source:HGNC Symbol;Acc:HGNC:13549]	-
ENSG00000241058	346.983	395.387	403.1	542.041	498.82	527.106	381.823	522.655	-0.450736	4.70845e-05	0.000265067	NSUN6	10	18545561	18659285	-	3498	protein_coding	NOP2/Sun RNA methyltransferase family member 6 [Source:HGNC Symbol;Acc:HGNC:23529]	-
ENSG00000241563	60.1437	38.2308	52.0129	108.606	95.0565	97.6804	50.1292	100.447	-1.00757	4.72801e-05	0.000265929	CORT	1	10449719	10451902	+	1130	protein_coding	cortistatin [Source:HGNC Symbol;Acc:HGNC:2257]	-
ENSG00000145020	16.1925	15.0911	15.0037	56.2774	46.1703	35.939	15.4291	46.1289	-1.58	4.8477e-05	0.000271925	AMT	3	49416775	49422753	-	5746	protein_coding	aminomethyltransferase [Source:HGNC Symbol;Acc:HGNC:473]	-
ENSG00000185920	460.331	415.509	484.12	627.938	644.573	566.731	453.32	613.081	-0.435704	4.90996e-05	0.000275285	PTCH1	9	95442980	95517057	-	16591	protein_coding	patched 1 [Source:HGNC Symbol;Acc:HGNC:9585]	-
ENSG00000204060	185.058	128.778	191.048	293.235	228.136	297.649	168.294	273.006	-0.69904	4.92429e-05	0.000276022	FOXO6	1	41361922	41383590	+	2398	protein_coding	forkhead box O6 [Source:HGNC Symbol;Acc:HGNC:24814]	Fork
ENSG00000100479	414.066	435.63	414.103	549.939	577.581	560.28	421.266	562.6	-0.417258	4.93994e-05	0.000276833	POLE2	14	49643555	49688422	-	2955	protein_coding	DNA polymerase epsilon 2, accessory subunit [Source:HGNC Symbol;Acc:HGNC:9178]	-
ENSG00000224358	15.0359	18.1093	7.00174	35.5436	47.9809	46.9972	13.3823	43.5072	-1.70731	4.96087e-05	0.000277873	AL451074.2	1	165768929	165775176	+	2150	antisense	uncharacterized LOC100147773 [Source:NCBI gene;Acc:100147773]	-
ENSG00000130304	514.691	388.345	485.121	700.012	555.854	732.603	462.719	662.823	-0.519484	4.98395e-05	0.000279032	SLC27A1	19	17468769	17506168	+	8249	protein_coding	solute carrier family 27 member 1 [Source:HGNC Symbol;Acc:HGNC:10995]	-
ENSG00000284828	46.2644	39.2369	40.01	97.745	79.6664	82.9362	41.8371	86.7825	-1.0546	5.00212e-05	0.000279982	AC012020.2	3	108031003	108032261	-	1259	TEC	novel transcript	-
ENSG00000166313	256.767	249.506	268.067	359.386	348.54	393.486	258.113	367.137	-0.508228	5.05802e-05	0.000282976	APBB1	11	6395124	6419414	-	5244	protein_coding	amyloid beta precursor protein binding family B member 1 [Source:HGNC Symbol;Acc:HGNC:581]	-
ENSG00000128578	386.308	350.114	367.091	504.522	481.619	512.362	367.838	499.501	-0.442344	5.0648e-05	0.000283287	STRIP2	7	129434433	129488399	+	5876	protein_coding	striatin interacting protein 2 [Source:HGNC Symbol;Acc:HGNC:22209]	-
ENSG00000186409	60.1437	53.3219	54.0134	112.555	103.204	102.288	55.8264	106.016	-0.926979	5.07207e-05	0.000283626	CCDC30	1	42463330	42654664	+	13504	protein_coding	coiled-coil domain containing 30 [Source:HGNC Symbol;Acc:HGNC:26103]	-
ENSG00000231625	0	0	0	5.92394	9.9583	15.6657	0	10.516	-5.76669	5.10166e-05	0.000285212	SLC47A1P2	17	19615789	19633825	+	1483	transcribed_unprocessed_pseudogene	SLC47A1 pseudogene 2 [Source:HGNC Symbol;Acc:HGNC:53866]	-
ENSG00000275183	71.7098	75.4556	103.026	147.111	133.079	169.559	83.397	149.916	-0.842319	5.11189e-05	0.000285716	LENG9	19	54461796	54463711	-	1916	protein_coding	leukocyte receptor cluster member 9 [Source:HGNC Symbol;Acc:HGNC:16306]	-
ENSG00000267731	248.671	252.525	185.046	343.589	351.256	327.137	228.747	340.661	-0.576481	5.14641e-05	0.000287508	AC005332.2	17	68189884	68192802	+	2919	lincRNA	novel transcript	-
ENSG00000074276	58.9871	68.4131	87.0216	130.327	118.594	147.442	71.4739	132.121	-0.881499	5.14939e-05	0.000287606	CDHR2	5	176542511	176595974	+	5348	protein_coding	cadherin related family member 2 [Source:HGNC Symbol;Acc:HGNC:18231]	-
ENSG00000162734	1620.41	1652.98	1610.4	1987.48	1916.52	2040.23	1627.93	1981.41	-0.283386	5.18531e-05	0.000289474	PEA15	1	160205337	160215376	+	2806	protein_coding	proliferation and apoptosis adaptor protein 15 [Source:HGNC Symbol;Acc:HGNC:8822]	-
novel.21	83.2759	65.3948	82.0204	125.39	134.89	150.207	76.897	136.829	-0.834221	5.21285e-05	0.000290872	-	1	42854803	42859759	-	4957	-	PF02093:Gag P30 core shell protein	Gag_p30
ENSG00000106462	3894.3	3653.06	3765.94	4421.23	4534.65	4464.73	3771.1	4473.54	-0.246702	5.22792e-05	0.000291644	EZH2	7	148807383	148884321	-	4522	protein_coding	enhancer of zeste 2 polycomb repressive complex 2 subunit [Source:HGNC Symbol;Acc:HGNC:3527]	-
ENSG00000266980	20.819	20.1215	29.0072	57.2648	66.0869	53.4478	23.3159	58.9331	-1.33446	5.33235e-05	0.000297044	AC087289.1	17	75818815	75820055	-	890	antisense	novel transcript, antisense to UNK	-
ENSG00000168268	1160.08	1005.07	1080.27	1484.93	1274.66	1393.33	1081.81	1384.31	-0.356174	5.36101e-05	0.000298428	NT5DC2	3	52524385	52535054	-	4719	protein_coding	5'-nucleotidase domain containing 2 [Source:HGNC Symbol;Acc:HGNC:25717]	-
ENSG00000187097	530.884	574.468	514.128	726.67	720.619	679.156	539.827	708.815	-0.392498	5.45797e-05	0.000303609	ENTPD5	14	73958010	74019399	-	10379	protein_coding	ectonucleoside triphosphate diphosphohydrolase 5 [Source:HGNC Symbol;Acc:HGNC:3367]	-
ENSG00000081148	89.0589	112.68	101.025	161.921	177.439	165.872	100.921	168.411	-0.736084	5.51284e-05	0.000306515	IMPG2	3	101222546	101320560	-	8337	protein_coding	interphotoreceptor matrix proteoglycan 2 [Source:HGNC Symbol;Acc:HGNC:18362]	-
novel.190	3.46983	7.04252	4.001	21.7211	24.4431	30.4099	4.83778	25.5247	-2.38902	5.57324e-05	0.000309653	-	21	45554476	45555134	+	659	-	-	-
ENSG00000112304	471.897	523.159	519.129	658.545	646.384	693.9	504.728	666.276	-0.399383	5.61408e-05	0.000311699	ACOT13	6	24667035	24705065	+	4394	protein_coding	acyl-CoA thioesterase 13 [Source:HGNC Symbol;Acc:HGNC:20999]	-
ENSG00000117461	2699.53	2652.01	2819.7	3171.28	3345.08	3274.14	2723.75	3263.5	-0.260852	5.65811e-05	0.000314069	PIK3R3	1	46040140	46133036	-	7410	protein_coding	phosphoinositide-3-kinase regulatory subunit 3 [Source:HGNC Symbol;Acc:HGNC:8981]	-
ENSG00000206190	371.272	329.992	422.105	542.041	497.915	518.812	374.456	519.589	-0.471979	5.67757e-05	0.000315075	ATP10A	15	25677273	25865172	-	8409	protein_coding	ATPase phospholipid transporting 10A (putative) [Source:HGNC Symbol;Acc:HGNC:13542]	-
ENSG00000240990	38.1681	34.2065	44.0109	91.8211	68.8028	88.4653	38.7952	83.0297	-1.09587	5.72552e-05	0.000317435	HOXA11-AS	7	27184507	27189298	+	3128	antisense	HOXA11 antisense RNA [Source:HGNC Symbol;Acc:HGNC:24957]	-
ENSG00000111664	64.7701	65.3948	69.0172	136.251	98.6777	136.384	66.394	123.771	-0.896631	5.74354e-05	0.000318358	GNB3	12	6839954	6847393	+	3437	protein_coding	G protein subunit beta 3 [Source:HGNC Symbol;Acc:HGNC:4400]	-
novel.260	17.3491	13.079	9.00224	44.4296	39.8332	39.6251	13.1434	41.2959	-1.66284	5.75109e-05	0.000318701	-	5	179667171	179667805	-	635	-	-	-
ENSG00000025423	50.8908	49.2976	52.0129	109.593	80.5717	112.425	50.7338	100.863	-0.990312	5.75405e-05	0.00031879	HSD17B6	12	56752161	56787790	+	2272	protein_coding	hydroxysteroid 17-beta dehydrogenase 6 [Source:HGNC Symbol;Acc:HGNC:23316]	-
ENSG00000133131	18.5058	19.1154	33.0082	60.2267	53.4127	68.192	23.5431	60.6105	-1.35696	5.7611e-05	0.000319104	MORC4	X	106813871	107000244	-	6055	protein_coding	MORC family CW-type zinc finger 4 [Source:HGNC Symbol;Acc:HGNC:23485]	-
ENSG00000089505	359.706	255.543	425.106	528.218	597.498	466.286	346.785	530.667	-0.614235	5.76501e-05	0.000319245	CMTM1	16	66566393	66579137	+	1465	protein_coding	CKLF like MARVEL transmembrane domain containing 1 [Source:HGNC Symbol;Acc:HGNC:19172]	-
ENSG00000007866	80.9627	78.4738	104.026	140.2	148.469	170.48	87.8208	153.05	-0.799781	5.77562e-05	0.000319606	TEAD3	6	35473597	35497076	-	3046	protein_coding	TEA domain transcription factor 3 [Source:HGNC Symbol;Acc:HGNC:11716]	TEA
ENSG00000050426	1982.43	1799.87	1811.45	2317.25	2192.64	2332.35	1864.58	2280.74	-0.2912	5.80482e-05	0.00032107	LETMD1	12	51047962	51060424	+	6032	protein_coding	LETM1 domain containing 1 [Source:HGNC Symbol;Acc:HGNC:24241]	-
ENSG00000177692	45.1078	87.5285	60.0149	112.555	142.132	124.404	64.2171	126.364	-0.970517	5.89853e-05	0.000326022	DNAJC28	21	33485530	33491720	-	2484	protein_coding	DnaJ heat shock protein family (Hsp40) member C28 [Source:HGNC Symbol;Acc:HGNC:1297]	-
ENSG00000043143	1745.32	1804.9	1749.44	2107.94	2150.99	2138.83	1766.55	2132.59	-0.271591	5.90426e-05	0.000326262	JADE2	5	134524312	134583230	+	9877	protein_coding	jade family PHD finger 2 [Source:HGNC Symbol;Acc:HGNC:22984]	-
ENSG00000268006	18.5058	28.1701	50.0124	83.9225	76.0452	75.5641	32.2294	78.5106	-1.27221	5.9508e-05	0.000328445	PTOV1-AS1	19	49838639	49851676	-	4203	antisense	PTOV1 antisense RNA 1 [Source:HGNC Symbol;Acc:HGNC:44174]	-
ENSG00000180423	153.829	187.13	143.036	235.97	253.484	257.102	161.331	248.852	-0.624725	6.03584e-05	0.000332825	HARBI1	11	46602861	46617909	-	2662	protein_coding	harbinger transposase derived 1 [Source:HGNC Symbol;Acc:HGNC:26522]	-
ENSG00000126016	174.648	138.838	143.036	219.186	265.253	228.535	152.174	237.658	-0.647453	6.07137e-05	0.000334626	AMOT	X	112774503	112840815	-	8502	protein_coding	angiomotin [Source:HGNC Symbol;Acc:HGNC:17810]	-
ENSG00000260285	248.671	259.567	267.066	396.904	344.014	361.233	258.435	367.384	-0.505838	6.07891e-05	0.000334884	AL133367.1	14	103525010	103529072	-	4063	antisense	novel transcript, antisense to TRMT61A	-
ENSG00000197302	596.811	668.033	616.153	848.111	822.917	773.15	626.999	814.726	-0.376794	6.10884e-05	0.000336375	ZNF720	16	31713229	31794869	+	9816	protein_coding	zinc finger protein 720 [Source:HGNC Symbol;Acc:HGNC:26987]	zf-C2H2
ENSG00000137216	894.059	775.683	955.238	1178.86	1047.43	1212.71	874.993	1146.34	-0.389691	6.20719e-05	0.000341228	TMEM63B	6	44126914	44155519	+	4425	protein_coding	transmembrane protein 63B [Source:HGNC Symbol;Acc:HGNC:17735]	-
ENSG00000267868	9.25288	11.0668	10.0025	40.4803	30.7802	35.0175	10.1074	35.426	-1.80481	6.25871e-05	0.000343575	AL356740.1	13	112964835	112966131	-	1297	lincRNA	novel transcript	-
ENSG00000204219	3.46983	14.085	14.0035	38.5056	44.3597	33.1745	10.5195	38.6799	-1.85552	6.27215e-05	0.000344152	TCEA3	1	23381061	23424740	-	3515	protein_coding	transcription elongation factor A3 [Source:HGNC Symbol;Acc:HGNC:11615]	-
ENSG00000132002	3015.28	2651.01	2820.7	3280.88	3426.56	3756.09	2829	3487.84	-0.302569	6.29342e-05	0.000345076	DNAJB1	19	14514770	14529770	-	3672	protein_coding	DnaJ heat shock protein family (Hsp40) member B1 [Source:HGNC Symbol;Acc:HGNC:5270]	-
ENSG00000115687	1807.78	1863.25	1851.46	2223.45	2291.31	2159.11	1840.83	2224.62	-0.273033	6.30692e-05	0.000345654	PASK	2	241106099	241150264	-	10686	protein_coding	PAS domain containing serine/threonine kinase [Source:HGNC Symbol;Acc:HGNC:17270]	-
ENSG00000122335	249.828	277.677	281.07	391.967	395.616	355.704	269.525	381.096	-0.497928	6.30934e-05	0.000345706	SERAC1	6	158109515	158168280	-	11007	protein_coding	serine active site containing 1 [Source:HGNC Symbol;Acc:HGNC:21061]	-
novel.241	93.6854	95.5771	92.0229	198.452	147.564	140.992	93.7618	162.336	-0.790038	6.38981e-05	0.000349659	-	5	1112625	1122399	+	8889	-	-	-
ENSG00000156711	195.467	194.172	171.043	323.842	263.442	260.788	186.894	282.691	-0.596883	6.4154e-05	0.000350939	MAPK13	6	36127809	36144524	+	7197	protein_coding	mitogen-activated protein kinase 13 [Source:HGNC Symbol;Acc:HGNC:6875]	-
ENSG00000106336	35.8549	34.2065	46.0114	81.9478	75.1399	88.4653	38.691	81.851	-1.07837	6.45167e-05	0.000352761	FBXO24	7	100583982	100601117	+	3353	protein_coding	F-box protein 24 [Source:HGNC Symbol;Acc:HGNC:13595]	-
ENSG00000197054	46.2644	37.2248	29.0072	83.9225	71.5187	86.6223	37.4988	80.6878	-1.11215	6.45702e-05	0.000352971	ZNF763	19	11965037	11980381	+	2845	protein_coding	zinc finger protein 763 [Source:HGNC Symbol;Acc:HGNC:27614]	zf-C2H2
ENSG00000168779	17.3491	21.1276	24.006	54.3028	58.8445	48.8402	20.8276	53.9958	-1.36873	6.47359e-05	0.000353756	SHOX2	3	158095954	158106503	-	5045	protein_coding	short stature homeobox 2 [Source:HGNC Symbol;Acc:HGNC:10854]	Homeobox
ENSG00000102003	272.96	261.579	282.07	354.449	396.521	397.172	272.203	382.714	-0.492277	6.48624e-05	0.000354319	SYP	X	49187804	49200259	-	5215	protein_coding	synaptophysin [Source:HGNC Symbol;Acc:HGNC:11506]	-
ENSG00000176054	54.3607	73.4434	57.0142	116.504	124.931	105.053	61.6061	115.496	-0.903623	6.49682e-05	0.000354732	RPL23P2	21	28997613	28998033	-	421	processed_pseudogene	ribosomal protein L23 pseudogene 2 [Source:HGNC Symbol;Acc:HGNC:10324]	-
ENSG00000178700	362.019	410.478	362.09	485.763	543.18	516.969	378.196	515.304	-0.445982	6.55156e-05	0.000357387	DHFR2	3	94047836	94063389	-	4659	protein_coding	dihydrofolate reductase 2 [Source:HGNC Symbol;Acc:HGNC:27309]	-
ENSG00000188659	79.8061	122.741	97.0241	171.794	176.533	163.108	99.8571	170.479	-0.766807	6.56239e-05	0.000357811	SAXO2	15	82262810	82284930	+	4160	protein_coding	stabilizer of axonemal microtubules 2 [Source:HGNC Symbol;Acc:HGNC:33727]	-
ENSG00000162576	154.986	177.069	239.059	349.512	256.2	311.472	190.371	305.728	-0.679147	6.56673e-05	0.000357881	MXRA8	1	1352689	1361777	-	3622	protein_coding	matrix remodeling associated 8 [Source:HGNC Symbol;Acc:HGNC:7542]	-
ENSG00000253210	47.421	28.1701	42.0104	85.8971	76.9505	87.5438	39.2005	83.4638	-1.09592	6.59405e-05	0.000359286	AC040970.1	8	141126044	141129961	-	807	antisense	novel transcript	-
ENSG00000169519	272.96	324.962	264.066	409.739	455.366	373.213	287.329	412.773	-0.52197	6.60474e-05	0.000359701	METTL15	11	28108248	28527041	+	7778	protein_coding	methyltransferase like 15 [Source:HGNC Symbol;Acc:HGNC:26606]	-
ENSG00000253704	16.1925	17.1033	25.0062	52.3281	51.6021	51.6048	19.434	51.845	-1.40956	6.62755e-05	0.000360713	AC023632.2	8	94553722	94569745	+	1789	lincRNA	novel transcript	-
ENSG00000142102	2911.19	2057.42	2851.71	5458.91	3738.89	5419.42	2606.77	4872.41	-0.902424	6.62949e-05	0.000360713	PGGHG	11	289135	296107	+	5260	protein_coding	protein-glucosylgalactosylhydroxylysine glucosidase [Source:HGNC Symbol;Acc:HGNC:26210]	-
ENSG00000146054	45.1078	38.2308	40.01	86.8845	81.477	83.8577	41.1162	84.0731	-1.0346	6.64188e-05	0.000361303	TRIM7	5	181193924	181205293	-	7338	protein_coding	tripartite motif containing 7 [Source:HGNC Symbol;Acc:HGNC:16278]	-
ENSG00000230454	42.7946	51.3098	52.0129	109.593	89.6247	90.3083	48.7058	96.5086	-0.981616	6.64508e-05	0.000361393	U73166.1	3	50260303	50263358	+	2625	lincRNA	novel transcript	-
ENSG00000276718	23.1322	31.1883	29.0072	67.138	68.8028	58.9769	27.7759	64.9725	-1.22044	6.65068e-05	0.000361613	AC005840.4	12	6466537	6467135	+	599	antisense	novel transcript, antisense to VAMP1	-
ENSG00000125966	42.7946	39.2369	45.0112	79.9732	95.0565	83.8577	42.3476	86.2958	-1.02813	6.67139e-05	0.000362655	MMP24	20	35226654	35277000	+	4414	protein_coding	matrix metallopeptidase 24 [Source:HGNC Symbol;Acc:HGNC:7172]	-
ENSG00000255559	16.1925	18.1093	27.0067	63.1887	59.7498	42.3896	20.4362	55.1094	-1.42326	6.75285e-05	0.000366828	ZNF252P-AS1	8	145002811	145006046	+	3236	antisense	ZNF252P antisense RNA 1 [Source:HGNC Symbol;Acc:HGNC:27821]	-
ENSG00000154096	1613.47	1375.3	1649.41	1946.01	1825.99	2188.59	1546.06	1986.87	-0.362213	6.7804e-05	0.000368153	THY1	11	119417378	119424985	-	5925	protein_coding	Thy-1 cell surface antigen [Source:HGNC Symbol;Acc:HGNC:11801]	-
ENSG00000284654	35.8549	24.1458	34.0085	63.1887	68.8028	81.0932	31.3364	71.0282	-1.1857	6.79638e-05	0.000368764	AP000553.7	22	21661476	21661593	-	118	unitary_pseudogene	novel pseudogene	-
ENSG00000073849	801.53	808.884	742.185	990.285	1030.23	963.903	784.2	994.807	-0.343674	6.85566e-05	0.000371808	ST6GAL1	3	186930485	187078553	+	9151	protein_coding	ST6 beta-galactoside alpha-2,6-sialyltransferase 1 [Source:HGNC Symbol;Acc:HGNC:10860]	-
ENSG00000121281	1873.71	1699.26	2158.54	2446.59	2440.69	2364.6	1910.5	2417.29	-0.339244	7.02479e-05	0.000380275	ADCY7	16	50246137	50318135	+	8630	protein_coding	adenylate cyclase 7 [Source:HGNC Symbol;Acc:HGNC:238]	-
ENSG00000182534	551.703	597.608	458.114	769.125	724.24	684.685	535.808	726.016	-0.438497	7.0951e-05	0.000383992	MXRA7	17	76672551	76711016	-	9257	protein_coding	matrix remodeling associated 7 [Source:HGNC Symbol;Acc:HGNC:7541]	-
ENSG00000105289	270.647	210.27	252.063	375.183	349.446	336.352	244.326	353.66	-0.535327	7.1066e-05	0.000384459	TJP3	19	3708109	3750813	+	4217	protein_coding	tight junction protein 3 [Source:HGNC Symbol;Acc:HGNC:11829]	-
ENSG00000054277	67.0834	64.3888	65.0162	125.39	124.931	105.974	65.4961	118.765	-0.858953	7.10989e-05	0.000384526	OPN3	1	241590102	241677376	-	3716	protein_coding	opsin 3 [Source:HGNC Symbol;Acc:HGNC:14007]	-
ENSG00000008405	1333.57	1323.99	1301.32	1522.45	1689.29	1674.39	1319.63	1628.71	-0.304087	7.13565e-05	0.00038583	CRY1	12	106991364	107093829	-	5062	protein_coding	cryptochrome circadian regulator 1 [Source:HGNC Symbol;Acc:HGNC:2384]	-
ENSG00000242686	53.204	34.2065	41.0102	105.644	74.2346	89.3868	42.8069	89.755	-1.07327	7.20483e-05	0.000389481	AC107464.1	4	652850	656213	-	2353	antisense	uncharacterized LOC101928521 [Source:NCBI gene;Acc:101928521]	-
ENSG00000177854	259.081	235.421	254.063	394.929	325.003	353.861	249.522	357.931	-0.520372	7.26046e-05	0.000392306	TMEM187	X	153972327	153983195	+	1924	protein_coding	transmembrane protein 187 [Source:HGNC Symbol;Acc:HGNC:13705]	-
ENSG00000131398	143.42	95.5771	126.031	220.173	184.681	195.361	121.676	200.072	-0.720646	7.26775e-05	0.000392609	KCNC3	19	50311937	50333515	-	6277	protein_coding	potassium voltage-gated channel subfamily C member 3 [Source:HGNC Symbol;Acc:HGNC:6235]	-
ENSG00000171777	42.7946	31.1883	29.0072	71.0873	66.0869	91.2298	34.33	76.1347	-1.15679	7.27253e-05	0.000392777	RASGRP4	19	38409051	38426305	-	4183	protein_coding	RAS guanyl releasing protein 4 [Source:HGNC Symbol;Acc:HGNC:18958]	-
ENSG00000149591	404.813	314.901	362.09	602.267	465.324	481.952	360.602	516.514	-0.519302	7.29029e-05	0.000393645	TAGLN	11	117199321	117204782	+	3917	protein_coding	transgelin [Source:HGNC Symbol;Acc:HGNC:11553]	-
ENSG00000262155	26.602	45.2733	38.0095	82.9352	90.53	68.192	36.6283	80.5524	-1.1291	7.37853e-05	0.000398134	LINC02175	16	25066937	25068943	+	1875	lincRNA	long intergenic non-protein coding RNA 2175 [Source:HGNC Symbol;Acc:HGNC:27550]	-
ENSG00000233122	27.7586	31.1883	35.0087	74.0493	68.8028	66.349	31.3185	69.7337	-1.1505	7.46533e-05	0.000402446	CTAGE7P	10	130106046	130108481	+	2436	processed_pseudogene	CTAGE family member 7, pseudogene [Source:HGNC Symbol;Acc:HGNC:25111]	-
ENSG00000107140	1615.78	1111.71	1513.38	2059.56	1686.57	2099.21	1413.62	1948.45	-0.463491	7.47298e-05	0.000402673	TESK1	9	35605305	35610041	+	3298	protein_coding	testis associated actin remodelling kinase 1 [Source:HGNC Symbol;Acc:HGNC:11731]	-
ENSG00000134291	1719.88	1658.01	1737.43	2167.17	1944.58	2159.11	1705.11	2090.29	-0.293712	7.57657e-05	0.000407973	TMEM106C	12	47963569	47968878	+	3475	protein_coding	transmembrane protein 106C [Source:HGNC Symbol;Acc:HGNC:28775]	-
ENSG00000221055	4.62644	6.03645	3.00075	19.7465	23.5378	29.4884	4.55454	24.2576	-2.41567	7.58245e-05	0.000408196	MIR1302-3	2	113582959	113583096	-	138	miRNA	microRNA 1302-3 [Source:HGNC Symbol;Acc:HGNC:35295]	-
ENSG00000279161	10.4095	10.0607	9.00224	28.6324	31.6855	44.2327	9.82416	34.8502	-1.83031	7.63406e-05	0.000410785	AC093503.3	19	46636810	46639161	-	2352	TEC	TEC	-
ENSG00000235092	16.1925	25.1519	17.0042	47.3915	56.1286	51.6048	19.4495	51.7083	-1.40616	7.66079e-05	0.000412129	ID2-AS1	2	8666636	8681863	-	2060	antisense	ID2 antisense RNA 1 [Source:HGNC Symbol;Acc:HGNC:51103]	-
ENSG00000231584	170.022	150.911	161.04	241.894	236.283	246.044	160.658	241.407	-0.588898	7.80281e-05	0.000419575	FAHD2CP	2	96010551	96023380	+	2140	transcribed_unprocessed_pseudogene	fumarylacetoacetate hydrolase domain containing 2C, pseudogene [Source:HGNC Symbol;Acc:HGNC:44135]	-
ENSG00000280214	32.3851	34.2065	26.0065	88.8591	76.0452	51.6048	30.866	72.1697	-1.22536	7.80458e-05	0.000419575	AC027682.7	16	67550815	67552935	-	2121	TEC	TEC	-
ENSG00000130518	94.842	101.614	107.027	162.908	173.818	160.343	101.161	165.69	-0.710334	7.86716e-05	0.000422745	IQCN	19	18257097	18274509	-	9154	protein_coding	IQ motif containing N [Source:HGNC Symbol;Acc:HGNC:29350]	-
ENSG00000118971	111.035	129.784	105.026	196.477	161.143	210.105	115.281	189.242	-0.71369	7.87446e-05	0.000422941	CCND2	12	4273772	4305350	+	7157	protein_coding	cyclin D2 [Source:HGNC Symbol;Acc:HGNC:1583]	-
ENSG00000240859	45.1078	52.3159	35.0087	76.0239	105.92	91.2298	44.1441	91.0579	-1.04703	7.87623e-05	0.000422941	AC093627.4	7	149571	155465	+	5175	lincRNA	uncharacterized LOC100507642 [Source:NCBI gene;Acc:100507642]	-
ENSG00000234338	188.527	175.057	198.049	277.438	280.643	267.239	187.211	275.107	-0.55541	7.92215e-05	0.000425211	AC073349.2	7	64835280	64836882	-	1603	processed_pseudogene	endogenous retroviral family W, env(C7), member 2 (ERVWE2) pseudogene	-
ENSG00000213949	115.661	143.869	129.032	224.122	194.639	197.204	129.521	205.322	-0.661185	7.93748e-05	0.000425838	ITGA1	5	52787896	52959210	+	18566	protein_coding	integrin subunit alpha 1 [Source:HGNC Symbol;Acc:HGNC:6134]	-
ENSG00000180616	15.0359	17.1033	25.0062	46.4042	53.4127	53.4478	19.0485	51.0882	-1.41678	7.99751e-05	0.000428764	SSTR2	17	73165012	73176633	+	7852	protein_coding	somatostatin receptor 2 [Source:HGNC Symbol;Acc:HGNC:11331]	-
ENSG00000164175	2.31322	13.079	8.00199	30.607	34.4014	32.253	7.79806	32.4205	-2.03077	8.09949e-05	0.000433635	SLC45A2	5	33944616	33984730	-	3267	protein_coding	solute carrier family 45 member 2 [Source:HGNC Symbol;Acc:HGNC:16472]	-
ENSG00000090006	2006.72	1442.71	1896.47	2496.94	2101.2	2594.98	1781.97	2397.71	-0.428653	8.12576e-05	0.000434842	LTBP4	19	40592883	40629818	+	8108	protein_coding	latent transforming growth factor beta binding protein 4 [Source:HGNC Symbol;Acc:HGNC:6717]	-
ENSG00000120539	646.545	683.124	634.158	820.466	827.444	861.615	654.609	836.508	-0.353658	8.12875e-05	0.000434903	MASTL	10	27154824	27186924	+	3631	protein_coding	microtubule associated serine/threonine kinase like [Source:HGNC Symbol;Acc:HGNC:19042]	-
ENSG00000132623	454.548	486.94	470.117	584.495	640.952	634.923	470.535	620.123	-0.398065	8.13909e-05	0.000435357	ANKEF1	20	9986126	10058303	+	5815	protein_coding	ankyrin repeat and EF-hand domain containing 1 [Source:HGNC Symbol;Acc:HGNC:15803]	-
ENSG00000267519	195.467	157.954	163.041	254.729	252.579	267.239	172.154	258.182	-0.588051	8.14237e-05	0.000435432	AC020916.1	19	13823880	13842928	-	19049	antisense	novel transcript	-
ENSG00000159784	46.2644	41.249	43.0107	87.8718	89.6247	82.9362	43.508	86.8109	-0.998516	8.18771e-05	0.000437657	FAM131B	7	143353400	143362770	-	6430	protein_coding	family with sequence similarity 131 member B [Source:HGNC Symbol;Acc:HGNC:22202]	-
ENSG00000261678	20.819	25.1519	22.0055	67.138	43.4544	61.7414	22.6588	57.4446	-1.33773	8.29391e-05	0.00044303	SCRT1	8	144330565	144336281	-	3779	protein_coding	scratch family transcriptional repressor 1 [Source:HGNC Symbol;Acc:HGNC:15950]	zf-C2H2
novel.306	58.9871	86.5224	77.0192	120.453	138.511	140.07	74.1762	133.011	-0.837954	8.30091e-05	0.000443303	-	8	2214758	2218628	+	3871	-	PF08333:Protein of unknown function (DUF1725)	-
ENSG00000259442	35.8549	32.1944	34.0085	90.8337	78.7611	57.1338	34.0192	75.5762	-1.15165	8.39569e-05	0.00044816	AC105339.3	15	82744223	82750289	+	1091	antisense	novel transcript, antisense FSD2	-
ENSG00000149311	4403.21	5220.52	4642.15	5739.31	6418.57	5532.77	4755.3	5896.88	-0.310231	8.56528e-05	0.000456691	ATM	11	108222484	108369102	+	23972	protein_coding	ATM serine/threonine kinase [Source:HGNC Symbol;Acc:HGNC:795]	-
ENSG00000177989	47.421	31.1883	59.0147	104.656	82.3823	98.602	45.8747	95.2135	-1.05308	8.71503e-05	0.000464252	ODF3B	22	50529710	50532580	-	2301	protein_coding	outer dense fiber of sperm tails 3B [Source:HGNC Symbol;Acc:HGNC:34388]	-
ENSG00000278916	27.7586	18.1093	21.0052	57.2648	62.4657	47.9187	22.2911	55.883	-1.334	8.75139e-05	0.000466083	CEP83-DT	12	94460003	94462484	+	2482	lincRNA	CEP83 divergent transcript [Source:HGNC Symbol;Acc:HGNC:27055]	-
ENSG00000225528	42.7946	46.2794	37.0092	97.745	97.7724	67.2705	42.0277	87.596	-1.05949	8.77604e-05	0.000467183	Z82206.1	22	39960397	39964718	+	1322	protein_coding	novel protein similar to translation machinery associated 7 homolog (S. cerevisiae) TMA7	-
ENSG00000124713	195.467	163.99	145.036	302.121	225.42	259.867	168.164	262.469	-0.644473	8.78512e-05	0.00046756	GNMT	6	42960758	42963880	+	1072	protein_coding	glycine N-methyltransferase [Source:HGNC Symbol;Acc:HGNC:4415]	-
ENSG00000261187	0	1.00607	3.00075	9.87323	24.4431	19.3518	1.33561	17.8894	-3.69455	8.82e-05	0.000469096	AC079322.1	15	72465128	72466262	-	1135	lincRNA	novel transcript	-
ENSG00000239213	99.4684	85.5163	95.0236	151.06	162.049	151.128	93.3361	154.746	-0.731497	8.8817e-05	0.000472163	NCK1-DT	3	136841726	136862054	-	1429	antisense	NCK1 divergent transcript [Source:HGNC Symbol;Acc:HGNC:49645]	-
ENSG00000186174	1903.78	1377.32	2009.5	2392.28	2364.64	2316.69	1763.53	2357.87	-0.419357	8.90041e-05	0.000473051	BCL9L	11	118893875	118925608	-	10470	protein_coding	B cell CLL/lymphoma 9 like [Source:HGNC Symbol;Acc:HGNC:23688]	-
ENSG00000067836	471.897	439.654	481.12	680.266	553.138	642.295	464.224	625.233	-0.429119	8.90903e-05	0.000473401	ROGDI	16	4796968	4802950	-	3683	protein_coding	rogdi homolog [Source:HGNC Symbol;Acc:HGNC:29478]	-
novel.183	33.5417	42.2551	33.0082	68.1253	84.1929	79.2502	36.2683	77.1895	-1.08873	8.9157e-05	0.000473648	-	20	25089473	25091230	-	1394	-	-	-
ENSG00000127564	2165.17	1670.08	2099.52	2475.22	2379.13	2986.63	1978.26	2613.66	-0.402325	8.93069e-05	0.000474337	PKMYT1	16	2968024	2980539	-	5034	protein_coding	protein kinase, membrane associated tyrosine/threonine 1 [Source:HGNC Symbol;Acc:HGNC:29650]	-
ENSG00000281958	336.573	327.98	347.086	538.091	448.123	424.818	337.213	470.344	-0.478976	8.94018e-05	0.000474733	TRBJ1-4	7	142788225	142788275	+	51	TR_J_gene	T cell receptor beta joining 1-4 [Source:HGNC Symbol;Acc:HGNC:12165]	-
ENSG00000104953	92.5288	80.4859	108.027	158.959	137.606	186.146	93.6805	160.903	-0.779741	8.96976e-05	0.000475979	TLE6	19	2977446	2995184	+	3652	protein_coding	transducin like enhancer of split 6 [Source:HGNC Symbol;Acc:HGNC:30788]	-
ENSG00000232363	3.46983	0	5.00124	19.7465	20.8219	21.1948	2.82369	20.5877	-2.87525	9.12276e-05	0.00048344	AL021391.1	22	45435864	45448743	-	545	antisense	novel transcript	-
ENSG00000177917	1287.31	1389.39	1268.32	1606.38	1716.45	1557.36	1315	1626.73	-0.306787	9.13833e-05	0.000484156	ARL6IP6	2	152717893	152761253	+	3349	protein_coding	ADP ribosylation factor like GTPase 6 interacting protein 6 [Source:HGNC Symbol;Acc:HGNC:24048]	-
ENSG00000215218	63.6135	55.3341	60.0149	102.682	101.394	128.09	59.6542	110.722	-0.894544	9.16802e-05	0.000485508	UBE2QL1	5	6448623	6494909	+	4317	protein_coding	ubiquitin conjugating enzyme E2 Q family like 1 [Source:HGNC Symbol;Acc:HGNC:37269]	-
ENSG00000159899	128.384	99.6014	119.03	201.414	192.829	166.794	115.672	187.012	-0.695229	9.42746e-05	0.000498345	NPR2	9	35792154	35809732	+	3865	protein_coding	natriuretic peptide receptor 2 [Source:HGNC Symbol;Acc:HGNC:7944]	-
ENSG00000261126	52.0474	54.328	36.009	102.682	88.7194	91.2298	47.4615	94.2103	-0.991295	9.48963e-05	0.000501405	RBFADN	18	80046900	80095482	+	6623	lincRNA	RBFA downstream neighbor [Source:HGNC Symbol;Acc:HGNC:48591]	-
ENSG00000172733	84.4325	110.668	96.0239	141.187	181.06	168.637	97.0415	163.628	-0.75182	9.50421e-05	0.000502062	PURG	8	30995802	31033715	-	3771	protein_coding	purine rich element binding protein G [Source:HGNC Symbol;Acc:HGNC:17930]	-
ENSG00000198556	1880.65	1850.17	1721.43	2394.26	2172.72	2127.77	1817.42	2231.58	-0.296249	9.51539e-05	0.000502516	ZNF789	7	99472841	99503650	+	6683	protein_coding	zinc finger protein 789 [Source:HGNC Symbol;Acc:HGNC:27801]	zf-C2H2
ENSG00000265399	37.0115	39.2369	30.0075	75.0366	64.2763	90.3083	35.4186	76.5404	-1.11307	9.51925e-05	0.000502516	AP005329.2	18	3190397	3247277	+	1771	antisense	novel transcript, antisense to MYOM1	-
ENSG00000227953	49.7342	60.3645	63.0157	122.428	89.6247	117.032	57.7048	109.695	-0.921569	9.56656e-05	0.000504785	LINC01341	1	246776013	246792385	+	3984	processed_transcript	long intergenic non-protein coding RNA 1341 [Source:HGNC Symbol;Acc:HGNC:49457]	-
ENSG00000276744	19.6624	18.1093	19.0047	57.2648	39.8332	53.4478	18.9255	50.1819	-1.40652	9.61808e-05	0.000506704	AC105137.2	15	75452964	75453947	-	984	sense_intronic	novel transcript, sense intronic to SIN3A	-
ENSG00000205885	261.394	265.604	270.067	408.752	361.215	350.175	265.688	373.381	-0.489726	9.62222e-05	0.000506808	C1RL-AS1	12	7108052	7122501	+	6094	antisense	C1RL antisense RNA 1 [Source:HGNC Symbol;Acc:HGNC:27461]	-
ENSG00000157343	34.6983	16.0972	16.004	59.2394	50.6968	63.5844	22.2665	57.8402	-1.39388	9.66479e-05	0.000508706	ARMC12	6	35737032	35749079	+	1418	protein_coding	armadillo repeat containing 12 [Source:HGNC Symbol;Acc:HGNC:21099]	-
ENSG00000278090	58.9871	53.3219	47.0117	119.466	76.9505	118.875	53.1069	105.097	-0.98625	9.73719e-05	0.000511826	LUNAR1	15	99028538	99031053	+	2516	lincRNA	leukemia-associated non-coding IGF1R activator RNA 1 [Source:HGNC Symbol;Acc:HGNC:51199]	-
ENSG00000114026	525.101	445.691	466.116	740.493	614.698	598.062	478.969	651.084	-0.443594	9.76549e-05	0.000513198	OGG1	3	9749944	9788219	+	8733	protein_coding	8-oxoguanine DNA glycosylase [Source:HGNC Symbol;Acc:HGNC:8125]	-
ENSG00000172382	141.106	82.4981	123.031	187.591	180.155	217.477	115.545	195.074	-0.760262	9.83672e-05	0.000516593	PRSS27	16	2712418	2720551	-	5921	protein_coding	serine protease 27 [Source:HGNC Symbol;Acc:HGNC:15475]	-
ENSG00000274220	6.93966	14.085	8.00199	40.4803	25.3484	39.6251	9.67556	35.1512	-1.84977	9.85337e-05	0.000517352	AC009163.6	16	75433836	75436392	+	2557	lincRNA	novel transcript	-
ENSG00000160323	191.997	172.039	199.05	308.045	237.189	305.021	187.695	283.418	-0.594067	9.87245e-05	0.000518237	ADAMTS13	9	133414358	133459402	+	5708	protein_coding	ADAM metallopeptidase with thrombospondin type 1 motif 13 [Source:HGNC Symbol;Acc:HGNC:1366]	-
ENSG00000276728	43.9512	39.2369	45.0112	86.8845	80.5717	88.4653	42.7331	85.3071	-0.997822	9.87738e-05	0.00051838	AC142472.1	17	45146730	45148470	-	1741	lincRNA	novel transcript	-
ENSG00000183137	404.813	524.165	468.116	595.356	738.725	604.513	465.698	646.198	-0.471297	9.93157e-05	0.00052099	CEP57L1	6	109095110	109163932	+	6432	protein_coding	centrosomal protein 57 like 1 [Source:HGNC Symbol;Acc:HGNC:21561]	-
ENSG00000260641	10.4095	8.04859	14.0035	44.4296	32.5908	32.253	10.8205	36.4244	-1.74739	9.9742e-05	0.000523109	AC114811.2	4	98658904	98664550	+	5647	antisense	novel transcript, antisense TSPAN5	-
ENSG00000104899	640.762	448.709	619.154	912.287	660.869	907.691	569.542	826.949	-0.538647	0.000100156	0.000525162	AMH	19	2249309	2252073	+	2587	protein_coding	anti-Mullerian hormone [Source:HGNC Symbol;Acc:HGNC:464]	-
ENSG00000274895	15.0359	10.0607	22.0055	41.4676	56.1286	40.5466	15.7007	46.0476	-1.55153	0.000100537	0.000527043	AC011700.1	1	213983793	213986419	-	2627	antisense	novel transcript, antisense to PROX1	-
ENSG00000227540	53.204	39.2369	38.0095	93.7957	85.0982	82.9362	43.4835	87.2767	-1.01118	0.000101148	0.000530126	DNAJC9-AS1	10	73252791	73254349	+	940	antisense	DNAJC9 antisense RNA 1 [Source:NCBI gene;Acc:414245]	-
novel.219	8.09627	12.0729	9.00224	37.5183	30.7802	33.1745	9.7238	33.8243	-1.79128	0.000101514	0.000531687	-	3	13450341	13451759	-	1419	-	-	-
ENSG00000253865	12.7227	4.0243	4.001	31.5943	34.4014	23.0378	6.916	29.6779	-2.13348	0.000101849	0.00053332	AC131025.1	5	149372174	149375116	+	588	antisense	novel transcript	-
ENSG00000203485	1012.03	916.534	1017.25	1330.91	1138.87	1271.69	981.94	1247.16	-0.344894	0.000102128	0.000534662	INF2	14	104689606	104722535	+	9488	protein_coding	inverted formin, FH2 and WH2 domain containing [Source:HGNC Symbol;Acc:HGNC:23791]	-
ENSG00000070669	30.0718	38.2308	34.0085	75.0366	79.6664	65.4275	34.1037	73.3768	-1.10175	0.000102232	0.000535089	ASNS	7	97852118	97872542	-	4455	protein_coding	asparagine synthetase (glutamine-hydrolyzing) [Source:HGNC Symbol;Acc:HGNC:753]	-
ENSG00000162490	543.607	497.001	538.134	674.342	690.744	680.077	526.247	681.721	-0.374165	0.000102407	0.000535883	DRAXIN	1	11691729	11725857	+	7346	protein_coding	dorsal inhibitory axon guidance protein [Source:HGNC Symbol;Acc:HGNC:25054]	-
ENSG00000106333	884.806	580.505	862.214	1519.49	1190.47	1526.03	775.842	1412	-0.86418	0.00010246	0.000536041	PCOLCE	7	100602177	100608175	+	3532	protein_coding	procollagen C-endopeptidase enhancer [Source:HGNC Symbol;Acc:HGNC:8738]	-
ENSG00000108984	506.595	576.481	607.151	729.632	768.599	716.938	563.409	738.39	-0.388585	0.000103252	0.000539579	MAP2K6	17	69414698	69553861	+	16655	protein_coding	mitogen-activated protein kinase kinase 6 [Source:HGNC Symbol;Acc:HGNC:6846]	-
ENSG00000246575	255.611	205.239	235.058	333.715	318.665	344.646	231.969	332.342	-0.520873	0.000104547	0.000545577	AC093162.2	2	85315041	85316529	+	704	unprocessed_pseudogene	retinol saturase (all-trans-retinol 13,14-reductase) (RESAT) pseudogene	-
ENSG00000138780	493.872	501.025	499.124	622.014	713.376	627.551	498.007	654.314	-0.394148	0.000104563	0.000545577	GSTCD	4	105708778	105847728	+	6295	protein_coding	glutathione S-transferase C-terminal domain containing [Source:HGNC Symbol;Acc:HGNC:25806]	-
ENSG00000258702	26.602	31.1883	31.0077	62.2014	61.5604	75.5641	29.5993	66.442	-1.16367	0.000104646	0.000545769	AL137786.1	14	96592733	96595763	+	3031	processed_transcript	novel transcript	-
ENSG00000142961	276.43	243.47	293.073	371.234	384.752	381.507	270.991	379.164	-0.485139	0.000104903	0.000546867	MOB3C	1	46607715	46616891	-	5916	protein_coding	MOB kinase activator 3C [Source:HGNC Symbol;Acc:HGNC:29800]	-
ENSG00000225891	18.5058	16.0972	18.0045	48.3788	48.8862	43.3111	17.5358	46.8587	-1.4197	0.000105997	0.000552443	AL513365.2	1	26462756	26467282	-	529	antisense	uncharacterized LOC101928324 [Source:NCBI gene;Acc:101928324]	-
ENSG00000150672	76.3362	55.3341	54.0134	112.555	114.068	113.346	61.8946	113.323	-0.879252	0.000106191	0.000553332	DLG2	11	83455012	85627922	-	16709	protein_coding	discs large MAGUK scaffold protein 2 [Source:HGNC Symbol;Acc:HGNC:2901]	-
ENSG00000157927	191.997	159.966	223.055	275.463	298.749	286.591	191.673	286.934	-0.582332	0.00010665	0.000555479	RADIL	7	4797055	4883719	-	6516	protein_coding	Rap associating with DIL domain [Source:HGNC Symbol;Acc:HGNC:22226]	-
ENSG00000173914	722.881	677.088	664.165	927.097	819.296	898.476	688.045	881.623	-0.358089	0.000106719	0.000555716	RBM4B	11	66664998	66677921	-	4325	protein_coding	RNA binding motif protein 4B [Source:HGNC Symbol;Acc:HGNC:28842]	-
ENSG00000108590	305.345	188.136	310.077	408.752	398.332	414.681	267.853	407.255	-0.606389	0.000106874	0.000556271	MED31	17	6643315	6651634	-	2103	protein_coding	mediator complex subunit 31 [Source:HGNC Symbol;Acc:HGNC:24260]	-
ENSG00000088305	437.198	316.913	403.1	544.015	528.695	531.713	385.737	534.808	-0.473458	0.000107394	0.000558855	DNMT3B	20	32762385	32809356	+	4630	protein_coding	DNA methyltransferase 3 beta [Source:HGNC Symbol;Acc:HGNC:2979]	-
ENSG00000204305	388.621	280.695	378.094	576.597	409.195	575.946	349.137	520.579	-0.577053	0.00010836	0.000563381	AGER	6	32180968	32184324	-	2077	protein_coding	advanced glycosylation end-product specific receptor [Source:HGNC Symbol;Acc:HGNC:320]	-
ENSG00000167711	28.9152	19.1154	26.0065	64.176	48.8862	65.4275	24.679	59.4966	-1.27383	0.000108823	0.000565664	SERPINF2	17	1742836	1755268	+	2348	protein_coding	serpin family F member 2 [Source:HGNC Symbol;Acc:HGNC:9075]	-
ENSG00000226864	5.78305	6.03645	6.00149	29.6197	20.8219	28.5669	5.94033	26.3362	-2.14594	0.00010915	0.00056706	ATE1-AS1	10	121928312	121951965	+	1172	transcribed_unitary_pseudogene	ATE1 antisense RNA 1 [Source:HGNC Symbol;Acc:HGNC:49496]	-
ENSG00000227191	259.081	250.513	279.069	372.221	365.741	360.312	262.887	366.091	-0.477223	0.000109165	0.00056706	TRGC2	7	38239580	38249572	-	1013	TR_C_gene	T cell receptor gamma constant 2 [Source:HGNC Symbol;Acc:HGNC:12276]	-
ENSG00000269489	4.62644	6.03645	3.00075	24.6831	19.9166	25.8024	4.55454	23.4674	-2.36586	0.000109745	0.000569697	AL589765.6	1	151798054	151798602	+	549	lincRNA	novel transcript	-
ENSG00000169379	763.362	844.096	768.191	978.437	1003.07	1012.74	791.883	998.084	-0.333436	0.000110086	0.000571337	ARL13B	3	93980139	94055668	+	4154	protein_coding	ADP ribosylation factor like GTPase 13B [Source:HGNC Symbol;Acc:HGNC:25419]	-
ENSG00000260735	1.15661	5.03037	1.00025	24.6831	14.4848	19.3518	2.39574	19.5066	-3.00084	0.000110178	0.000571593	AC139256.1	16	15094411	15109197	+	2598	transcribed_processed_pseudogene	uncharacterized LOC100505915 [Source:NCBI gene;Acc:100505915]	-
ENSG00000250318	72.8664	78.4738	71.0177	123.415	125.837	135.463	74.1193	128.238	-0.790775	0.000111198	0.000576471	AC003072.1	22	30653877	30654814	-	612	unprocessed_pseudogene	ribosomal protein L13a (RPL13A) pseudogene	-
ENSG00000184811	105.251	97.5892	98.0244	175.744	145.753	170.48	100.288	163.992	-0.70994	0.000112058	0.000580414	TRARG1	17	1279663	1300987	+	3596	protein_coding	trafficking regulator of GLUT4 (SLC2A4) 1 [Source:HGNC Symbol;Acc:HGNC:29592]	-
ENSG00000198908	26.602	24.1458	22.0055	66.1507	60.6551	47.9187	24.2511	58.2415	-1.26617	0.000112364	0.000581743	BHLHB9	X	102720688	102753540	+	5518	protein_coding	basic helix-loop-helix family member b9 [Source:HGNC Symbol;Acc:HGNC:29353]	-
ENSG00000234773	19.6624	37.2248	31.0077	72.0746	67.8975	62.6629	29.2983	67.545	-1.1946	0.000112766	0.000583692	AC012618.3	19	12195015	12237767	+	3140	transcribed_unprocessed_pseudogene	novel zinc finger protein pseudogene	-
ENSG00000174788	15.0359	23.1397	27.0067	66.1507	39.8332	65.4275	21.7275	57.1371	-1.38378	0.000112904	0.000584279	PCP2	19	7631611	7633748	-	799	protein_coding	Purkinje cell protein 2 [Source:HGNC Symbol;Acc:HGNC:30209]	-
ENSG00000233791	13.8793	6.03645	9.00224	31.5943	31.6855	37.7821	9.63933	33.6873	-1.82184	0.000113334	0.000585987	LINC01136	1	203298758	203305309	-	2725	lincRNA	long intergenic non-protein coding RNA 1136 [Source:HGNC Symbol;Acc:HGNC:49452]	-
ENSG00000111087	126.07	128.778	130.032	233.008	176.533	199.047	128.293	202.863	-0.659166	0.000114562	0.00059181	GLI1	12	57460135	57472262	+	4204	protein_coding	GLI family zinc finger 1 [Source:HGNC Symbol;Acc:HGNC:4317]	zf-C2H2
ENSG00000260329	19.6624	29.1762	27.0067	68.1253	55.2233	57.1338	25.2817	60.1608	-1.24233	0.000115749	0.000597019	AC007541.1	12	106954029	106955497	-	1469	antisense	novel transcript, antisense to C12orf23	-
novel.115	20.819	22.1336	24.006	54.3028	57.0339	51.6048	22.3195	54.3138	-1.28079	0.000119302	0.00061345	-	17	43315089	43323957	+	8869	-	-	-
ENSG00000281103	1241.04	1398.44	1205.3	1610.32	1550.78	1608.96	1281.6	1590.02	-0.310684	0.000120159	0.000617454	TRG-AS1	7	38341577	38378804	+	4130	antisense	T cell receptor gamma locus antisense RNA 1 [Source:HGNC Symbol;Acc:HGNC:48974]	-
ENSG00000182541	2025.22	1824.01	2053.51	2404.13	2349.25	2399.62	1967.58	2384.34	-0.277384	0.000120595	0.000619421	LIMK2	22	31212239	31280080	+	6170	protein_coding	LIM domain kinase 2 [Source:HGNC Symbol;Acc:HGNC:6614]	-
ENSG00000267355	33.5417	38.2308	40.01	105.644	56.1286	84.7793	37.2608	82.1838	-1.13589	0.000121038	0.000621287	RPL9P29	17	78845953	78846868	-	593	processed_pseudogene	ribosomal protein L9 pseudogene 29 [Source:HGNC Symbol;Acc:HGNC:35533]	-
ENSG00000213433	47.421	29.1762	44.0109	72.0746	83.2876	95.8374	40.2027	83.7332	-1.06454	0.00012115	0.000621726	RPLP1P6	5	151765859	151766378	-	520	transcribed_processed_pseudogene	ribosomal protein lateral stalk subunit P1 pseudogene 6 [Source:HGNC Symbol;Acc:HGNC:35809]	-
ENSG00000188868	79.8061	116.705	87.0216	138.225	183.776	164.951	94.5108	162.317	-0.778031	0.000123371	0.000632705	ZNF563	19	12317477	12333720	-	2847	protein_coding	zinc finger protein 563 [Source:HGNC Symbol;Acc:HGNC:30498]	zf-C2H2
ENSG00000135338	2.31322	4.0243	8.00199	27.6451	25.3484	20.2733	4.77984	24.4222	-2.33027	0.000123429	0.000632863	LCA5	6	79484991	79537458	-	5964	protein_coding	LCA5, lebercilin [Source:HGNC Symbol;Acc:HGNC:31923]	-
ENSG00000198270	333.104	299.81	277.069	465.029	383.847	422.975	303.328	423.95	-0.484173	0.000123807	0.000634665	TMEM116	12	111931282	112013185	-	7989	protein_coding	transmembrane protein 116 [Source:HGNC Symbol;Acc:HGNC:25084]	-
ENSG00000181035	1265.33	1179.12	1157.29	1614.27	1341.65	1614.49	1200.58	1523.47	-0.343867	0.000124025	0.0006355	SLC25A42	19	19063999	19112888	+	4519	protein_coding	solute carrier family 25 member 42 [Source:HGNC Symbol;Acc:HGNC:28380]	-
ENSG00000105877	156.142	146.887	161.04	226.097	241.715	226.692	154.69	231.501	-0.582148	0.000124547	0.000638037	DNAH11	7	21543215	21901839	+	15998	protein_coding	dynein axonemal heavy chain 11 [Source:HGNC Symbol;Acc:HGNC:2942]	-
ENSG00000099385	497.342	473.861	543.135	657.557	631.899	694.821	504.779	661.426	-0.389567	0.000124623	0.000638285	BCL7C	16	30833626	30894960	-	4398	protein_coding	BCL tumor suppressor 7C [Source:HGNC Symbol;Acc:HGNC:1006]	-
ENSG00000111344	290.309	257.555	323.08	404.803	376.605	446.013	290.315	409.14	-0.494824	0.000125734	0.000643696	RASAL1	12	113098819	113136239	-	4813	protein_coding	RAS protein activator like 1 [Source:HGNC Symbol;Acc:HGNC:9873]	-
ENSG00000260855	91.3722	72.4374	86.0214	152.048	133.984	137.306	83.277	141.113	-0.762665	0.000126326	0.000646584	AL591848.4	1	246772301	246775772	+	3472	lincRNA	novel transcript	-
ENSG00000112715	1038.64	894.4	947.236	1172.94	1223.97	1208.1	960.09	1201.67	-0.325098	0.000127076	0.000650279	VEGFA	6	43770184	43786487	+	14431	protein_coding	vascular endothelial growth factor A [Source:HGNC Symbol;Acc:HGNC:12680]	-
ENSG00000144061	38.1681	40.243	51.0127	100.707	87.8141	73.7211	43.1413	87.414	-1.01405	0.000127723	0.000653161	NPHP1	2	110122311	110205066	-	11763	protein_coding	nephrocystin 1 [Source:HGNC Symbol;Acc:HGNC:7905]	-
ENSG00000158006	210.503	283.713	245.061	376.17	328.624	364.919	246.426	356.571	-0.529655	0.000128233	0.000655625	PAFAH2	1	25959767	25998157	-	3835	protein_coding	platelet activating factor acetylhydrolase 2 [Source:HGNC Symbol;Acc:HGNC:8579]	-
ENSG00000205930	20.819	24.1458	25.0062	64.176	59.7498	46.0757	23.3237	56.6672	-1.27619	0.000128399	0.000656189	C21orf62-AS1	21	32772100	32893735	+	3504	antisense	C21orf62 antisense RNA 1 [Source:HGNC Symbol;Acc:HGNC:1290]	-
ENSG00000160957	1671.3	1344.12	1653.41	2143.48	1768.05	2155.42	1556.28	2022.32	-0.378169	0.000128584	0.000656849	RECQL4	8	144511288	144517845	-	4236	protein_coding	RecQ like helicase 4 [Source:HGNC Symbol;Acc:HGNC:9949]	-
ENSG00000258811	1.15661	2.01215	1.00025	24.6831	11.7689	13.8227	1.38967	16.7582	-3.58052	0.000128735	0.000657475	AL583810.2	14	104842663	104845916	+	3254	lincRNA	novel transcript	-
ENSG00000213213	277.586	248.5	302.075	409.739	353.067	402.701	276.054	388.503	-0.492452	0.000131645	0.000670728	CCDC183	9	136796350	136807741	+	2964	protein_coding	coiled-coil domain containing 183 [Source:HGNC Symbol;Acc:HGNC:28236]	-
ENSG00000143387	190.841	199.203	172.043	283.362	238.094	324.373	187.362	281.943	-0.589722	0.000132234	0.000673433	CTSK	1	150796208	150808323	-	1887	protein_coding	cathepsin K [Source:HGNC Symbol;Acc:HGNC:2536]	-
ENSG00000138380	781.868	869.248	694.173	990.285	1093.6	965.746	781.763	1016.54	-0.379129	0.000132969	0.000676766	CARF	2	202912214	202987063	+	8636	protein_coding	calcium responsive transcription factor [Source:HGNC Symbol;Acc:HGNC:14435]	Others
ENSG00000225449	108.721	103.626	87.0216	172.782	153.901	161.265	99.7895	162.649	-0.706641	0.000132975	0.000676766	RAB6C-AS1	2	129966592	129980466	-	3949	transcribed_unprocessed_pseudogene	RAB6C antisense RNA 1 [Source:HGNC Symbol;Acc:HGNC:49278]	-
ENSG00000099625	277.586	201.215	267.066	433.435	309.612	378.742	248.623	373.93	-0.58958	0.000133231	0.000677923	CBARP	19	1228287	1238027	-	4591	protein_coding	CACN subunit beta associated regulatory protein [Source:HGNC Symbol;Acc:HGNC:28617]	-
ENSG00000007341	326.164	287.737	310.077	447.257	403.764	413.76	307.993	421.594	-0.453663	0.000133362	0.00067844	ST7L	1	112523518	112620825	-	8111	protein_coding	suppression of tumorigenicity 7 like [Source:HGNC Symbol;Acc:HGNC:18441]	-
ENSG00000153790	410.596	463.8	412.103	566.724	537.748	609.121	428.833	571.197	-0.412754	0.000133455	0.000678769	C7orf31	7	25134697	25180356	-	3837	protein_coding	chromosome 7 open reading frame 31 [Source:HGNC Symbol;Acc:HGNC:21722]	-
ENSG00000023445	414.066	449.715	419.104	569.686	588.445	535.399	427.629	564.51	-0.400033	0.000135065	0.000686211	BIRC3	11	102317450	102339403	+	7518	protein_coding	baculoviral IAP repeat containing 3 [Source:HGNC Symbol;Acc:HGNC:591]	-
ENSG00000178809	244.045	191.154	189.047	356.424	306.897	270.925	208.082	311.415	-0.584133	0.000135306	0.000687136	TRIM73	7	75395063	75410996	+	5544	protein_coding	tripartite motif containing 73 [Source:HGNC Symbol;Acc:HGNC:18162]	-
ENSG00000272097	20.819	16.0972	18.0045	49.3662	41.6438	52.5263	18.3069	47.8454	-1.3901	0.000135374	0.000687332	AL024498.1	6	10743324	10747663	-	1471	lincRNA	novel transcript	-
ENSG00000274828	196.624	179.081	144.036	256.704	266.158	255.259	173.247	259.374	-0.585538	0.000136757	0.000693903	AC068473.5	18	79677287	79679358	-	2072	lincRNA	novel transcript	-
ENSG00000108469	1006.25	896.412	1025.26	1244.03	1154.26	1287.35	975.973	1228.55	-0.332285	0.000137698	0.000698372	RECQL5	17	75626845	75667189	-	8766	protein_coding	RecQ like helicase 5 [Source:HGNC Symbol;Acc:HGNC:9950]	-
ENSG00000182405	400.187	421.545	378.094	524.269	520.547	544.615	399.942	529.81	-0.40579	0.000137821	0.000698846	PGBD4	15	34102073	34108684	+	6612	protein_coding	piggyBac transposable element derived 4 [Source:HGNC Symbol;Acc:HGNC:19401]	-
ENSG00000170456	314.598	316.913	312.078	399.866	476.188	417.446	314.53	431.166	-0.455799	0.000140085	0.000709861	DENND5B	12	31382223	31591097	-	11310	protein_coding	DENN domain containing 5B [Source:HGNC Symbol;Acc:HGNC:28338]	-
novel.208	35.8549	43.2612	50.0124	84.9098	83.2876	88.4653	43.0428	85.5542	-0.985916	0.000140563	0.000711823	-	3	44477701	44483560	+	2548	-	-	-
ENSG00000227747	18.5058	10.0607	17.0042	53.3155	39.8332	37.7821	15.1902	43.6436	-1.52783	0.000141463	0.00071576	AC096631.2	1	198949016	198949805	+	790	processed_pseudogene	ribosomal protein S2 (RPS2) pseudogene	-
ENSG00000105290	388.621	316.913	384.096	522.294	440.881	551.987	363.21	505.054	-0.47638	0.000141781	0.000717215	APLP1	19	35867899	35879791	+	3656	protein_coding	amyloid beta precursor like protein 1 [Source:HGNC Symbol;Acc:HGNC:597]	-
ENSG00000171163	594.497	572.456	580.144	794.795	676.259	805.403	582.366	758.819	-0.381727	0.000142419	0.000720128	ZNF692	1	248850006	248859144	-	3929	protein_coding	zinc finger protein 692 [Source:HGNC Symbol;Acc:HGNC:26049]	zf-C2H2
ENSG00000223745	250.984	301.822	275.068	437.384	383.847	352.018	275.958	391.083	-0.500416	0.000142633	0.000720903	CCDC18-AS1	1	93262186	93346025	-	4786	processed_transcript	CCDC18 antisense RNA 1 [Source:HGNC Symbol;Acc:HGNC:52262]	-
novel.77	46.2644	30.1822	39.0097	87.8718	79.6664	70.9565	38.4854	79.4982	-1.05165	0.000143857	0.000726487	-	14	100170606	100192992	-	3328	-	-	-
ENSG00000206936	0	0	0	8.88591	8.1477	9.21514	0	8.74958	-5.49868	0.000144965	0.000731579	RNU4-52P	X	49082028	49082165	+	138	snRNA	RNA, U4 small nuclear 52, pseudogene [Source:HGNC Symbol;Acc:HGNC:46988]	-
ENSG00000227268	248.671	206.245	232.058	289.286	376.605	332.666	228.991	332.852	-0.542418	0.000145068	0.000731945	KLLN	10	87859161	87863437	-	4277	protein_coding	killin, p53 regulated DNA replication inhibitor [Source:HGNC Symbol;Acc:HGNC:37212]	-
ENSG00000134321	129.54	147.893	149.037	210.3	217.272	219.32	142.157	215.631	-0.598993	0.000145835	0.000735335	RSAD2	2	6865806	6898239	+	4834	protein_coding	radical S-adenosyl methionine domain containing 2 [Source:HGNC Symbol;Acc:HGNC:30908]	-
ENSG00000180539	13.8793	14.085	23.0057	44.4296	47.0756	46.9972	16.99	46.1674	-1.43595	0.000145888	0.000735443	C9orf139	9	137027464	137037957	+	4990	antisense	chromosome 9 open reading frame 139 [Source:HGNC Symbol;Acc:HGNC:31426]	-
ENSG00000123374	2018.28	1966.88	1952.49	2297.5	2354.68	2436.48	1979.21	2362.89	-0.255955	0.000146343	0.000737581	CDK2	12	55966769	55972784	+	3894	protein_coding	cyclin dependent kinase 2 [Source:HGNC Symbol;Acc:HGNC:1771]	-
ENSG00000176714	39.3247	28.1701	30.0075	76.0239	66.9922	66.349	32.5008	69.7884	-1.10823	0.000146901	0.000740076	CCDC121	2	27625639	27629012	-	2844	protein_coding	coiled-coil domain containing 121 [Source:HGNC Symbol;Acc:HGNC:25833]	-
ENSG00000205559	108.721	102.62	108.027	158.959	202.787	156.657	106.456	172.801	-0.700376	0.000149107	0.000750058	CHKB-DT	22	50583026	50587640	+	1169	antisense	CHKB divergent transcript [Source:HGNC Symbol;Acc:HGNC:40146]	-
ENSG00000228878	64.7701	82.4981	61.0152	128.352	121.31	117.954	69.4278	122.539	-0.817524	0.000150511	0.000756632	SEPT7-AS1	7	35751856	35800616	-	4051	lincRNA	SEPT7 antisense RNA 1 (head to head) [Source:HGNC Symbol;Acc:HGNC:51153]	-
ENSG00000188493	727.507	579.499	642.16	846.136	803.906	892.025	649.722	847.356	-0.384812	0.000150705	0.000757442	C19orf54	19	40740856	40751553	-	3375	protein_coding	chromosome 19 open reading frame 54 [Source:HGNC Symbol;Acc:HGNC:24758]	-
ENSG00000169871	3799.46	3508.18	3618.9	4354.1	4291.12	4229.75	3642.18	4291.65	-0.236994	0.000151021	0.000758866	TRIM56	7	101085439	101097967	+	11173	protein_coding	tripartite motif containing 56 [Source:HGNC Symbol;Acc:HGNC:19028]	-
ENSG00000105227	327.321	350.114	328.082	427.511	452.65	476.423	335.172	452.194	-0.431989	0.000151343	0.000760111	PRX	19	40393768	40413366	-	5767	protein_coding	periaxin [Source:HGNC Symbol;Acc:HGNC:13797]	-
ENSG00000139973	34.6983	24.1458	28.007	59.2394	61.5604	72.7996	28.9503	64.5331	-1.16328	0.000151884	0.000762548	SYT16	14	61811974	62112550	+	15234	protein_coding	synaptotagmin 16 [Source:HGNC Symbol;Acc:HGNC:23142]	-
ENSG00000223960	703.219	688.155	709.176	914.261	913.447	829.362	700.183	885.69	-0.338979	0.000152075	0.000763342	AC009948.1	2	178413939	178440243	+	4001	antisense	uncharacterized LOC101927027 [Source:NCBI gene;Acc:101927027]	-
ENSG00000042317	226.695	245.482	194.048	317.918	326.813	309.629	222.075	318.12	-0.519156	0.000152502	0.00076516	SPATA7	14	88384924	88470350	+	6872	protein_coding	spermatogenesis associated 7 [Source:HGNC Symbol;Acc:HGNC:20423]	-
ENSG00000139160	24.2888	31.1883	21.0052	58.2521	51.6021	70.035	25.4941	59.9631	-1.23262	0.000153634	0.000770343	ETFBKMT	12	31647160	31673114	+	6868	protein_coding	electron transfer flavoprotein subunit beta lysine methyltransferase [Source:HGNC Symbol;Acc:HGNC:28739]	-
ENSG00000228238	3.46983	5.03037	4.001	21.7211	27.159	17.5088	4.16707	22.1296	-2.40246	0.000153869	0.000771358	AL096803.1	1	186578279	186579299	+	1021	processed_pseudogene	zinc-finger protein pseudogene	-
ENSG00000277701	71.7098	65.3948	56.0139	129.339	79.6664	179.695	64.3729	129.567	-1.01105	0.000154106	0.000772214	AC159540.2	2	97281904	97291780	+	3067	lincRNA	novel transcript	-
ENSG00000134594	899.842	827.999	818.204	1024.84	1076.4	1075.41	848.682	1058.88	-0.320438	0.000154242	0.000772564	RAB33A	X	130171649	130184870	+	1258	protein_coding	RAB33A, member RAS oncogene family [Source:HGNC Symbol;Acc:HGNC:9773]	-
ENSG00000069974	1190.15	1356.19	1252.31	1487.9	1750.85	1536.16	1266.22	1591.64	-0.329715	0.000154334	0.00077286	RAB27A	15	55202966	55319113	-	5605	protein_coding	RAB27A, member RAS oncogene family [Source:HGNC Symbol;Acc:HGNC:9766]	-
ENSG00000124920	253.298	257.555	241.06	343.589	326.813	384.271	250.637	351.558	-0.488469	0.000154656	0.00077414	MYRF	11	61752642	61788518	+	10680	protein_coding	myelin regulatory factor [Source:HGNC Symbol;Acc:HGNC:1181]	NDT80/PhoG
ENSG00000116857	868.614	929.613	880.219	1084.08	1068.25	1212.71	892.815	1121.68	-0.328967	0.00015488	0.000775095	TMEM9	1	201134772	201171574	-	3915	protein_coding	transmembrane protein 9 [Source:HGNC Symbol;Acc:HGNC:18823]	-
ENSG00000229214	15.0359	6.03645	13.0032	27.6451	47.9809	36.8605	11.3585	37.4955	-1.73603	0.000155092	0.000775993	LINC00242	6	169788790	169799549	-	4496	lincRNA	long intergenic non-protein coding RNA 242 [Source:HGNC Symbol;Acc:HGNC:21249]	-
ENSG00000183484	46.2644	59.3584	46.0114	90.8337	98.6777	97.6804	50.5447	95.7306	-0.919588	0.000155368	0.000777204	GPR132	14	105049389	105065445	-	4200	protein_coding	G protein-coupled receptor 132 [Source:HGNC Symbol;Acc:HGNC:17482]	-
ENSG00000107864	164.239	167.008	165.041	233.008	270.685	232.221	165.429	245.305	-0.568834	0.000156172	0.000780892	CPEB3	10	92046692	92291087	-	7928	protein_coding	cytoplasmic polyadenylation element binding protein 3 [Source:HGNC Symbol;Acc:HGNC:21746]	-
ENSG00000231741	1.15661	0	0	14.8099	13.5795	11.0582	0.385537	13.1492	-5.124	0.00015637	0.000781549	AL353743.3	9	85934588	85936599	+	1468	processed_pseudogene	novel pseudogene	-
ENSG00000233585	2.31322	3.01822	2.0005	15.7972	19.9166	18.4303	2.44398	18.048	-2.88353	0.000156711	0.000782754	AC231533.2	X	48775644	48776970	-	1327	transcribed_processed_pseudogene	acetyl-Coenzyme A acyltransferase 2 (mitochondrial 3-oxoacyl-Coenzyme A thiolase) (ACAA2) pseudogene	-
ENSG00000197183	1961.61	1923.61	1966.49	2314.29	2342.92	2298.26	1950.57	2318.49	-0.249367	0.000156771	0.000782886	NOL4L	20	32443059	32585074	-	9448	protein_coding	nucleolar protein 4 like [Source:HGNC Symbol;Acc:HGNC:16106]	-
ENSG00000261485	119.131	137.832	100.025	216.224	158.427	209.184	118.996	194.612	-0.708759	0.000157078	0.000784252	PAN3-AS1	13	28136843	28138193	-	1351	antisense	PAN3 antisense RNA 1 [Source:HGNC Symbol;Acc:HGNC:39932]	-
ENSG00000183837	548.233	491.97	485.121	722.721	601.119	692.978	508.441	672.273	-0.403678	0.000159702	0.000796329	PNMA3	X	153056409	153060467	+	3748	protein_coding	PNMA family member 3 [Source:HGNC Symbol;Acc:HGNC:18742]	-
ENSG00000235944	213.973	227.373	225.056	297.184	309.612	337.274	222.134	314.69	-0.502062	0.000160493	0.000799934	ZNF815P	7	5823160	5854365	+	2302	transcribed_unprocessed_pseudogene	zinc finger protein 815, pseudogene [Source:HGNC Symbol;Acc:HGNC:22029]	-
ENSG00000105376	279.9	206.245	287.071	454.169	296.938	444.17	257.739	398.426	-0.628646	0.000160934	0.000801618	ICAM5	19	10289981	10296778	+	3906	protein_coding	intercellular adhesion molecule 5 [Source:HGNC Symbol;Acc:HGNC:5348]	-
ENSG00000232995	45.1078	33.2005	31.0077	80.9605	96.8671	58.0554	36.4386	78.6276	-1.11645	0.000161088	0.000802217	RGS5	1	163244505	163321894	-	3626	antisense	regulator of G protein signaling 5 [Source:NCBI gene;Acc:8490]	-
ENSG00000196183	0	0	0	7.89859	11.7689	6.4506	0	8.70603	-5.49282	0.000161898	0.000806078	RPS2P4	14	104835997	104836852	-	856	processed_pseudogene	ribosomal protein S2 pseudogene 4 [Source:HGNC Symbol;Acc:HGNC:19814]	-
ENSG00000185269	37.0115	27.164	24.006	71.0873	57.0339	68.192	29.3938	65.4377	-1.16179	0.000162069	0.000806585	NOTUM	17	81952507	81961840	-	3019	protein_coding	notum, palmitoleoyl-protein carboxylesterase [Source:HGNC Symbol;Acc:HGNC:27106]	-
ENSG00000247982	186.214	139.844	167.042	311.007	258.01	207.341	164.367	258.786	-0.656115	0.000162251	0.000807323	LINC00926	15	57300365	57307769	+	3669	lincRNA	long intergenic non-protein coding RNA 926 [Source:HGNC Symbol;Acc:HGNC:27514]	-
ENSG00000185527	21.9756	17.1033	21.0052	40.4803	46.1703	69.1135	20.028	51.9214	-1.37874	0.000163481	0.000812921	PDE6G	17	81650459	81663112	-	1583	protein_coding	phosphodiesterase 6G [Source:HGNC Symbol;Acc:HGNC:8789]	-
ENSG00000260572	32.3851	48.2916	47.0117	93.7957	80.5717	82.0147	42.5628	85.4607	-0.997717	0.000163879	0.000814554	AC069224.1	3	160753428	160755142	-	1715	antisense	novel transcript, antisense to PPM1L	-
ENSG00000116668	211.66	194.172	212.053	281.387	306.897	293.041	205.962	293.775	-0.513433	0.000164049	0.000815225	SWT1	1	185157080	185291765	+	4054	protein_coding	SWT1, RNA endoribonuclease homolog [Source:HGNC Symbol;Acc:HGNC:16785]	-
ENSG00000278224	5.78305	3.01822	8.00199	26.6577	15.3901	37.7821	5.60109	26.61	-2.24803	0.000164465	0.000816945	PRICKLE4	6	41780762	41787372	+	2718	protein_coding	prickle planar cell polarity protein 4 [Source:HGNC Symbol;Acc:HGNC:16805]	-
ENSG00000225265	25.4454	29.1762	24.006	72.0746	42.5491	72.7996	26.2092	62.4744	-1.25069	0.000168366	0.000835436	TAF1A-AS1	1	222589825	222593032	+	1450	antisense	TAF1A antisense RNA 1 [Source:HGNC Symbol;Acc:HGNC:40573]	-
ENSG00000255050	95.9986	93.5649	132.033	189.566	152.09	191.675	107.199	177.777	-0.726457	0.000168452	0.000835685	AC067930.5	8	143573490	143577397	+	1173	antisense	novel transcript	-
ENSG00000149295	0	3.01822	3.00075	25.6704	13.5795	14.7442	2.00632	17.998	-3.11518	0.000168746	0.000836967	DRD2	11	113409615	113475691	-	4098	protein_coding	dopamine receptor D2 [Source:HGNC Symbol;Acc:HGNC:3023]	-
ENSG00000143199	17.3491	26.1579	16.004	52.3281	61.5604	40.5466	19.837	51.4784	-1.37235	0.000169632	0.000840827	ADCY10	1	167809388	167914215	-	6139	protein_coding	adenylate cyclase 10 [Source:HGNC Symbol;Acc:HGNC:21285]	-
ENSG00000167604	447.608	364.199	414.103	586.47	517.831	541.85	408.637	548.717	-0.426416	0.000170291	0.000843913	NFKBID	19	35887653	35902303	-	3198	protein_coding	NFKB inhibitor delta [Source:HGNC Symbol;Acc:HGNC:15671]	-
ENSG00000147174	109.878	102.62	85.0211	174.756	146.659	164.029	99.1729	161.815	-0.708372	0.000171578	0.000849211	GCNA	X	71578411	71613583	+	3621	protein_coding	germ cell nuclear acidic peptidase [Source:HGNC Symbol;Acc:HGNC:15805]	-
ENSG00000092529	17.3491	22.1336	12.003	54.3028	47.9809	37.7821	17.1619	46.6886	-1.44339	0.000171773	0.000849999	CAPN3	15	42359500	42412318	+	4995	protein_coding	calpain 3 [Source:HGNC Symbol;Acc:HGNC:1480]	-
ENSG00000267213	5.78305	6.03645	8.00199	40.4803	37.1173	11.9797	6.60716	29.8591	-2.16966	0.000175063	0.000864267	AC007773.1	19	32390050	32405560	-	972	antisense	uncharacterized LOC400684 [Source:NCBI gene;Acc:400684]	-
ENSG00000003249	182.744	128.778	161.04	262.628	196.45	294.884	157.521	251.321	-0.676327	0.000175744	0.000867446	DBNDD1	16	90004865	90020128	-	4791	protein_coding	dysbindin domain containing 1 [Source:HGNC Symbol;Acc:HGNC:28455]	-
ENSG00000160194	622.256	650.93	728.181	842.187	850.076	860.694	667.122	850.986	-0.35008	0.000175866	0.000867863	NDUFV3	21	42879644	42913304	+	6345	protein_coding	NADH:ubiquinone oxidoreductase subunit V3 [Source:HGNC Symbol;Acc:HGNC:7719]	-
ENSG00000160685	622.256	590.566	675.168	847.123	768.599	804.481	629.33	806.735	-0.357659	0.000176373	0.000870182	ZBTB7B	1	155002630	155018522	+	4303	protein_coding	zinc finger and BTB domain containing 7B [Source:HGNC Symbol;Acc:HGNC:18668]	ZBTB
ENSG00000272079	4.62644	6.03645	3.00075	22.7084	22.6325	22.1163	4.55454	22.4858	-2.30484	0.00017772	0.000876404	AC004233.3	16	3006120	3007388	+	1269	lincRNA	novel transcript	-
ENSG00000103489	477.68	492.976	466.116	671.38	607.456	594.376	478.924	624.404	-0.382076	0.000177746	0.000876404	XYLT1	16	17101769	17470881	-	11004	protein_coding	xylosyltransferase 1 [Source:HGNC Symbol;Acc:HGNC:15516]	-
ENSG00000142347	111.035	67.407	108.027	164.883	140.321	190.753	95.4895	165.319	-0.794971	0.000178785	0.000880967	MYO1F	19	8520790	8577577	-	8549	protein_coding	myosin IF [Source:HGNC Symbol;Acc:HGNC:7600]	-
ENSG00000142632	691.653	651.936	639.159	861.933	782.179	880.046	660.916	841.386	-0.348837	0.000179592	0.000884387	ARHGEF19	1	16197854	16212609	-	3745	protein_coding	Rho guanine nucleotide exchange factor 19 [Source:HGNC Symbol;Acc:HGNC:26604]	-
ENSG00000025708	79.8061	66.4009	64.0159	121.441	122.215	119.797	70.0743	121.151	-0.793859	0.000179745	0.000884955	TYMP	22	50525752	50530056	-	3320	protein_coding	thymidine phosphorylase [Source:HGNC Symbol;Acc:HGNC:3148]	-
ENSG00000185267	41.6379	47.2855	36.009	89.8464	70.6134	89.3868	41.6441	83.2822	-0.999057	0.000180761	0.000889712	CDNF	10	14819250	14838575	-	1733	protein_coding	cerebral dopamine neurotrophic factor [Source:HGNC Symbol;Acc:HGNC:24913]	-
ENSG00000124549	133.01	100.607	114.028	180.68	206.408	166.794	115.882	184.627	-0.675948	0.000180804	0.000889712	BTN2A3P	6	26421391	26432383	+	4177	transcribed_unprocessed_pseudogene	butyrophilin subfamily 2 member A3, pseudogene [Source:HGNC Symbol;Acc:HGNC:13229]	-
ENSG00000114166	522.788	567.426	481.12	605.229	755.925	739.054	523.778	700.069	-0.419365	0.000180826	0.000889712	KAT2B	3	20040023	20154404	+	5634	protein_coding	lysine acetyltransferase 2B [Source:HGNC Symbol;Acc:HGNC:8638]	-
ENSG00000140451	557.486	504.043	490.122	773.074	579.392	757.484	517.217	703.317	-0.443807	0.000180983	0.000890301	PIF1	15	64815632	64825668	-	4656	protein_coding	PIF1 5'-to-3' DNA helicase [Source:HGNC Symbol;Acc:HGNC:26220]	-
ENSG00000238164	34.6983	37.2248	48.0119	83.9225	84.1929	73.7211	39.9783	80.6121	-1.00737	0.000182321	0.000896502	TNFRSF14-AS1	1	2549920	2557031	-	6137	antisense	TNFRSF14 antisense RNA 1 [Source:HGNC Symbol;Acc:HGNC:26966]	-
ENSG00000126458	182.744	172.039	202.05	276.451	279.738	253.416	185.611	269.868	-0.539391	0.000182961	0.000898894	RRAS	19	49635292	49640201	-	1160	protein_coding	RAS related [Source:HGNC Symbol;Acc:HGNC:10447]	-
ENSG00000228630	10.4095	21.1276	27.0067	62.2014	47.0756	46.9972	19.5146	52.0914	-1.40041	0.000184163	0.00090385	HOTAIR	12	53962308	53974956	-	2602	antisense	HOX transcript antisense RNA [Source:HGNC Symbol;Acc:HGNC:33510]	-
ENSG00000175505	28.9152	27.164	18.0045	67.138	48.8862	58.9769	24.6946	58.3337	-1.24421	0.00018538	0.000909252	CLCF1	11	67364168	67374177	-	1975	protein_coding	cardiotrophin like cytokine factor 1 [Source:HGNC Symbol;Acc:HGNC:17412]	-
ENSG00000255398	5.78305	1.00607	1.00025	17.7718	15.3901	23.0378	2.59646	18.7333	-2.90853	0.000186058	0.000912005	HCAR3	12	122714756	122716892	-	2137	protein_coding	hydroxycarboxylic acid receptor 3 [Source:HGNC Symbol;Acc:HGNC:16824]	-
ENSG00000106089	129.54	105.638	170.042	225.11	214.556	206.419	135.073	215.362	-0.671621	0.000186829	0.000915399	STX1A	7	73699206	73719672	-	3693	protein_coding	syntaxin 1A [Source:HGNC Symbol;Acc:HGNC:11433]	-
ENSG00000215039	284.526	273.652	272.068	379.132	358.499	399.937	276.749	379.189	-0.454882	0.000187867	0.000920102	CD27-AS1	12	6439001	6451567	-	3411	processed_transcript	CD27 antisense RNA 1 [Source:HGNC Symbol;Acc:HGNC:43896]	-
ENSG00000197779	364.332	391.363	411.102	468.979	645.479	509.597	388.932	541.351	-0.476999	0.000188678	0.000923491	ZNF81	X	47836902	48002561	+	8443	protein_coding	zinc finger protein 81 [Source:HGNC Symbol;Acc:HGNC:13156]	zf-C2H2
ENSG00000107185	1570.68	1431.64	1662.41	1904.55	1977.17	1835.66	1554.91	1905.79	-0.293672	0.000188909	0.000924427	RGP1	9	35749287	35758575	+	7116	protein_coding	RGP1 homolog, RAB6A GEF complex partner 1 [Source:HGNC Symbol;Acc:HGNC:21965]	-
ENSG00000133805	614.16	624.772	708.176	819.478	855.508	811.854	649.036	828.947	-0.352152	0.000189043	0.00092489	AMPD3	11	10308313	10507579	+	6793	protein_coding	adenosine monophosphate deaminase 3 [Source:HGNC Symbol;Acc:HGNC:470]	-
ENSG00000250616	6.93966	5.03037	7.00174	37.5183	22.6325	20.2733	6.32392	26.808	-2.08409	0.000189555	0.000926817	AC012645.1	16	30096430	30104116	+	1650	antisense	novel transcript, antisense to YPEL3	-
ENSG00000279456	90.2155	111.674	102.025	153.035	161.143	176.009	101.305	163.396	-0.687321	0.000189626	0.000926966	AL353763.1	9	41061290	41062917	+	1628	TEC	TEC	-
ENSG00000242622	97.1552	118.717	90.0224	155.997	211.84	146.521	101.965	171.453	-0.749825	0.000190106	0.00092873	AC092910.3	3	120094895	120136783	+	2194	lincRNA	novel transcript	-
ENSG00000135454	764.519	690.167	744.185	904.388	965.049	897.554	732.957	922.331	-0.332445	0.000192547	0.000940463	B4GALNT1	12	57623410	57633355	-	8003	protein_coding	beta-1,4-N-acetyl-galactosaminyltransferase 1 [Source:HGNC Symbol;Acc:HGNC:4117]	-
ENSG00000259291	464.957	467.825	527.131	630.9	611.077	660.725	486.638	634.234	-0.38125	0.000192947	0.00094202	ZNF710-AS1	15	90074512	90082207	-	2902	antisense	ZNF710 antisense RNA 1 [Source:HGNC Symbol;Acc:HGNC:53141]	-
ENSG00000259706	31.2285	32.1944	25.0062	73.0619	66.0869	55.2908	29.4764	64.8132	-1.13771	0.000194591	0.000949147	HSP90B2P	15	99257632	99260015	+	2384	processed_pseudogene	heat shock protein 90 beta family member 2, pseudogene [Source:HGNC Symbol;Acc:HGNC:12099]	-
ENSG00000245888	6.93966	2.01215	3.00075	19.7465	26.2537	18.4303	3.98418	21.4768	-2.46332	0.000194607	0.000949147	FLJ21408	16	27268205	27290492	+	3266	antisense	uncharacterized LOC400512 [Source:NCBI gene;Acc:400512]	-
ENSG00000108439	552.859	607.669	608.151	730.619	748.683	778.679	589.56	752.66	-0.351401	0.000195063	0.000950766	PNPO	17	47941506	47949308	+	5226	protein_coding	pyridoxamine 5'-phosphate oxidase [Source:HGNC Symbol;Acc:HGNC:30260]	-
ENSG00000163516	938.01	974.886	961.239	1211.45	1184.13	1138.07	958.045	1177.88	-0.297536	0.000195598	0.000953175	ANKZF1	2	219229757	219236669	+	6119	protein_coding	ankyrin repeat and zinc finger domain containing 1 [Source:HGNC Symbol;Acc:HGNC:25527]	-
ENSG00000273355	6.93966	13.079	6.00149	23.6958	28.0643	45.1542	8.67337	32.3047	-1.8922	0.000196688	0.000958087	AP000894.4	18	813274	813756	+	483	lincRNA	novel transcript	-
ENSG00000152763	45.1078	56.3402	40.01	89.8464	95.9618	85.7008	47.1526	90.503	-0.93975	0.000197411	0.000961409	WDR78	1	66812885	66924887	-	6704	protein_coding	WD repeat domain 78 [Source:HGNC Symbol;Acc:HGNC:26252]	-
ENSG00000124370	207.033	264.598	209.052	310.02	311.423	365.841	226.894	329.095	-0.53511	0.000197993	0.00096404	MCEE	2	71109684	71130239	-	1624	protein_coding	methylmalonyl-CoA epimerase [Source:HGNC Symbol;Acc:HGNC:16732]	-
ENSG00000101977	64.7701	60.3645	53.0132	106.631	115.878	97.6804	59.3826	106.73	-0.848761	0.000199386	0.000969815	MCF2	X	139581770	139708227	-	4996	protein_coding	MCF.2 cell line derived transforming sequence [Source:HGNC Symbol;Acc:HGNC:6940]	-
ENSG00000269656	39.3247	41.249	28.007	84.9098	79.6664	62.6629	36.1936	75.7464	-1.06734	0.000199872	0.000971807	NOP53-AS1	19	47757036	47768840	-	540	antisense	NOP53 antisense RNA 1 [Source:HGNC Symbol;Acc:HGNC:51587]	-
ENSG00000183864	1380.99	1276.71	1335.33	1575.77	1587.9	1688.21	1331.01	1617.29	-0.281636	0.000200482	0.000974538	TOB2	22	41433492	41447023	-	4565	protein_coding	transducer of ERBB2, 2 [Source:HGNC Symbol;Acc:HGNC:11980]	-
ENSG00000183615	26.602	26.1579	33.0082	72.0746	47.9809	74.6426	28.5894	64.8994	-1.17909	0.00020092	0.000976461	FAM167B	1	32247233	32248856	+	936	protein_coding	family with sequence similarity 167 member B [Source:HGNC Symbol;Acc:HGNC:28133]	-
ENSG00000108773	1296.56	1062.41	1218.3	1635.01	1339.84	1632	1192.43	1535.62	-0.365364	0.000201649	0.000979601	KAT2A	17	42113108	42121358	-	3769	protein_coding	lysine acetyltransferase 2A [Source:HGNC Symbol;Acc:HGNC:4201]	-
ENSG00000160791	56.6739	63.3827	66.0164	131.314	97.7724	106.896	62.0243	111.994	-0.848369	0.000202151	0.000981835	CCR5	3	46370854	46376206	+	3672	protein_coding	C-C motif chemokine receptor 5 (gene/pseudogene) [Source:HGNC Symbol;Acc:HGNC:1606]	-
ENSG00000254473	58.9871	59.3584	64.0159	107.618	101.394	115.189	60.7871	108.067	-0.829064	0.000205	0.000995051	AL354920.1	9	83707594	83713378	+	1134	antisense	uncharacterized LOC105376114 [Source:NCBI gene;Acc:105376114]	-
ENSG00000122970	274.116	288.743	294.073	371.234	399.237	396.251	285.644	388.907	-0.444697	0.000205115	0.000995404	IFT81	12	110124335	110218797	+	7005	protein_coding	intraflagellar transport 81 [Source:HGNC Symbol;Acc:HGNC:14313]	-
ENSG00000102901	1047.89	857.175	1063.26	1354.61	1106.28	1495.62	989.443	1318.83	-0.414837	0.000205463	0.000996479	CENPT	16	67828157	67847811	-	5539	protein_coding	centromere protein T [Source:HGNC Symbol;Acc:HGNC:25787]	-
ENSG00000156097	9.25288	7.04252	12.003	23.6958	43.4544	31.3315	9.43279	32.8272	-1.80073	0.000205494	0.000996479	GPR61	1	109539872	109548406	+	5057	protein_coding	G protein-coupled receptor 61 [Source:HGNC Symbol;Acc:HGNC:13300]	-
ENSG00000239377	21.9756	17.1033	35.0087	66.1507	55.2233	56.2123	24.6959	59.1954	-1.2564	0.000205626	0.000996851	AC073111.1	7	150379854	150383885	-	420	antisense	novel transcript	-
ENSG00000117707	373.585	428.588	407.101	510.446	554.949	533.556	403.091	532.984	-0.401907	0.000205907	0.00099797	PROX1	1	213983181	214041502	+	8928	protein_coding	prospero homeobox 1 [Source:HGNC Symbol;Acc:HGNC:9459]	HPD
ENSG00000109572	1796.21	1945.75	1863.46	2136.57	2414.43	2241.12	1868.48	2264.04	-0.276933	0.000205943	0.00099797	CLCN3	4	169612633	169723673	+	8123	protein_coding	chloride voltage-gated channel 3 [Source:HGNC Symbol;Acc:HGNC:2021]	-
ENSG00000089847	80.9627	58.3523	61.0152	127.365	103.204	125.326	66.7767	118.632	-0.833921	0.000206473	0.00100033	ANKRD24	19	4183354	4224814	+	4474	protein_coding	ankyrin repeat domain 24 [Source:HGNC Symbol;Acc:HGNC:29424]	-
ENSG00000086730	180.431	176.063	169.042	283.362	237.189	248.809	175.179	256.453	-0.549581	0.000207256	0.0010035	LAT2	7	74199652	74229834	+	4545	protein_coding	linker for activation of T cells family member 2 [Source:HGNC Symbol;Acc:HGNC:12749]	-
ENSG00000230415	28.9152	26.1579	23.0057	54.3028	71.5187	52.5263	26.0263	59.4492	-1.19646	0.000207366	0.00100383	LINC01786	1	1275223	1280420	+	513	lincRNA	long intergenic non-protein coding RNA 1786 [Source:HGNC Symbol;Acc:HGNC:52575]	-
ENSG00000173585	61.3003	75.4556	55.0137	105.644	127.647	109.66	63.9232	114.317	-0.838556	0.000208267	0.00100798	CCR9	3	45886504	45903177	+	2809	protein_coding	C-C motif chemokine receptor 9 [Source:HGNC Symbol;Acc:HGNC:1610]	-
ENSG00000221909	259.081	280.695	217.054	348.525	341.298	378.742	252.276	356.188	-0.498383	0.000208499	0.0010089	FAM200A	7	99546308	99558536	-	2717	protein_coding	family with sequence similarity 200 member A [Source:HGNC Symbol;Acc:HGNC:25401]	-
ENSG00000130590	1109.19	786.75	1054.26	1409.9	1155.16	1418.21	983.4	1327.76	-0.433821	0.000208749	0.00100989	SAMD10	20	63974113	63980008	-	2453	protein_coding	sterile alpha motif domain containing 10 [Source:HGNC Symbol;Acc:HGNC:16129]	-
ENSG00000166979	83.2759	81.492	76.0189	143.162	135.795	123.483	80.2623	134.147	-0.741535	0.000209433	0.001013	EVA1C	21	32412006	32515397	+	4353	protein_coding	eva-1 homolog C [Source:HGNC Symbol;Acc:HGNC:13239]	-
ENSG00000232442	396.717	279.689	404.101	555.863	425.491	610.964	360.169	530.772	-0.56019	0.000210837	0.00101896	MHENCR	20	63627227	63628824	+	801	antisense	melanoma highly expressed competing endogenous lncRNA for miR-425 and miR-489 [Source:HGNC Symbol;Acc:HGNC:53110]	-
ENSG00000228327	211.66	164.996	252.063	368.272	333.15	264.474	209.573	321.965	-0.618789	0.00021084	0.00101896	AL669831.1	1	725885	778626	-	6432	transcribed_unprocessed_pseudogene	general transcription factor IIi (GTF2I) pseudogene	-
ENSG00000179818	2117.75	2157.02	1984.49	2750.68	2476.9	2385.8	2086.42	2537.79	-0.282409	0.000211413	0.0010213	PCBP1-AS1	2	69962263	70103220	-	19619	processed_transcript	PCBP1 antisense RNA 1 [Source:HGNC Symbol;Acc:HGNC:42948]	-
ENSG00000243323	11.5661	7.04252	20.005	55.2901	25.3484	45.1542	12.8712	41.9309	-1.69753	0.000211922	0.00102356	PTPRVP	1	202168051	202189455	+	6596	transcribed_unitary_pseudogene	protein tyrosine phosphatase, receptor type V, pseudogene [Source:HGNC Symbol;Acc:HGNC:13421]	-
ENSG00000147138	4965.33	5352.32	5104.27	5985.15	6624.98	5794.48	5140.64	6134.87	-0.255015	0.00021209	0.00102394	GPR174	X	79144663	79175315	+	5516	protein_coding	G protein-coupled receptor 174 [Source:HGNC Symbol;Acc:HGNC:30245]	-
ENSG00000169609	724.038	800.835	682.17	957.704	922.5	913.22	735.681	931.141	-0.339542	0.000212645	0.00102641	C15orf40	15	82988441	83011641	-	13893	protein_coding	chromosome 15 open reading frame 40 [Source:HGNC Symbol;Acc:HGNC:28443]	-
ENSG00000136872	16.1925	22.1336	15.0037	60.2267	31.6855	53.4478	17.7766	48.4533	-1.44168	0.000214594	0.00103496	ALDOB	9	101420578	101449664	-	3935	protein_coding	aldolase, fructose-bisphosphate B [Source:HGNC Symbol;Acc:HGNC:417]	-
ENSG00000259804	13.8793	16.0972	25.0062	54.3028	46.1703	43.3111	18.3276	47.9281	-1.37742	0.000217637	0.00104877	AC027682.1	16	67561411	67562309	-	899	antisense	novel transcript, antisense to CTCF	-
ENSG00000167995	35.8549	61.3705	42.0104	75.0366	115.878	91.2298	46.412	94.0483	-1.01511	0.000218605	0.00105322	BEST1	11	61949821	61965515	+	8930	protein_coding	bestrophin 1 [Source:HGNC Symbol;Acc:HGNC:12703]	-
ENSG00000067064	1357.86	1503.08	1373.34	1728.8	1762.62	1657.8	1411.43	1716.41	-0.281801	0.000219383	0.00105675	IDI1	10	1039152	1049170	-	4345	protein_coding	isopentenyl-diphosphate delta isomerase 1 [Source:HGNC Symbol;Acc:HGNC:5387]	-
ENSG00000224316	12.7227	9.05467	15.0037	42.4549	54.318	22.1163	12.2604	39.6297	-1.69362	0.00021983	0.00105847	GTF2IP5	7	65773620	65802067	+	731	unprocessed_pseudogene	general transcription factor IIi pseudogene 5 [Source:HGNC Symbol;Acc:HGNC:51717]	-
novel.336	515.848	554.347	449.112	668.418	726.956	617.414	506.436	670.929	-0.40628	0.000221201	0.00106376	-	GL000205.2	110777	140746	-	13029	-	PF00078:Reverse transcriptase (RNA-dependent DNA polymerase)	RVT_1
ENSG00000186231	21.9756	24.1458	16.004	46.4042	67.8975	42.3896	20.7084	52.2304	-1.33828	0.000221894	0.00106687	KLHL32	6	96924620	97140754	+	4124	protein_coding	kelch like family member 32 [Source:HGNC Symbol;Acc:HGNC:21221]	-
ENSG00000270681	79.8061	87.5285	113.028	143.162	174.723	149.285	93.4542	155.723	-0.733754	0.000222084	0.00106756	AC095055.1	4	151139991	151141103	+	1113	antisense	novel transcript, antisense to SH3D19	-
ENSG00000175267	8.09627	8.04859	8.00199	33.569	30.7802	23.0378	8.04895	29.129	-1.85469	0.000223441	0.00107343	VWA3A	16	22092538	22156966	+	5039	protein_coding	von Willebrand factor A domain containing 3A [Source:HGNC Symbol;Acc:HGNC:27088]	-
ENSG00000177853	1758.05	2087.6	1746.43	2192.85	2400.85	2324.98	1864.03	2306.23	-0.306861	0.000223699	0.00107445	ZNF518A	10	96129715	96205288	+	10891	protein_coding	zinc finger protein 518A [Source:HGNC Symbol;Acc:HGNC:29009]	-
ENSG00000116016	1024.76	1064.43	1159.29	1261.8	1369.72	1394.25	1082.82	1341.92	-0.309093	0.000224016	0.00107575	EPAS1	2	46293667	46386703	+	7302	protein_coding	endothelial PAS domain protein 1 [Source:HGNC Symbol;Acc:HGNC:3374]	Others
ENSG00000144134	596.811	464.806	542.135	772.087	659.963	696.664	534.584	709.572	-0.409669	0.000228153	0.00109427	RABL2A	2	113627229	113643396	+	6008	protein_coding	RAB, member of RAS oncogene family like 2A [Source:HGNC Symbol;Acc:HGNC:9799]	-
ENSG00000221818	68.24	48.2916	57.0142	110.58	116.784	90.3083	57.8486	105.891	-0.876948	0.000228881	0.0010971	EBF2	8	25841730	26045397	-	7077	protein_coding	early B cell factor 2 [Source:HGNC Symbol;Acc:HGNC:19090]	COE
ENSG00000205133	363.175	438.648	357.089	465.029	579.392	542.772	386.304	529.064	-0.453607	0.000230363	0.00110357	TRIQK	8	92883530	93017673	-	6724	protein_coding	triple QxxK/R motif containing [Source:HGNC Symbol;Acc:HGNC:27828]	-
ENSG00000165555	60.1437	45.2733	41.0102	77.9985	96.8671	105.974	48.8091	93.6132	-0.947486	0.000230763	0.00110474	NOXRED1	14	77394021	77423517	-	2492	protein_coding	NADP dependent oxidoreductase domain containing 1 [Source:HGNC Symbol;Acc:HGNC:20487]	-
ENSG00000171848	3487.18	3693.3	3176.79	3941.39	4225.94	4308.08	3452.42	4158.47	-0.268627	0.00023095	0.00110518	RRM2	2	10120698	10131419	+	5323	protein_coding	ribonucleotide reductase regulatory subunit M2 [Source:HGNC Symbol;Acc:HGNC:10452]	-
ENSG00000116883	75.1796	67.407	68.0169	142.175	88.7194	154.814	70.2012	128.569	-0.873406	0.000231323	0.00110675	AL591845.1	1	36323734	36329221	+	1838	antisense	novel transcript, antisense to EVA1B	-
ENSG00000186532	1252.61	1221.37	1133.28	1469.14	1426.75	1502.07	1202.42	1465.99	-0.28647	0.000231461	0.00110718	SMYD4	17	1779485	1830634	-	6777	protein_coding	SET and MYND domain containing 4 [Source:HGNC Symbol;Acc:HGNC:21067]	-
ENSG00000108387	21.9756	20.1215	24.006	56.2774	50.6968	49.7617	22.0343	52.2453	-1.24458	0.000231519	0.00110723	2020-09-04	17	58520250	58540818	-	8012	protein_coding	septin 4 [Source:HGNC Symbol;Acc:HGNC:9165]	-
ENSG00000213626	1560.27	1497.04	1654.41	1856.17	1843.19	2031.94	1570.57	1910.43	-0.282595	0.000235159	0.00112333	LBH	2	30231369	30323730	+	4697	protein_coding	limb bud and heart development [Source:HGNC Symbol;Acc:HGNC:29532]	-
ENSG00000101298	575.992	615.717	624.155	799.732	769.505	736.289	605.288	768.509	-0.343272	0.000236577	0.00112957	SNPH	20	1266280	1309328	+	5709	protein_coding	syntaphilin [Source:HGNC Symbol;Acc:HGNC:15931]	-
ENSG00000235052	23.1322	26.1579	8.00199	54.3028	42.5491	58.0554	19.0974	51.6357	-1.44115	0.000237059	0.00113164	AL021154.1	1	23549139	23550915	-	456	lincRNA	novel transcript	-
ENSG00000258692	4.62644	4.0243	1.00025	17.7718	21.7272	18.4303	3.21699	19.3098	-2.60694	0.000237447	0.00113326	SALL4P7	14	60493766	60496885	-	3120	transcribed_processed_pseudogene	spalt like transcription factor 4 pseudogene 7 [Source:HGNC Symbol;Acc:HGNC:43900]	-
ENSG00000131979	958.829	1002.05	977.243	1152.21	1203.14	1251.42	979.374	1202.26	-0.295736	0.000237495	0.00113326	GCH1	14	54842008	54902852	-	2951	protein_coding	GTP cyclohydrolase 1 [Source:HGNC Symbol;Acc:HGNC:4193]	-
ENSG00000236200	77.4928	71.4313	63.0157	125.39	123.121	114.268	70.6466	120.926	-0.777983	0.00023766	0.00113361	KDM4A-AS1	1	43699765	43708138	-	1931	antisense	KDM4A antisense RNA 1 [Source:HGNC Symbol;Acc:HGNC:40528]	-
ENSG00000162777	373.585	395.387	397.099	520.319	486.146	528.027	388.69	511.498	-0.395045	0.000237664	0.00113361	DENND2D	1	111187174	111204535	-	5515	protein_coding	DENN domain containing 2D [Source:HGNC Symbol;Acc:HGNC:26192]	-
ENSG00000130529	255.611	174.051	228.057	334.703	292.412	338.196	219.239	321.77	-0.556196	0.000239574	0.00114132	TRPM4	19	49157741	49211836	+	6604	protein_coding	transient receptor potential cation channel subfamily M member 4 [Source:HGNC Symbol;Acc:HGNC:17993]	-
ENSG00000005243	48.5776	42.2551	68.0169	110.58	102.299	88.4653	52.9499	100.448	-0.920508	0.000239909	0.00114242	COPZ2	17	48026167	48038030	-	1851	protein_coding	coatomer protein complex subunit zeta 2 [Source:HGNC Symbol;Acc:HGNC:19356]	-
ENSG00000260103	137.637	82.4981	162.04	220.173	208.219	207.341	127.392	211.911	-0.735213	0.000241004	0.00114673	AC012435.1	15	74478070	74490286	-	3385	transcribed_processed_pseudogene	uncharacterized LOC101929333 [Source:NCBI gene;Acc:101929333]	-
ENSG00000178537	633.822	726.386	649.161	853.047	822.012	872.673	669.79	849.244	-0.34153	0.000241374	0.00114825	SLC25A20	3	48856931	48898993	-	1982	protein_coding	solute carrier family 25 member 20 [Source:HGNC Symbol;Acc:HGNC:1421]	-
ENSG00000273142	149.203	105.638	120.03	248.805	157.522	210.105	124.957	205.478	-0.719731	0.000241661	0.00114939	AC073335.2	7	66902857	66906297	+	3441	lincRNA	novel transcript	-
ENSG00000181798	34.6983	42.2551	51.0127	75.0366	92.3406	84.7793	42.6554	84.0521	-0.974091	0.000243038	0.00115547	LINC00471	2	231508426	231514339	-	1282	lincRNA	long intergenic non-protein coding RNA 471 [Source:HGNC Symbol;Acc:HGNC:28668]	-
ENSG00000154721	9.25288	5.03037	8.00199	29.6197	20.8219	34.096	7.42841	28.1792	-1.93171	0.000243802	0.00115886	JAM2	21	25639272	25717562	+	5933	protein_coding	junctional adhesion molecule 2 [Source:HGNC Symbol;Acc:HGNC:14686]	-
ENSG00000179253	181.588	237.434	227.056	285.336	323.192	323.451	215.359	310.66	-0.525929	0.000243985	0.0011595	AL162457.1	20	61717506	61719748	-	2000	antisense	novel transcript, antisense to CDH4	-
ENSG00000215187	5.78305	8.04859	12.003	34.5563	20.8219	38.7036	8.61154	31.3606	-1.85111	0.00024571	0.00116651	FAM166B	9	35561831	35563899	-	1372	protein_coding	family with sequence similarity 166 member B [Source:HGNC Symbol;Acc:HGNC:34242]	-
ENSG00000184916	736.76	622.76	745.185	979.425	788.516	1024.72	701.569	930.888	-0.408204	0.000245873	0.00116705	JAG2	14	105140981	105168824	-	6397	protein_coding	jagged 2 [Source:HGNC Symbol;Acc:HGNC:6189]	-
ENSG00000239569	143.42	127.771	149.037	194.503	201.882	244.201	140.076	213.529	-0.609322	0.000251986	0.0011934	KMT2E-AS1	7	105013425	105014321	-	736	antisense	KMT2E antisense RNA 1 [Source:HGNC Symbol;Acc:HGNC:40845]	-
ENSG00000214078	940.324	638.857	740.184	1085.07	969.576	1061.58	773.122	1038.74	-0.427891	0.000253965	0.00120248	CPNE1	20	35626031	35664956	-	3608	protein_coding	copine 1 [Source:HGNC Symbol;Acc:HGNC:2314]	-
ENSG00000161692	946.107	803.853	869.216	1148.26	1011.22	1155.58	873.059	1105.02	-0.340708	0.000254006	0.00120248	DBF4B	17	44708608	44752264	+	7146	protein_coding	DBF4 zinc finger B [Source:HGNC Symbol;Acc:HGNC:17883]	-
ENSG00000262333	67.0834	56.3402	81.0202	112.555	125.837	118.875	68.1479	119.089	-0.805255	0.000254661	0.00120509	HNRNPA1P16	17	2306761	2307715	+	955	processed_pseudogene	heterogeneous nuclear ribonucleoprotein A1 pseudogene 16 [Source:HGNC Symbol;Acc:HGNC:39134]	-
ENSG00000171916	11.5661	12.0729	10.0025	35.5436	29.8749	37.7821	11.2138	34.4002	-1.61787	0.000254833	0.00120566	LGALS9C	17	18476737	18494945	+	4754	protein_coding	galectin 9C [Source:HGNC Symbol;Acc:HGNC:33874]	-
ENSG00000260236	50.8908	55.3341	39.0097	114.53	70.6134	100.445	48.4115	95.196	-0.975113	0.000256477	0.00121319	AC099778.1	3	47379089	47380999	-	1911	antisense	novel transcript, antisense to PTPN23	-
ENSG00000006042	432.572	463.8	407.101	606.217	517.831	600.827	434.491	574.958	-0.40358	0.00025765	0.00121825	TMEM98	17	32927910	32945106	+	5187	protein_coding	transmembrane protein 98 [Source:HGNC Symbol;Acc:HGNC:24529]	-
ENSG00000222020	31.2285	17.1033	36.009	60.2267	52.5074	84.7793	28.1136	65.8378	-1.23057	0.000258778	0.00122334	AC062017.1	2	239401436	239402364	+	613	antisense	uncharacterized LOC101928111 [Source:NCBI gene;Acc:101928111]	-
ENSG00000153140	444.138	457.764	417.104	552.901	564.907	596.219	439.669	571.342	-0.378404	0.000259002	0.00122415	CETN3	5	90392261	90409786	-	3106	protein_coding	centrin 3 [Source:HGNC Symbol;Acc:HGNC:1868]	-
ENSG00000155868	392.091	380.296	382.095	532.167	481.619	503.146	384.827	505.644	-0.39381	0.000259078	0.00122426	MED7	5	157137412	157159019	-	2913	protein_coding	mediator complex subunit 7 [Source:HGNC Symbol;Acc:HGNC:2378]	-
ENSG00000160305	2183.68	1940.72	2169.54	2656.89	2472.37	2465.05	2097.98	2531.44	-0.271115	0.000259537	0.00122594	DIP2A	21	46458899	46569852	+	13557	protein_coding	disco interacting protein 2 homolog A [Source:HGNC Symbol;Acc:HGNC:17217]	-
ENSG00000105538	62.4569	38.2308	58.0144	113.542	79.6664	111.503	52.9007	101.571	-0.944327	0.000261051	0.00123234	RASIP1	19	48720587	48740721	-	4149	protein_coding	Ras interacting protein 1 [Source:HGNC Symbol;Acc:HGNC:24716]	-
ENSG00000049283	5.78305	7.04252	4.001	25.6704	19.9166	26.7239	5.60885	24.1036	-2.10434	0.000261379	0.00123364	EPN3	17	50532543	50543750	+	4642	protein_coding	epsin 3 [Source:HGNC Symbol;Acc:HGNC:18235]	-
ENSG00000130675	526.257	460.782	482.12	660.519	586.634	666.254	489.72	637.803	-0.382123	0.000262166	0.0012371	MNX1	7	156994051	157010651	-	4202	protein_coding	motor neuron and pancreas homeobox 1 [Source:HGNC Symbol;Acc:HGNC:4979]	Homeobox
ENSG00000162267	28.9152	26.1579	39.0097	87.8718	64.2763	55.2908	31.361	69.1463	-1.13601	0.000263439	0.00124204	ITIH3	3	52794768	52809009	+	5921	protein_coding	inter-alpha-trypsin inhibitor heavy chain 3 [Source:HGNC Symbol;Acc:HGNC:6168]	-
ENSG00000250156	3.46983	7.04252	4.001	27.6451	17.2007	23.9594	4.83778	22.935	-2.23207	0.000263478	0.00124204	LINC02060	5	88408982	88439090	-	1721	lincRNA	long intergenic non-protein coding RNA 2060 [Source:HGNC Symbol;Acc:HGNC:52904]	-
ENSG00000284606	11.5661	19.1154	11.0027	32.5817	47.9809	39.6251	13.8947	40.0625	-1.52429	0.000266319	0.00125493	AC105233.5	8	8059572	8199973	+	7317	processed_transcript	novel transcript	-
ENSG00000203441	11.5661	6.03645	23.0057	47.3915	35.3067	42.3896	13.5361	41.6959	-1.61659	0.000267914	0.00126168	LINC00449	13	99499727	99501052	-	872	antisense	long intergenic non-protein coding RNA 449 [Source:HGNC Symbol;Acc:HGNC:42786]	-
ENSG00000135437	30.0718	35.2126	31.0077	85.8971	62.4657	58.0554	32.0974	68.8061	-1.09603	0.000268009	0.0012618	RDH5	12	55720367	55724705	+	2983	protein_coding	retinol dehydrogenase 5 [Source:HGNC Symbol;Acc:HGNC:9940]	-
ENSG00000108798	559.799	415.509	538.134	668.418	640.047	723.388	504.481	677.284	-0.426449	0.000268047	0.0012618	ABI3	17	49210227	49223225	+	2456	protein_coding	ABI family member 3 [Source:HGNC Symbol;Acc:HGNC:29859]	-
ENSG00000130066	542.45	504.043	492.122	642.747	634.615	703.115	512.872	660.159	-0.365422	0.000268125	0.00126192	SAT1	X	23783173	23786226	+	2498	protein_coding	spermidine/spermine N1-acetyltransferase 1 [Source:HGNC Symbol;Acc:HGNC:10540]	-
ENSG00000262879	231.322	211.276	241.06	316.931	347.635	296.727	227.886	320.431	-0.492244	0.000268993	0.00126574	AC068152.1	17	46984045	47100323	-	3348	processed_transcript	novel transcript	-
ENSG00000187902	130.697	114.692	131.033	213.262	163.859	209.184	125.474	195.435	-0.639202	0.00026944	0.00126759	SHISA7	19	55428740	55442863	-	6083	protein_coding	shisa family member 7 [Source:HGNC Symbol;Acc:HGNC:35409]	-
ENSG00000237517	60.1437	33.2005	32.008	79.9732	87.8141	85.7008	41.784	84.496	-1.02834	0.000270136	0.00127036	DGCR5	22	18970514	18994628	+	5676	transcribed_unprocessed_pseudogene	DiGeorge syndrome critical region gene 5 [Source:HGNC Symbol;Acc:HGNC:16757]	-
ENSG00000134897	730.977	720.349	664.165	868.845	901.678	874.516	705.164	881.68	-0.323098	0.000272178	0.00127816	BIVM	13	102799049	102841535	+	5461	protein_coding	basic, immunoglobulin-like variable motif containing [Source:HGNC Symbol;Acc:HGNC:16034]	-
ENSG00000143376	1483.93	1440.7	1387.35	1664.63	1736.36	1793.27	1437.32	1731.42	-0.269173	0.00027276	0.00128064	SNX27	1	151612006	151699091	+	16711	protein_coding	sorting nexin family member 27 [Source:HGNC Symbol;Acc:HGNC:20073]	-
ENSG00000178115	17.3491	7.04252	15.0037	57.2648	20.8219	49.7617	13.1318	42.6161	-1.70477	0.000274007	0.00128598	GOLGA8Q	15	30552078	30562501	+	2137	protein_coding	golgin A8 family member Q [Source:HGNC Symbol;Acc:HGNC:44408]	-
ENSG00000111912	1069.86	1064.43	1078.27	1247.98	1419.51	1281.83	1070.85	1316.44	-0.298226	0.000275345	0.00129148	NCOA7	6	125781161	125932030	+	7820	protein_coding	nuclear receptor coactivator 7 [Source:HGNC Symbol;Acc:HGNC:21081]	-
ENSG00000280231	3.46983	6.03645	1.00025	26.6577	19.9166	14.7442	3.50217	20.4395	-2.54379	0.000275804	0.00129337	AL031719.2	16	1553655	1554130	-	476	TEC	tec	-
ENSG00000249471	381.681	355.144	378.094	485.763	472.566	508.676	371.64	489.002	-0.396478	0.000279165	0.00130834	ZNF324B	19	58451604	58457833	+	4042	protein_coding	zinc finger protein 324B [Source:HGNC Symbol;Acc:HGNC:33107]	zf-C2H2
ENSG00000279265	17.3491	27.164	26.0065	64.176	44.3597	58.9769	23.5065	55.8375	-1.23842	0.000281538	0.00131841	AC000123.2	7	127349833	127350293	-	461	TEC	TEC	-
ENSG00000125508	10.4095	11.0668	14.0035	33.569	35.3067	36.8605	11.8266	35.2454	-1.57126	0.000281666	0.00131874	SRMS	20	63540810	63547504	-	1516	protein_coding	src-related kinase lacking C-terminal regulatory tyrosine and N-terminal myristylation sites [Source:HGNC Symbol;Acc:HGNC:11298]	-
ENSG00000163703	352.766	427.582	418.104	514.395	532.316	542.772	399.484	529.828	-0.405347	0.000282219	0.00132107	CRELD1	3	9933822	9945413	+	3778	protein_coding	cysteine rich with EGF like domains 1 [Source:HGNC Symbol;Acc:HGNC:14630]	-
ENSG00000272529	16.1925	14.085	11.0027	30.607	47.0756	39.6251	13.7601	39.1026	-1.51522	0.000283077	0.00132469	AC090948.3	3	16345126	16346440	+	551	antisense	novel transcript, antisense to RFTN1	-
ENSG00000173320	592.184	633.827	687.171	809.605	937.89	749.191	637.727	832.229	-0.383319	0.000283178	0.00132476	STOX2	4	183797692	184023526	+	11316	protein_coding	storkhead box 2 [Source:HGNC Symbol;Acc:HGNC:25450]	-
ENSG00000143797	572.522	663.003	551.137	735.556	783.99	778.679	595.554	766.075	-0.362951	0.000283953	0.00132813	MBOAT2	2	8852690	9003813	-	8798	protein_coding	membrane bound O-acyltransferase domain containing 2 [Source:HGNC Symbol;Acc:HGNC:25193]	-
ENSG00000257108	43.9512	43.2612	48.0119	79.9732	82.3823	93.9944	45.0748	85.45	-0.922439	0.000285594	0.0013342	NHLRC4	16	566996	569495	+	2105	protein_coding	NHL repeat containing 4 [Source:HGNC Symbol;Acc:HGNC:26700]	-
ENSG00000162241	712.472	657.973	737.183	1019.91	774.031	975.883	702.542	923.273	-0.393714	0.000285789	0.00133484	SLC25A45	11	65375192	65383701	-	7855	protein_coding	solute carrier family 25 member 45 [Source:HGNC Symbol;Acc:HGNC:27442]	-
novel.162	91.3722	95.5771	64.0159	155.01	141.227	128.09	83.655	141.442	-0.759448	0.000286464	0.00133746	-	2	191714521	191718844	+	4324	-	-	-
ENSG00000054282	327.321	326.974	326.081	401.841	458.082	451.542	326.792	437.155	-0.420535	0.000287046	0.00133991	SDCCAG8	1	243256034	243500092	+	5322	protein_coding	serologically defined colon cancer antigen 8 [Source:HGNC Symbol;Acc:HGNC:10671]	-
ENSG00000226869	42.7946	42.2551	48.0119	88.8591	98.6777	70.035	44.3539	85.8573	-0.951806	0.000287224	0.00134021	LHFPL3-AS1	7	104738597	104804107	-	3039	processed_transcript	LHFPL3 antisense RNA 1 [Source:HGNC Symbol;Acc:HGNC:40341]	-
ENSG00000278864	60.1437	76.4616	71.0177	134.276	142.132	93.9944	69.2077	123.467	-0.83152	0.000288814	0.00134728	AC055811.4	17	17181504	17183257	+	1754	TEC	novel transcript	-
ENSG00000236040	11.5661	22.1336	14.0035	39.4929	43.4544	46.0757	15.9011	43.0077	-1.42736	0.000290344	0.00135342	CHIAP1	1	111250254	111256715	+	995	unprocessed_pseudogene	chitinase, acidic pseudogene 1 [Source:HGNC Symbol;Acc:HGNC:44462]	-
ENSG00000181085	18.5058	16.0972	10.0025	43.4422	32.5908	47.9187	14.8685	41.3172	-1.4822	0.000290789	0.00135522	MAPK15	8	143716259	143722458	+	3056	protein_coding	mitogen-activated protein kinase 15 [Source:HGNC Symbol;Acc:HGNC:24667]	-
ENSG00000121766	759.893	825.987	784.195	931.046	996.735	1023.8	790.025	983.861	-0.316297	0.000291305	0.00135736	ZCCHC17	1	31296982	31364953	+	1921	protein_coding	zinc finger CCHC-type containing 17 [Source:HGNC Symbol;Acc:HGNC:30246]	-
ENSG00000155085	215.129	254.537	213.053	304.096	330.434	324.373	227.573	319.634	-0.489386	0.000293663	0.00136725	AK9	6	109492856	109691217	-	10098	protein_coding	adenylate kinase 9 [Source:HGNC Symbol;Acc:HGNC:33814]	-
ENSG00000142549	16.1925	17.1033	25.0062	59.2394	35.3067	55.2908	19.434	49.9456	-1.35435	0.000293756	0.00136741	IGLON5	19	51311848	51330354	+	2606	protein_coding	IgLON family member 5 [Source:HGNC Symbol;Acc:HGNC:34550]	-
ENSG00000267248	128.384	83.5042	95.0236	165.87	157.522	174.166	102.304	165.853	-0.703053	0.000294391	0.00136982	AC025048.2	17	60126535	60135644	-	1566	processed_transcript	uncharacterized LOC100996660 [Source:NCBI gene;Acc:100996660]	-
ENSG00000090013	455.704	450.721	462.115	550.926	588.445	636.766	456.18	592.046	-0.376559	0.000295273	0.00137338	BLVRB	19	40447765	40465840	-	1689	protein_coding	biliverdin reductase B [Source:HGNC Symbol;Acc:HGNC:1063]	-
ENSG00000267795	18.5058	14.085	16.004	34.5563	38.0226	58.9769	16.1983	43.8519	-1.44277	0.000295696	0.0013748	SMIM22	16	4788397	4796491	+	1762	protein_coding	small integral membrane protein 22 [Source:HGNC Symbol;Acc:HGNC:48329]	-
ENSG00000223704	94.842	104.632	102.025	161.921	169.291	146.521	100.5	159.244	-0.662526	0.000296106	0.00137643	LINC01422	22	26858634	26865786	+	6043	lincRNA	long intergenic non-protein coding RNA 1422 [Source:HGNC Symbol;Acc:HGNC:50728]	-
ENSG00000263063	5.78305	1.00607	3.00075	21.7211	18.106	17.5088	3.26329	19.112	-2.58289	0.000297523	0.00138275	AC024361.2	17	82713908	82716255	-	898	lincRNA	uncharacterized LOC101929552 [Source:NCBI gene;Acc:101929552]	-
novel.211	23.1322	15.0911	18.0045	57.2648	32.5908	56.2123	18.7426	48.6893	-1.38259	0.000298184	0.00138554	-	3	87226315	87227220	+	906	-	-	-
ENSG00000244219	83.2759	65.3948	73.0182	133.289	109.541	134.541	73.8963	125.79	-0.770061	0.000298474	0.00138662	TMEM225B	7	99598066	99610813	+	1410	protein_coding	transmembrane protein 225B [Source:HGNC Symbol;Acc:HGNC:53075]	-
ENSG00000162739	754.109	798.823	805.2	1011.02	947.849	964.825	786.044	974.564	-0.309173	0.000299218	0.00138979	SLAMF6	1	160485030	160523262	-	2746	protein_coding	SLAM family member 6 [Source:HGNC Symbol;Acc:HGNC:21392]	-
[truncated: 1,783 more rows]
