# Supplementary material for: Transcriptome Profiling and Cytological Assessments for Identifying Regulatory Pathways Associated With Diorcinol N-Induced Autophagy in A3 Cells
Source: Front Pharmacol. 2020 Oct 15;11:570450. doi: 10.3389/fphar.2020.570450 (PMC7593552; doi:10.3389/fphar.2020.570450)
Supplement: Supplementary file 8 [file Table_8.xlsx]

## Sheet: HCAT_18vsCn_deg_up
Table S4 Up-regulated genes by 25μM DN in A3 cells
gene_id	HCAT18_1	HCAT18_2	HCAT18_3	C_1	C_2	C_3	HCAT_18	Cn	log2FoldChange	pvalue	padj	ENO1	1	8861000	8879250	-	5276	protein_coding	enolase 1 [Source:HGNC Symbol;Acc:HGNC:3350]	-
ENSG00000074800	122818	122070	111596	21546	20933.3	22699.3	118828	21726.2	2.45138	0	0	IGFBP2	2	216632828	216664436	+	4767	protein_coding	insulin like growth factor binding protein 2 [Source:HGNC Symbol;Acc:HGNC:5471]	-
ENSG00000115457	71595.1	73809.8	69256.8	3256.47	3246.71	3481.67	71553.9	3328.29	4.42613	0	0	MKNK2	19	2037465	2051244	-	5221	protein_coding	MAP kinase interacting serine/threonine kinase 2 [Source:HGNC Symbol;Acc:HGNC:7111]	-
ENSG00000099875	39717.4	38337.2	37081.6	5634.41	5125.98	5812.55	38378.8	5524.31	2.79655	0	0	GPI	19	34359480	34402413	+	10680	protein_coding	glucose-6-phosphate isomerase [Source:HGNC Symbol;Acc:HGNC:4458]	-
ENSG00000105220	38638.5	38122.3	37831.4	3937.7	3901.66	4318.25	38197.4	4052.54	3.23651	0	0	ENO2	12	6913745	6923698	+	4281	protein_coding	enolase 2 [Source:HGNC Symbol;Acc:HGNC:3353]	-
ENSG00000111674	13390	14239.8	13940.4	2713.87	2482.87	2725.82	13856.7	2640.85	2.39172	0	0	KDM5B	1	202724495	202809470	-	25882	protein_coding	lysine demethylase 5B [Source:HGNC Symbol;Acc:HGNC:18039]	ARID
ENSG00000117139	9445.59	9202.36	9452.54	2253.76	2342.86	2251.73	9366.83	2282.78	2.03658	0	0	PFKFB3	10	6144934	6254644	+	6114	protein_coding	6-phosphofructo-2-kinase/fructose-2,6-biphosphatase 3 [Source:HGNC Symbol;Acc:HGNC:8874]	-
ENSG00000170525	11693.2	11093.8	10718.9	1657.58	1703.47	1753.1	11168.6	1704.72	2.71176	0	0	SDK2	17	73334384	73644089	-	11607	protein_coding	sidekick cell adhesion molecule 2 [Source:HGNC Symbol;Acc:HGNC:19308]	-
ENSG00000069188	14573.1	14430.8	13634.4	187.955	182.793	215.28	14212.8	195.343	6.18462	0	0	LGMN	14	92703807	92748702	-	3899	protein_coding	legumain [Source:HGNC Symbol;Acc:HGNC:9472]	-
ENSG00000100600	12579.3	12518.7	11848.8	716.101	707.059	734.483	12315.6	719.214	4.09804	0	0	KDM4B	19	4969113	5153595	+	14716	protein_coding	lysine demethylase 4B [Source:HGNC Symbol;Acc:HGNC:29136]	-
ENSG00000127663	8992.94	8789.53	8982.3	1703.5	1584.46	1586.9	8921.59	1624.95	2.45727	0	0	ALDOC	17	28573115	28577264	-	2928	protein_coding	aldolase, fructose-bisphosphate C [Source:HGNC Symbol;Acc:HGNC:418]	-
ENSG00000109107	8625.32	8128.54	7964.98	1428.8	1540.13	1611.43	8239.62	1526.79	2.43173	0	0	SLC2A1	1	42925375	42959176	-	4724	protein_coding	solute carrier family 2 member 1 [Source:HGNC Symbol;Acc:HGNC:11005]	-
ENSG00000117394	8451.69	8268.06	7718.6	962.739	1018.2	952.137	8146.12	977.691	3.05861	0	0	P4HA1	10	73007217	73096974	-	3093	protein_coding	prolyl 4-hydroxylase subunit alpha 1 [Source:HGNC Symbol;Acc:HGNC:8546]	-
ENSG00000122884	11287.3	10592.9	9596.93	610.642	623.83	569.066	10492.4	601.179	4.12566	0	0	SLC2A3	12	7919230	7936275	-	6159	protein_coding	solute carrier family 2 member 3 [Source:HGNC Symbol;Acc:HGNC:11007]	-
ENSG00000059804	9054.01	8548.23	8501.46	952.533	999.527	1000.42	8701.24	984.159	3.14393	0	0	STC2	5	173314713	173329503	-	6128	protein_coding	stanniocalcin 2 [Source:HGNC Symbol;Acc:HGNC:11374]	-
ENSG00000113739	7928.4	7544.17	7093.38	1507.04	1504.35	1485.59	7521.98	1498.99	2.32736	0	0	SLC16A3	17	82228397	82261129	+	8995	protein_coding	solute carrier family 16 member 3 [Source:HGNC Symbol;Acc:HGNC:10924]	-
ENSG00000141526	7856.55	7848.36	7896.1	1472.17	1416.45	1482.42	7867.01	1457.02	2.43293	0	0	JAM3	11	134068925	134152001	+	5451	protein_coding	junctional adhesion molecule 3 [Source:HGNC Symbol;Acc:HGNC:15532]	-
ENSG00000166086	8062.52	7793.47	7236.44	1170.26	1141.87	1152.38	7697.48	1154.84	2.73706	0	0	NDRG1	8	133237171	133302022	-	9823	protein_coding	N-myc downstream regulated 1 [Source:HGNC Symbol;Acc:HGNC:7679]	-
ENSG00000104419	7599.1	7211.39	7035.1	1094.56	1141.87	1182.45	7281.86	1139.63	2.6755	0	0	VEGFA	6	43770184	43786487	+	14431	protein_coding	vascular endothelial growth factor A [Source:HGNC Symbol;Acc:HGNC:12680]	-
ENSG00000112715	7728.42	7862.09	8088.17	1010.37	1051.64	1037.62	7892.89	1033.21	2.93303	0	0	PLIN2	9	19108375	19149290	-	5086	protein_coding	perilipin 2 [Source:HGNC Symbol;Acc:HGNC:248]	-
ENSG00000147872	7048.26	6830.58	6179.39	316.377	292.469	287.303	6686.08	298.716	4.48569	0	0	BNIP3	10	131966455	131982013	-	5325	protein_coding	BCL2 interacting protein 3 [Source:HGNC Symbol;Acc:HGNC:1084]	-
ENSG00000176171	4867.69	4828.18	4760.71	905.757	897.63	915.73	4818.86	906.372	2.41061	0	0	PFKFB4	3	48517684	48562015	-	6107	protein_coding	6-phosphofructo-2-kinase/fructose-2,6-biphosphatase 4 [Source:HGNC Symbol;Acc:HGNC:8875]	-
ENSG00000114268	6253.15	6382.3	6371.46	323.181	290.135	328.46	6335.64	313.925	4.33591	0	0	PDK1	2	172555373	172608669	+	14883	protein_coding	pyruvate dehydrogenase kinase 1 [Source:HGNC Symbol;Acc:HGNC:8809]	-
ENSG00000152256	4874.87	4570.87	4328.88	462.659	513.376	456.678	4591.54	477.571	3.26479	0	0	BHLHE40	3	4979116	4985323	+	3837	protein_coding	basic helix-loop-helix family member e40 [Source:HGNC Symbol;Acc:HGNC:1046]	bHLH
ENSG00000134107	4676.09	4633.77	4465.32	163.291	120.566	153.545	4591.73	145.801	4.98083	0	0	AK4	1	65147549	65232145	+	7578	protein_coding	adenylate kinase 4 [Source:HGNC Symbol;Acc:HGNC:363]	-
ENSG00000162433	4776.68	4104.29	4082.5	168.394	185.126	173.332	4321.16	175.617	4.61997	0	0	GBE1	3	81489699	81762161	-	5171	protein_coding	1,4-alpha-glucan branching enzyme 1 [Source:HGNC Symbol;Acc:HGNC:4180]	-
ENSG00000114480	3387.62	3125.39	3055.92	411.63	440.259	439.265	3189.64	430.385	2.88921	0	0	SLC6A8	X	153688099	153696593	+	5498	protein_coding	solute carrier family 6 member 8 [Source:HGNC Symbol;Acc:HGNC:11055]	-
ENSG00000130821	2657.17	2579.91	2556.53	211.769	172.681	203.408	2597.87	195.952	3.73099	0	0	EGR1	5	138465490	138469315	+	3138	protein_coding	early growth response 1 [Source:HGNC Symbol;Acc:HGNC:3238]	zf-C2H2
ENSG00000120738	2586.52	2384.36	2277.03	204.114	209.24	232.692	2415.97	215.349	3.48737	0	0	ARG2	14	67619798	67651720	+	2418	protein_coding	arginase 2 [Source:HGNC Symbol;Acc:HGNC:664]	-
ENSG00000081181	2618.85	2510.15	2281.01	189.656	167.236	127.426	2470	161.44	3.93867	0	0	GPR146	7	1044576	1059261	+	3160	protein_coding	G protein-coupled receptor 146 [Source:HGNC Symbol;Acc:HGNC:21718]	-
ENSG00000164849	2433.24	2311.17	2397.58	29.7667	29.558	38.782	2380.66	32.7022	6.18371	0	0	MIR210HG	11	565660	568457	-	2321	lincRNA	MIR210 host gene [Source:HGNC Symbol;Acc:HGNC:39524]	-
ENSG00000247095	1684.83	1888.04	1731.29	85.8981	77.0064	106.057	1768.05	89.6538	4.30182	0	0	HK1	10	69269984	69401884	+	6296	protein_coding	hexokinase 1 [Source:HGNC Symbol;Acc:HGNC:4922]	-
ENSG00000156515	5725.07	5477.73	5278.64	1312.28	1290.44	1345.5	5493.81	1316.07	2.06177	5.82618e-275	2.97281e-272	FAM162A	3	122384176	122412334	+	3793	protein_coding	family with sequence similarity 162 member A [Source:HGNC Symbol;Acc:HGNC:17865]	-
ENSG00000114023	4835.35	4564.01	4392.46	1023.97	1011.97	1042.36	4597.28	1026.1	2.16383	3.0696e-269	1.5343e-266	FTL	19	48965301	48966878	+	878	protein_coding	ferritin light chain [Source:HGNC Symbol;Acc:HGNC:3999]	-
ENSG00000087086	11828.5	11655.3	11338.8	3219.05	3168.15	3444.47	11607.6	3277.23	1.82454	8.56825e-269	4.19707e-266	HSPA6	1	161524540	161526910	+	2371	protein_coding	heat shock protein family A (Hsp70) member 6 [Source:HGNC Symbol;Acc:HGNC:5239]	-
ENSG00000173110	1508.8	1384.87	1378.94	28.0657	27.2245	27.7014	1424.2	27.6639	5.68671	1.99534e-262	9.58233e-260	HK2	2	74833981	74893359	+	6064	protein_coding	hexokinase 2 [Source:HGNC Symbol;Acc:HGNC:4923]	-
ENSG00000159399	4820.98	4164.9	3989.78	658.269	712.504	692.535	4325.22	687.769	2.65256	9.26353e-260	4.36312e-257	LDHA	11	18394388	18408425	+	6210	protein_coding	lactate dehydrogenase A [Source:HGNC Symbol;Acc:HGNC:6535]	-
ENSG00000134333	50449.1	46229.1	43931.3	11582.6	12506.1	12259.9	46869.8	12116.2	1.9517	1.22785e-256	5.67407e-254	HILPDA	7	128455849	128458418	+	2070	protein_coding	hypoxia inducible lipid droplet associated [Source:HGNC Symbol;Acc:HGNC:28859]	-
ENSG00000135245	1908.76	1954.37	1928.66	279.807	297.136	292.843	1930.59	289.929	2.73464	2.67762e-254	1.21445e-251	PGK1	X	77910739	78129296	+	5512	protein_coding	phosphoglycerate kinase 1 [Source:HGNC Symbol;Acc:HGNC:8896]	-
ENSG00000102144	40092.2	37916.4	35427.2	9998.2	10560	10737.1	37811.9	10431.8	1.85785	3.38067e-251	1.50544e-248	EGLN1	1	231363751	231425044	-	7265	protein_coding	egl-9 family hypoxia inducible factor 1 [Source:HGNC Symbol;Acc:HGNC:1232]	-
ENSG00000135766	4228.24	4027.68	3734.12	773.933	834.625	765.35	3996.68	791.303	2.33651	7.54483e-251	3.29979e-248	PFKP	10	3066333	3137712	+	4836	protein_coding	phosphofructokinase, platelet [Source:HGNC Symbol;Acc:HGNC:8878]	-
ENSG00000067057	11460.9	11533	10814.3	3559.24	3480.07	3488	11269.4	3509.1	1.68346	2.43308e-248	1.04546e-245	HPCAL1	2	10302889	10427617	+	6237	protein_coding	hippocalcin like 1 [Source:HGNC Symbol;Acc:HGNC:5145]	-
ENSG00000115756	4658.13	4805.31	4652.09	1066.5	997.972	1161.88	4705.18	1075.45	2.12947	3.51205e-236	1.48305e-233	PNRC1	6	89080751	89085160	+	2992	protein_coding	proline rich nuclear receptor coactivator 1 [Source:HGNC Symbol;Acc:HGNC:17278]	-
ENSG00000146278	4000.72	3825.26	3973.88	890.449	821.402	940.265	3933.29	884.038	2.15366	2.94506e-234	1.22255e-231	GNA15	19	3136193	3163769	+	2613	protein_coding	G protein subunit alpha 15 [Source:HGNC Symbol;Acc:HGNC:4383]	-
ENSG00000060558	5090.41	4851.05	4780.58	1299.53	1210.32	1298.8	4907.35	1269.55	1.95101	3.0367e-234	1.23958e-231	CBFA2T3	16	88874858	88977204	-	5972	protein_coding	CBFA2/RUNX1 translocation partner 3 [Source:HGNC Symbol;Acc:HGNC:1537]	-
ENSG00000129993	2618.85	2707.99	2638.66	565.567	493.152	528.701	2655.17	529.14	2.32823	2.80479e-227	1.10798e-224	TNFAIP3	6	137867188	137883312	+	5051	protein_coding	TNF alpha induced protein 3 [Source:HGNC Symbol;Acc:HGNC:11896]	-
ENSG00000118503	3310.98	3031.62	2882.39	577.473	518.821	583.313	3075	559.869	2.45824	6.29438e-226	2.44701e-223	KDM3A	2	86440647	86492716	+	13423	protein_coding	lysine demethylase 3A [Source:HGNC Symbol;Acc:HGNC:20815]	-
ENSG00000115548	6759.68	6498.94	5976.72	1558.07	1736.14	1662.08	6411.78	1652.1	1.95629	2.15175e-205	8.23446e-203	DDIT4	10	72273920	72276036	+	2058	protein_coding	DNA damage inducible transcript 4 [Source:HGNC Symbol;Acc:HGNC:24944]	-
ENSG00000168209	18268.5	17017.6	17441.4	5496.63	5006.19	5721.53	17575.8	5408.12	1.70046	3.23509e-193	1.20051e-190	ACSF3	16	89088375	89164121	+	14618	protein_coding	acyl-CoA synthetase family member 3 [Source:HGNC Symbol;Acc:HGNC:27288]	-
ENSG00000176715	15880.7	16131.3	16233.3	6357.31	6028.28	6262.1	16081.8	6215.9	1.37146	1.92049e-192	7.02041e-190	POLG	15	89305198	89334861	-	5980	protein_coding	DNA polymerase gamma, catalytic subunit [Source:HGNC Symbol;Acc:HGNC:9179]	-
ENSG00000140521	7557.19	7505.29	7098.68	2387.29	2314.08	2496.29	7387.05	2399.22	1.62263	2.43417e-191	8.7673e-189	RCOR2	11	63911221	63916844	-	2738	protein_coding	REST corepressor 2 [Source:HGNC Symbol;Acc:HGNC:27455]	MYB
ENSG00000167771	1796.19	1829.72	1764.4	339.34	300.247	350.621	1796.77	330.069	2.4455	1.37246e-189	4.87162e-187	PPFIA4	1	203026498	203078740	+	9707	protein_coding	PTPRF interacting protein alpha 4 [Source:HGNC Symbol;Acc:HGNC:9248]	-
ENSG00000143847	1477.67	1570.13	1686.25	235.582	211.573	250.104	1578.02	232.42	2.76332	2.66601e-188	9.32799e-186	NECTIN1	11	119623408	119729084	-	7701	protein_coding	nectin cell adhesion molecule 1 [Source:HGNC Symbol;Acc:HGNC:9706]	-
ENSG00000110400	3533.71	3323.23	3165.86	823.261	788.732	867.45	3340.93	826.481	2.01555	3.74095e-188	1.29047e-185	PIK3IP1	22	31281593	31292534	-	3805	protein_coding	phosphoinositide-3-kinase interacting protein 1 [Source:HGNC Symbol;Acc:HGNC:24942]	-
ENSG00000100100	2060.83	2090.46	1951.18	419.285	344.584	361.701	2034.16	375.19	2.44084	4.2251e-185	1.43724e-182	PKM	15	72199029	72231822	-	8571	protein_coding	pyruvate kinase M1/2 [Source:HGNC Symbol;Acc:HGNC:9021]	-
ENSG00000067225	79759.4	78944.5	74308.9	26744.1	26532.2	29127.6	77670.9	27468	1.49964	1.48948e-183	4.92978e-181	BNIP3L	8	26382898	26505636	+	4307	protein_coding	BCL2 interacting protein 3 like [Source:HGNC Symbol;Acc:HGNC:1085]	-
ENSG00000104765	7230.28	6592.72	6115.8	1780.9	1887.82	1784.76	6646.27	1817.83	1.87042	8.06877e-177	2.5665e-174	PPP1R15A	19	48872392	48876057	+	3093	protein_coding	protein phosphatase 1 regulatory subunit 15A [Source:HGNC Symbol;Acc:HGNC:14375]	-
ENSG00000087074	3406.78	3279.78	3061.21	801.149	771.62	868.241	3249.26	813.67	1.99792	1.13044e-176	3.54958e-174	GAPDH	12	6533927	6538374	+	2981	protein_coding	glyceraldehyde-3-phosphate dehydrogenase [Source:HGNC Symbol;Acc:HGNC:4141]	-
ENSG00000111640	99331.9	95471.5	90699.9	36771.2	36383.6	37997.6	95167.8	37050.8	1.36099	9.06465e-176	2.81027e-173	H1F0	22	37805093	37807436	+	2344	protein_coding	H1 histone family member 0 [Source:HGNC Symbol;Acc:HGNC:4714]	-
ENSG00000189060	6665.08	6346.85	6355.56	1946.74	1856.71	2127.47	6455.83	1976.97	1.70733	8.01081e-173	2.45251e-170	ZFP36L2	2	43222402	43226609	-	3696	protein_coding	ZFP36 ring finger protein like 2 [Source:HGNC Symbol;Acc:HGNC:1108]	Others
ENSG00000152518	8020.6	7649.38	7689.46	2625.42	2620.55	2842.16	7786.48	2696.05	1.53005	8.21864e-172	2.48507e-169	ALDOA	16	30064164	30070457	+	3916	protein_coding	aldolase, fructose-bisphosphate A [Source:HGNC Symbol;Acc:HGNC:414]	-
ENSG00000149925	1020.24	1087.54	1189.52	128.422	128.344	134.55	1099.1	130.439	3.07389	3.63478e-171	1.08565e-168	LINC01226	1	31506226	31583306	+	9848	processed_transcript	long intergenic non-protein coding RNA 1226 [Source:HGNC Symbol;Acc:HGNC:49678]	-
ENSG00000284543	914.861	992.624	1099.44	99.5057	90.2297	85.4786	1002.31	91.738	3.45063	7.43898e-171	2.19513e-168	GPER1	7	1082208	1093815	+	3149	protein_coding	G protein-coupled estrogen receptor 1 [Source:HGNC Symbol;Acc:HGNC:4485]	-
ENSG00000164850	761.586	846.246	777.556	37.421	45.1149	27.7014	795.13	36.7457	4.435	1.63743e-165	4.77427e-163	ANKRD37	4	185396021	185400628	+	2580	protein_coding	ankyrin repeat domain 37 [Source:HGNC Symbol;Acc:HGNC:29593]	-
ENSG00000186352	852.593	861.113	794.776	77.3933	70.7837	68.8578	836.161	72.3449	3.53315	2.89303e-164	8.26375e-162	PGAM1	10	97426160	97433441	+	2568	protein_coding	phosphoglycerate mutase 1 [Source:HGNC Symbol;Acc:HGNC:8888]	-
ENSG00000171314	21875.2	20466.6	19420.4	7428.06	7518.62	7670.92	20587.4	7539.2	1.44933	2.90169e-164	8.26375e-162	FTH1	11	61959718	61967660	-	2030	protein_coding	ferritin heavy chain 1 [Source:HGNC Symbol;Acc:HGNC:3976]	-
ENSG00000167996	12881.1	13419.9	13919.2	5149.63	5146.98	5404.15	13406.7	5233.59	1.35695	2.12585e-157	5.98464e-155	CERCAM	9	128411751	128437351	+	6059	protein_coding	cerebral endothelial cell adhesion molecule [Source:HGNC Symbol;Acc:HGNC:23723]	-
ENSG00000167123	2386.54	2367.2	2544.61	642.11	594.272	666.417	2432.78	634.266	1.93932	8.77516e-157	2.44229e-154	PFKL	21	44300051	44327376	+	8926	protein_coding	phosphofructokinase, liver type [Source:HGNC Symbol;Acc:HGNC:8876]	-
ENSG00000141959	4389.9	4514.84	4695.8	1359.91	1138.76	1320.17	4533.51	1272.95	1.83287	1.10107e-152	2.96346e-150	HSPG2	1	21822245	21937297	-	18104	protein_coding	heparan sulfate proteoglycan 2 [Source:HGNC Symbol;Acc:HGNC:5273]	-
ENSG00000142798	840.619	824.518	831.866	86.7486	56.7825	56.9858	832.334	66.8389	3.6456	1.33951e-150	3.566e-148	NRN1	6	5997999	6007605	-	2328	protein_coding	neuritin 1 [Source:HGNC Symbol;Acc:HGNC:17972]	-
ENSG00000124785	6642.33	6476.07	6187.33	2221.44	2102.51	2356.2	6435.24	2226.72	1.53129	6.31813e-148	1.66391e-145	TNFRSF10D	8	23135588	23164030	-	3538	protein_coding	TNF receptor superfamily member 10d [Source:HGNC Symbol;Acc:HGNC:11907]	-
ENSG00000173530	912.467	835.954	810.672	60.3838	90.2297	64.109	853.031	71.5742	3.57086	1.75857e-147	4.582e-145	IRF2BP2	1	234604269	234609525	-	4724	protein_coding	interferon regulatory factor 2 binding protein 2 [Source:HGNC Symbol;Acc:HGNC:21729]	-
ENSG00000168264	3418.76	3542.8	3442.71	1019.72	1089.76	1155.54	3468.09	1088.34	1.6716	2.63555e-147	6.79473e-145	COL27A1	9	114155560	114312511	+	13988	protein_coding	collagen type XXVII alpha 1 chain [Source:HGNC Symbol;Acc:HGNC:22986]	-
ENSG00000196739	1757.88	1769.11	1923.36	480.519	462.038	458.26	1816.78	466.939	1.95986	1.23717e-139	3.12378e-137	KDM6B	17	7839904	7854796	+	7258	protein_coding	lysine demethylase 6B [Source:HGNC Symbol;Acc:HGNC:29012]	-
ENSG00000132510	9119.88	9081.14	9243.25	3853.51	3607.63	3876.61	9148.09	3779.25	1.27544	5.06853e-139	1.26672e-136	PAM	5	102753981	103031105	+	8846	protein_coding	peptidylglycine alpha-amidating monooxygenase [Source:HGNC Symbol;Acc:HGNC:8596]	-
ENSG00000145730	1102.86	1005.2	949.758	142.03	164.903	140.881	1019.27	149.271	2.77083	1.17954e-137	2.91812e-135	ZNF160	19	53066606	53103436	-	8511	protein_coding	zinc finger protein 160 [Source:HGNC Symbol;Acc:HGNC:12948]	zf-C2H2
ENSG00000170949	1871.63	1789.7	1880.97	523.893	508.709	494.668	1847.43	509.09	1.8596	2.44187e-137	5.98062e-135	HSPA1B	6	31827735	31830255	+	2521	protein_coding	heat shock protein family A (Hsp70) member 1B [Source:HGNC Symbol;Acc:HGNC:5233]	-
ENSG00000204388	1139.98	1084.11	1061.03	202.413	203.017	213.697	1095.04	206.376	2.40766	1.69512e-136	4.11059e-134	ARHGEF7	13	111114559	111305737	+	11768	protein_coding	Rho guanine nucleotide exchange factor 7 [Source:HGNC Symbol;Acc:HGNC:15607]	-
ENSG00000102606	6729.74	6637.32	6404.57	2553.98	2722.45	2627.68	6590.54	2634.7	1.32271	2.28164e-136	5.47863e-134	FOXB1	15	60004222	60061730	+	3615	protein_coding	forkhead box B1 [Source:HGNC Symbol;Acc:HGNC:3799]	Fork
ENSG00000171956	1486.05	1344.85	1272.97	270.451	272.245	286.512	1367.95	276.403	2.30745	8.87143e-136	2.10951e-133	N4BP3	5	178113443	178126087	+	6080	protein_coding	NEDD4 binding protein 3 [Source:HGNC Symbol;Acc:HGNC:29852]	-
ENSG00000145911	1783.02	1621.59	1678.3	425.238	371.031	418.687	1694.31	404.985	2.06553	4.09377e-134	9.54901e-132	SPNS3	17	4433688	4488208	+	2684	protein_coding	sphingolipid transporter 3 (putative) [Source:HGNC Symbol;Acc:HGNC:28433]	-
ENSG00000182557	1977.01	2195.67	2096.89	523.043	526.599	593.602	2089.85	547.748	1.93158	9.03849e-133	2.0884e-130	OGA	10	101784443	101818465	-	7247	protein_coding	O-GlcNAcase [Source:HGNC Symbol;Acc:HGNC:7056]	-
ENSG00000198408	6329.79	6243.93	6160.84	2664.54	2691.33	2629.26	6244.85	2661.71	1.23038	2.31441e-131	5.29762e-129	PLXNB2	22	50274979	50307627	-	7257	protein_coding	plexin B2 [Source:HGNC Symbol;Acc:HGNC:9104]	-
ENSG00000196576	2457.19	2468.98	2449.24	820.71	772.397	825.502	2458.47	806.203	1.60888	1.47726e-130	3.3501e-128	ANKZF1	2	219229757	219236669	+	6119	protein_coding	ankyrin repeat and zinc finger domain containing 1 [Source:HGNC Symbol;Acc:HGNC:25527]	-
ENSG00000163516	2980.48	2990.45	3249.31	1043.53	1017.42	977.464	3073.42	1012.81	1.60127	1.5561e-130	3.46473e-128	DNAJB1	19	14514770	14529770	-	3672	protein_coding	DnaJ heat shock protein family (Hsp40) member B1 [Source:HGNC Symbol;Acc:HGNC:5270]	-
ENSG00000132002	9237.23	8572.25	8236.53	2826.13	2944.13	3226.03	8682	2998.76	1.5336	1.7826e-130	3.89817e-128	MAP2K2	19	4090321	4124129	-	5236	protein_coding	mitogen-activated protein kinase kinase 2 [Source:HGNC Symbol;Acc:HGNC:6842]	-
ENSG00000126934	7239.86	7419.52	7368.9	2894.17	2738.78	3053.49	7342.76	2895.48	1.34258	1.9158e-130	4.15238e-128	SLC3A2	11	62856102	62888875	+	5178	protein_coding	solute carrier family 3 member 2 [Source:HGNC Symbol;Acc:HGNC:11026]	-
ENSG00000168003	13515.8	13418.7	13576.1	5759.43	5408.34	5997.75	13503.5	5721.84	1.23882	4.33979e-128	9.3237e-126	JUN	1	58780788	58784327	-	3540	protein_coding	Jun proto-oncogene, AP-1 transcription factor subunit [Source:HGNC Symbol;Acc:HGNC:6204]	TF_bZIP
ENSG00000177606	4385.11	4204.93	4203.04	1378.62	1400.12	1585.31	4264.36	1454.68	1.5514	7.94215e-125	1.69147e-122	KDM7A	7	140084746	140177035	-	9430	protein_coding	lysine demethylase 7A [Source:HGNC Symbol;Acc:HGNC:22224]	-
ENSG00000006459	3192.44	2941.28	2808.21	796.896	913.187	764.559	2980.64	824.881	1.85319	1.78397e-124	3.76664e-122	PTPRS	19	5158495	5340803	-	8565	protein_coding	protein tyrosine phosphatase, receptor type S [Source:HGNC Symbol;Acc:HGNC:9681]	-
ENSG00000105426	6057.96	5860.83	5628.34	2428.11	2303.97	2377.57	5849.04	2369.88	1.30374	4.38396e-124	9.17708e-122	IL2RG	X	71107404	71112108	-	2760	protein_coding	interleukin 2 receptor subunit gamma [Source:HGNC Symbol;Acc:HGNC:6010]	-
ENSG00000147168	3453.48	3457.03	3381.77	1217.03	1118.54	1268.72	3430.76	1201.43	1.5141	1.6646e-122	3.45503e-120	COX19	7	898778	975599	-	5542	protein_coding	cytochrome c oxidase assembly factor COX19 [Source:HGNC Symbol;Acc:HGNC:28074]	-
ENSG00000240230	3557.66	3497.06	3347.33	1325.04	1287.33	1336	3467.35	1316.12	1.39791	1.1268e-120	2.31912e-118	ATG9B	7	151012209	151024499	-	6391	protein_coding	autophagy related 9B [Source:HGNC Symbol;Acc:HGNC:21899]	-
ENSG00000181652	977.129	1100.12	1117.99	213.47	186.682	208.948	1065.08	203.033	2.39192	9.72385e-119	1.98464e-116	LSP1	11	1852970	1892267	+	5399	protein_coding	lymphocyte specific protein 1 [Source:HGNC Symbol;Acc:HGNC:6707]	-
ENSG00000130592	1566.28	1389.45	1340.52	324.031	329.805	353.787	1432.08	335.874	2.09215	4.40979e-117	8.92599e-115	ARPP21	3	35638945	35794496	+	10092	protein_coding	cAMP regulated phosphoprotein 21 [Source:HGNC Symbol;Acc:HGNC:16968]	-
ENSG00000172995	3443.9	3375.84	3507.61	1234.89	1351.11	1300.38	3442.45	1295.46	1.40935	7.51353e-117	1.50837e-114	KLHL24	3	183635568	183684477	+	8650	protein_coding	kelch like family member 24 [Source:HGNC Symbol;Acc:HGNC:25947]	-
ENSG00000114796	3316.97	3011.04	2873.12	951.683	1051.64	989.336	3067.04	997.554	1.62027	5.62712e-112	1.11145e-109	FAM13A	4	88725955	89111398	-	13215	protein_coding	family with sequence similarity 13 member A [Source:HGNC Symbol;Acc:HGNC:19367]	-
ENSG00000138640	750.809	731.889	837.165	110.562	124.455	122.678	773.287	119.231	2.69468	1.02265e-111	2.00375e-109	MAPT	17	45894382	46028334	+	14920	protein_coding	microtubule associated protein tau [Source:HGNC Symbol;Acc:HGNC:6893]	-
ENSG00000186868	1338.76	1423.75	1337.87	351.247	380.365	375.948	1366.8	369.186	1.88803	3.92733e-111	7.63398e-109	STC1	8	23841915	23854807	-	4149	protein_coding	stanniocalcin 1 [Source:HGNC Symbol;Acc:HGNC:11373]	-
ENSG00000159167	601.126	568.357	507.332	10.2057	12.4455	11.872	558.939	11.5077	5.59894	1.7056e-110	3.28926e-108	APBA2	15	28884483	29118315	+	6869	protein_coding	amyloid beta precursor protein binding family A member 2 [Source:HGNC Symbol;Acc:HGNC:579]	-
ENSG00000034053	2388.94	2283.72	2270.41	811.354	829.958	846.872	2314.36	829.395	1.48038	5.53481e-109	1.05905e-106	IZUMO4	19	2096429	2099593	+	2770	protein_coding	IZUMO family member 4 [Source:HGNC Symbol;Acc:HGNC:26950]	-
ENSG00000099840	998.684	1088.68	1351.12	165.843	151.679	194.701	1146.16	170.741	2.74576	3.28854e-108	6.1956e-106	BACE2	21	41167801	41282518	+	9619	protein_coding	beta-secretase 2 [Source:HGNC Symbol;Acc:HGNC:934]	-
ENSG00000182240	1632.14	1542.68	1441.19	409.93	420.813	450.346	1538.67	427.029	1.84941	2.70501e-107	4.98129e-105	KLF10	8	102648779	102655902	-	4003	protein_coding	Kruppel like factor 10 [Source:HGNC Symbol;Acc:HGNC:11810]	zf-C2H2
ENSG00000155090	2367.38	2205.96	2073.04	712.699	721.06	741.606	2215.46	725.122	1.61164	1.48164e-106	2.68803e-104	RLF	1	40161373	40240921	+	6246	protein_coding	rearranged L-myc fusion [Source:HGNC Symbol;Acc:HGNC:10025]	zf-C2H2
ENSG00000117000	2270.39	2087.03	2017.41	665.072	707.837	699.659	2124.94	690.856	1.62089	5.29786e-106	9.54083e-104	WSB1	17	27294076	27315926	+	8602	protein_coding	WD repeat and SOCS box containing 1 [Source:HGNC Symbol;Acc:HGNC:19221]	-
ENSG00000109046	3982.76	4082.57	4102.37	1729.87	1749.37	1639.13	4055.9	1706.12	1.2493	1.06694e-105	1.89359e-103	TPI1	12	6867119	6870948	+	2700	protein_coding	triosephosphate isomerase 1 [Source:HGNC Symbol;Acc:HGNC:12009]	-
ENSG00000111669	13306.2	12880.1	12190.5	5513.64	5541.35	5950.26	12792.3	5668.42	1.17432	4.63389e-105	8.16497e-103	ADGRB2	1	31727117	31764893	-	7756	protein_coding	adhesion G protein-coupled receptor B2 [Source:HGNC Symbol;Acc:HGNC:944]	-
ENSG00000121753	2038.08	2160.22	2018.73	717.802	724.949	740.023	2072.34	727.591	1.51033	7.76552e-104	1.34889e-101	EEF2	19	3976056	3985469	-	4027	protein_coding	eukaryotic translation elongation factor 2 [Source:HGNC Symbol;Acc:HGNC:3214]	-
ENSG00000167658	68116.5	64193.5	59723.5	25963.3	26343.2	28628.2	64011.1	26978.2	1.24654	1.28345e-103	2.21369e-101	PSAP	10	71816298	71851375	-	3239	protein_coding	prosaposin [Source:HGNC Symbol;Acc:HGNC:9498]	-
ENSG00000197746	17649.4	17093	15894.2	7255.41	7627.52	7786.47	16878.9	7556.47	1.15947	1.65523e-102	2.83496e-100	PTPRF	1	43525187	43623666	+	10712	protein_coding	protein tyrosine phosphatase, receptor type F [Source:HGNC Symbol;Acc:HGNC:9670]	-
ENSG00000142949	1926.72	1890.33	1886.27	591.081	670.5	626.843	1901.11	629.475	1.59387	2.99857e-102	5.10006e-100	ALKBH5	17	18183078	18209954	+	3190	protein_coding	alkB homolog 5, RNA demethylase [Source:HGNC Symbol;Acc:HGNC:25996]	-
ENSG00000091542	4386.31	4566.3	4371.27	1817.47	1869.93	1985	4441.29	1890.8	1.23193	2.87316e-99	4.85307e-97	IL32	16	3065297	3082192	+	3209	protein_coding	interleukin 32 [Source:HGNC Symbol;Acc:HGNC:16830]	-
ENSG00000008517	8927.08	9321.29	8513.38	3700.42	3417.84	3918.56	8920.58	3678.94	1.27808	1.74639e-98	2.89003e-96	ATP6V0A1	17	42458844	42522611	+	10955	protein_coding	ATPase H+ transporting V0 subunit a1 [Source:HGNC Symbol;Acc:HGNC:865]	-
ENSG00000033627	2467.97	2234.55	2311.47	811.354	837.736	871.407	2338	840.166	1.47617	3.43451e-98	5.6455e-96	TRBC1	7	142791694	142793368	+	760	TR_C_gene	T cell receptor beta constant 1 [Source:HGNC Symbol;Acc:HGNC:12156]	-
ENSG00000211751	16945.3	17281.7	16315.4	8124.6	7430.73	8110.97	16847.5	7888.77	1.09482	1.98756e-97	3.24529e-95	YEATS2	3	183697818	183812625	+	10212	protein_coding	YEATS domain containing 2 [Source:HGNC Symbol;Acc:HGNC:25489]	-
ENSG00000163872	3557.66	3578.25	3335.41	1453.46	1491.12	1412.77	3490.44	1452.45	1.26525	1.56343e-96	2.53586e-94	NFIL3	9	91409045	91423862	-	2085	protein_coding	nuclear factor, interleukin 3 regulated [Source:HGNC Symbol;Acc:HGNC:7787]	TF_bZIP
ENSG00000165030	1252.55	1236.21	1263.69	343.592	384.254	360.91	1250.82	362.919	1.78411	1.93572e-96	3.11906e-94	NCAM1	11	112961247	113278436	+	12737	protein_coding	neural cell adhesion molecule 1 [Source:HGNC Symbol;Acc:HGNC:7656]	-
ENSG00000149294	1572.27	1518.67	1349.8	416.733	437.925	390.194	1480.24	414.951	1.83553	4.74216e-96	7.59118e-94	KCNAB2	1	5991466	6101193	+	9534	protein_coding	potassium voltage-gated channel subfamily A regulatory beta subunit 2 [Source:HGNC Symbol;Acc:HGNC:6229]	-
ENSG00000069424	24805.4	24756.1	25039.4	12195.8	11231.3	12520.2	24867	11982.4	1.05334	4.3989e-95	6.99596e-93	NTNG2	9	132161676	132244534	+	7845	protein_coding	netrin G2 [Source:HGNC Symbol;Acc:HGNC:14288]	-
ENSG00000196358	1244.16	1297.96	1446.49	385.266	337.584	345.08	1329.54	355.977	1.90135	5.99535e-94	9.41271e-92	LRP1	12	57128493	57213351	+	20839	protein_coding	LDL receptor related protein 1 [Source:HGNC Symbol;Acc:HGNC:6692]	-
ENSG00000123384	2300.33	2400.37	2108.81	819.859	815.957	819.962	2269.83	818.592	1.47212	8.82849e-94	1.36853e-91	ZNF395	8	28345585	28402701	-	5819	protein_coding	zinc finger protein 395 [Source:HGNC Symbol;Acc:HGNC:18737]	-
ENSG00000186918	1521.97	1539.25	1494.18	478.818	525.044	468.55	1518.47	490.804	1.62914	4.41286e-93	6.75499e-91	PHF19	9	120855652	120894896	-	6733	protein_coding	PHD finger protein 19 [Source:HGNC Symbol;Acc:HGNC:24566]	-
ENSG00000119403	4662.92	5031.73	5032.26	2211.24	2037.95	2122.72	4908.97	2123.97	1.20885	5.70337e-93	8.67621e-91	-	KI270733.1	122611	126613	-	4003	-	-	-
novel.341	419.112	448.282	467.593	37.421	38.1143	42.7393	444.996	39.4248	3.49509	1.13765e-92	1.71996e-90	CD69	12	9752486	9760901	-	2832	protein_coding	CD69 molecule [Source:HGNC Symbol;Acc:HGNC:1694]	-
ENSG00000110848	1720.75	1678.77	1487.56	453.304	456.593	519.995	1629.03	476.631	1.77342	1.1373e-91	1.70888e-89	TBC1D5	3	17157162	18444817	-	11269	protein_coding	TBC1 domain family member 5 [Source:HGNC Symbol;Acc:HGNC:19166]	-
ENSG00000131374	1349.54	1175.6	1092.82	269.601	308.803	259.602	1205.98	279.335	2.11006	1.63574e-91	2.44283e-89	TNS3	7	47275154	47582558	-	11797	protein_coding	tensin 3 [Source:HGNC Symbol;Acc:HGNC:21616]	-
ENSG00000136205	538.858	405.97	401.362	13.6076	18.6682	22.1611	448.73	18.1457	4.622	3.70828e-91	5.50444e-89	SERINC2	1	31409565	31434680	+	3549	protein_coding	serine incorporator 2 [Source:HGNC Symbol;Acc:HGNC:23231]	-
ENSG00000168528	1444.14	1437.48	1508.75	438.846	406.034	485.962	1463.46	443.614	1.72177	2.27712e-90	3.35971e-88	C4orf3	4	119296419	119304445	-	3148	protein_coding	chromosome 4 open reading frame 3 [Source:HGNC Symbol;Acc:HGNC:19225]	-
ENSG00000164096	4914.39	4572.02	4291.79	1887.21	1914.27	1964.43	4592.73	1921.97	1.25699	5.60633e-90	8.22218e-88	PPP1R13L	19	45379634	45406349	-	5032	protein_coding	protein phosphatase 1 regulatory subunit 13 like [Source:HGNC Symbol;Acc:HGNC:18838]	-
ENSG00000104881	789.128	870.261	871.605	190.507	186.682	205.782	843.665	194.324	2.11785	5.18897e-89	7.56478e-87	SH3D21	1	36306387	36324886	+	4474	protein_coding	SH3 domain containing 21 [Source:HGNC Symbol;Acc:HGNC:26236]	-
ENSG00000214193	1199.86	1235.06	1306.08	375.06	295.58	322.919	1247	331.186	1.91414	4.4386e-88	6.43255e-86	GALNT2	1	230057990	230282124	+	7743	protein_coding	polypeptide N-acetylgalactosaminyltransferase 2 [Source:HGNC Symbol;Acc:HGNC:4124]	-
ENSG00000143641	4361.16	4029.96	3785.79	1496.84	1645.91	1641.51	4058.97	1594.75	1.34772	1.07367e-87	1.54684e-85	HDAC5	17	44076746	44123702	-	7618	protein_coding	histone deacetylase 5 [Source:HGNC Symbol;Acc:HGNC:14068]	-
ENSG00000108840	2484.73	2589.06	2412.15	1027.38	911.631	952.137	2495.31	963.715	1.37354	4.91771e-87	7.04354e-85	ASS1	9	130444929	130501274	+	3050	protein_coding	argininosuccinate synthase 1 [Source:HGNC Symbol;Acc:HGNC:758]	-
ENSG00000130707	942.403	774.201	801.4	185.404	164.125	168.583	839.335	172.704	2.28228	6.37487e-87	9.07751e-85	PNMA2	8	26504686	26514092	-	5579	protein_coding	PNMA family member 2 [Source:HGNC Symbol;Acc:HGNC:9159]	-
ENSG00000240694	3030.78	2876.09	2834.7	1217.88	1274.88	1229.94	2913.86	1240.9	1.23151	1.07869e-86	1.52713e-84	GYS1	19	48968125	48993310	-	4246	protein_coding	glycogen synthase 1 [Source:HGNC Symbol;Acc:HGNC:4706]	-
ENSG00000104812	3338.53	3368.98	3353.96	1513.85	1520.68	1567.11	3353.82	1533.88	1.12855	2.38664e-86	3.34021e-84	ZNF292	6	87152833	87264196	+	13128	protein_coding	zinc finger protein 292 [Source:HGNC Symbol;Acc:HGNC:18410]	zf-C2H2
ENSG00000188994	4660.52	4369.6	4199.07	1638.02	1886.27	1632.01	4409.73	1718.76	1.35918	7.0688e-86	9.83688e-84	L1CAM	X	153861514	153886174	-	7270	protein_coding	L1 cell adhesion molecule [Source:HGNC Symbol;Acc:HGNC:6470]	-
ENSG00000198910	613.101	553.491	608.004	102.908	99.5638	107.64	591.532	103.37	2.51608	2.21805e-85	3.05193e-83	SKAP1	17	48133440	48430275	-	2648	protein_coding	src kinase associated phosphoprotein 1 [Source:HGNC Symbol;Acc:HGNC:15605]	-
ENSG00000141293	1339.96	1350.56	1312.71	465.211	446.481	436.891	1334.41	449.528	1.5704	4.10074e-85	5.57974e-83	S100A10	1	151982915	151994390	-	1543	protein_coding	S100 calcium binding protein A10 [Source:HGNC Symbol;Acc:HGNC:10487]	-
ENSG00000197747	1642.92	1663.9	1821.36	434.593	510.265	557.194	1709.39	500.684	1.76981	4.73896e-85	6.41252e-83	HSPA5	9	125234853	125241330	-	3908	protein_coding	heat shock protein family A (Hsp70) member 5 [Source:HGNC Symbol;Acc:HGNC:5238]	-
ENSG00000044574	9403.67	8899.31	8441.85	4226.02	4120.23	4364.16	8914.94	4236.8	1.07343	6.19358e-84	8.33478e-82	P4HB	17	81843159	81860694	-	5303	protein_coding	prolyl 4-hydroxylase subunit beta [Source:HGNC Symbol;Acc:HGNC:8548]	-
ENSG00000185624	6890.2	6834.01	6968.86	3184.18	2840.68	3270.35	6897.69	3098.4	1.1547	4.05746e-83	5.43034e-81	GFRA1	10	116056925	116273467	-	9678	protein_coding	GDNF family receptor alpha 1 [Source:HGNC Symbol;Acc:HGNC:4243]	-
ENSG00000151892	505.329	429.985	425.205	47.6267	55.2268	49.8625	453.506	50.9053	3.15386	1.01184e-82	1.34685e-80	TRAF1	9	120902393	120929173	-	6449	protein_coding	TNF receptor associated factor 1 [Source:HGNC Symbol;Acc:HGNC:12031]	-
ENSG00000056558	1177.11	1217.91	1230.58	405.677	354.696	371.99	1208.53	377.455	1.67982	1.55487e-82	2.05849e-80	DNAJB2	2	219279267	219286900	+	5886	protein_coding	DnaJ heat shock protein family (Hsp40) member B2 [Source:HGNC Symbol;Acc:HGNC:5228]	-
ENSG00000135924	4678.49	4442.79	4658.71	1963.75	1806.93	2101.35	4593.33	1957.34	1.23062	4.45595e-82	5.86747e-80	ARRDC3	5	91368724	91383359	-	4934	protein_coding	arrestin domain containing 3 [Source:HGNC Symbol;Acc:HGNC:29263]	-
ENSG00000113369	2514.67	2188.8	2078.34	742.466	778.62	664.834	2260.61	728.64	1.63381	9.01319e-82	1.17421e-79	CREB3L3	19	4153601	4173054	+	2678	protein_coding	cAMP responsive element binding protein 3 like 3 [Source:HGNC Symbol;Acc:HGNC:18855]	TF_bZIP
ENSG00000060566	2738.6	2834.93	2522.09	968.692	899.186	1072.44	2698.54	980.106	1.4617	2.26661e-81	2.90648e-79	FGD5	3	14810853	14934565	+	8093	protein_coding	FYVE, RhoGEF and PH domain containing 5 [Source:HGNC Symbol;Acc:HGNC:19117]	-
ENSG00000154783	562.807	488.307	449.049	68.0381	70.0058	57.7772	500.054	65.2737	2.93888	2.52773e-80	3.22443e-78	SCAMP4	19	1905214	1926013	+	6953	protein_coding	secretory carrier membrane protein 4 [Source:HGNC Symbol;Acc:HGNC:30385]	-
ENSG00000227500	1539.94	1662.76	1556.44	523.893	450.371	552.445	1586.38	508.903	1.64111	5.43243e-80	6.89384e-78	TMEM63A	1	225845536	225882369	-	10339	protein_coding	transmembrane protein 63A [Source:HGNC Symbol;Acc:HGNC:29118]	-
ENSG00000196187	2446.42	2399.22	2610.84	1065.65	1053.2	1036.82	2485.49	1051.89	1.24012	1.03405e-79	1.30546e-77	2020-09-09	17	77280569	77500596	+	12844	protein_coding	septin 9 [Source:HGNC Symbol;Acc:HGNC:7323]	-
ENSG00000184640	36319	35566.4	33661.4	17848.9	17242.4	18895.5	35182.3	17995.6	0.967247	7.02146e-79	8.77396e-77	EIF1	17	41688885	41692668	+	3623	protein_coding	eukaryotic translation initiation factor 1 [Source:HGNC Symbol;Acc:HGNC:3249]	-
ENSG00000173812	12936.2	12875.5	12770.7	6318.19	6344.08	6949.89	12860.8	6537.39	0.976156	8.11412e-79	1.00879e-76	LONP1	19	5691834	5720572	-	5085	protein_coding	lon peptidase 1, mitochondrial [Source:HGNC Symbol;Acc:HGNC:9479]	-
ENSG00000196365	7389.54	7642.52	7306.64	3726.79	3554.74	3877.41	7446.24	3719.64	1.00151	1.30715e-78	1.61691e-76	NARF	17	82458180	82490537	+	7962	protein_coding	nuclear prelamin A recognition factor [Source:HGNC Symbol;Acc:HGNC:29916]	-
ENSG00000141562	4931.15	5379.38	5228.3	2434.91	2196.63	2409.23	5179.61	2346.92	1.14234	4.24616e-78	5.22598e-76	BMF	15	40087890	40108892	-	5447	protein_coding	Bcl2 modifying factor [Source:HGNC Symbol;Acc:HGNC:24132]	-
ENSG00000104081	1742.31	1888.04	1932.63	693.989	735.839	716.279	1854.33	715.369	1.37349	6.5982e-77	8.03996e-75	CTIF	18	48539046	48863217	+	8100	protein_coding	cap binding complex dependent translation initiation factor [Source:HGNC Symbol;Acc:HGNC:23925]	-
ENSG00000134030	1310.02	1246.5	1213.36	441.397	432.48	431.351	1256.63	435.076	1.53074	8.93103e-77	1.08287e-74	P3H3	12	6828410	6839851	+	4601	protein_coding	prolyl 3-hydroxylase 3 [Source:HGNC Symbol;Acc:HGNC:19318]	-
ENSG00000110811	777.153	784.493	863.657	220.273	197.572	201.825	808.435	206.557	1.96883	9.42881e-77	1.13759e-74	EPHX2	8	27490779	27545564	+	4473	protein_coding	epoxide hydrolase 2 [Source:HGNC Symbol;Acc:HGNC:3402]	-
ENSG00000120915	484.972	505.461	545.746	90.1505	79.3399	89.436	512.06	86.3088	2.56912	1.80788e-76	2.17051e-74	IGF2R	6	159969099	160113507	+	17843	protein_coding	insulin like growth factor 2 receptor [Source:HGNC Symbol;Acc:HGNC:5467]	-
ENSG00000197081	7341.64	6963.24	6547.63	2735.13	3101.26	2532.7	6950.84	2789.7	1.3171	5.24687e-76	6.2686e-74	DENND1A	9	123379654	123930152	-	10256	protein_coding	DENN domain containing 1A [Source:HGNC Symbol;Acc:HGNC:29324]	-
ENSG00000119522	1028.62	932.015	1018.64	311.274	277.69	284.137	993.091	291.034	1.77124	9.01359e-76	1.07166e-73	HIF1A-AS2	14	61715558	61751097	-	533	lincRNA	HIF1A antisense RNA 2 [Source:HGNC Symbol;Acc:HGNC:43015]	-
ENSG00000258667	346.067	330.494	305.989	18.7105	17.1125	11.872	327.516	15.8983	4.36964	2.14029e-75	2.53237e-73	NPEPPS	17	47522942	47623276	+	11514	protein_coding	aminopeptidase puromycin sensitive [Source:HGNC Symbol;Acc:HGNC:7900]	-
ENSG00000141279	2809.25	2726.29	2816.16	1257	1315.33	1248.15	2783.9	1273.49	1.12798	2.24794e-75	2.64694e-73	GNAO1	16	56191347	56357457	+	13697	protein_coding	G protein subunit alpha o1 [Source:HGNC Symbol;Acc:HGNC:4389]	-
ENSG00000087258	1423.78	1335.7	1393.51	437.145	506.375	485.17	1384.33	476.23	1.53821	3.59278e-75	4.21025e-73	RNMT	18	13726660	13764558	+	6982	protein_coding	RNA guanine-7 methyltransferase [Source:HGNC Symbol;Acc:HGNC:10075]	-
ENSG00000101654	3531.32	3419.29	3115.52	1362.46	1498.12	1420.69	3355.38	1427.09	1.23352	9.91526e-75	1.1564e-72	PNCK	X	153669730	153689010	-	5091	protein_coding	pregnancy up-regulated nonubiquitous CaM kinase [Source:HGNC Symbol;Acc:HGNC:13415]	-
ENSG00000130822	299.366	340.786	361.623	21.2619	21.0017	22.1611	333.925	21.4749	3.95789	1.22453e-74	1.42138e-72	TRBV12-3	7	142560423	142560931	+	409	TR_V_gene	T cell receptor beta variable 12-3 [Source:HGNC Symbol;Acc:HGNC:12185]	-
ENSG00000274752	14079.8	12737.2	11141.4	5017.81	5331.33	5212.61	12652.8	5187.25	1.28652	3.82159e-74	4.39429e-72	ACADVL	17	7217125	7225273	+	4865	protein_coding	acyl-CoA dehydrogenase very long chain [Source:HGNC Symbol;Acc:HGNC:92]	-
ENSG00000072778	12004.6	12473	12913.8	5335.89	4546.49	5678.79	12463.8	5187.06	1.26479	2.32781e-73	2.66415e-71	SEZ6L2	16	29871159	29899547	-	4110	protein_coding	seizure related 6 homolog like 2 [Source:HGNC Symbol;Acc:HGNC:30844]	-
ENSG00000174938	1096.88	1152.72	1132.56	381.013	331.361	379.114	1127.39	363.829	1.63252	3.30217e-73	3.76171e-71	AARS	16	70252295	70289543	-	4498	protein_coding	alanyl-tRNA synthetase [Source:HGNC Symbol;Acc:HGNC:20]	-
ENSG00000090861	10229.9	9946.83	9492.28	5193.01	5301	5396.24	9889.68	5296.75	0.900905	8.84935e-72	1.00342e-69	ETV5	3	186046308	186110318	-	5802	protein_coding	ETS variant 5 [Source:HGNC Symbol;Acc:HGNC:3494]	ETS
ENSG00000244405	483.775	444.851	425.205	52.7295	67.6723	73.6066	451.277	64.6695	2.79966	1.06228e-71	1.19896e-69	PPP1R3B	8	9136255	9151574	-	5776	protein_coding	protein phosphatase 1 regulatory subunit 3B [Source:HGNC Symbol;Acc:HGNC:14942]	-
ENSG00000173281	2120.71	1988.68	1883.62	728.858	807.4	806.507	1997.67	780.922	1.35487	1.85672e-71	2.086e-69	NOTCH3	19	15159038	15200981	-	9394	protein_coding	notch 3 [Source:HGNC Symbol;Acc:HGNC:7883]	-
ENSG00000074181	1511.2	1533.54	1592.2	618.296	595.049	622.886	1545.65	612.077	1.33625	1.8713e-71	2.09278e-69	RBPJ	4	26163455	26435131	+	9253	protein_coding	recombination signal binding protein for immunoglobulin kappa J region [Source:HGNC Symbol;Acc:HGNC:5724]	CSL
ENSG00000168214	3755.24	3524.5	3445.36	1508.74	1652.91	1413.56	3575.03	1525.07	1.22907	2.47132e-71	2.75125e-69	MIR4697HG	11	133896438	133901601	-	5164	TEC	MIR4697 host gene [Source:HGNC Symbol;Acc:HGNC:27448]	-
ENSG00000280237	1959.05	2030.99	2323.4	824.111	763.063	790.677	2104.48	792.617	1.40833	3.60507e-71	3.97727e-69	CSRNP1	3	39141855	39154562	-	3214	protein_coding	cysteine and serine rich nuclear protein 1 [Source:HGNC Symbol;Acc:HGNC:14300]	-
ENSG00000144655	872.95	798.216	855.709	245.788	242.687	249.313	842.292	245.929	1.77567	3.82199e-71	4.19768e-69	ALOX5AP	13	30713478	30764426	+	1715	protein_coding	arachidonate 5-lipoxygenase activating protein [Source:HGNC Symbol;Acc:HGNC:436]	-
ENSG00000132965	2035.69	1907.48	1796.19	693.989	745.173	777.222	1913.12	738.795	1.37262	4.98876e-71	5.45467e-69	FYN	6	111660332	111873452	-	7411	protein_coding	FYN proto-oncogene, Src family tyrosine kinase [Source:HGNC Symbol;Acc:HGNC:4037]	-
ENSG00000010810	4271.35	4317	4143.43	1950.14	1961.72	2159.13	4243.93	2023.66	1.06845	1.42111e-70	1.5333e-68	LINC01225	1	31500085	31509648	+	3555	transcribed_unitary_pseudogene	LINC01225 pseudogene [Source:HGNC Symbol;Acc:HGNC:49677]	-
ENSG00000260386	364.029	296.186	385.467	21.2619	24.1131	8.70616	348.56	18.0271	4.27414	1.52925e-70	1.64274e-68	CLSTN3	12	7129698	7158945	+	6902	protein_coding	calsyntenin 3 [Source:HGNC Symbol;Acc:HGNC:18371]	-
ENSG00000139182	5163.46	5338.21	5305.13	2841.44	2767.56	2772.52	5268.93	2793.84	0.915354	2.38159e-70	2.53608e-68	RAB20	13	110523066	110561733	-	1518	protein_coding	RAB20, member RAS oncogene family [Source:HGNC Symbol;Acc:HGNC:18260]	-
ENSG00000139832	569.992	539.768	515.28	118.216	111.231	109.223	541.68	112.89	2.26395	1.04933e-69	1.10777e-67	BBC3	19	47220822	47232766	-	3180	protein_coding	BCL2 binding component 3 [Source:HGNC Symbol;Acc:HGNC:17868]	-
ENSG00000105327	810.682	786.78	863.657	232.18	197.572	236.649	820.373	222.134	1.8851	1.07245e-69	1.12732e-67	PTMAP5	13	81689911	81691072	+	1162	transcribed_processed_pseudogene	prothymosin alpha pseudogene 5 [Source:HGNC Symbol;Acc:HGNC:9628]	-
ENSG00000214182	3807.93	3833.27	3434.76	1755.38	1663.03	1704.03	3691.99	1707.48	1.11322	1.86116e-69	1.94801e-67	SUMF2	7	56064002	56080670	+	4101	protein_coding	sulfatase modifying factor 2 [Source:HGNC Symbol;Acc:HGNC:20415]	-
ENSG00000129103	3417.56	3355.25	3208.25	1601.45	1504.35	1629.63	3327.02	1578.48	1.07613	8.24747e-69	8.52308e-67	VGLL4	3	11556070	11771350	-	7236	protein_coding	vestigial like family member 4 [Source:HGNC Symbol;Acc:HGNC:28966]	-
ENSG00000144560	2754.16	2553.61	2360.49	1035.03	1050.09	1106.47	2556.09	1063.86	1.26496	1.16132e-68	1.19508e-66	UAP1L1	9	137077501	137084539	+	5283	protein_coding	UDP-N-acetylglucosamine pyrophosphorylase 1 like 1 [Source:HGNC Symbol;Acc:HGNC:28082]	-
ENSG00000197355	1768.65	1934.93	2018.73	690.587	588.827	728.151	1907.44	669.188	1.51127	2.90202e-68	2.97391e-66	MFAP4	17	19383442	19387240	-	2152	protein_coding	microfibril associated protein 4 [Source:HGNC Symbol;Acc:HGNC:7035]	-
ENSG00000166482	781.943	794.785	766.959	210.918	177.348	228.735	781.229	205.667	1.92649	1.70296e-67	1.73066e-65	RELB	19	45001430	45038198	+	3035	protein_coding	RELB proto-oncogene, NF-kB subunit [Source:HGNC Symbol;Acc:HGNC:9956]	RHD
ENSG00000104856	510.119	610.67	565.616	107.16	121.343	120.303	562.135	116.269	2.27235	3.75063e-67	3.79588e-65	EFNA3	1	155078872	155087538	+	1909	protein_coding	ephrin A3 [Source:HGNC Symbol;Acc:HGNC:3223]	-
ENSG00000143590	747.217	784.493	770.933	198.161	152.457	208.948	767.548	186.522	2.04236	3.95476e-67	3.98601e-65	HERPUD1	16	56932048	56944863	+	5155	protein_coding	homocysteine inducible ER protein with ubiquitin like domain 1 [Source:HGNC Symbol;Acc:HGNC:13744]	-
ENSG00000051108	2509.88	2467.84	2385.65	1070.75	1064.87	1175.33	2454.46	1103.65	1.1532	6.58891e-66	6.53342e-64	WDR54	2	74421678	74425755	+	2860	protein_coding	WD repeat domain 54 [Source:HGNC Symbol;Acc:HGNC:25770]	-
ENSG00000005448	1705.19	1674.2	1657.11	724.606	700.836	736.066	1678.83	720.503	1.22063	9.78021e-66	9.65874e-64	FBLN2	3	13549131	13638422	+	4812	protein_coding	fibulin 2 [Source:HGNC Symbol;Acc:HGNC:3601]	-
ENSG00000163520	3107.42	2852.08	2846.62	1405.84	1351.11	1386.65	2935.37	1381.2	1.08791	1.02568e-65	1.00887e-63	IER3	6	30743199	30744554	-	1356	protein_coding	immediate early response 3 [Source:HGNC Symbol;Acc:HGNC:5392]	-
ENSG00000137331	607.114	481.446	535.149	85.0476	91.0076	113.18	541.236	96.4117	2.48699	1.98551e-65	1.93741e-63	RAP1GAP	1	21596215	21669363	-	5755	protein_coding	RAP1 GTPase activating protein [Source:HGNC Symbol;Acc:HGNC:9858]	-
ENSG00000076864	1215.42	1292.24	1265.02	470.313	491.596	491.502	1257.56	484.471	1.37584	8.24037e-65	7.9772e-63	ERP29	12	112013316	112023451	+	3083	protein_coding	endoplasmic reticulum protein 29 [Source:HGNC Symbol;Acc:HGNC:13799]	-
ENSG00000089248	3225.96	3303.79	3217.52	1548.72	1359.67	1559.19	3249.09	1489.19	1.12596	2.23126e-64	2.1515e-62	THEMIS	6	127708072	127918631	-	4309	protein_coding	thymocyte selection associated [Source:HGNC Symbol;Acc:HGNC:21569]	-
ENSG00000172673	5527.49	4767.57	4368.62	1805.56	2036.39	1980.26	4887.89	1940.74	1.33262	3.13121e-64	2.99569e-62	TPP1	11	6612763	6619485	-	6544	protein_coding	tripeptidyl peptidase 1 [Source:HGNC Symbol;Acc:HGNC:2073]	-
ENSG00000166340	1598.61	1574.7	1549.81	635.306	600.494	682.246	1574.38	639.349	1.30033	5.83776e-64	5.56336e-62	ALDH1A2	15	57953424	58497866	-	8622	protein_coding	aldehyde dehydrogenase 1 family member A2 [Source:HGNC Symbol;Acc:HGNC:15472]	-
ENSG00000128918	2719.44	2487.28	2267.76	949.131	1046.2	1034.45	2491.49	1009.93	1.30285	7.90774e-64	7.47785e-62	CA9	9	35673856	35681159	+	1670	protein_coding	carbonic anhydrase 9 [Source:HGNC Symbol;Acc:HGNC:1383]	-
ENSG00000107159	500.539	524.901	484.814	0.850476	5.4449	3.16588	503.418	3.15375	7.28951	3.20982e-63	3.02365e-61	EDEM1	3	5187646	5219957	+	6758	protein_coding	ER degradation enhancing alpha-mannosidase like protein 1 [Source:HGNC Symbol;Acc:HGNC:18967]	-
ENSG00000134109	7866.13	7509.86	7281.48	3987.88	4208.9	3961.3	7552.49	4052.7	0.898118	4.03383e-63	3.78531e-61	ATXN1	6	16299112	16761491	-	17812	protein_coding	ataxin 1 [Source:HGNC Symbol;Acc:HGNC:10548]	-
ENSG00000124788	1333.97	1251.07	1222.63	426.939	500.153	447.18	1269.23	458.091	1.4696	4.20592e-63	3.93173e-61	TRPM5	11	2404515	2423045	-	3962	protein_coding	transient receptor potential cation channel subfamily M member 5 [Source:HGNC Symbol;Acc:HGNC:14323]	-
ENSG00000070985	376.003	467.723	474.217	5.10286	3.11137	3.16588	439.314	3.79337	6.86776	6.20745e-63	5.78072e-61	SERINC5	5	80111651	80256079	-	9570	protein_coding	serine incorporator 5 [Source:HGNC Symbol;Acc:HGNC:18825]	-
ENSG00000164300	7842.18	7301.73	7170.21	3786.32	4007.44	3638.38	7438.04	3810.72	0.964902	6.79328e-63	6.30231e-61	MGAT1	5	180784782	180815652	-	11576	protein_coding	mannosyl (alpha-1,3-)-glycoprotein beta-1,2-N-acetylglucosaminyltransferase [Source:HGNC Symbol;Acc:HGNC:7044]	-
ENSG00000131446	7409.9	7006.69	6763.55	3623.88	3607.63	3857.62	7060.05	3696.38	0.933668	9.63178e-63	8.86848e-61	SPINK2	4	56809860	56821742	-	772	protein_coding	serine peptidase inhibitor, Kazal type 2 [Source:HGNC Symbol;Acc:HGNC:11245]	-
ENSG00000128040	421.507	448.282	414.608	75.6924	83.2291	82.3128	428.132	80.4114	2.41198	3.75983e-62	3.43604e-60	MT2A	16	56608199	56609497	+	1299	protein_coding	metallothionein 2A [Source:HGNC Symbol;Acc:HGNC:7406]	-
ENSG00000125148	1391.45	1390.59	1467.69	541.753	574.048	597.559	1416.58	571.12	1.30955	4.38002e-62	3.98794e-60	CLK3	15	74598500	74645414	+	20443	protein_coding	CDC like kinase 3 [Source:HGNC Symbol;Acc:HGNC:2071]	-
ENSG00000179335	3640.29	3699.47	3689.09	1951.84	1946.94	1978.67	3676.28	1959.15	0.907997	8.83596e-62	8.0152e-60	RASD2	22	35540868	35554001	+	3412	protein_coding	RASD family member 2 [Source:HGNC Symbol;Acc:HGNC:18229]	-
ENSG00000100302	438.271	496.312	475.541	91.001	102.675	81.5213	470.042	91.7325	2.3568	1.52564e-61	1.37882e-59	TNNT1	19	55132794	55149354	-	2171	protein_coding	troponin T1, slow skeletal type [Source:HGNC Symbol;Acc:HGNC:11948]	-
ENSG00000105048	1202.25	1164.16	1070.3	425.238	359.363	403.649	1145.57	396.083	1.53388	1.89562e-61	1.70689e-59	OPTN	10	13099449	13138308	+	5138	protein_coding	optineurin [Source:HGNC Symbol;Acc:HGNC:17142]	-
ENSG00000123240	1551.91	1412.32	1373.64	586.829	583.382	557.194	1445.96	575.801	1.32891	5.53522e-61	4.96588e-59	CD247	1	167430640	167518610	-	4034	protein_coding	CD247 molecule [Source:HGNC Symbol;Acc:HGNC:1677]	-
ENSG00000198821	3581.61	3755.5	3564.57	1870.2	1841.15	1934.35	3633.9	1881.9	0.949558	5.6841e-61	5.08084e-59	MYLIP	6	16129125	16148248	+	3033	protein_coding	myosin regulatory light chain interacting protein [Source:HGNC Symbol;Acc:HGNC:21155]	-
ENSG00000007944	567.597	571.788	544.422	130.123	140.012	149.588	561.269	139.907	2.00356	8.32434e-61	7.4138e-59	TBC1D4	13	75283503	75482114	-	7977	protein_coding	TBC1 domain family member 4 [Source:HGNC Symbol;Acc:HGNC:19165]	-
ENSG00000136111	2902.65	2921.84	2894.31	1389.68	1512.9	1425.44	2906.27	1442.67	1.01014	8.50038e-61	7.54316e-59	NKAIN1	1	31179745	31239554	-	2987	protein_coding	sodium/potassium transporting ATPase interacting 1 [Source:HGNC Symbol;Acc:HGNC:25743]	-
ENSG00000084628	423.902	397.964	365.597	68.0381	49.7819	67.2749	395.821	61.6983	2.68517	1.84784e-60	1.63384e-58	TFRC	3	196027183	196082189	-	7887	protein_coding	transferrin receptor [Source:HGNC Symbol;Acc:HGNC:11763]	-
ENSG00000072274	11560.3	10618.1	9473.74	4540.69	4995.3	4247.81	10550.7	4594.6	1.19944	2.05738e-60	1.81257e-58	GRN	17	44345086	44353102	+	3680	protein_coding	granulin precursor [Source:HGNC Symbol;Acc:HGNC:4601]	-
ENSG00000030582	5225.73	5271.89	4803.1	2424.71	2072.17	2445.64	5100.24	2314.17	1.14057	2.28469e-60	2.00561e-58	FOSL2	2	28392448	28417312	+	7157	protein_coding	FOS like 2, AP-1 transcription factor subunit [Source:HGNC Symbol;Acc:HGNC:3798]	TF_bZIP
ENSG00000075426	1896.78	1881.18	1825.34	847.925	835.403	882.488	1867.77	855.272	1.12709	2.38662e-60	2.08761e-58	DUSP3	17	43766121	43778988	-	5012	protein_coding	dual specificity phosphatase 3 [Source:HGNC Symbol;Acc:HGNC:3069]	-
ENSG00000108861	1335.17	1223.63	1144.48	443.098	467.483	474.881	1234.43	461.821	1.41864	8.39831e-59	7.24266e-57	ZFP36L1	14	68787660	68796253	-	5160	protein_coding	ZFP36 ring finger protein like 1 [Source:HGNC Symbol;Acc:HGNC:1107]	Others
ENSG00000185650	3785.18	3678.88	3487.74	1685.64	1820.15	1884.49	3650.6	1796.76	1.02267	2.02731e-58	1.74221e-56	COL6A2	21	46098097	46132849	+	5386	protein_coding	collagen type VI alpha 2 chain [Source:HGNC Symbol;Acc:HGNC:2212]	-
ENSG00000142173	1345.95	1438.62	1390.86	540.052	473.706	575.398	1391.81	529.719	1.39421	2.16343e-58	1.85268e-56	NKD2	5	1008829	1038943	+	2885	protein_coding	naked cuticle homolog 2 [Source:HGNC Symbol;Acc:HGNC:17046]	-
ENSG00000145506	943.601	929.727	1008.04	352.097	294.024	330.834	960.456	325.652	1.56096	4.94915e-58	4.22351e-56	HLA-A	6	29941260	29945884	+	2710	protein_coding	major histocompatibility complex, class I, A [Source:HGNC Symbol;Acc:HGNC:4931]	-
ENSG00000206503	21602.2	21464.9	20374.1	12071.7	11302.8	12422.1	21147.1	11932.2	0.825694	5.56592e-58	4.73335e-56	MIAT	22	26646428	26676475	+	11829	lincRNA	myocardial infarction associated transcript [Source:HGNC Symbol;Acc:HGNC:33425]	-
ENSG00000225783	1439.35	1452.34	1556.44	641.259	640.942	633.175	1482.71	638.459	1.21499	5.80757e-58	4.92176e-56	STAT5A	17	42287547	42311943	+	5754	protein_coding	signal transducer and activator of transcription 5A [Source:HGNC Symbol;Acc:HGNC:11366]	STAT
ENSG00000126561	1969.83	1944.08	1922.03	817.308	760.73	910.189	1945.31	829.409	1.22997	7.30837e-58	6.1723e-56	PGM1	1	63593276	63660245	+	4212	protein_coding	phosphoglucomutase 1 [Source:HGNC Symbol;Acc:HGNC:8905]	-
ENSG00000079739	1615.38	1625.02	1635.91	696.54	714.837	759.019	1625.44	723.465	1.16743	9.87225e-58	8.30897e-56	DENND5A	11	9138825	9265390	-	8648	protein_coding	DENN domain containing 5A [Source:HGNC Symbol;Acc:HGNC:19344]	-
ENSG00000184014	1360.32	1275.09	1329.93	513.688	570.158	528.701	1321.78	537.516	1.29727	1.425e-57	1.19524e-55	FAM153A	5	177707981	177783398	-	8528	protein_coding	family with sequence similarity 153 member A [Source:HGNC Symbol;Acc:HGNC:29940]	-
ENSG00000170074	270.627	269.884	305.989	28.0657	27.2245	33.2417	282.166	29.5106	3.25537	2.61263e-57	2.17648e-55	CD38	4	15778275	15853230	+	6855	protein_coding	CD38 molecule [Source:HGNC Symbol;Acc:HGNC:1667]	-
ENSG00000004468	2609.27	2414.09	2250.54	1019.72	1137.21	1024.95	2424.63	1060.63	1.19294	5.77506e-57	4.79467e-55	PPP1R3E	14	23295643	23302848	-	5548	protein_coding	protein phosphatase 1 regulatory subunit 3E [Source:HGNC Symbol;Acc:HGNC:14943]	-
ENSG00000235194	1975.81	2194.52	2237.3	984.001	854.071	904.649	2135.88	914.24	1.22458	6.14198e-57	5.08207e-55	SRSF5	14	69726900	69772005	+	5357	protein_coding	serine and arginine rich splicing factor 5 [Source:HGNC Symbol;Acc:HGNC:10787]	-
ENSG00000100650	8104.43	8137.69	8098.77	4695.48	4392.48	4763.06	8113.63	4617	0.813493	1.06263e-56	8.73357e-55	RORA	15	60488284	61229319	-	17040	protein_coding	RAR related orphan receptor A [Source:HGNC Symbol;Acc:HGNC:10258]	THR-like
ENSG00000069667	2496.71	2180.8	2114.11	876.841	1008.08	897.526	2263.87	927.483	1.28723	1.09814e-56	8.99519e-55	LRP2	2	169127109	169362685	-	16260	protein_coding	LDL receptor related protein 2 [Source:HGNC Symbol;Acc:HGNC:6694]	-
ENSG00000081479	408.335	335.068	339.105	57.8324	57.5603	54.6114	360.836	56.668	2.67137	1.29928e-56	1.0572e-54	AC097534.2	4	173363780	173370446	-	2495	antisense	uncharacterized LOC105377540 [Source:NCBI gene;Acc:105377540]	-
ENSG00000272870	420.309	483.733	490.112	95.2533	73.895	102.099	464.718	90.4159	2.36291	1.30689e-56	1.05988e-54	PTPRU	1	29236516	29326813	+	6682	protein_coding	protein tyrosine phosphatase, receptor type U [Source:HGNC Symbol;Acc:HGNC:9683]	-
ENSG00000060656	1312.42	1336.84	1197.46	471.164	511.042	527.91	1282.24	503.372	1.3491	1.66373e-56	1.34482e-54	ATF4	22	39519695	39522685	+	2514	protein_coding	activating transcription factor 4 [Source:HGNC Symbol;Acc:HGNC:786]	TF_bZIP
ENSG00000128272	14166	13979.1	13051.6	7806.52	7673.41	8091.98	13732.2	7857.3	0.805591	2.23091e-56	1.79735e-54	KDM5C	X	53191321	53225422	-	8727	protein_coding	lysine demethylase 5C [Source:HGNC Symbol;Acc:HGNC:11114]	ARID
ENSG00000126012	4528.8	4408.49	4351.4	2424.71	2355.31	2505	4429.56	2428.34	0.867324	3.72495e-56	2.9912e-54	MBOAT7	19	54173412	54189882	-	5292	protein_coding	membrane bound O-acyltransferase domain containing 7 [Source:HGNC Symbol;Acc:HGNC:15505]	-
ENSG00000125505	4868.88	5120.93	5048.16	2601.61	2428.42	2758.27	5012.66	2596.1	0.949311	4.61813e-56	3.69632e-54	TMEM145	19	42313325	42325062	+	2640	protein_coding	transmembrane protein 145 [Source:HGNC Symbol;Acc:HGNC:26912]	-
ENSG00000167619	474.195	550.06	605.355	120.768	92.5632	125.052	543.203	112.794	2.26845	6.92503e-56	5.52469e-54	AL354707.1	9	6716495	6727438	+	2839	lincRNA	novel transcript	-
ENSG00000225489	754.401	715.879	755.038	246.638	241.131	249.313	741.773	245.694	1.59382	9.89122e-56	7.86545e-54	HAUS6	9	19053143	19103119	-	7932	protein_coding	HAUS augmin like complex subunit 6 [Source:HGNC Symbol;Acc:HGNC:25948]	-
ENSG00000147874	3916.9	3602.26	3581.79	1842.98	1936.05	1944.64	3700.32	1907.89	0.955596	1.86427e-55	1.47766e-53	KIAA1958	9	112486847	112669397	+	13119	protein_coding	KIAA1958 [Source:HGNC Symbol;Acc:HGNC:23427]	-
ENSG00000165185	1622.56	1565.56	1552.46	597.885	707.059	676.706	1580.19	660.55	1.2575	2.28878e-55	1.80828e-53	GPX4	19	1103926	1106791	+	2019	protein_coding	glutathione peroxidase 4 [Source:HGNC Symbol;Acc:HGNC:4556]	-
ENSG00000167468	6648.31	6534.39	6285.36	3355.98	3227.27	3665.29	6489.35	3416.18	0.925805	2.4204e-55	1.90612e-53	PER1	17	8140472	8156506	-	7002	protein_coding	period circadian regulator 1 [Source:HGNC Symbol;Acc:HGNC:8845]	-
ENSG00000179094	2096.76	2121.33	2202.86	1013.77	981.637	1075.61	2140.32	1023.67	1.06378	2.49877e-55	1.96153e-53	GAS6-AS1	13	113815630	113845744	+	7169	antisense	GAS6 antisense RNA 1 [Source:HGNC Symbol;Acc:HGNC:39826]	-
ENSG00000233695	344.869	305.335	340.429	47.6267	49.0041	56.1943	330.211	50.9417	2.69461	6.73732e-55	5.25511e-53	CCNL1	3	157146508	157160760	-	8729	protein_coding	cyclin L1 [Source:HGNC Symbol;Acc:HGNC:20569]	-
ENSG00000163660	4189.92	4405.06	4127.54	2287.78	2345.97	2181.29	4240.84	2271.68	0.900849	6.8095e-55	5.29455e-53	HOXB9	17	48621159	48626356	-	2581	protein_coding	homeobox B9 [Source:HGNC Symbol;Acc:HGNC:5120]	Homeobox
ENSG00000170689	482.577	471.153	503.358	114.814	126.01	119.512	485.696	120.112	2.01414	8.50164e-55	6.58931e-53	CHRNA3	15	78593052	78621295	-	4765	protein_coding	cholinergic receptor nicotinic alpha 3 subunit [Source:HGNC Symbol;Acc:HGNC:1957]	-
ENSG00000080644	944.798	940.02	1070.3	325.732	362.475	359.327	985.039	349.178	1.49429	1.08156e-54	8.33008e-53	-	10	6338073	6345547	+	7475	-	-	-
novel.33	246.677	226.428	271.549	15.3086	21.7796	20.5782	248.218	19.2221	3.68355	1.20898e-54	9.28224e-53	CABIN1	22	24011192	24178628	+	9388	protein_coding	calcineurin binding protein 1 [Source:HGNC Symbol;Acc:HGNC:24187]	-
ENSG00000099991	4752.73	4726.4	4739.52	2767.45	2678.11	2693.37	4739.55	2712.98	0.804988	1.89824e-54	1.45286e-52	PTMS	12	6765516	6770952	+	1475	protein_coding	parathymosin [Source:HGNC Symbol;Acc:HGNC:9629]	-
ENSG00000159335	1768.65	1985.25	1764.4	749.27	738.95	842.123	1839.43	776.781	1.24406	1.91738e-54	1.46294e-52	CDKN1B	12	12715058	12722371	+	2811	protein_coding	cyclin dependent kinase inhibitor 1B [Source:HGNC Symbol;Acc:HGNC:1785]	-
ENSG00000111276	5095.2	4734.41	4523.6	2417.9	2535.77	2550.11	4784.4	2501.26	0.935774	2.16532e-54	1.64699e-52	PTMA	2	231706895	231713541	+	3378	protein_coding	prothymosin alpha [Source:HGNC Symbol;Acc:HGNC:9623]	-
ENSG00000187514	40094.6	37685.4	37484.3	22523.2	22166.2	23639.6	38421.5	22776.3	0.75439	2.29383e-54	1.73933e-52	TMEM136	11	120325129	120333682	+	4468	protein_coding	transmembrane protein 136 [Source:HGNC Symbol;Acc:HGNC:28280]	-
ENSG00000181264	1202.25	1287.67	1229.25	541.753	477.595	486.753	1239.72	502.034	1.30535	8.29103e-54	6.26741e-52	TBC1D16	17	79932343	80035848	-	11555	protein_coding	TBC1 domain family member 16 [Source:HGNC Symbol;Acc:HGNC:28356]	-
ENSG00000167291	1548.32	1546.11	1336.55	595.333	588.827	634.758	1476.99	606.306	1.28543	3.32365e-53	2.5047e-51	AP000769.1	11	65455258	65466720	+	1772	transcribed_unprocessed_pseudogene	Finkel-Biskis-Reilly murine sarcoma virus (FBR-MuSV) ubiquitously expressed (FAU) pseudogene	-
ENSG00000173727	544.845	491.738	480.84	135.226	111.231	128.218	505.808	124.892	2.02001	7.12294e-53	5.33502e-51	EIF4B	12	53006158	53042209	+	6146	protein_coding	eukaryotic translation initiation factor 4B [Source:HGNC Symbol;Acc:HGNC:3285]	-
ENSG00000063046	13709.7	12053.3	11420.9	6077.5	6433.53	6374.49	12394.7	6295.18	0.977452	2.09438e-52	1.55914e-50	HYOU1	11	119044189	119057202	-	7694	protein_coding	hypoxia up-regulated 1 [Source:HGNC Symbol;Acc:HGNC:16931]	-
ENSG00000149428	5365.83	5182.69	5087.89	3014.94	3008.69	3028.16	5212.14	3017.26	0.788763	3.09812e-52	2.29242e-50	ABLIM1	10	114431113	114685003	-	10039	protein_coding	actin binding LIM protein 1 [Source:HGNC Symbol;Acc:HGNC:78]	-
ENSG00000099204	7520.07	6894.62	6348.94	3231.81	3619.3	3395.4	6921.21	3415.5	1.01898	3.56372e-52	2.6211e-50	GABARAPL1	12	10212458	10223130	+	4086	protein_coding	GABA type A receptor associated protein like 1 [Source:HGNC Symbol;Acc:HGNC:4068]	-
ENSG00000139112	1393.85	1342.56	1255.75	557.062	563.158	592.019	1330.72	570.746	1.22169	5.31608e-52	3.88661e-50	WNT10A	2	218880363	218899581	+	3412	protein_coding	Wnt family member 10A [Source:HGNC Symbol;Acc:HGNC:13829]	-
ENSG00000135925	237.098	284.75	230.485	19.561	25.6688	24.5355	250.778	23.2551	3.42809	6.3839e-52	4.65341e-50	VLDLR	9	2621834	2660053	+	9339	protein_coding	very low density lipoprotein receptor [Source:HGNC Symbol;Acc:HGNC:12698]	-
ENSG00000147852	2336.25	2270	2265.11	1134.54	1209.54	1156.34	2290.45	1166.81	0.972848	7.54934e-52	5.47037e-50	DAAM2	6	39792298	39904877	+	12955	protein_coding	dishevelled associated activator of morphogenesis 2 [Source:HGNC Symbol;Acc:HGNC:18143]	-
ENSG00000146122	447.851	455.143	549.72	110.562	106.564	77.564	484.238	98.2301	2.30156	7.72246e-52	5.57931e-50	PSD4	2	113157325	113209396	+	13442	protein_coding	pleckstrin and Sec7 domain containing 4 [Source:HGNC Symbol;Acc:HGNC:19096]	-
ENSG00000125637	9426.43	8972.5	9175.69	5488.97	5437.12	5655.05	9191.54	5527.05	0.733755	1.02999e-51	7.41959e-50	KLHL6	3	183487531	183555689	-	10546	protein_coding	kelch like family member 6 [Source:HGNC Symbol;Acc:HGNC:18653]	-
ENSG00000172578	1180.7	1140.15	1002.74	419.285	421.591	442.431	1107.86	427.769	1.37375	2.67571e-51	1.9218e-49	RNF150	4	140859807	141212877	-	11007	protein_coding	ring finger protein 150 [Source:HGNC Symbol;Acc:HGNC:23138]	-
ENSG00000170153	1308.83	1217.91	1206.74	511.987	546.823	470.133	1244.49	509.647	1.28806	1.35805e-50	9.64099e-49	TRIB3	20	362835	397559	+	3434	protein_coding	tribbles pseudokinase 3 [Source:HGNC Symbol;Acc:HGNC:16228]	-
ENSG00000101255	6402.83	6269.08	6037.65	3306.65	3424.84	3669.25	6236.52	3466.91	0.847083	1.51597e-50	1.0731e-48	CYP2W1	7	983199	989640	+	2773	protein_coding	cytochrome P450 family 2 subfamily W member 1 [Source:HGNC Symbol;Acc:HGNC:20243]	-
ENSG00000073067	259.849	272.171	303.34	21.2619	12.4455	36.4076	278.453	23.3717	3.57429	5.21834e-50	3.68321e-48	RNF24	20	3927309	4015582	-	7668	protein_coding	ring finger protein 24 [Source:HGNC Symbol;Acc:HGNC:13779]	-
ENSG00000101236	2663.16	2608.5	2458.51	1328.44	1373.67	1318.59	2576.72	1340.23	0.943371	5.90987e-50	4.15933e-48	CTSB	8	11842524	11869448	-	7428	protein_coding	cathepsin B [Source:HGNC Symbol;Acc:HGNC:2527]	-
ENSG00000164733	4193.51	4184.35	3924.87	2154.26	2004.5	2277.85	4100.91	2145.53	0.934966	9.04344e-50	6.34647e-48	MZB1	5	139387480	139390081	-	2273	protein_coding	marginal zone B and B1 cell specific protein [Source:HGNC Symbol;Acc:HGNC:30125]	-
ENSG00000170476	1580.65	1701.64	1805.47	756.924	691.502	786.72	1695.92	745.049	1.18641	1.09054e-49	7.6313e-48	PRAME	22	22547701	22559361	-	3775	protein_coding	preferentially expressed antigen in melanoma [Source:HGNC Symbol;Acc:HGNC:9336]	-
ENSG00000185686	2493.12	2534.16	2376.38	1249.35	1251.55	1326.5	2467.89	1275.8	0.952167	1.1671e-49	8.14377e-48	ZSCAN25	7	99616946	99632407	+	7094	protein_coding	zinc finger and SCAN domain containing 25 [Source:HGNC Symbol;Acc:HGNC:21961]	zf-C2H2
ENSG00000197037	3113.4	2983.59	2918.15	1621.86	1446.79	1569.48	3005.05	1546.04	0.959363	1.38761e-49	9.6549e-48	CALCOCO1	12	53708517	53727745	-	8898	protein_coding	calcium binding and coiled-coil domain 1 [Source:HGNC Symbol;Acc:HGNC:29306]	-
ENSG00000012822	2580.53	2563.9	2527.39	1362.46	1358.11	1403.27	2557.27	1374.62	0.895648	1.39375e-49	9.67017e-48	NSMF	9	137447573	137459334	-	4912	protein_coding	NMDA receptor synaptonuclear signaling and neuronal migration factor [Source:HGNC Symbol;Acc:HGNC:29843]	-
ENSG00000165802	1333.97	1422.61	1385.56	598.735	551.49	641.09	1380.71	597.105	1.20964	2.99218e-49	2.05279e-47	RBCK1	20	407498	430966	+	4024	protein_coding	RANBP2-type and C3HC4-type zinc finger containing 1 [Source:HGNC Symbol;Acc:HGNC:15864]	-
ENSG00000125826	4870.08	4912.8	5115.71	2696.86	2384.86	2746.4	4966.2	2609.37	0.928489	3.50596e-49	2.39855e-47	UNC13B	9	35161992	35405338	+	17916	protein_coding	unc-13 homolog B [Source:HGNC Symbol;Acc:HGNC:12566]	-
ENSG00000198722	1081.31	975.47	931.213	381.013	385.81	394.152	995.997	386.992	1.36427	3.82279e-49	2.60802e-47	SIGLEC6	19	51519525	51531856	-	2573	protein_coding	sialic acid binding Ig like lectin 6 [Source:HGNC Symbol;Acc:HGNC:10875]	-
ENSG00000105492	598.731	587.798	507.332	97.8048	155.568	129.009	564.621	127.461	2.1446	5.56975e-49	3.78929e-47	AMPD3	11	10308313	10507579	+	6793	protein_coding	adenosine monophosphate deaminase 3 [Source:HGNC Symbol;Acc:HGNC:470]	-
ENSG00000133805	1647.71	1470.64	1543.19	705.895	735.061	697.284	1553.85	712.747	1.12407	7.74847e-49	5.25694e-47	SPNS2	17	4498838	4539035	+	4111	protein_coding	sphingolipid transporter 2 [Source:HGNC Symbol;Acc:HGNC:26992]	-
ENSG00000183018	1442.94	1446.62	1498.15	706.746	651.832	683.829	1462.57	680.802	1.10336	7.77476e-49	5.26021e-47	PLD3	19	40348456	40380439	+	5184	protein_coding	phospholipase D family member 3 [Source:HGNC Symbol;Acc:HGNC:17158]	-
ENSG00000105223	3878.58	3925.9	3744.72	1898.26	1711.25	2080.77	3849.73	1896.76	1.02148	4.35076e-48	2.91942e-46	GNA11	19	3094410	3124004	+	6242	protein_coding	G protein subunit alpha 11 [Source:HGNC Symbol;Acc:HGNC:4379]	-
ENSG00000088256	634.655	560.352	578.862	176.899	168.792	193.91	591.29	179.867	1.71689	4.97279e-48	3.3277e-46	AKIRIN2	6	87675072	87702209	-	1999	protein_coding	akirin 2 [Source:HGNC Symbol;Acc:HGNC:21407]	-
ENSG00000135334	1670.46	1673.05	1690.22	841.971	839.292	834.208	1677.91	838.491	1.00074	6.55427e-48	4.37404e-46	NFKB2	10	102394110	102402529	+	4484	protein_coding	nuclear factor kappa B subunit 2 [Source:HGNC Symbol;Acc:HGNC:7795]	RHD
ENSG00000077150	1559.1	1639.89	1745.86	777.335	721.06	789.095	1648.28	762.497	1.11188	1.14106e-47	7.59427e-46	ST3GAL1	8	133454848	133571940	-	8852	protein_coding	ST3 beta-galactoside alpha-2,3-sialyltransferase 1 [Source:HGNC Symbol;Acc:HGNC:10862]	-
ENSG00000008513	4700.04	4602.89	4456.05	2564.19	2659.44	2721.07	4586.33	2648.23	0.792334	2.80364e-47	1.85586e-45	ITGB2	21	44885953	44931989	-	6797	protein_coding	integrin subunit beta 2 [Source:HGNC Symbol;Acc:HGNC:6155]	-
ENSG00000160255	9726.99	9845.05	9369.09	5639.51	5551.46	6024.66	9647.04	5738.54	0.7495	3.37612e-47	2.22879e-45	NADSYN1	11	71453109	71524107	+	16263	protein_coding	NAD synthetase 1 [Source:HGNC Symbol;Acc:HGNC:29832]	-
ENSG00000172890	2630.83	2925.27	2916.83	1488.33	1381.45	1473.72	2824.31	1447.83	0.964115	4.35383e-47	2.85882e-45	CREBRF	5	173056352	173139284	+	12333	protein_coding	CREB3 regulatory factor [Source:HGNC Symbol;Acc:HGNC:24050]	-
ENSG00000164463	962.76	834.811	912.668	346.144	359.363	338.749	903.413	348.085	1.37532	7.59147e-47	4.9714e-45	NAB2	12	57088894	57095476	+	3010	protein_coding	NGFI-A binding protein 2 [Source:HGNC Symbol;Acc:HGNC:7627]	-
ENSG00000166886	1129.21	1106.98	1124.61	488.173	480.707	513.663	1120.27	494.181	1.18056	7.86551e-47	5.13712e-45	SV2C	5	76083172	76353939	+	12028	protein_coding	synaptic vesicle glycoprotein 2C [Source:HGNC Symbol;Acc:HGNC:30670]	-
ENSG00000122012	1098.07	1052.09	1004.07	415.032	428.591	340.332	1051.41	394.652	1.41437	9.11743e-47	5.93894e-45	ZER1	9	128729786	128772414	-	4370	protein_coding	zyg-11 related cell cycle regulator [Source:HGNC Symbol;Acc:HGNC:30960]	-
ENSG00000160445	1796.19	1837.73	1756.46	875.14	841.625	932.35	1796.79	883.039	1.0252	9.81925e-47	6.37912e-45	RNF145	5	159157409	159210053	-	4614	protein_coding	ring finger protein 145 [Source:HGNC Symbol;Acc:HGNC:20853]	-
ENSG00000145860	3145.73	3108.24	2912.86	1590.39	1690.25	1679.5	3055.61	1653.38	0.886175	1.172e-46	7.59385e-45	YPEL4	11	57645087	57649944	-	4460	protein_coding	yippee like 4 [Source:HGNC Symbol;Acc:HGNC:18328]	-
ENSG00000166793	198.779	210.418	209.291	18.7105	17.8904	16.6208	206.163	17.7406	3.53987	1.20261e-46	7.77162e-45	ACTN1	14	68874143	68979440	-	10626	protein_coding	actinin alpha 1 [Source:HGNC Symbol;Acc:HGNC:163]	-
ENSG00000072110	4915.58	4767.57	4458.7	2627.97	2691.33	2713.95	4713.95	2677.75	0.816154	1.44525e-46	9.31503e-45	LRRC75A-AS1	17	16438822	16478678	+	3759	processed_transcript	LRRC75A antisense RNA 1 [Source:HGNC Symbol;Acc:HGNC:28619]	-
ENSG00000175061	7717.65	7223.97	6643.01	3855.21	3675.31	4029.37	7194.87	3853.29	0.90114	1.47505e-46	9.48216e-45	RXRA	9	134317098	134440585	+	11083	protein_coding	retinoid X receptor alpha [Source:HGNC Symbol;Acc:HGNC:10477]	RXR-like
ENSG00000186350	2915.82	2762.88	2716.81	1387.13	1402.45	1548.9	2798.5	1446.16	0.95239	1.96041e-46	1.25364e-44	PABPC1	8	100685816	100722809	-	4752	protein_coding	poly(A) binding protein cytoplasmic 1 [Source:HGNC Symbol;Acc:HGNC:8554]	-
ENSG00000070756	18207.4	17911.8	17369.8	10916.7	10757.6	11524.6	17829.7	11066.3	0.688157	3.33328e-46	2.12601e-44	GNG7	19	2511219	2702709	-	4561	protein_coding	G protein subunit gamma 7 [Source:HGNC Symbol;Acc:HGNC:4410]	-
ENSG00000176533	401.15	407.113	442.426	91.8514	90.2297	114.763	416.896	98.948	2.07333	3.9713e-46	2.52637e-44	CD99	X	2691133	2741309	+	4912	protein_coding	CD99 molecule (Xg blood group) [Source:HGNC Symbol;Acc:HGNC:7082]	-
ENSG00000002586	8482.83	8403	8284.22	4591.72	4586.16	5159.59	8390.01	4779.16	0.811884	6.58303e-46	4.17698e-44	PHF21A	11	45929323	46121178	-	11190	protein_coding	PHD finger protein 21A [Source:HGNC Symbol;Acc:HGNC:24156]	-
ENSG00000135365	2218.9	2069.87	2120.73	1133.68	1126.32	1108.06	2136.5	1122.69	0.928309	9.17543e-46	5.80684e-44	TP53INP1	8	94925972	94949411	-	5676	protein_coding	tumor protein p53 inducible nuclear protein 1 [Source:HGNC Symbol;Acc:HGNC:18022]	-
ENSG00000164938	2513.47	2496.43	2243.92	1174.51	1275.66	1164.25	2417.94	1204.81	1.00534	1.04079e-45	6.56988e-44	CHMP1B	18	11851396	11854449	+	3054	protein_coding	charged multivesicular body protein 1B [Source:HGNC Symbol;Acc:HGNC:24287]	-
ENSG00000255112	2403.31	2248.27	2173.71	1137.94	1081.98	1203.03	2275.1	1140.98	0.996018	1.09373e-45	6.88629e-44	EPHX1	1	225810092	225845563	+	2508	protein_coding	epoxide hydrolase 1 [Source:HGNC Symbol;Acc:HGNC:3401]	-
ENSG00000143819	966.352	1055.52	1104.74	440.547	425.48	438.474	1042.2	434.833	1.26071	1.37621e-45	8.62048e-44	GM2A	5	151212150	151270440	+	4479	protein_coding	GM2 ganglioside activator [Source:HGNC Symbol;Acc:HGNC:4367]	-
ENSG00000196743	4874.87	4427.93	4245.43	2316.7	2410.53	2502.62	4516.08	2409.95	0.906151	1.54841e-45	9.67438e-44	SHMT2	12	57229327	57234935	+	4838	protein_coding	serine hydroxymethyltransferase 2 [Source:HGNC Symbol;Acc:HGNC:10852]	-
ENSG00000182199	5555.03	5155.24	4838.86	2818.48	2745.78	2924.48	5183.04	2829.58	0.873499	1.59393e-45	9.93348e-44	RGS2	1	192809039	192812283	+	2096	protein_coding	regulator of G protein signaling 2 [Source:HGNC Symbol;Acc:HGNC:9998]	-
ENSG00000116741	296.971	319.058	274.198	56.1314	49.7819	53.8199	296.742	53.2444	2.48116	1.69232e-45	1.05199e-43	TNIP1	5	151029945	151093577	-	5793	protein_coding	TNFAIP3 interacting protein 1 [Source:HGNC Symbol;Acc:HGNC:16903]	-
ENSG00000145901	2285.96	2450.68	2351.21	1192.37	1162.1	1290.89	2362.62	1215.12	0.959399	1.90772e-45	1.18288e-43	HELZ2	20	63558086	63574239	-	12066	protein_coding	helicase with zinc finger 2 [Source:HGNC Symbol;Acc:HGNC:30021]	-
ENSG00000130589	1763.86	1610.16	1658.43	782.438	725.727	835.791	1677.48	781.319	1.10241	1.9183e-45	1.18644e-43	TOM1	22	35299275	35347994	+	5871	protein_coding	target of myb1 membrane trafficking protein [Source:HGNC Symbol;Acc:HGNC:11982]	-
ENSG00000100284	1739.91	1663.9	1659.76	800.298	843.959	867.45	1687.86	837.236	1.01119	2.94486e-45	1.81676e-43	LINC01679	21	43358147	43362349	-	2798	lincRNA	long intergenic non-protein coding RNA 1679 [Source:HGNC Symbol;Acc:HGNC:52469]	-
ENSG00000237989	374.806	331.637	374.87	85.8981	70.0058	80.7298	360.437	78.8779	2.19313	4.41122e-45	2.71456e-43	IP6K2	3	48688003	48740353	-	5624	protein_coding	inositol hexakisphosphate kinase 2 [Source:HGNC Symbol;Acc:HGNC:17313]	-
ENSG00000068745	3866.61	4003.66	3975.21	2265.67	2279.08	2372.82	3948.49	2305.86	0.775912	4.42397e-45	2.71559e-43	KIAA1551	12	31959370	31993107	+	6646	protein_coding	KIAA1551 [Source:HGNC Symbol;Acc:HGNC:25559]	-
ENSG00000174718	2842.78	2541.03	2459.83	1251.05	1367.45	1258.44	2614.55	1292.31	1.01664	5.96344e-45	3.65141e-43	RACK1	5	181236909	181248096	-	5990	protein_coding	receptor for activated C kinase 1 [Source:HGNC Symbol;Acc:HGNC:4399]	-
ENSG00000204628	29471.9	29958.3	27607.9	18112.6	17479.7	18413.5	29012.7	18001.9	0.688621	6.5356e-45	3.99177e-43	HSPA1A	6	31815464	31817946	+	2483	protein_coding	heat shock protein family A (Hsp70) member 1A [Source:HGNC Symbol;Acc:HGNC:5232]	-
ENSG00000204389	257.454	271.028	238.433	35.72	29.558	42.7393	255.638	36.0058	2.82961	7.0347e-45	4.28592e-43	PDCD4	10	110871795	110900006	+	4547	protein_coding	programmed cell death 4 [Source:HGNC Symbol;Acc:HGNC:8763]	-
ENSG00000150593	1920.73	1782.84	1741.89	888.748	924.855	918.104	1815.15	910.569	0.995328	1.9452e-44	1.17634e-42	ANKRD20A19P	13	23939557	23946782	-	2796	transcribed_unprocessed_pseudogene	ankyrin repeat domain 20 family member A19, pseudogene [Source:HGNC Symbol;Acc:HGNC:42737]	-
ENSG00000196593	534.068	592.372	586.81	193.909	142.345	149.588	571.084	161.947	1.82094	2.09472e-44	1.26364e-42	NOL3	16	67170154	67175735	+	2992	protein_coding	nucleolar protein 3 [Source:HGNC Symbol;Acc:HGNC:7869]	-
ENSG00000140939	828.644	928.584	1054.4	326.583	215.462	269.099	937.21	270.382	1.79471	2.29398e-44	1.37706e-42	INTS1	7	1470277	1504367	-	9062	protein_coding	integrator complex subunit 1 [Source:HGNC Symbol;Acc:HGNC:24555]	-
ENSG00000164880	8426.54	8567.67	9048.53	5154.74	4747.95	5263.27	8680.92	5055.32	0.779979	5.64403e-44	3.31496e-42	RBM38	20	57391407	57409333	+	2686	protein_coding	RNA binding motif protein 38 [Source:HGNC Symbol;Acc:HGNC:15818]	-
ENSG00000132819	3726.5	3693.75	3732.8	2104.08	2008.39	2220.86	3717.68	2111.11	0.8164	8.21341e-44	4.81251e-42	VEGFB	11	64234538	64238793	+	1545	protein_coding	vascular endothelial growth factor B [Source:HGNC Symbol;Acc:HGNC:12681]	-
ENSG00000173511	1059.75	991.481	1027.91	431.191	399.811	463.801	1026.38	431.601	1.2498	8.28536e-44	4.84308e-42	MXI1	10	110207605	110287365	+	4607	protein_coding	MAX interactor 1, dimerization protein [Source:HGNC Symbol;Acc:HGNC:7534]	bHLH
ENSG00000119950	1190.28	1236.21	1176.27	534.099	546.045	578.564	1200.92	552.903	1.11909	1.01222e-43	5.90267e-42	JUNB	19	12791496	12793315	+	1820	protein_coding	JunB proto-oncogene, AP-1 transcription factor subunit [Source:HGNC Symbol;Acc:HGNC:6205]	TF_bZIP
ENSG00000171223	1611.78	1428.33	1655.78	654.867	597.383	734.483	1565.3	662.244	1.24042	1.25603e-43	7.28971e-42	MEF2D	1	156463727	156500828	-	6400	protein_coding	myocyte enhancer factor 2D [Source:HGNC Symbol;Acc:HGNC:6997]	SRF
ENSG00000116604	2945.76	2919.55	2931.4	1668.63	1718.25	1624.09	2932.24	1670.33	0.811805	1.43084e-43	8.28468e-42	CLIP2	7	74289475	74405943	+	7315	protein_coding	CAP-Gly domain containing linker protein 2 [Source:HGNC Symbol;Acc:HGNC:2586]	-
ENSG00000106665	1048.98	1046.37	956.381	420.135	457.371	424.227	1017.24	433.911	1.22951	2.02049e-43	1.16712e-41	CNNM1	10	99329099	99394330	+	6413	protein_coding	cyclin and CBS domain divalent metal cation transport mediator 1 [Source:HGNC Symbol;Acc:HGNC:102]	-
ENSG00000119946	507.724	496.312	521.903	160.74	167.236	153.545	508.646	160.507	1.66342	2.15894e-43	1.24416e-41	GPCPD1	20	5544404	5611026	-	7527	protein_coding	glycerophosphocholine phosphodiesterase 1 [Source:HGNC Symbol;Acc:HGNC:26957]	-
ENSG00000125772	1465.69	1573.56	1479.61	758.625	726.505	679.872	1506.29	721.667	1.06239	2.36266e-43	1.35837e-41	RPL3	22	39312882	39320389	-	4787	protein_coding	ribosomal protein L3 [Source:HGNC Symbol;Acc:HGNC:10332]	-
ENSG00000100316	40251.5	38018.2	35028.4	21765.4	20913.8	22835.5	37766	21838.2	0.790289	3.91499e-43	2.2351e-41	TLN2	15	62390526	62844631	+	16209	protein_coding	talin 2 [Source:HGNC Symbol;Acc:HGNC:15447]	-
ENSG00000171914	235.9	241.295	245.056	34.019	40.4478	32.4502	240.75	35.639	2.75418	4.99799e-43	2.84676e-41	MRC2	17	62627401	62693597	+	6860	protein_coding	mannose receptor C type 2 [Source:HGNC Symbol;Acc:HGNC:16875]	-
ENSG00000011028	1817.75	1956.66	2004.16	972.945	856.404	974.298	1926.19	934.549	1.04357	6.58266e-43	3.732e-41	SLC25A6	X	1386152	1392724	-	2164	protein_coding	solute carrier family 25 member 6 [Source:HGNC Symbol;Acc:HGNC:10992]	-
ENSG00000169100	5096.4	4808.74	4970	2892.47	2857.01	3053.49	4958.38	2934.32	0.756719	6.89966e-43	3.90269e-41	PLAC8	4	83090048	83137075	-	3853	protein_coding	placenta specific 8 [Source:HGNC Symbol;Acc:HGNC:19254]	-
ENSG00000145287	1562.69	1470.64	1532.59	724.606	700.836	783.554	1521.97	736.332	1.04726	7.56663e-43	4.2505e-41	FGFBP2	4	15960243	15969309	-	1250	protein_coding	fibroblast growth factor binding protein 2 [Source:HGNC Symbol;Acc:HGNC:29451]	-
ENSG00000137441	428.692	418.549	345.728	1.70095	0.777842	3.16588	397.656	1.88156	7.72657	9.96024e-43	5.56955e-41	RRAGD	6	89364636	89412270	-	5072	protein_coding	Ras related GTP binding D [Source:HGNC Symbol;Acc:HGNC:19903]	-
ENSG00000025039	2024.91	1850.31	1704.8	825.812	925.632	861.118	1860	870.854	1.09494	2.34913e-42	1.31059e-40	DEGS1	1	224175756	224193441	+	2515	protein_coding	delta 4-desaturase, sphingolipid 1 [Source:HGNC Symbol;Acc:HGNC:13709]	-
ENSG00000143753	1717.16	1671.91	1602.8	868.336	839.292	853.995	1663.96	853.874	0.963112	2.48376e-42	1.38255e-40	ZBTB25	14	64449106	64505213	-	12229	protein_coding	zinc finger and BTB domain containing 25 [Source:HGNC Symbol;Acc:HGNC:13112]	ZBTB
ENSG00000089775	2402.11	2487.28	2404.2	1372.67	1295.89	1214.11	2431.2	1294.22	0.910147	3.47835e-42	1.93178e-40	HDLBP	2	241227264	241317061	-	12182	protein_coding	high density lipoprotein binding protein [Source:HGNC Symbol;Acc:HGNC:4857]	-
ENSG00000115677	5161.06	5305.05	4909.07	3061.71	2993.14	3136.59	5125.06	3063.81	0.742576	7.07451e-42	3.90246e-40	AFAP1	4	7758714	7939926	-	10036	protein_coding	actin filament associated protein 1 [Source:HGNC Symbol;Acc:HGNC:24017]	-
ENSG00000196526	1810.56	1635.31	1454.44	658.269	744.395	730.526	1633.44	711.063	1.20003	8.32213e-42	4.57008e-40	FLOT1	6	30727709	30742733	-	3186	protein_coding	flotillin 1 [Source:HGNC Symbol;Acc:HGNC:3757]	-
ENSG00000137312	2849.96	2812.05	2450.56	1358.21	1260.1	1421.48	2704.19	1346.6	1.00664	1.02016e-41	5.5772e-40	UBC	12	124911604	124917368	-	3898	protein_coding	ubiquitin C [Source:HGNC Symbol;Acc:HGNC:12468]	-
ENSG00000150991	24491.7	23283.2	21423.2	13371.2	13762.4	14114.3	23066	13749.3	0.74648	1.13142e-41	6.15796e-40	AK4P1	17	31345519	31346190	+	672	processed_pseudogene	adenylate kinase 4 pseudogene 1 [Source:HGNC Symbol;Acc:HGNC:364]	-
ENSG00000263535	237.098	283.607	172.202	18.7105	24.891	22.9526	230.969	22.1847	3.37935	1.14915e-41	6.24057e-40	GRK3	22	25564849	25729294	+	9303	protein_coding	G protein-coupled receptor kinase 3 [Source:HGNC Symbol;Acc:HGNC:290]	-
ENSG00000100077	8445.7	8001.6	7362.28	4238.77	4700.5	4281.06	7936.53	4406.78	0.84887	1.30909e-41	7.09343e-40	HIC1	17	2054154	2063241	+	8108	protein_coding	HIC ZBTB transcriptional repressor 1 [Source:HGNC Symbol;Acc:HGNC:4909]	ZBTB
ENSG00000177374	1045.38	981.188	1002.74	464.36	399.811	440.057	1009.77	434.743	1.21665	2.03864e-41	1.10222e-39	RBM33	7	155644451	155781485	+	13132	protein_coding	RNA binding motif protein 33 [Source:HGNC Symbol;Acc:HGNC:27223]	-
ENSG00000184863	5538.26	5394.25	5400.51	3321.11	3336.94	3046.36	5444.34	3234.81	0.751173	2.13527e-41	1.15192e-39	SOX12	20	325595	330224	+	4630	protein_coding	SRY-box 12 [Source:HGNC Symbol;Acc:HGNC:11198]	HMG
ENSG00000177732	2496.71	2590.2	2608.19	1339.5	1147.32	1375.57	2565.03	1287.46	0.99473	2.40023e-41	1.29201e-39	PLEKHB1	11	73646178	73662819	+	4933	protein_coding	pleckstrin homology domain containing B1 [Source:HGNC Symbol;Acc:HGNC:19079]	-
ENSG00000021300	1159.14	1219.05	1099.44	488.173	525.044	550.071	1159.21	521.096	1.15366	2.85143e-41	1.52817e-39	RNF187	1	228487061	228495766	+	3285	protein_coding	ring finger protein 187 [Source:HGNC Symbol;Acc:HGNC:27146]	-
ENSG00000168159	6606.4	6717.37	6213.83	3792.27	3754.64	4061.82	6512.53	3869.58	0.751247	4.03593e-41	2.15825e-39	ADAMTS7	15	78759203	78811431	-	7730	protein_coding	ADAM metallopeptidase with thrombospondin type 1 motif 7 [Source:HGNC Symbol;Acc:HGNC:223]	-
ENSG00000136378	749.612	739.894	833.191	319.779	270.689	288.886	774.232	293.118	1.4015	4.05675e-41	2.16466e-39	SND1	7	127652180	128092609	+	6500	protein_coding	staphylococcal nuclease and tudor domain containing 1 [Source:HGNC Symbol;Acc:HGNC:30646]	-
ENSG00000197157	4461.75	4319.29	3874.54	2142.35	2286.08	2377.57	4218.52	2268.67	0.895089	4.58175e-41	2.43948e-39	JUND	19	18279760	18281622	-	1863	protein_coding	JunD proto-oncogene, AP-1 transcription factor subunit [Source:HGNC Symbol;Acc:HGNC:6206]	TF_bZIP
ENSG00000130522	3822.3	4112.3	3862.61	2080.26	1679.36	2053.07	3932.4	1937.57	1.02167	7.29326e-41	3.87476e-39	ADAMTSL2	9	133532164	133575519	+	4677	protein_coding	ADAMTS like 2 [Source:HGNC Symbol;Acc:HGNC:14631]	-
ENSG00000197859	234.703	260.735	276.847	23.8133	35.0029	47.4881	257.428	35.4348	2.85418	8.82832e-41	4.67005e-39	RPL13A	19	49487554	49492308	+	2369	protein_coding	ribosomal protein L13a [Source:HGNC Symbol;Acc:HGNC:10304]	-
ENSG00000142541	63899	59954.3	57928.6	35631.6	35192.7	38858	60594	36560.7	0.728891	9.50624e-41	5.00703e-39	NEBL	10	20779973	21174187	-	13654	protein_coding	nebulette [Source:HGNC Symbol;Acc:HGNC:16932]	-
ENSG00000078114	408.335	426.554	366.922	109.711	88.674	66.4834	400.603	88.2896	2.18633	1.06578e-40	5.6015e-39	USP11	X	47232690	47248328	+	5269	protein_coding	ubiquitin specific peptidase 11 [Source:HGNC Symbol;Acc:HGNC:12609]	-
ENSG00000102226	4109.69	4124.88	4120.92	2432.36	2433.87	2577.81	4118.5	2481.35	0.730914	1.21382e-40	6.33877e-39	RPS3	11	75399486	75422280	+	5894	protein_coding	ribosomal protein S3 [Source:HGNC Symbol;Acc:HGNC:10420]	-
ENSG00000149273	43493	41796.6	40345.5	26699	25917.7	27706.2	41878.4	26774.3	0.645391	1.72307e-40	8.95995e-39	RPL28	19	55385345	55403250	+	6933	protein_coding	ribosomal protein L28 [Source:HGNC Symbol;Acc:HGNC:10330]	-
ENSG00000108107	23302.6	24070	23785	13515.8	13893	15438.4	23719.2	14282.4	0.731778	2.86443e-40	1.48321e-38	EIF3F	11	7970251	8001862	+	9431	protein_coding	eukaryotic translation initiation factor 3 subunit F [Source:HGNC Symbol;Acc:HGNC:3275]	-
ENSG00000175390	5613.7	5608.1	5334.27	3049.81	3248.27	3414.4	5518.69	3237.49	0.769424	2.88113e-40	1.4887e-38	CCNI	4	77047158	77076005	-	3741	protein_coding	cyclin I [Source:HGNC Symbol;Acc:HGNC:1595]	-
ENSG00000118816	5313.14	5439.99	5044.18	3024.29	3172.82	3248.98	5265.77	3148.7	0.742016	3.94509e-40	2.0299e-38	GANAB	11	62624826	62646726	-	5030	protein_coding	glucosidase II alpha subunit [Source:HGNC Symbol;Acc:HGNC:4138]	-
ENSG00000089597	8822.9	8431.59	8203.42	5178.55	5138.43	5454.8	8485.97	5257.26	0.690854	4.57313e-40	2.34811e-38	DUSP2	2	96143166	96145440	-	1932	protein_coding	dual specificity phosphatase 2 [Source:HGNC Symbol;Acc:HGNC:3068]	-
ENSG00000158050	951.983	865.687	850.411	345.293	294.802	379.905	889.36	340	1.38798	1.15941e-39	5.94066e-38	PLP2	X	49171926	49175239	+	1279	protein_coding	proteolipid protein 2 [Source:HGNC Symbol;Acc:HGNC:9087]	-
ENSG00000102007	1997.37	2026.42	1933.96	1054.59	1047.75	1123.89	1985.91	1075.41	0.885145	1.72077e-39	8.79853e-38	PRPF6	20	63981135	64033100	+	3044	protein_coding	pre-mRNA processing factor 6 [Source:HGNC Symbol;Acc:HGNC:15860]	-
ENSG00000101161	4216.27	4114.59	3985.8	2426.41	2453.31	2550.11	4105.55	2476.61	0.729318	1.95264e-39	9.96335e-38	PPDPF	20	63520724	63522206	+	1094	protein_coding	pancreatic progenitor cell differentiation and proliferation factor [Source:HGNC Symbol;Acc:HGNC:16142]	-
ENSG00000125534	3227.16	3315.23	3693.06	1683.94	1530.79	1865.49	3411.82	1693.41	1.01027	2.14146e-39	1.09041e-37	BACH2	6	89926529	90296908	-	9786	protein_coding	BTB domain and CNC homolog 2 [Source:HGNC Symbol;Acc:HGNC:14078]	TF_bZIP
ENSG00000112182	1436.96	1277.37	1239.85	596.184	637.831	611.805	1318.06	615.273	1.0992	2.2454e-39	1.14096e-37	FBXL20	17	39252644	39402523	-	11079	protein_coding	F-box and leucine rich repeat protein 20 [Source:HGNC Symbol;Acc:HGNC:24679]	-
ENSG00000108306	1680.04	1711.93	1649.16	897.252	915.52	876.948	1680.38	896.573	0.906541	2.72319e-39	1.38088e-37	GDE1	16	19501689	19522145	-	4416	protein_coding	glycerophosphodiester phosphodiesterase 1 [Source:HGNC Symbol;Acc:HGNC:29644]	-
ENSG00000006007	2578.14	2234.55	2324.72	1179.61	1288.11	1241.02	2379.14	1236.25	0.944115	4.14115e-39	2.09124e-37	ATG2A	11	64894546	64917248	-	7870	protein_coding	autophagy related 2A [Source:HGNC Symbol;Acc:HGNC:29028]	-
ENSG00000110046	1959.05	1844.59	1873.02	1040.13	963.747	1029.7	1892.22	1011.19	0.904327	4.6974e-39	2.36726e-37	RPL13	16	89560657	89566828	+	6172	protein_coding	ribosomal protein L13 [Source:HGNC Symbol;Acc:HGNC:10303]	-
ENSG00000167526	28315.2	28248.6	27091.3	16868.3	16067.1	18292.4	27885	17076	0.70756	6.87057e-39	3.45532e-37	AIG1	6	143060496	143340304	+	7677	protein_coding	androgen induced 1 [Source:HGNC Symbol;Acc:HGNC:21607]	-
ENSG00000146416	817.867	762.765	756.362	312.975	340.695	299.175	778.998	317.615	1.2942	8.65033e-39	4.33259e-37	SARAF	8	30063012	30083208	-	2990	protein_coding	store-operated calcium entry associated regulatory factor [Source:HGNC Symbol;Acc:HGNC:28789]	-
ENSG00000133872	5191	5085.48	4682.56	2831.24	3015.69	2973.55	4986.35	2940.16	0.762266	1.43144e-38	7.1258e-37	UBALD2	17	76265202	76271299	+	1797	protein_coding	UBA like domain containing 2 [Source:HGNC Symbol;Acc:HGNC:28438]	-
ENSG00000185262	3087.06	3262.62	3196.33	1763.04	1606.24	1866.28	3182	1745.19	0.866734	1.47293e-38	7.31746e-37	GPR162	12	6821545	6829972	+	3295	protein_coding	G protein-coupled receptor 162 [Source:HGNC Symbol;Acc:HGNC:16693]	-
ENSG00000250510	484.972	470.01	568.265	155.637	136.9	170.166	507.749	154.234	1.71785	1.47974e-38	7.33641e-37	TXNIP	1	145992435	145996600	-	3625	protein_coding	thioredoxin interacting protein [Source:HGNC Symbol;Acc:HGNC:16952]	-
ENSG00000265972	11399.8	10392.8	9265.77	5734.76	5702.36	5746.86	10352.8	5727.99	0.854126	1.61026e-38	7.9674e-37	PLXNB3	X	153764196	153779346	+	7007	protein_coding	plexin B3 [Source:HGNC Symbol;Acc:HGNC:9105]	-
ENSG00000198753	396.36	445.995	523.228	121.618	109.676	136.924	455.194	122.739	1.88953	1.76715e-38	8.72599e-37	PLOD1	1	11934205	11975538	+	5320	protein_coding	procollagen-lysine,2-oxoglutarate 5-dioxygenase 1 [Source:HGNC Symbol;Acc:HGNC:9081]	-
ENSG00000083444	1096.88	1096.69	965.653	487.323	424.702	467.758	1053.07	459.928	1.19685	2.05724e-38	1.0138e-36	FUT11	10	73772291	73780251	+	4910	protein_coding	fucosyltransferase 11 [Source:HGNC Symbol;Acc:HGNC:19233]	-
ENSG00000196968	1986.59	1809.14	1743.21	900.654	990.193	912.564	1846.31	934.47	0.982451	2.36082e-38	1.16107e-36	MAL	2	95025677	95053996	+	1457	protein_coding	mal, T cell differentiation protein [Source:HGNC Symbol;Acc:HGNC:6817]	-
ENSG00000172005	313.735	260.735	270.224	54.4305	59.8939	59.3602	281.565	57.8948	2.28085	2.43498e-38	1.19514e-36	PTK2	8	140657900	141002216	-	13742	protein_coding	protein tyrosine kinase 2 [Source:HGNC Symbol;Acc:HGNC:9611]	-
ENSG00000169398	1373.49	1326.55	1340.52	635.306	709.392	664.042	1346.85	669.58	1.00764	2.54436e-38	1.24633e-36	ANKRD24	19	4183354	4224814	+	4474	protein_coding	ankyrin repeat domain 24 [Source:HGNC Symbol;Acc:HGNC:29424]	-
ENSG00000089847	340.079	457.43	456.996	109.711	88.674	107.64	418.169	102.008	2.03635	2.71161e-38	1.3256e-36	-	13	21995417	22009652	-	1736	-	-	-
novel.65	161.657	155.526	161.605	8.50476	11.6676	4.74881	159.596	8.30707	4.26161	2.76492e-38	1.34897e-36	ZDBF2	2	206274663	206314438	+	10912	protein_coding	zinc finger DBF-type containing 2 [Source:HGNC Symbol;Acc:HGNC:29313]	-
ENSG00000204186	981.919	916.004	794.776	251.741	361.697	278.597	897.567	297.345	1.59303	3.76251e-38	1.8284e-36	KMT2E	7	105014179	105114361	+	9231	protein_coding	lysine methyltransferase 2E [Source:HGNC Symbol;Acc:HGNC:18541]	-
ENSG00000005483	4254.58	4029.96	3814.93	2142.35	2412.09	2260.44	4033.16	2271.62	0.828165	9.69161e-38	4.68179e-36	C4orf47	4	185426249	185449826	+	1366	protein_coding	chromosome 4 open reading frame 47 [Source:HGNC Symbol;Acc:HGNC:34346]	-
ENSG00000205129	153.275	178.398	193.396	14.4581	13.2233	19.7867	175.023	15.8227	3.46531	1.17543e-37	5.66705e-36	RAC2	22	37225261	37244448	-	2532	protein_coding	Rac family small GTPase 2 [Source:HGNC Symbol;Acc:HGNC:9802]	-
ENSG00000128340	7909.24	7999.32	7701.38	4578.96	4507.6	5092.31	7869.98	4726.29	0.735693	1.26353e-37	6.07984e-36	KIAA2013	1	11919591	11926428	-	3281	protein_coding	KIAA2013 [Source:HGNC Symbol;Acc:HGNC:28513]	-
ENSG00000116685	2436.84	2229.97	2202.86	1296.98	1240.66	1252.9	2289.89	1263.51	0.858269	1.80005e-37	8.61072e-36	TCAF2	7	143620952	143730409	+	6409	protein_coding	TRPM8 channel associated factor 2 [Source:HGNC Symbol;Acc:HGNC:26878]	-
ENSG00000170379	204.766	188.69	176.175	24.6638	11.6676	22.9526	189.877	19.7613	3.27267	2.20419e-37	1.05234e-35	WDR45B	17	82614562	82648553	-	3542	protein_coding	WD repeat domain 45B [Source:HGNC Symbol;Acc:HGNC:25072]	-
ENSG00000141580	2854.75	2751.44	2735.36	1595.49	1508.24	1667.62	2780.52	1590.45	0.8061	2.26853e-37	1.08095e-35	ZFP36	19	39406813	39409412	+	2010	protein_coding	ZFP36 ring finger protein [Source:HGNC Symbol;Acc:HGNC:12862]	-
ENSG00000128016	1159.14	1232.78	1188.19	555.361	528.155	611.805	1193.37	565.107	1.07862	3.21046e-37	1.5209e-35	PCMTD1	8	51817575	51899186	-	7323	protein_coding	protein-L-isoaspartate (D-aspartate) O-methyltransferase domain containing 1 [Source:HGNC Symbol;Acc:HGNC:30483]	-
ENSG00000168300	1783.02	1827.43	1606.77	872.589	931.077	838.957	1739.08	880.874	0.981965	3.24041e-37	1.53213e-35	TBCD	17	82752064	82945922	+	13546	protein_coding	tubulin folding cofactor D [Source:HGNC Symbol;Acc:HGNC:11581]	-
ENSG00000141556	4412.65	4558.29	4593.81	2830.38	2631.44	2826.34	4521.58	2762.72	0.710825	4.81167e-37	2.25761e-35	RPL18A	19	17859876	17864153	+	3527	protein_coding	ribosomal protein L18a [Source:HGNC Symbol;Acc:HGNC:10311]	-
ENSG00000105640	16279.5	16047.8	15737.9	10120.7	9626.58	10737.1	16021.7	10161.4	0.656974	7.12576e-37	3.33698e-35	MALAT1	11	65497688	65506516	+	8829	lincRNA	metastasis associated lung adenocarcinoma transcript 1 [Source:HGNC Symbol;Acc:HGNC:29665]	-
ENSG00000251562	9129.45	10667.3	11104.4	5790.89	5864.15	5562.44	10300.4	5739.16	0.843672	7.46122e-37	3.48077e-35	RPL18	19	48615328	48619536	-	4209	protein_coding	ribosomal protein L18 [Source:HGNC Symbol;Acc:HGNC:10310]	-
ENSG00000063177	17948.8	17033.6	16708.9	10323.9	9644.47	11127.3	17230.4	10365.2	0.733256	1.00899e-36	4.68032e-35	RPS28	19	8321158	8323340	+	2119	protein_coding	ribosomal protein S28 [Source:HGNC Symbol;Acc:HGNC:10418]	-
ENSG00000233927	3931.27	4103.15	4013.62	2502.1	2538.88	2465.43	4016.01	2502.13	0.682658	1.17077e-36	5.41028e-35	PLCH2	1	2425980	2505530	+	10781	protein_coding	phospholipase C eta 2 [Source:HGNC Symbol;Acc:HGNC:29037]	-
ENSG00000149527	235.9	224.141	249.03	38.2714	49.0041	41.1564	236.357	42.8106	2.4613	1.25861e-36	5.80525e-35	ANGPTL4	19	8363289	8374373	+	2482	protein_coding	angiopoietin like 4 [Source:HGNC Symbol;Acc:HGNC:16039]	-
ENSG00000167772	216.741	281.32	262.276	53.58	37.3364	41.1564	253.446	44.0243	2.52996	1.71439e-36	7.89264e-35	ADM	11	10304680	10307397	+	2718	protein_coding	adrenomedullin [Source:HGNC Symbol;Acc:HGNC:259]	-
ENSG00000148926	323.315	333.924	311.287	4.25238	0.777842	0	322.842	1.67674	7.64587	2.38343e-36	1.09112e-34	TMEM74B	20	1180561	1185415	-	2210	protein_coding	transmembrane protein 74B [Source:HGNC Symbol;Acc:HGNC:15893]	-
ENSG00000125895	192.791	210.418	184.123	26.3648	27.2245	30.0758	195.778	27.8884	2.8116	2.57509e-36	1.17447e-34	RUBCNL	13	46342000	46438190	-	6105	protein_coding	RUN and cysteine rich domain containing beclin 1 interacting protein like [Source:HGNC Symbol;Acc:HGNC:20420]	-
ENSG00000102445	526.884	486.02	484.814	173.497	181.237	174.915	499.239	176.55	1.49955	3.54458e-36	1.61064e-34	CREB3	9	35732335	35737004	+	1903	protein_coding	cAMP responsive element binding protein 3 [Source:HGNC Symbol;Acc:HGNC:2347]	TF_bZIP
ENSG00000107175	1812.96	1754.25	1665.06	884.495	894.519	978.256	1744.09	919.09	0.924388	3.55755e-36	1.61355e-34	TCP11L2	12	106301929	106347015	+	6558	protein_coding	t-complex 11 like 2 [Source:HGNC Symbol;Acc:HGNC:28627]	-
ENSG00000166046	383.188	301.904	353.676	85.0476	87.1183	93.3933	346.256	88.5198	1.96632	4.40029e-36	1.99209e-34	PIK3R6	17	8802723	8867677	-	3564	protein_coding	phosphoinositide-3-kinase regulatory subunit 6 [Source:HGNC Symbol;Acc:HGNC:27101]	-
ENSG00000276231	216.741	229.859	222.537	41.6733	38.8921	40.3649	223.046	40.3101	2.46916	4.68815e-36	2.11459e-34	CD4	12	6786858	6820808	+	4583	protein_coding	CD4 molecule [Source:HGNC Symbol;Acc:HGNC:1678]	-
ENSG00000010610	203.569	214.992	203.993	36.5705	32.6694	31.6588	207.518	33.6329	2.62763	4.94279e-36	2.22534e-34	AL591845.1	1	36323734	36329221	+	1838	antisense	novel transcript, antisense to EVA1B	-
ENSG00000116883	408.335	497.456	551.045	122.469	76.2285	132.967	485.612	110.555	2.13618	5.41124e-36	2.43178e-34	DDIT3	12	57516588	57521737	-	1307	protein_coding	DNA damage inducible transcript 3 [Source:HGNC Symbol;Acc:HGNC:2726]	TF_bZIP
ENSG00000175197	1184.29	1112.7	1037.18	546.856	486.929	520.787	1111.39	518.191	1.10214	5.78638e-36	2.5956e-34	SLC29A4	7	5274369	5306870	+	5811	protein_coding	solute carrier family 29 member 4 [Source:HGNC Symbol;Acc:HGNC:23097]	-
ENSG00000164638	1795	1953.23	1935.28	962.739	872.739	1044.74	1894.5	960.072	0.9807	8.04869e-36	3.59724e-34	OAZ1	19	2269509	2273490	+	3436	protein_coding	ornithine decarboxylase antizyme 1 [Source:HGNC Symbol;Acc:HGNC:8095]	-
ENSG00000104904	8917.5	8813.54	8853.81	4973.59	4952.52	5746.06	8861.62	5224.06	0.762324	9.82039e-36	4.36517e-34	SPRY1	4	123396795	123403760	+	3963	protein_coding	sprouty RTK signaling antagonist 1 [Source:HGNC Symbol;Acc:HGNC:11269]	-
ENSG00000164056	353.251	301.904	276.847	82.4962	60.6717	61.7346	310.668	68.3008	2.19008	1.53566e-35	6.80134e-34	COL16A1	1	31652247	31704319	-	9269	protein_coding	collagen type XVI alpha 1 chain [Source:HGNC Symbol;Acc:HGNC:2193]	-
ENSG00000084636	366.424	381.954	419.907	125.87	103.453	113.18	389.428	114.168	1.77099	2.05069e-35	9.00098e-34	PXDN	2	1631887	1744852	-	11257	protein_coding	peroxidasin [Source:HGNC Symbol;Acc:HGNC:14966]	-
ENSG00000130508	5589.76	5579.51	4964.7	3092.33	3299.61	3011.54	5377.99	3134.49	0.779126	2.16523e-35	9.46979e-34	NISCH	3	52455118	52493071	+	9161	protein_coding	nischarin [Source:HGNC Symbol;Acc:HGNC:18006]	-
ENSG00000010322	5775.36	5983.19	6129.05	3682.56	3272.38	3700.12	5962.53	3551.69	0.747485	2.47317e-35	1.07973e-33	SAT2	17	7626234	7627876	-	1643	protein_coding	spermidine/spermine N1-acetyltransferase family member 2 [Source:HGNC Symbol;Acc:HGNC:23160]	-
ENSG00000141504	1190.28	1236.21	1164.35	593.632	556.935	626.843	1196.94	592.47	1.01514	3.353e-35	1.46124e-33	WDR26	1	224385143	224437033	-	10976	protein_coding	WD repeat domain 26 [Source:HGNC Symbol;Acc:HGNC:21208]	-
ENSG00000162923	4890.44	4854.48	4502.41	2957.96	2928.58	2979.88	4749.11	2955.47	0.684639	3.79538e-35	1.65109e-33	TBC1D9B	5	179862066	179907859	-	11473	protein_coding	TBC1 domain family member 9B [Source:HGNC Symbol;Acc:HGNC:29097]	-
ENSG00000197226	5285.6	5287.9	5442.89	3524.37	3336.17	3402.52	5338.8	3421.02	0.642102	4.28956e-35	1.85618e-33	FSCN1	7	5592823	5606655	+	3692	protein_coding	fascin actin-bundling protein 1 [Source:HGNC Symbol;Acc:HGNC:11148]	-
ENSG00000075618	854.988	827.949	850.411	389.518	315.026	371.99	844.449	358.845	1.23566	4.64975e-35	2.00496e-33	IER2	19	13150415	13154908	+	3072	protein_coding	immediate early response 2 [Source:HGNC Symbol;Acc:HGNC:28871]	-
ENSG00000160888	2081.19	2258.56	2340.62	1204.27	1169.1	1280.6	2226.79	1217.99	0.870105	4.89684e-35	2.10779e-33	SAP30	4	173369969	173377532	+	1320	protein_coding	Sin3A associated protein 30 [Source:HGNC Symbol;Acc:HGNC:10532]	-
ENSG00000164105	877.74	890.846	797.426	400.574	374.142	376.739	855.337	383.819	1.15761	7.2771e-35	3.12685e-33	CBX4	17	79833156	79839429	-	2880	protein_coding	chromobox 4 [Source:HGNC Symbol;Acc:HGNC:1554]	-
ENSG00000141582	5911.87	5730.46	5662.78	3721.68	3330.72	3601.98	5768.37	3551.46	0.700034	1.02561e-34	4.38237e-33	NCOR2	12	124324415	124567589	-	13975	protein_coding	nuclear receptor corepressor 2 [Source:HGNC Symbol;Acc:HGNC:7673]	MYB
ENSG00000196498	6074.73	5783.06	6258.86	3875.62	3732.87	3887.7	6038.89	3832.06	0.655956	1.02706e-34	4.38237e-33	PRKCB	16	23835946	24220611	+	11086	protein_coding	protein kinase C beta [Source:HGNC Symbol;Acc:HGNC:9395]	-
ENSG00000166501	3562.45	3372.41	3155.26	1890.61	2036.39	1873.41	3363.37	1933.47	0.798929	1.28154e-34	5.44175e-33	BEND5	1	48727523	48776969	-	2138	protein_coding	BEN domain containing 5 [Source:HGNC Symbol;Acc:HGNC:25668]	-
ENSG00000162373	752.007	598.09	645.094	220.273	242.687	264.351	665.063	242.437	1.45477	1.28201e-34	5.44175e-33	CUTALP	9	120824828	120854385	+	7224	transcribed_unitary_pseudogene	cutA divalent cation tolerance homolog-like, pseudogene [Source:HGNC Symbol;Acc:HGNC:27367]	-
ENSG00000226752	3913.31	3591.97	3531.46	2246.11	2195.07	2187.62	3678.91	2209.6	0.735774	1.48907e-34	6.27717e-33	ZKSCAN1	7	100015572	100041689	+	10319	protein_coding	zinc finger with KRAB and SCAN domains 1 [Source:HGNC Symbol;Acc:HGNC:13101]	zf-C2H2
ENSG00000106261	4503.66	4249.53	4086.48	2519.96	2693.67	2550.9	4279.89	2588.18	0.72572	1.5367e-34	6.46683e-33	AL162274.1	10	131980240	131981337	+	1098	antisense	novel transcript, antisense to BNIP3	-
ENSG00000273521	155.67	187.546	174.851	24.6638	14.779	18.9953	172.689	19.4794	3.15561	1.63463e-34	6.86715e-33	RNASET2	6	166929504	166957191	-	7643	protein_coding	ribonuclease T2 [Source:HGNC Symbol;Acc:HGNC:21686]	-
ENSG00000026297	972.34	1005.2	1080.9	423.537	342.251	469.341	1019.48	411.71	1.30818	1.64142e-34	6.88384e-33	GAS5	1	173863900	173868882	-	3631	processed_transcript	growth arrest specific 5 [Source:HGNC Symbol;Acc:HGNC:16355]	-
ENSG00000234741	4617.42	4430.21	3960.64	2475.74	2275.19	2543.78	4336.09	2431.57	0.835023	2.46028e-34	1.03004e-32	MME	3	155024124	155183729	+	9620	protein_coding	membrane metalloendopeptidase [Source:HGNC Symbol;Acc:HGNC:7154]	-
ENSG00000196549	168.842	172.68	143.06	17.86	17.8904	15.0379	161.527	16.9294	3.25684	2.52071e-34	1.05354e-32	SLC48A1	12	47753916	47782753	+	4921	protein_coding	solute carrier family 48 member 1 [Source:HGNC Symbol;Acc:HGNC:26035]	-
ENSG00000211584	869.358	855.395	949.758	422.687	370.253	406.815	891.504	399.918	1.15639	2.84727e-34	1.18799e-32	RRAGA	9	19049395	19050983	+	1589	protein_coding	Ras related GTP binding A [Source:HGNC Symbol;Acc:HGNC:16963]	-
ENSG00000155876	1652.5	1791.98	1555.11	847.074	825.291	910.981	1666.53	861.115	0.953363	3.0312e-34	1.26259e-32	ANTXR2	4	79901149	80125454	-	9864	protein_coding	ANTXR cell adhesion molecule 2 [Source:HGNC Symbol;Acc:HGNC:21732]	-
ENSG00000163297	973.537	859.969	833.191	350.396	405.256	394.152	888.899	383.268	1.21318	3.34608e-34	1.38902e-32	OBSCN	1	228208130	228378874	+	32290	protein_coding	obscurin, cytoskeletal calmodulin and titin-interacting RhoGEF [Source:HGNC Symbol;Acc:HGNC:15719]	-
ENSG00000154358	3669.03	3859.57	3971.23	2286.93	2222.3	1943.06	3833.28	2150.76	0.833789	3.56802e-34	1.4775e-32	AKR7A2	1	19303965	19312146	-	1781	protein_coding	aldo-keto reductase family 7 member A2 [Source:HGNC Symbol;Acc:HGNC:389]	-
ENSG00000053371	1269.31	1207.62	1135.21	629.352	591.938	577.772	1204.04	599.688	1.00671	3.57128e-34	1.4775e-32	RNF5	6	32178354	32180793	+	1178	protein_coding	ring finger protein 5 [Source:HGNC Symbol;Acc:HGNC:10068]	-
ENSG00000204308	3035.57	2841.79	2943.32	1598.9	1548.68	1795.05	2940.23	1647.54	0.835437	3.75872e-34	1.55242e-32	TNFRSF10B	8	23020133	23069179	-	5158	protein_coding	TNF receptor superfamily member 10b [Source:HGNC Symbol;Acc:HGNC:11905]	-
ENSG00000120889	2265.6	2368.35	2153.84	1210.23	1224.32	1340.75	2262.6	1258.43	0.84668	4.60693e-34	1.89955e-32	PIEZO1	16	88715338	88785220	-	11292	protein_coding	piezo type mechanosensitive ion channel component 1 [Source:HGNC Symbol;Acc:HGNC:28993]	-
ENSG00000103335	9990.43	10703.9	10243.3	6736.62	5863.38	6307.22	10312.5	6302.4	0.710637	4.88083e-34	2.0091e-32	PROSER2	10	11823339	11872277	+	3663	protein_coding	proline and serine rich 2 [Source:HGNC Symbol;Acc:HGNC:23728]	-
ENSG00000148426	314.933	333.924	381.493	74.8419	104.231	80.7298	343.45	86.6009	1.98364	6.18275e-34	2.52801e-32	FLNA	X	154348524	154374638	-	10585	protein_coding	filamin A [Source:HGNC Symbol;Acc:HGNC:3754]	-
ENSG00000196924	31259.8	30197.3	29124.6	19472.5	20057.4	20796.6	30193.9	20108.9	0.586441	6.47951e-34	2.64493e-32	FAH	15	80152490	80186946	+	7203	protein_coding	fumarylacetoacetate hydrolase [Source:HGNC Symbol;Acc:HGNC:3579]	-
ENSG00000103876	587.954	619.818	593.433	238.133	249.687	247.73	600.402	245.184	1.29198	8.05888e-34	3.27327e-32	TLDC1	16	84476421	84554033	-	8159	protein_coding	TBC/LysM-associated domain containing 1 [Source:HGNC Symbol;Acc:HGNC:29325]	-
ENSG00000140950	1792.6	1850.31	1749.83	1013.77	1015.86	1036.03	1797.58	1021.89	0.815177	9.15834e-34	3.71368e-32	USP7	16	8892094	8964514	-	7969	protein_coding	ubiquitin specific peptidase 7 [Source:HGNC Symbol;Acc:HGNC:12630]	-
ENSG00000187555	5598.14	5307.34	4984.57	3198.64	3287.16	3323.38	5296.68	3269.73	0.696124	1.31036e-33	5.28721e-32	RPL13AP5	10	96750288	96750899	+	612	processed_pseudogene	ribosomal protein L13a pseudogene 5 [Source:HGNC Symbol;Acc:HGNC:23736]	-
ENSG00000236552	3854.63	3712.05	3495.69	2090.47	1917.38	2246.19	3687.46	2084.68	0.823157	1.951e-33	7.80781e-32	CDH4	20	61252426	61940617	+	7351	protein_coding	cadherin 4 [Source:HGNC Symbol;Acc:HGNC:1763]	-
ENSG00000179242	1322	1406.6	1226.6	651.465	629.274	698.867	1318.4	659.869	0.999461	2.18022e-33	8.69674e-32	TAF15	17	35713791	35864615	+	5909	protein_coding	TATA-box binding protein associated factor 15 [Source:HGNC Symbol;Acc:HGNC:11547]	-
ENSG00000270647	5904.69	5801.36	6196.61	3632.38	3659.75	3945.47	5967.55	3745.87	0.671527	2.7724e-33	1.1023e-31	RSRP1	1	25242237	25338213	-	6804	protein_coding	arginine and serine rich protein 1 [Source:HGNC Symbol;Acc:HGNC:25234]	-
ENSG00000117616	3998.33	4223.23	4273.25	2516.56	2290.75	2607.1	4164.93	2471.47	0.752964	4.0728e-33	1.61149e-31	TRADD	16	67154180	67160298	-	2567	protein_coding	TNFRSF1A associated via death domain [Source:HGNC Symbol;Acc:HGNC:12030]	-
ENSG00000102871	1001.08	1076.11	1042.48	536.651	448.815	486.753	1039.89	490.74	1.08459	5.09075e-33	2.00777e-31	PRRC2A	6	31620720	31637771	+	9115	protein_coding	proline rich coiled-coil 2A [Source:HGNC Symbol;Acc:HGNC:13918]	-
ENSG00000204469	13696.6	13426.7	13221.1	8855.16	8867.4	9402.65	13448.1	9041.74	0.572748	5.81405e-33	2.28935e-31	HIVEP3	1	41506365	42035925	-	14410	protein_coding	human immunodeficiency virus type I enhancer binding protein 3 [Source:HGNC Symbol;Acc:HGNC:13561]	zf-C2H2
ENSG00000127124	2945.76	2703.41	2756.55	1614.2	1722.92	1568.69	2801.91	1635.27	0.776743	6.21924e-33	2.44497e-31	SLC22A17	14	23346306	23352912	-	4278	protein_coding	solute carrier family 22 member 17 [Source:HGNC Symbol;Acc:HGNC:23095]	-
ENSG00000092096	956.773	906.856	992.146	465.211	378.031	438.474	951.925	427.239	1.15627	6.4871e-33	2.54619e-31	EEF1A2	20	63488012	63499322	-	4910	protein_coding	eukaryotic translation elongation factor 1 alpha 2 [Source:HGNC Symbol;Acc:HGNC:3192]	-
ENSG00000101210	1143.58	1113.84	1151.1	541.753	529.711	611.805	1136.17	561.09	1.01745	6.92662e-33	2.71435e-31	SFMBT2	10	7158624	7411486	-	9953	protein_coding	Scm like with four mbt domains 2 [Source:HGNC Symbol;Acc:HGNC:20256]	-
ENSG00000198879	2079.99	2005.83	1985.62	1120.08	1212.66	1165.83	2023.81	1166.19	0.795053	7.68703e-33	3.00752e-31	TSPAN9	12	3077355	3286564	+	6905	protein_coding	tetraspanin 9 [Source:HGNC Symbol;Acc:HGNC:21640]	-
ENSG00000011105	481.38	487.163	393.414	147.132	152.457	154.336	453.986	151.309	1.58668	8.76827e-33	3.41963e-31	CLMN	14	95181940	95319906	-	15701	protein_coding	calmin [Source:HGNC Symbol;Acc:HGNC:19972]	-
ENSG00000165959	478.985	448.282	378.843	105.459	145.457	133.758	435.37	128.225	1.76237	1.01089e-32	3.92995e-31	DDX3Y	Y	12904108	12920478	+	5738	protein_coding	DEAD-box helicase 3 Y-linked [Source:HGNC Symbol;Acc:HGNC:2699]	-
ENSG00000067048	1162.74	1164.16	1062.35	505.183	592.716	496.251	1129.75	531.383	1.0882	1.13504e-32	4.39168e-31	HDAC3	5	141620876	141636870	-	4631	protein_coding	histone deacetylase 3 [Source:HGNC Symbol;Acc:HGNC:4854]	-
ENSG00000171720	2901.45	2894.39	2710.19	1587.84	1614.8	1764.98	2835.34	1655.87	0.776112	1.34723e-32	5.19628e-31	AC008038.1	7	133034607	133035920	-	1314	processed_pseudogene	eukaryotic translation elongation factor 1 gamma (	-
ENSG00000283041	4882.06	4915.09	4429.55	2706.22	2575.44	2968.01	4742.23	2749.89	0.786524	1.48506e-32	5.71889e-31	ARID3B	15	74541177	74598131	+	6212	protein_coding	AT-rich interaction domain 3B [Source:HGNC Symbol;Acc:HGNC:14350]	ARID
ENSG00000179361	2350.62	2476.99	2379.03	1444.96	1425.78	1468.97	2402.21	1446.57	0.731958	1.64381e-32	6.31039e-31	ACTR1B	2	97655963	97664107	-	2892	protein_coding	ARP1 actin related protein 1 homolog B [Source:HGNC Symbol;Acc:HGNC:168]	-
ENSG00000115073	2002.16	1961.23	1919.39	1122.63	1027.53	1157.13	1960.93	1102.43	0.831281	1.9244e-32	7.36445e-31	PTMAP2	5	118973796	118974122	+	327	processed_pseudogene	prothymosin alpha pseudogene 2 [Source:HGNC Symbol;Acc:HGNC:9625]	-
ENSG00000197744	1887.2	1745.1	1894.22	1079.25	984.748	993.293	1842.17	1019.1	0.854143	1.95662e-32	7.47605e-31	MOAP1	14	93182196	93184928	-	2537	protein_coding	modulator of apoptosis 1 [Source:HGNC Symbol;Acc:HGNC:16658]	-
ENSG00000165943	2802.06	2558.18	2506.2	1509.6	1518.35	1571.07	2622.15	1533	0.774565	2.15541e-32	8.22277e-31	TLE1	9	81583683	81689305	-	4906	protein_coding	transducin like enhancer of split 1 [Source:HGNC Symbol;Acc:HGNC:11837]	-
ENSG00000196781	1039.4	944.594	1023.94	487.323	474.484	510.497	1002.64	490.768	1.03017	2.18144e-32	8.30914e-31	DNM1	9	128191655	128255248	+	10775	protein_coding	dynamin 1 [Source:HGNC Symbol;Acc:HGNC:2972]	-
ENSG00000106976	2117.11	2279.15	2428.04	1323.34	1136.43	1165.04	2274.77	1208.27	0.912942	2.19355e-32	8.34231e-31	AL137145.2	10	6277687	6335982	+	3086	lincRNA	uncharacterized LOC399715 [Source:NCBI gene;Acc:399715]	-
ENSG00000215244	143.696	173.824	189.422	17.0095	21.0017	5.54028	168.98	14.5172	3.54141	2.59592e-32	9.85725e-31	CHD2	15	92900189	93028005	+	16960	protein_coding	chromodomain helicase DNA binding protein 2 [Source:HGNC Symbol;Acc:HGNC:1917]	-
ENSG00000173575	7627.84	7867.8	7849.74	5265.3	5336.78	5139.8	7781.79	5247.29	0.56851	3.6361e-32	1.37644e-30	GGT7	20	34844720	34872860	-	2966	protein_coding	gamma-glutamyltransferase 7 [Source:HGNC Symbol;Acc:HGNC:4259]	-
ENSG00000131067	1630.94	1757.68	1790.9	965.291	827.624	937.891	1726.51	910.268	0.923813	5.31589e-32	2.00611e-30	C6orf223	6	44000580	44005958	+	3917	protein_coding	chromosome 6 open reading frame 223 [Source:HGNC Symbol;Acc:HGNC:28692]	-
ENSG00000181577	847.804	862.256	801.4	403.976	380.365	403.649	837.153	395.997	1.08102	5.67709e-32	2.13913e-30	EGLN3	14	33924231	34462774	-	7359	protein_coding	egl-9 family hypoxia inducible factor 3 [Source:HGNC Symbol;Acc:HGNC:14661]	-
ENSG00000129521	130.523	123.506	139.086	4.25238	4.66705	10.2891	131.039	6.40284	4.34688	1.16894e-31	4.36429e-30	H6PD	1	9234775	9271337	+	9321	protein_coding	hexose-6-phosphate dehydrogenase/glucose 1-dehydrogenase [Source:HGNC Symbol;Acc:HGNC:4795]	-
ENSG00000049239	3227.16	3105.95	2951.27	1872.75	1818.6	1945.43	3094.79	1878.92	0.720305	1.3794e-31	5.1344e-30	WNT10B	12	48965340	48971763	-	2629	protein_coding	Wnt family member 10B [Source:HGNC Symbol;Acc:HGNC:12775]	-
ENSG00000169884	405.94	475.728	496.735	164.992	150.124	163.043	459.468	159.386	1.5273	1.54925e-31	5.75787e-30	DUSP5	10	110497838	110511544	+	2615	protein_coding	dual specificity phosphatase 5 [Source:HGNC Symbol;Acc:HGNC:3071]	-
ENSG00000138166	371.213	347.647	308.638	111.412	94.8968	86.2701	342.5	97.5264	1.81563	1.65303e-31	6.12497e-30	IDS	X	149476990	149521096	-	9292	protein_coding	iduronate 2-sulfatase [Source:HGNC Symbol;Acc:HGNC:5389]	-
ENSG00000010404	2265.6	2300.88	2177.69	1267.21	1344.11	1371.62	2248.05	1327.65	0.759843	1.70374e-31	6.30332e-30	SMARCA2	9	1980290	2193624	+	18595	protein_coding	SWI/SNF related, matrix associated, actin dependent regulator of chromatin, subfamily a, member 2 [Source:HGNC Symbol;Acc:HGNC:11098]	-
ENSG00000080503	4806.61	4445.08	4252.05	2633.92	2858.57	2646.67	4501.25	2713.06	0.730494	2.27051e-31	8.38751e-30	RPL36	19	5674947	5691876	+	2272	protein_coding	ribosomal protein L36 [Source:HGNC Symbol;Acc:HGNC:13631]	-
ENSG00000130255	8548.69	8832.98	8632.6	5426.89	5745.92	5943.93	8671.42	5705.58	0.603811	2.33876e-31	8.62663e-30	IL9R	X	155997581	156010817	+	2504	protein_coding	interleukin 9 receptor [Source:HGNC Symbol;Acc:HGNC:6030]	-
ENSG00000124334	1233.39	1215.62	1156.4	631.053	553.824	639.507	1201.8	608.128	0.983698	2.36188e-31	8.69881e-30	OS9	12	57693955	57721557	+	5169	protein_coding	OS9, endoplasmic reticulum lectin [Source:HGNC Symbol;Acc:HGNC:16994]	-
ENSG00000135506	4738.36	4558.29	4385.84	2856.75	2689.78	2963.26	4560.83	2836.6	0.685416	2.87769e-31	1.05826e-29	TINAGL1	1	31576485	31587686	+	5281	protein_coding	tubulointerstitial nephritis antigen like 1 [Source:HGNC Symbol;Acc:HGNC:19168]	-
ENSG00000142910	108.969	136.086	145.709	5.10286	8.55627	6.33175	130.255	6.66362	4.27963	2.90085e-31	1.06518e-29	C16orf74	16	85690084	85751129	-	2181	protein_coding	chromosome 16 open reading frame 74 [Source:HGNC Symbol;Acc:HGNC:23362]	-
ENSG00000154102	324.512	306.478	352.351	88.4495	94.1189	104.474	327.781	95.6808	1.77402	3.04647e-31	1.11531e-29	PLXNA3	X	154458281	154477779	+	11710	protein_coding	plexin A3 [Source:HGNC Symbol;Acc:HGNC:9101]	-
ENSG00000130827	2125.5	2215.11	2435.99	1306.33	1137.21	1250.52	2258.86	1231.35	0.875211	3.14595e-31	1.15001e-29	AL450405.1	6	117998975	117999448	+	474	processed_pseudogene	ribosomal protein L29 (RPL29) pseudogene	-
ENSG00000230202	3315.77	3798.96	2813.51	1732.42	1596.13	1590.85	3309.41	1639.8	1.01397	3.2205e-31	1.17551e-29	LINC00963	9	129483451	129513686	+	13171	processed_transcript	long intergenic non-protein coding RNA 963 [Source:HGNC Symbol;Acc:HGNC:48716]	-
ENSG00000204054	1343.55	1396.31	1351.12	757.774	661.944	741.606	1363.66	720.442	0.921324	3.59054e-31	1.30862e-29	STX3	11	59713456	59805882	+	6568	protein_coding	syntaxin 3 [Source:HGNC Symbol;Acc:HGNC:11438]	-
ENSG00000166900	1040.6	1013.21	964.329	479.669	506.375	527.118	1006.04	504.387	0.996105	5.16731e-31	1.87771e-29	DARS	2	135906677	135986100	-	4014	protein_coding	aspartyl-tRNA synthetase [Source:HGNC Symbol;Acc:HGNC:2678]	-
ENSG00000115866	2883.49	2655.38	2224.05	1281.67	1352.67	1348.66	2587.64	1327.67	0.963305	5.24613e-31	1.90353e-29	GLG1	16	74447427	74607144	-	14111	protein_coding	golgi glycoprotein 1 [Source:HGNC Symbol;Acc:HGNC:4316]	-
ENSG00000090863	8284.05	8285.21	7817.95	5374.16	5569.35	5332.92	8129.07	5425.48	0.583486	5.53638e-31	2.00587e-29	CNNM2	10	102918293	103090221	+	16324	protein_coding	cyclin and CBS domain divalent metal cation transport mediator 2 [Source:HGNC Symbol;Acc:HGNC:103]	-
ENSG00000148842	711.293	678.141	641.12	285.76	313.47	261.976	676.851	287.069	1.23776	6.1839e-31	2.23716e-29	NCKIPSD	3	48673844	48686364	-	3431	protein_coding	NCK interacting protein with SH3 domain [Source:HGNC Symbol;Acc:HGNC:15486]	-
ENSG00000213672	1110.05	1200.75	1152.43	591.931	591.938	628.426	1154.41	604.099	0.934372	6.25283e-31	2.25877e-29	HSP90AB1	6	44246166	44253888	+	2980	protein_coding	heat shock protein 90 alpha family class B member 1 [Source:HGNC Symbol;Acc:HGNC:5258]	-
ENSG00000096384	26695	24617.8	23202.2	15397	16036	16231.4	24838.3	15888.2	0.644658	9.07671e-31	3.25963e-29	RBM10	X	47144869	47186813	+	3889	protein_coding	RNA binding motif protein 10 [Source:HGNC Symbol;Acc:HGNC:9896]	-
ENSG00000182872	2160.22	2416.38	2266.44	1335.25	1246.1	1358.16	2281.01	1313.17	0.797048	9.2876e-31	3.32561e-29	TARBP1	1	234391313	234479103	-	7743	protein_coding	TAR (HIV-1) RNA binding protein 1 [Source:HGNC Symbol;Acc:HGNC:11568]	-
ENSG00000059588	1875.23	1995.54	1993.56	1182.16	1131.76	1088.27	1954.78	1134.06	0.785714	1.29167e-30	4.6049e-29	SNORD3A	17	19188016	19188714	+	699	snoRNA	small nucleolar RNA, C/D box 3A [Source:HGNC Symbol;Acc:HGNC:33189]	-
ENSG00000263934	132.918	194.408	109.944	8.50476	12.4455	7.12322	145.757	9.35782	3.96062	1.32928e-30	4.73207e-29	ATF3	1	212565334	212620777	+	4040	protein_coding	activating transcription factor 3 [Source:HGNC Symbol;Acc:HGNC:785]	TF_bZIP
ENSG00000162772	850.198	914.861	809.347	389.518	346.14	421.853	858.136	385.837	1.15441	1.3594e-30	4.83228e-29	ZNF581	19	55635459	55645622	+	1736	protein_coding	zinc finger protein 581 [Source:HGNC Symbol;Acc:HGNC:25017]	zf-C2H2
ENSG00000171425	742.427	723.884	651.717	307.022	260.577	319.753	706.009	295.784	1.25676	1.40176e-30	4.97565e-29	PHGDH	1	119648411	119744226	+	9217	protein_coding	phosphoglycerate dehydrogenase [Source:HGNC Symbol;Acc:HGNC:8923]	-
ENSG00000092621	5859.18	5983.19	5771.4	3743.8	3606.08	3992.96	5871.26	3780.94	0.635044	1.89966e-30	6.73321e-29	RPS6KA2	6	166409364	166906451	-	8243	protein_coding	ribosomal protein S6 kinase A2 [Source:HGNC Symbol;Acc:HGNC:10431]	-
ENSG00000071242	1634.54	1509.52	1446.49	857.28	845.515	802.549	1530.18	835.115	0.874313	1.9904e-30	7.04462e-29	RHOB	2	20447074	20449445	+	2372	protein_coding	ras homolog family member B [Source:HGNC Symbol;Acc:HGNC:668]	-
ENSG00000143878	355.646	282.463	250.355	74.8419	62.2274	75.981	296.155	71.0168	2.06272	2.28872e-30	8.08879e-29	HSF1	8	144291591	144314722	+	5307	protein_coding	heat shock transcription factor 1 [Source:HGNC Symbol;Acc:HGNC:5224]	HSF
ENSG00000185122	2942.17	3119.68	3193.68	1855.74	1723.7	1940.68	3085.17	1840.04	0.745534	2.46827e-30	8.71078e-29	CCNG2	4	77157151	77433388	+	7471	protein_coding	cyclin G2 [Source:HGNC Symbol;Acc:HGNC:1593]	-
ENSG00000138764	2752.97	2615.36	2446.59	1573.38	1569.69	1538.62	2604.97	1560.56	0.739729	2.54451e-30	8.96693e-29	KLHL36	16	84648525	84667686	+	9995	protein_coding	kelch like family member 36 [Source:HGNC Symbol;Acc:HGNC:17844]	-
ENSG00000135686	2059.64	1956.66	2021.38	1125.18	1239.88	1118.35	2012.56	1161.14	0.793026	2.69455e-30	9.46843e-29	RREB1	6	7107597	7251980	+	17254	protein_coding	ras responsive element binding protein 1 [Source:HGNC Symbol;Acc:HGNC:10449]	zf-C2H2
ENSG00000124782	2902.65	2695.41	2641.31	1709.46	1658.36	1585.31	2746.46	1651.04	0.734613	3.5337e-30	1.23816e-28	SYNGR1	22	39349925	39385588	+	6953	protein_coding	synaptogyrin 1 [Source:HGNC Symbol;Acc:HGNC:11498]	-
ENSG00000100321	890.912	890.846	814.646	416.733	402.144	436.891	865.468	418.59	1.04885	3.69654e-30	1.29337e-28	PKD1	16	2088710	2135898	-	18532	protein_coding	polycystin 1, transient receptor potential channel interacting [Source:HGNC Symbol;Acc:HGNC:9008]	-
ENSG00000008710	4016.29	3808.11	4004.35	2607.56	2518.65	2467.8	3942.92	2531.34	0.63931	3.71861e-30	1.29923e-28	GRAMD1A	19	34994784	35026471	+	5942	protein_coding	GRAM domain containing 1A [Source:HGNC Symbol;Acc:HGNC:29305]	-
ENSG00000089351	2585.32	2575.33	2604.22	1605.7	1453.79	1612.22	2588.29	1557.24	0.733228	4.03019e-30	1.40209e-28	TRO	X	54920462	54931431	+	6716	protein_coding	trophinin [Source:HGNC Symbol;Acc:HGNC:12326]	-
ENSG00000067445	1527.96	1334.55	1429.27	697.391	686.835	800.967	1430.6	728.397	0.973377	4.05817e-30	1.40927e-28	CLEC2B	12	9852984	9870136	-	2638	protein_coding	C-type lectin domain family 2 member B [Source:HGNC Symbol;Acc:HGNC:2053]	-
ENSG00000110852	777.153	761.622	674.235	341.891	315.804	337.957	737.67	331.884	1.15392	4.44745e-30	1.53852e-28	GAPDHP1	X	39787132	39788136	-	1005	processed_pseudogene	glyceraldehyde-3-phosphate dehydrogenase pseudogene 1 [Source:HGNC Symbol;Acc:HGNC:4159]	-
ENSG00000228232	371.213	367.088	347.052	112.263	120.566	128.218	361.785	120.349	1.58754	6.89507e-30	2.36518e-28	SHISA5	3	48467798	48504826	-	4664	protein_coding	shisa family member 5 [Source:HGNC Symbol;Acc:HGNC:30376]	-
ENSG00000164054	3546.88	3596.55	3160.56	1939.09	1792.93	2104.52	3434.66	1945.51	0.82055	8.87726e-30	3.04087e-28	CARS	11	3000922	3057613	-	10037	protein_coding	cysteinyl-tRNA synthetase [Source:HGNC Symbol;Acc:HGNC:1493]	-
ENSG00000110619	2561.37	2507.86	2454.53	1545.32	1561.13	1586.9	2507.92	1564.45	0.680958	9.18453e-30	3.14173e-28	C2orf72	2	231037490	231049719	+	3851	protein_coding	chromosome 2 open reading frame 72 [Source:HGNC Symbol;Acc:HGNC:27418]	-
ENSG00000204128	141.301	153.239	124.515	17.0095	11.6676	15.8294	139.685	14.8355	3.24138	1.20026e-29	4.09996e-28	JAK1	1	64833229	64966504	-	6317	protein_coding	Janus kinase 1 [Source:HGNC Symbol;Acc:HGNC:6190]	-
ENSG00000162434	4052.21	3621.71	3479.8	2077.71	2299.3	2133.01	3717.91	2170.01	0.776831	1.46119e-29	4.97192e-28	NUCB1	19	48900050	48923372	+	3937	protein_coding	nucleobindin 1 [Source:HGNC Symbol;Acc:HGNC:8043]	-
ENSG00000104805	2696.69	2807.48	2649.25	1608.25	1498.9	1719.86	2717.81	1609	0.756632	1.46161e-29	4.97192e-28	SCAP	3	47413694	47477126	-	6433	protein_coding	SREBF chaperone [Source:HGNC Symbol;Acc:HGNC:30634]	-
ENSG00000114650	2847.57	2937.85	2850.6	1784.3	1755.59	1877.36	2878.67	1805.75	0.672925	1.57542e-29	5.35163e-28	TUFM	16	28842411	28846408	-	2271	protein_coding	Tu translation elongation factor, mitochondrial [Source:HGNC Symbol;Acc:HGNC:12420]	-
ENSG00000178952	4156.39	4031.11	3914.27	2204.43	2207.52	2608.68	4033.92	2340.21	0.785519	2.27331e-29	7.66914e-28	TBCC	6	42744481	42746096	-	1616	protein_coding	tubulin folding cofactor C [Source:HGNC Symbol;Acc:HGNC:11580]	-
ENSG00000124659	924.441	964.035	1009.37	443.949	409.145	508.915	965.947	454.003	1.08881	2.31384e-29	7.77374e-28	EIF3L	22	37848868	37889407	+	4296	protein_coding	eukaryotic translation initiation factor 3 subunit L [Source:HGNC Symbol;Acc:HGNC:18138]	-
ENSG00000100129	5232.91	4862.49	4690.51	3120.4	3213.27	3116.8	4928.63	3150.16	0.645932	2.43772e-29	8.17871e-28	PAIP2	5	139341587	139369720	+	3158	protein_coding	poly(A) binding protein interacting protein 2 [Source:HGNC Symbol;Acc:HGNC:17970]	-
ENSG00000120727	3958.81	3613.7	3257.26	2043.69	2132.84	2091.06	3609.92	2089.2	0.789385	2.49784e-29	8.36897e-28	SNAPC3	9	15422704	15465953	+	6684	protein_coding	small nuclear RNA activating complex polypeptide 3 [Source:HGNC Symbol;Acc:HGNC:11136]	-
ENSG00000164975	2155.43	2002.4	1830.64	1038.43	1148.87	1115.18	1996.16	1100.83	0.85885	2.51834e-29	8.42611e-28	HIST2H2BE	1	149884459	149886652	-	2194	protein_coding	histone cluster 2 H2B family member e [Source:HGNC Symbol;Acc:HGNC:4760]	-
ENSG00000184678	320.92	385.385	353.676	117.366	103.453	117.137	353.327	112.652	1.65049	2.60792e-29	8.71393e-28	TSC22D1	13	44432143	44577147	-	8586	protein_coding	TSC22 domain family member 1 [Source:HGNC Symbol;Acc:HGNC:16826]	TSC22
ENSG00000102804	2321.88	2240.27	2071.72	1323.34	1323.11	1294.05	2211.29	1313.5	0.752096	2.63303e-29	8.78586e-28	MPI	15	74890005	74902219	+	9090	protein_coding	mannose phosphate isomerase [Source:HGNC Symbol;Acc:HGNC:7216]	-
ENSG00000178802	1466.89	1280.81	1433.25	765.429	735.839	755.061	1393.65	752.11	0.889411	2.70862e-29	9.02579e-28	NCSTN	1	160343272	160358952	+	4175	protein_coding	nicastrin [Source:HGNC Symbol;Acc:HGNC:17091]	-
ENSG00000162736	2244.04	2263.14	2147.22	1370.12	1371.34	1345.5	2218.13	1362.32	0.70371	2.96726e-29	9.86079e-28	LINC01979	17	79915252	79926725	-	5271	lincRNA	long intergenic non-protein coding RNA 1979 [Source:HGNC Symbol;Acc:HGNC:52807]	-
ENSG00000262585	125.734	160.101	137.761	17.86	14.0012	15.8294	141.198	15.8968	3.15532	2.98939e-29	9.92089e-28	ACVR1B	12	51951667	51997078	+	5690	protein_coding	activin A receptor type 1B [Source:HGNC Symbol;Acc:HGNC:172]	-
ENSG00000135503	1434.56	1472.93	1450.47	843.672	843.959	803.341	1452.65	830.324	0.807137	3.23766e-29	1.07158e-27	ABCA2	9	137007227	137028922	-	11514	protein_coding	ATP binding cassette subfamily A member 2 [Source:HGNC Symbol;Acc:HGNC:32]	-
ENSG00000107331	2524.25	2745.73	2612.17	1605.7	1484.12	1638.34	2627.38	1576.05	0.737681	3.8288e-29	1.26552e-27	RPS9	19	54200742	54249003	+	4371	protein_coding	ribosomal protein S9 [Source:HGNC Symbol;Acc:HGNC:10442]	-
ENSG00000170889	23984	23581.7	21817.9	14696.2	14420.4	15972.6	23127.9	15029.8	0.621876	4.64026e-29	1.53166e-27	PIM3	22	49960513	49964080	+	2461	protein_coding	Pim-3 proto-oncogene, serine/threonine kinase [Source:HGNC Symbol;Acc:HGNC:19310]	-
ENSG00000198355	3550.48	3597.69	3352.63	2047.1	1879.27	2232.73	3500.27	2053.03	0.770053	4.66607e-29	1.53811e-27	TGFBR2	3	30606502	30694142	+	4704	protein_coding	transforming growth factor beta receptor 2 [Source:HGNC Symbol;Acc:HGNC:11773]	-
ENSG00000163513	1775.84	1682.2	1487.56	915.112	891.407	819.17	1648.53	875.23	0.914537	7.37138e-29	2.41363e-27	FNIP1	5	131641714	131797063	-	7942	protein_coding	folliculin interacting protein 1 [Source:HGNC Symbol;Acc:HGNC:29418]	-
ENSG00000217128	1926.72	1721.08	1684.93	997.609	1030.64	959.26	1777.58	995.837	0.836211	7.57809e-29	2.4747e-27	AKAP8L	19	15380048	15419141	-	5081	protein_coding	A-kinase anchoring protein 8 like [Source:HGNC Symbol;Acc:HGNC:29857]	-
ENSG00000011243	2323.08	2451.83	2553.88	1459.42	1333.22	1505.37	2442.93	1432.67	0.769784	1.00312e-28	3.27144e-27	ANKRD11	16	89267619	89490561	-	19538	protein_coding	ankyrin repeat domain 11 [Source:HGNC Symbol;Acc:HGNC:21316]	-
ENSG00000167522	9277.94	9251.53	9237.95	6559.72	6482.54	6546.24	9255.81	6529.5	0.503413	1.0299e-28	3.35429e-27	RNPEP	1	201982372	202006147	+	3479	protein_coding	arginyl aminopeptidase [Source:HGNC Symbol;Acc:HGNC:10078]	-
ENSG00000176393	1260.93	1180.17	1274.29	674.428	675.945	693.327	1238.46	681.233	0.861685	1.08855e-28	3.53123e-27	CREBZF	11	85659708	85682908	-	5587	protein_coding	CREB/ATF bZIP transcription factor [Source:HGNC Symbol;Acc:HGNC:24905]	TF_bZIP
ENSG00000137504	3670.22	3758.93	3673.19	2452.77	2428.42	2464.63	3700.78	2448.61	0.596	1.19218e-28	3.85719e-27	RPL18AP3	12	104265309	104265836	+	528	processed_pseudogene	ribosomal protein L18a pseudogene 3 [Source:HGNC Symbol;Acc:HGNC:31387]	-
ENSG00000213442	2227.28	2185.37	2026.68	1268.06	1249.99	1325.71	2146.44	1281.25	0.744918	1.37994e-28	4.44118e-27	REEP2	5	138439017	138446969	+	3284	protein_coding	receptor accessory protein 2 [Source:HGNC Symbol;Acc:HGNC:17975]	-
ENSG00000132563	756.796	891.989	814.646	379.312	354.696	406.815	821.144	380.275	1.11121	1.69106e-28	5.43537e-27	AC116351.1	5	987180	997308	-	3482	antisense	uncharacterized LOC100506688 [Source:NCBI gene;Acc:100506688]	-
ENSG00000215246	371.213	272.171	335.131	88.4495	91.7854	99.7251	326.172	93.32	1.8036	1.77503e-28	5.69777e-27	SERPINH1	11	75562056	75572783	+	6281	protein_coding	serpin family H member 1 [Source:HGNC Symbol;Acc:HGNC:1546]	-
ENSG00000149257	1136.39	1199.61	1018.64	546.856	521.154	600.725	1118.21	556.245	1.00851	2.0076e-28	6.43587e-27	ZNF654	3	88059274	88144665	+	6786	protein_coding	zinc finger protein 654 [Source:HGNC Symbol;Acc:HGNC:25612]	zf-C2H2
ENSG00000175105	1711.17	1458.06	1476.96	790.092	859.516	720.237	1548.73	789.948	0.971278	2.05199e-28	6.5696e-27	TDRD9	14	103928462	104052667	+	5480	protein_coding	tudor domain containing 9 [Source:HGNC Symbol;Acc:HGNC:20122]	-
ENSG00000156414	335.29	305.335	320.56	108.861	98.0081	101.308	320.395	102.726	1.64184	2.30571e-28	7.37225e-27	NONO	X	71283192	71301168	+	5292	protein_coding	non-POU domain containing octamer binding [Source:HGNC Symbol;Acc:HGNC:7871]	-
ENSG00000147140	11735.1	11634.7	10864.6	7440.82	7653.19	7947.93	11411.5	7680.65	0.571285	2.44376e-28	7.80346e-27	MARF1	16	15594386	15643166	-	10919	protein_coding	meiosis regulator and mRNA stability factor 1 [Source:HGNC Symbol;Acc:HGNC:29562]	-
ENSG00000166783	2713.45	2423.24	2469.11	1501.94	1576.69	1494.29	2535.26	1524.31	0.733904	2.63016e-28	8.38775e-27	RIMKLA	1	42380795	42422578	+	8981	protein_coding	ribosomal modification protein rimK like family member A [Source:HGNC Symbol;Acc:HGNC:28725]	-
ENSG00000177181	1401.03	1341.41	1261.05	699.091	770.064	679.872	1334.5	716.342	0.897794	2.921e-28	9.29106e-27	NAP1L1	12	76036587	76085033	-	17355	protein_coding	nucleosome assembly protein 1 like 1 [Source:HGNC Symbol;Acc:HGNC:7637]	-
ENSG00000187109	12652.4	12555.3	11744.1	7925.59	8337.69	8551.03	12317.3	8271.44	0.574537	3.09983e-28	9.84707e-27	GAB2	11	78215297	78418348	-	6771	protein_coding	GRB2 associated binding protein 2 [Source:HGNC Symbol;Acc:HGNC:14458]	-
ENSG00000033327	566.4	503.173	475.541	154.787	165.68	218.445	515.038	179.638	1.51894	3.30148e-28	1.04605e-26	SESN2	1	28259527	28282491	+	3453	protein_coding	sestrin 2 [Source:HGNC Symbol;Acc:HGNC:20746]	-
ENSG00000130766	2038.08	2093.89	1878.32	1139.64	1196.32	1206.2	2003.43	1180.72	0.76327	3.46986e-28	1.09657e-26	RPS2P5	12	118246084	118246962	+	879	processed_pseudogene	ribosomal protein S2 pseudogene 5 [Source:HGNC Symbol;Acc:HGNC:31386]	-
ENSG00000240342	15893.9	14762.4	14733.8	9888.49	9333.33	10464.8	15130.1	9895.54	0.612612	4.07046e-28	1.28306e-26	MPZ	1	161304735	161309972	-	2154	protein_coding	myelin protein zero [Source:HGNC Symbol;Acc:HGNC:7225]	-
ENSG00000158887	457.431	488.307	474.217	173.497	182.793	204.199	473.318	186.83	1.34039	4.3656e-28	1.3708e-26	EEF1A1P5	9	133019486	133020874	+	1389	processed_pseudogene	eukaryotic translation elongation factor 1 alpha 1 pseudogene 5 [Source:HGNC Symbol;Acc:HGNC:3200]	-
ENSG00000196205	7746.39	7573.9	6963.57	4430.13	4821.84	4903.15	7427.95	4718.38	0.654747	4.75151e-28	1.49006e-26	IGF1R	15	98648539	98964530	+	13941	protein_coding	insulin like growth factor 1 receptor [Source:HGNC Symbol;Acc:HGNC:5465]	-
ENSG00000140443	1862.05	1904.05	1643.86	1004.41	1052.42	946.597	1803.32	1001.14	0.849839	5.9618e-28	1.86483e-26	LRSAM1	9	127451486	127503501	+	4365	protein_coding	leucine rich repeat and sterile alpha motif containing 1 [Source:HGNC Symbol;Acc:HGNC:25135]	-
ENSG00000148356	1132.8	1148.15	1076.92	626.801	563.936	607.057	1119.29	599.264	0.902431	7.82781e-28	2.44228e-26	GYPC	2	126655933	126696670	+	3812	protein_coding	glycophorin C (Gerbich blood group) [Source:HGNC Symbol;Acc:HGNC:4704]	-
ENSG00000136732	3554.07	3468.47	3314.22	2102.38	2093.95	2292.89	3445.58	2163.07	0.671835	8.72035e-28	2.71383e-26	AC078819.1	12	104030779	104031543	+	765	processed_pseudogene	phosphoglycerate mutase 1 (brain) (PGAM1) pseudogene	-
ENSG00000216285	409.532	375.093	353.676	141.179	109.676	132.967	379.434	127.941	1.57095	9.53643e-28	2.95654e-26	KDM4C	9	6720863	7175648	+	10323	protein_coding	lysine demethylase 4C [Source:HGNC Symbol;Acc:HGNC:17071]	-
ENSG00000107077	1689.62	1544.97	1557.76	871.738	916.298	750.313	1597.45	846.116	0.916994	9.60767e-28	2.97485e-26	FAM210A	18	13663347	13726663	-	4681	protein_coding	family with sequence similarity 210 member A [Source:HGNC Symbol;Acc:HGNC:28346]	-
ENSG00000177150	1095.68	1018.93	990.821	499.23	572.492	499.417	1035.14	523.713	0.982738	9.83043e-28	3.03998e-26	LINC01163	10	128181032	128317726	+	3190	lincRNA	long intergenic non-protein coding RNA 1163 [Source:NCBI gene;Acc:101927381]	-
ENSG00000280953	228.715	244.725	227.836	68.8886	46.6705	49.0711	233.759	54.8767	2.09604	1.01069e-27	3.12155e-26	HSP90B1	12	103930107	103953645	+	4695	protein_coding	heat shock protein 90 beta family member 1 [Source:HGNC Symbol;Acc:HGNC:12028]	-
ENSG00000166598	8664.84	8081.65	7635.15	5046.73	5275.33	5414.44	8127.21	5245.5	0.631774	1.02523e-27	3.16245e-26	SLC30A1	1	211571568	211578742	-	5474	protein_coding	solute carrier family 30 member 1 [Source:HGNC Symbol;Acc:HGNC:11012]	-
ENSG00000170385	1081.31	960.604	910.019	458.407	515.709	472.507	983.977	482.208	1.02903	1.14172e-27	3.51736e-26	STAT3	17	42313324	42388568	-	8812	protein_coding	signal transducer and activator of transcription 3 [Source:HGNC Symbol;Acc:HGNC:11364]	STAT
ENSG00000168610	3942.05	3919.04	3716.9	2437.46	2555.99	2565.15	3859.33	2519.54	0.615315	1.23545e-27	3.80134e-26	BCL11A	2	60450520	60555154	-	25422	protein_coding	B cell CLL/lymphoma 11A [Source:HGNC Symbol;Acc:HGNC:13221]	zf-C2H2
ENSG00000119866	504.132	568.357	513.955	234.731	217.018	196.284	528.815	216.011	1.29341	1.35718e-27	4.17065e-26	MAFF	22	38200767	38216511	+	5615	protein_coding	MAF bZIP transcription factor F [Source:HGNC Symbol;Acc:HGNC:6780]	TF_bZIP
ENSG00000185022	511.317	520.327	502.034	211.769	221.685	221.611	511.226	218.355	1.2272	1.4556e-27	4.46748e-26	LRP10	14	22871613	22881580	+	7112	protein_coding	LDL receptor related protein 10 [Source:HGNC Symbol;Acc:HGNC:14553]	-
ENSG00000197324	3385.23	3199.73	3106.25	2042.84	2090.84	2083.15	3230.4	2072.28	0.640666	1.69444e-27	5.18754e-26	TAF7	5	141260225	141320821	-	2723	protein_coding	TATA-box binding protein associated factor 7 [Source:HGNC Symbol;Acc:HGNC:11541]	-
ENSG00000178913	3670.22	3565.67	3356.61	2110.03	2080.73	2329.29	3530.83	2173.35	0.700313	1.69796e-27	5.19181e-26	UBE2R2	9	33817567	33920404	+	4075	protein_coding	ubiquitin conjugating enzyme E2 R2 [Source:HGNC Symbol;Acc:HGNC:19907]	-
ENSG00000107341	3277.46	3192.86	3095.65	2022.43	1978.83	2123.51	3188.66	2041.59	0.643467	1.71729e-27	5.23785e-26	ACTG1	17	81509971	81523847	-	2993	protein_coding	actin gamma 1 [Source:HGNC Symbol;Acc:HGNC:144]	-
ENSG00000184009	54040.3	51243.6	49262.9	32528.2	32901.2	36338.7	51515.6	33922.7	0.602769	1.87277e-27	5.70496e-26	FLII	17	18244836	18258916	-	6465	protein_coding	FLII, actin remodeling protein [Source:HGNC Symbol;Acc:HGNC:3750]	-
ENSG00000177731	4448.57	4681.8	4089.12	2772.55	2627.55	2835.04	4406.5	2745.05	0.683351	2.01573e-27	6.13284e-26	EGR2	10	62811996	62919900	-	3689	protein_coding	early growth response 2 [Source:HGNC Symbol;Acc:HGNC:3239]	zf-C2H2
ENSG00000122877	150.88	129.224	164.254	22.9629	17.8904	22.1611	148.119	21.0048	2.81866	2.193e-27	6.66388e-26	PALM	19	708939	748329	+	4908	protein_coding	paralemmin [Source:HGNC Symbol;Acc:HGNC:8594]	-
ENSG00000099864	772.363	762.765	755.038	370.808	369.475	394.943	763.389	378.409	1.01245	2.2742e-27	6.90208e-26	GRINA	8	143990058	143993415	+	2527	protein_coding	glutamate ionotropic receptor NMDA type subunit associated protein 1 [Source:HGNC Symbol;Acc:HGNC:4589]	-
ENSG00000178719	1377.08	1406.6	1377.61	785.84	753.729	831.042	1387.1	790.204	0.811961	2.28658e-27	6.93105e-26	TMEM123	11	102396332	102470384	-	4647	protein_coding	transmembrane protein 123 [Source:HGNC Symbol;Acc:HGNC:30138]	-
ENSG00000152558	10285	9383.04	8587.56	5447.3	6011.94	5790.39	9418.54	5749.88	0.712052	2.3282e-27	7.04847e-26	SLC14A1	18	45687025	45752520	+	7182	protein_coding	solute carrier family 14 member 1 (Kidd blood group) [Source:HGNC Symbol;Acc:HGNC:10918]	-
ENSG00000141469	499.342	437.99	458.321	194.759	171.903	143.256	465.218	169.973	1.45417	2.38295e-27	7.20533e-26	ZFAND5	9	72351425	72365235	-	7053	protein_coding	zinc finger AN1-type containing 5 [Source:HGNC Symbol;Acc:HGNC:13008]	-
ENSG00000107372	3598.38	3474.18	3311.57	2129.59	2191.18	2294.47	3461.38	2205.08	0.650656	2.54913e-27	7.69831e-26	ZNF655	7	99558406	99576453	+	8401	protein_coding	zinc finger protein 655 [Source:HGNC Symbol;Acc:HGNC:30899]	zf-C2H2
ENSG00000197343	3192.44	3151.7	3104.93	1996.92	2119.62	1977.09	3149.69	2031.21	0.63283	2.57162e-27	7.75668e-26	SLIT1	10	96998038	97185920	-	9103	protein_coding	slit guidance ligand 1 [Source:HGNC Symbol;Acc:HGNC:11085]	-
ENSG00000187122	2288.35	2211.68	2319.42	1442.41	1396.23	1438.89	2273.15	1425.84	0.672687	2.64658e-27	7.97296e-26	MAP4	3	47850690	48089272	-	14943	protein_coding	microtubule associated protein 4 [Source:HGNC Symbol;Acc:HGNC:6862]	-
ENSG00000047849	3806.73	3715.48	3530.13	2329.45	2443.98	2412.4	3684.11	2395.28	0.621281	2.86905e-27	8.63253e-26	ECH1	19	38815422	38832005	-	2467	protein_coding	enoyl-CoA hydratase 1 [Source:HGNC Symbol;Acc:HGNC:3149]	-
ENSG00000104823	2660.76	2842.93	2727.41	1718.81	1666.92	1792.68	2743.7	1726.14	0.668774	2.90402e-27	8.72704e-26	RTN3	11	63681446	63759891	+	5792	protein_coding	reticulon 3 [Source:HGNC Symbol;Acc:HGNC:10469]	-
ENSG00000133318	5684.36	5926.01	5840.28	3850.96	3837.87	4083.98	5816.88	3924.27	0.567794	3.15607e-27	9.47285e-26	RPL8	8	144789765	144792587	-	2159	protein_coding	ribosomal protein L8 [Source:HGNC Symbol;Acc:HGNC:10368]	-
ENSG00000161016	23660.7	23267.2	21472.2	14609.5	15063.7	15972.6	22800	15215.3	0.583567	3.74541e-27	1.12006e-25	CDK18	1	205504595	205532793	+	6831	protein_coding	cyclin dependent kinase 18 [Source:HGNC Symbol;Acc:HGNC:8751]	-
ENSG00000117266	656.21	648.408	633.172	297.667	226.352	292.052	645.93	272.024	1.24922	3.83604e-27	1.14576e-25	DHRS7	14	60144120	60169856	-	3248	protein_coding	dehydrogenase/reductase 7 [Source:HGNC Symbol;Acc:HGNC:21524]	-
ENSG00000100612	1556.7	1448.91	1369.66	765.429	791.843	855.578	1458.43	804.283	0.858835	4.31239e-27	1.28647e-25	PLOD3	7	101205977	101218420	-	5671	protein_coding	procollagen-lysine,2-oxoglutarate 5-dioxygenase 3 [Source:HGNC Symbol;Acc:HGNC:9083]	-
ENSG00000106397	1185.49	1206.47	1168.32	687.185	646.387	668.791	1186.76	667.454	0.830915	7.48464e-27	2.21661e-25	PCF11	11	83156988	83187451	+	9951	protein_coding	PCF11, cleavage and polyadenylation factor subunit [Source:HGNC Symbol;Acc:HGNC:30097]	-
ENSG00000165494	3230.75	3296.93	3042.67	1979.06	2101.73	2047.53	3190.12	2042.77	0.643324	9.46393e-27	2.7893e-25	TMPRSS3	21	42371837	42396846	-	5713	protein_coding	transmembrane serine protease 3 [Source:HGNC Symbol;Acc:HGNC:11877]	-
ENSG00000160183	457.431	456.287	464.944	200.712	180.459	185.995	459.554	189.056	1.28218	1.18951e-26	3.49742e-25	UBXN1	11	62676498	62679117	-	2532	protein_coding	UBX domain protein 1 [Source:HGNC Symbol;Acc:HGNC:18402]	-
ENSG00000162191	3794.76	3880.15	3723.53	2468.93	2338.19	2580.19	3799.48	2462.44	0.625969	1.23176e-26	3.60866e-25	GAA	17	80101556	80119879	+	5156	protein_coding	glucosidase alpha, acid [Source:HGNC Symbol;Acc:HGNC:4065]	-
ENSG00000171298	2385.35	2616.5	2455.86	1427.1	1260.1	1539.41	2485.9	1408.87	0.819609	1.26335e-26	3.69677e-25	VAT1	17	43014605	43025123	-	3501	protein_coding	vesicle amine transport 1 [Source:HGNC Symbol;Acc:HGNC:16919]	-
ENSG00000108828	5250.87	4921.95	4775.28	2957.96	2929.35	3351.08	4982.7	3079.46	0.694311	1.30402e-26	3.81124e-25	ABCC1	16	15949577	16143074	+	7575	protein_coding	ATP binding cassette subfamily C member 1 [Source:HGNC Symbol;Acc:HGNC:51]	-
ENSG00000103222	3612.74	3658.3	3524.83	2317.55	2429.98	2411.61	3598.63	2386.38	0.592657	1.35991e-26	3.96984e-25	SPTAN1	9	128552558	128633662	+	16236	protein_coding	spectrin alpha, non-erythrocytic 1 [Source:HGNC Symbol;Acc:HGNC:11273]	-
ENSG00000197694	11698	11735.4	11387.8	8224.11	8329.91	8389.57	11607.1	8314.53	0.481355	1.42819e-26	4.1642e-25	MEIS3	19	47403124	47419523	-	5122	protein_coding	Meis homeobox 3 [Source:HGNC Symbol;Acc:HGNC:29537]	Homeobox
ENSG00000105419	170.04	171.536	193.396	39.1219	30.3359	37.199	178.324	35.5523	2.32772	1.66643e-26	4.84479e-25	ATF5	19	49928702	49933935	+	2954	protein_coding	activating transcription factor 5 [Source:HGNC Symbol;Acc:HGNC:790]	TF_bZIP
ENSG00000169136	2242.85	2328.32	2308.83	1274.86	1157.43	1442.06	2293.33	1291.45	0.828509	1.93966e-26	5.61537e-25	AC132938.5	17	82462601	82464255	+	1655	TEC	TEC	-
ENSG00000279744	263.442	269.884	378.843	92.7019	60.6717	59.3602	304.056	70.9113	2.10211	2.01214e-26	5.81148e-25	ANXA11	10	80150889	80205572	-	8513	protein_coding	annexin A11 [Source:HGNC Symbol;Acc:HGNC:535]	-
ENSG00000122359	4284.52	4402.77	4126.21	2743.64	2771.45	2934.77	4271.17	2816.62	0.600861	2.20122e-26	6.35008e-25	LZTS3	20	3162617	3173592	-	5395	protein_coding	leucine zipper tumor suppressor family member 3 [Source:HGNC Symbol;Acc:HGNC:30139]	-
ENSG00000088899	552.03	627.823	637.146	270.451	258.244	282.554	605.666	270.416	1.16303	2.22469e-26	6.41023e-25	AL137145.1	10	6350316	6352762	+	2447	lincRNA	novel transcript	-
ENSG00000212743	112.561	129.224	157.631	15.3086	18.6682	11.872	133.139	15.2829	3.1196	2.47457e-26	7.11353e-25	USP20	9	129834698	129881838	+	5521	protein_coding	ubiquitin specific peptidase 20 [Source:HGNC Symbol;Acc:HGNC:12619]	-
ENSG00000136878	5763.39	6291.96	6186.01	3964.07	3473.84	3977.13	6080.45	3805.01	0.676425	2.78013e-26	7.97319e-25	SLC26A6	3	48625723	48635493	-	6373	protein_coding	solute carrier family 26 member 6 [Source:HGNC Symbol;Acc:HGNC:14472]	-
ENSG00000225697	1718.36	1968.09	1951.18	1107.32	925.632	1049.49	1879.21	1027.48	0.871456	3.54525e-26	1.01319e-24	NOTCH2	1	119911553	120069626	-	16807	protein_coding	notch 2 [Source:HGNC Symbol;Acc:HGNC:7882]	-
ENSG00000134250	2010.54	1930.36	1801.49	948.281	1159.76	919.687	1914.13	1009.24	0.923302	3.58981e-26	1.02473e-24	POM121C	7	75416787	75486271	-	8767	protein_coding	POM121 transmembrane nucleoporin C [Source:HGNC Symbol;Acc:HGNC:34005]	-
ENSG00000272391	3758.84	3659.44	3655.97	2432.36	2427.65	2539.03	3691.42	2466.35	0.58179	3.89096e-26	1.10811e-24	TSPYL2	X	53082367	53088540	+	4948	protein_coding	TSPY like 2 [Source:HGNC Symbol;Acc:HGNC:24358]	-
ENSG00000184205	1555.5	1692.49	1756.46	915.112	714.059	909.398	1668.15	846.19	0.979543	3.94633e-26	1.12127e-24	BSDC1	1	32365103	32394731	-	6271	protein_coding	BSD domain containing 1 [Source:HGNC Symbol;Acc:HGNC:25501]	-
ENSG00000160058	2810.44	2709.13	2626.74	1802.16	1659.14	1648.63	2715.44	1703.31	0.673448	4.49479e-26	1.27268e-24	TMEM173	5	139475534	139482935	-	3850	protein_coding	transmembrane protein 173 [Source:HGNC Symbol;Acc:HGNC:27962]	-
ENSG00000184584	2556.58	2677.11	2515.47	1585.29	1531.57	1700.87	2583.05	1605.91	0.686001	4.66742e-26	1.31851e-24	LGALS8	1	236518000	236552981	+	9710	protein_coding	galectin 8 [Source:HGNC Symbol;Acc:HGNC:6569]	-
ENSG00000116977	2342.24	2247.13	2126.03	1258.7	1411.01	1365.28	2238.46	1345	0.734859	5.1341e-26	1.44867e-24	CTSF	11	66563463	66568841	-	2896	protein_coding	cathepsin F [Source:HGNC Symbol;Acc:HGNC:2531]	-
ENSG00000174080	609.508	690.72	646.418	287.461	286.246	322.128	648.882	298.612	1.11977	5.22443e-26	1.47246e-24	GNS	12	64713445	64759447	-	6284	protein_coding	glucosamine (N-acetyl)-6-sulfatase [Source:HGNC Symbol;Acc:HGNC:4422]	-
ENSG00000135677	2375.77	2272.29	2114.11	1253.6	1425.78	1305.92	2254.05	1328.44	0.762852	5.34727e-26	1.50535e-24	IMPDH2	3	49024325	49029408	-	2773	protein_coding	inosine monophosphate dehydrogenase 2 [Source:HGNC Symbol;Acc:HGNC:6053]	-
ENSG00000178035	4483.3	4191.21	4085.15	2735.98	2833.68	2831.08	4253.22	2800.25	0.603091	5.48178e-26	1.53968e-24	RPL7A	9	133348214	133351426	+	2242	protein_coding	ribosomal protein L7a [Source:HGNC Symbol;Acc:HGNC:10364]	-
ENSG00000148303	24024.7	23221.5	22490.8	15116.4	14747.9	16685	23245.7	15516.4	0.583194	5.97622e-26	1.67663e-24	SLC41A1	1	205789093	205813748	-	6357	protein_coding	solute carrier family 41 member 1 [Source:HGNC Symbol;Acc:HGNC:19429]	-
ENSG00000133065	2381.75	2329.46	2153.84	1323.34	1451.45	1400.11	2288.35	1391.63	0.717704	6.09391e-26	1.70769e-24	-	16	3158866	3164148	+	5283	-	-	-
novel.92	209.556	213.849	174.851	49.3276	25.6688	40.3649	199.419	38.4538	2.38217	6.13437e-26	1.71706e-24	SMG6	17	2059839	2303771	-	10554	protein_coding	SMG6, nonsense mediated mRNA decay factor [Source:HGNC Symbol;Acc:HGNC:17809]	-
ENSG00000070366	1444.14	1483.22	1344.5	749.27	853.293	719.445	1423.95	774.003	0.879727	6.16957e-26	1.72494e-24	HEXB	5	74640023	74722647	+	5067	protein_coding	hexosaminidase subunit beta [Source:HGNC Symbol;Acc:HGNC:4879]	-
ENSG00000049860	1993.78	1942.94	1831.96	1144.74	1092.87	1211.74	1922.89	1149.78	0.742423	6.19214e-26	1.72755e-24	PSD	10	102402617	102421539	-	6338	protein_coding	pleckstrin and Sec7 domain containing [Source:HGNC Symbol;Acc:HGNC:9507]	-
ENSG00000059915	857.383	882.841	1021.29	481.37	434.036	452.72	920.504	456.042	1.01256	6.20809e-26	1.72979e-24	ATXN2L	16	28823035	28837237	+	6508	protein_coding	ataxin 2 like [Source:HGNC Symbol;Acc:HGNC:31326]	-
ENSG00000168488	7906.85	7929.56	8220.64	5182.8	4577.6	5438.97	8019.01	5066.46	0.662456	6.31627e-26	1.75793e-24	ZNF516	18	76358190	76495190	-	8217	protein_coding	zinc finger protein 516 [Source:HGNC Symbol;Acc:HGNC:28990]	zf-C2H2
ENSG00000101493	1492.04	1390.59	1294.16	785.84	804.289	762.976	1392.26	784.368	0.828485	6.93563e-26	1.92812e-24	DBP	19	48630030	48637438	-	6544	protein_coding	D-box binding PAR bZIP transcription factor [Source:HGNC Symbol;Acc:HGNC:2697]	TF_bZIP
ENSG00000105516	1290.86	1320.83	1336.55	721.204	667.389	789.095	1316.08	725.896	0.858378	7.24608e-26	2.01214e-24	ARGLU1	13	106541673	106568164	-	5810	protein_coding	arginine and glutamate rich 1 [Source:HGNC Symbol;Acc:HGNC:25482]	-
ENSG00000134884	7488.93	7461.83	7331.81	5232.13	5322.78	5275.93	7427.53	5276.95	0.493219	1.00613e-25	2.78129e-24	STAT6	12	57095408	57132139	-	7298	protein_coding	signal transducer and activator of transcription 6 [Source:HGNC Symbol;Acc:HGNC:11368]	STAT
ENSG00000166888	4916.78	4836.18	4996.49	3264.98	2850.79	3264.81	4916.49	3126.86	0.653019	1.12065e-25	3.08856e-24	GTPBP1	22	38705723	38738299	+	8166	protein_coding	GTP binding protein 1 [Source:HGNC Symbol;Acc:HGNC:4669]	-
ENSG00000100226	2496.71	2448.4	2380.36	1519.8	1560.35	1606.68	2441.82	1562.28	0.644368	1.12107e-25	3.08856e-24	CA8	8	60187347	60281412	-	5783	protein_coding	carbonic anhydrase 8 [Source:HGNC Symbol;Acc:HGNC:1382]	-
ENSG00000178538	567.597	571.788	593.433	250.89	283.135	256.436	577.606	263.487	1.13116	1.35294e-25	3.72317e-24	CYTH4	22	37282027	37315345	+	6161	protein_coding	cytohesin 4 [Source:HGNC Symbol;Acc:HGNC:9505]	-
ENSG00000100055	419.112	498.599	384.142	164.992	157.124	167	433.951	163.039	1.41462	1.48916e-25	4.09343e-24	AKAP17A	X	1591593	1602514	+	4075	protein_coding	A-kinase anchoring protein 17A [Source:HGNC Symbol;Acc:HGNC:18783]	-
ENSG00000197976	2812.84	2884.1	3104.93	1780.9	1628.02	1894.78	2933.96	1767.9	0.73054	1.55025e-25	4.25658e-24	PIH1D1	19	49446298	49453497	-	3331	protein_coding	PIH1 domain containing 1 [Source:HGNC Symbol;Acc:HGNC:26075]	-
ENSG00000104872	1945.88	2075.59	2041.25	1214.48	1067.2	1255.27	2020.91	1178.98	0.777782	1.60052e-25	4.37988e-24	BICD1	12	32106835	32383633	+	12868	protein_coding	BICD cargo adaptor 1 [Source:HGNC Symbol;Acc:HGNC:1049]	-
ENSG00000151746	1451.32	1395.16	1384.24	713.55	857.96	759.019	1410.24	776.843	0.859598	1.67672e-25	4.57819e-24	PRAG1	8	8317736	8386498	-	4904	protein_coding	PEAK1 related, kinase-activating pseudokinase 1 [Source:HGNC Symbol;Acc:HGNC:25438]	-
ENSG00000275342	464.615	486.02	482.164	214.32	195.238	205.782	477.6	205.113	1.22009	1.88809e-25	5.14955e-24	KLF6	10	3775996	3785281	-	6139	protein_coding	Kruppel like factor 6 [Source:HGNC Symbol;Acc:HGNC:2235]	zf-C2H2
ENSG00000067082	1316.01	1211.05	1151.1	673.577	679.834	697.284	1226.05	683.565	0.84335	1.91183e-25	5.2085e-24	ATF7IP	12	14365632	14502935	+	13189	protein_coding	activating transcription factor 7 interacting protein [Source:HGNC Symbol;Acc:HGNC:20092]	-
ENSG00000171681	831.039	762.765	764.31	376.761	416.923	391.777	786.038	395.154	0.991738	1.91555e-25	5.21189e-24	H1FX	3	129314771	129316277	-	1507	protein_coding	H1 histone family member X [Source:HGNC Symbol;Acc:HGNC:4722]	-
ENSG00000184897	3767.22	4737.84	4379.22	2536.97	2097.84	2422.69	4294.76	2352.5	0.8687	1.91732e-25	5.21189e-24	EVA1B	1	36322031	36324154	-	1211	protein_coding	eva-1 homolog B [Source:HGNC Symbol;Acc:HGNC:25558]	-
ENSG00000142694	439.469	514.609	602.705	208.367	193.683	203.408	518.928	201.819	1.36124	2.11371e-25	5.73299e-24	PPARA	22	46150521	46243756	+	13219	protein_coding	peroxisome proliferator activated receptor alpha [Source:HGNC Symbol;Acc:HGNC:9232]	THR-like
ENSG00000186951	1621.36	1609.01	1499.48	935.524	966.858	922.061	1576.62	941.481	0.744335	2.32745e-25	6.27943e-24	RNF165	18	46326809	46463140	+	11419	protein_coding	ring finger protein 165 [Source:HGNC Symbol;Acc:HGNC:31696]	-
ENSG00000141622	555.623	584.367	552.37	268.75	256.688	256.436	564.12	260.625	1.11496	2.32799e-25	6.27943e-24	VPS26B	11	134224645	134247792	+	6483	protein_coding	VPS26, retromer complex component B [Source:HGNC Symbol;Acc:HGNC:28119]	-
ENSG00000151502	5001.8	5194.12	4694.48	3359.38	3253.71	3324.17	4963.47	3312.42	0.58393	2.45952e-25	6.62691e-24	PNPLA2	11	818902	825573	+	3843	protein_coding	patatin like phospholipase domain containing 2 [Source:HGNC Symbol;Acc:HGNC:30802]	-
ENSG00000177666	1909.95	2010.41	2200.21	1177.06	987.86	1195.12	2040.19	1120.01	0.865068	2.54166e-25	6.83318e-24	FOS	14	75278774	75282230	+	3238	protein_coding	Fos proto-oncogene, AP-1 transcription factor subunit [Source:HGNC Symbol;Acc:HGNC:3796]	TF_bZIP
ENSG00000170345	204.766	210.418	180.149	46.7762	49.7819	46.6967	198.444	47.7516	2.05615	2.64771e-25	7.11049e-24	IFI6	1	27666061	27672218	-	865	protein_coding	interferon alpha inducible protein 6 [Source:HGNC Symbol;Acc:HGNC:4054]	-
ENSG00000126709	698.121	701.012	748.414	371.658	339.139	352.995	715.849	354.598	1.01342	2.66672e-25	7.15371e-24	ARMCX3	X	101622797	101627843	+	4239	protein_coding	armadillo repeat containing X-linked 3 [Source:HGNC Symbol;Acc:HGNC:24065]	-
ENSG00000102401	1335.17	1360.86	1319.33	807.102	784.843	781.971	1338.45	791.305	0.758715	2.84261e-25	7.61721e-24	ZBTB7A	19	4044364	4066945	-	5725	protein_coding	zinc finger and BTB domain containing 7A [Source:HGNC Symbol;Acc:HGNC:18078]	ZBTB
ENSG00000178951	2188.96	2323.75	2328.69	1473.02	1335.56	1432.56	2280.47	1413.71	0.690075	2.93425e-25	7.85417e-24	-	15	59995693	60003306	-	7614	-	-	-
novel.87	253.862	274.458	283.47	80.7952	84.7848	88.6445	270.597	84.7415	1.67372	3.31286e-25	8.83861e-24	GCC1	7	127580618	127593611	-	4987	protein_coding	GRIP and coiled-coil domain containing 1 [Source:HGNC Symbol;Acc:HGNC:19095]	-
ENSG00000179562	1554.31	1386.01	1503.45	823.261	864.961	883.279	1481.26	857.167	0.788424	3.53944e-25	9.42261e-24	HPCAL4	1	39678648	39691689	-	4962	protein_coding	hippocalcin like 4 [Source:HGNC Symbol;Acc:HGNC:18212]	-
ENSG00000116983	252.665	244.725	207.967	64.6362	60.6717	68.0663	235.119	64.4581	1.86895	3.65772e-25	9.7269e-24	AACS	12	125065379	125143333	+	16094	protein_coding	acetoacetyl-CoA synthetase [Source:HGNC Symbol;Acc:HGNC:21298]	-
ENSG00000081760	1281.28	1333.41	1328.6	747.569	796.511	700.45	1314.43	748.176	0.812809	3.9935e-25	1.06083e-23	YBX3	12	10699089	10723312	-	8610	protein_coding	Y-box binding protein 3 [Source:HGNC Symbol;Acc:HGNC:2428]	CSD
ENSG00000060138	2307.51	2488.42	2216.1	1461.12	1393.12	1477.67	2337.34	1443.97	0.69559	4.1814e-25	1.10954e-23	CTDP1	18	79679801	79756623	+	7415	protein_coding	CTD phosphatase subunit 1 [Source:HGNC Symbol;Acc:HGNC:2498]	-
ENSG00000060069	1674.05	1627.31	1718.04	1014.62	906.964	1028.12	1673.13	983.233	0.766949	4.33033e-25	1.14782e-23	PACS2	14	105300563	105398147	+	12363	protein_coding	phosphofurin acidic cluster sorting protein 2 [Source:HGNC Symbol;Acc:HGNC:23794]	-
ENSG00000179364	2466.77	2523.87	2712.84	1581.04	1361.22	1596.39	2567.83	1512.88	0.763183	4.39854e-25	1.16464e-23	ARRDC4	15	97960698	97973838	+	4072	protein_coding	arrestin domain containing 4 [Source:HGNC Symbol;Acc:HGNC:28087]	-
ENSG00000140450	851.396	831.38	736.493	385.266	418.479	407.606	806.423	403.784	0.998563	4.95969e-25	1.31039e-23	CEP68	2	65056366	65087004	+	8623	protein_coding	centrosomal protein 68 [Source:HGNC Symbol;Acc:HGNC:29076]	-
ENSG00000011523	1506.41	1233.92	1153.75	638.708	683.723	618.137	1298.03	646.856	1.00527	5.33313e-25	1.40753e-23	SDAD1P1	8	26375913	26382953	-	3987	transcribed_processed_pseudogene	SDA1 domain containing 1 pseudogene 1 [Source:HGNC Symbol;Acc:HGNC:31403]	-
ENSG00000228451	344.869	333.924	335.131	125.02	129.122	117.929	337.975	124.024	1.44632	5.40813e-25	1.42579e-23	NIPSNAP1	22	29554808	29581337	-	3067	protein_coding	nipsnap homolog 1 [Source:HGNC Symbol;Acc:HGNC:7827]	-
ENSG00000184117	2841.58	2611.93	2571.1	1693.3	1660.69	1738.07	2674.87	1697.35	0.656419	6.51261e-25	1.71329e-23	NEU1	6	31857659	31862906	-	4822	protein_coding	neuraminidase 1 [Source:HGNC Symbol;Acc:HGNC:7758]	-
ENSG00000204386	1413.01	1378.01	1287.54	803.7	747.506	804.132	1359.52	785.113	0.793032	7.11096e-25	1.86869e-23	SPR	2	72887360	72892158	+	1480	protein_coding	sepiapterin reductase [Source:HGNC Symbol;Acc:HGNC:11257]	-
ENSG00000116096	330.5	336.211	324.534	119.917	118.232	125.052	330.415	121.067	1.44878	9.66633e-25	2.53206e-23	SNHG14	15	24978583	25419462	+	43324	processed_transcript	small nucleolar RNA host gene 14 [Source:HGNC Symbol;Acc:HGNC:37462]	-
ENSG00000224078	2623.64	2545.6	2743.3	1694.15	1746.26	1680.29	2637.51	1706.9	0.627252	1.05027e-24	2.74236e-23	CALM3	19	46601074	46610793	+	3667	protein_coding	calmodulin 3 [Source:HGNC Symbol;Acc:HGNC:1449]	-
ENSG00000160014	12502.7	12268.3	11599.8	8287.89	8144.01	8753.65	12123.6	8395.18	0.530299	1.05166e-24	2.74306e-23	MXD1	2	69897688	69942945	+	6351	protein_coding	MAX dimerization protein 1 [Source:HGNC Symbol;Acc:HGNC:6761]	bHLH
ENSG00000059728	712.49	668.992	691.456	310.424	366.364	315.005	690.979	330.597	1.06248	1.0711e-24	2.78782e-23	NFE2L1	17	48048329	48061487	+	5825	protein_coding	nuclear factor, erythroid 2 like 1 [Source:HGNC Symbol;Acc:HGNC:7781]	TF_bZIP
ENSG00000082641	6172.92	6003.77	5433.62	3918.99	3903.21	3810.13	5870.11	3877.45	0.598662	1.13088e-24	2.94029e-23	WHRN	9	114402080	114505450	-	5542	protein_coding	whirlin [Source:HGNC Symbol;Acc:HGNC:16361]	-
ENSG00000095397	480.183	540.912	541.773	239.834	217.796	231.109	520.956	229.58	1.18255	1.14931e-24	2.98503e-23	PPP1R16B	20	38805705	38923024	+	6400	protein_coding	protein phosphatase 1 regulatory subunit 16B [Source:HGNC Symbol;Acc:HGNC:15850]	-
ENSG00000101445	3164.89	2765.17	2685.02	1720.51	1776.59	1751.52	2871.69	1749.54	0.715129	1.15958e-24	3.00852e-23	TM9SF4	20	32109506	32167258	+	5415	protein_coding	transmembrane 9 superfamily member 4 [Source:HGNC Symbol;Acc:HGNC:30797]	-
ENSG00000101337	2353.01	2312.31	2221.4	1478.98	1502.01	1436.52	2295.58	1472.5	0.640916	1.1761e-24	3.04814e-23	SLC25A36	3	140941830	140980961	+	10305	protein_coding	solute carrier family 25 member 36 [Source:HGNC Symbol;Acc:HGNC:25554]	-
ENSG00000114120	4114.48	3897.31	3580.47	2144.9	2530.32	2292.89	3864.09	2322.7	0.734333	1.44413e-24	3.72313e-23	RAD23A	19	12945855	12953642	+	2449	protein_coding	RAD23 homolog A, nucleotide excision repair protein [Source:HGNC Symbol;Acc:HGNC:9812]	-
ENSG00000179262	2630.83	2781.18	2726.08	1684.79	1650.58	1830.67	2712.7	1722.01	0.65561	1.44719e-24	3.7271e-23	AL365181.3	1	156641666	156644887	-	3222	antisense	novel transcript, antisense to BCAN	-
ENSG00000272405	289.786	333.924	294.067	83.3467	115.121	91.0189	305.926	96.4954	1.66309	1.70526e-24	4.36876e-23	SERPINE2	2	223975112	224039319	-	8891	protein_coding	serpin family E member 2 [Source:HGNC Symbol;Acc:HGNC:8951]	-
ENSG00000135919	607.114	630.11	552.37	290.012	250.465	278.597	596.531	273.025	1.12966	1.71919e-24	4.39982e-23	ZNF609	15	64460742	64686068	+	12112	protein_coding	zinc finger protein 609 [Source:HGNC Symbol;Acc:HGNC:29003]	-
ENSG00000180357	3619.93	3320.95	3147.31	1923.78	2200.52	2029.33	3362.73	2051.21	0.713154	2.63684e-24	6.70629e-23	ELMSAN1	14	73715122	73790285	-	13484	protein_coding	ELM2 and Myb/SANT domain containing 1 [Source:HGNC Symbol;Acc:HGNC:19853]	-
ENSG00000156030	3119.39	3037.34	3074.46	2112.58	2002.17	2058.61	3077.06	2057.79	0.580613	3.34087e-24	8.47046e-23	DUSP10	1	221701424	221742176	-	2914	protein_coding	dual specificity phosphatase 10 [Source:HGNC Symbol;Acc:HGNC:3065]	-
ENSG00000143507	562.807	460.861	506.008	236.432	188.238	199.45	509.892	208.04	1.29468	3.81315e-24	9.64014e-23	UPK1A	19	35666516	35678483	+	1366	protein_coding	uroplakin 1A [Source:HGNC Symbol;Acc:HGNC:12577]	-
ENSG00000105668	159.263	157.814	127.164	22.9629	25.6688	29.2843	148.08	25.972	2.51128	3.81402e-24	9.64014e-23	SPOCD1	1	31790422	31816051	-	7085	protein_coding	SPOC domain containing 1 [Source:HGNC Symbol;Acc:HGNC:26338]	-
ENSG00000134668	198.779	198.982	222.537	53.58	54.449	56.1943	206.766	54.7411	1.9157	4.05989e-24	1.0251e-22	TMEM14C	6	10722915	10731129	+	1321	protein_coding	transmembrane protein 14C [Source:HGNC Symbol;Acc:HGNC:20952]	-
ENSG00000111843	1021.44	910.287	782.855	445.65	401.367	451.929	904.859	432.982	1.06494	4.5128e-24	1.13828e-22	HMGXB3	5	150000046	150053142	+	6263	protein_coding	HMG-box containing 3 [Source:HGNC Symbol;Acc:HGNC:28982]	HMG
ENSG00000113716	2497.91	2486.13	2485	1492.59	1602.36	1669.21	2489.68	1588.05	0.648343	4.9268e-24	1.24143e-22	KDM2A	11	67119269	67258087	+	10380	protein_coding	lysine demethylase 2A [Source:HGNC Symbol;Acc:HGNC:13606]	-
ENSG00000173120	5310.75	4997.43	4756.74	3242.87	3461.4	3311.51	5021.64	3338.59	0.589039	7.34483e-24	1.83936e-22	ING4	12	6650280	6663148	-	2736	protein_coding	inhibitor of growth family member 4 [Source:HGNC Symbol;Acc:HGNC:19423]	-
ENSG00000111653	1225	1254.5	1251.77	728.858	714.837	758.227	1243.76	733.974	0.760868	7.39515e-24	1.85007e-22	SCN3A	2	165087522	165204067	-	9840	protein_coding	sodium voltage-gated channel alpha subunit 3 [Source:HGNC Symbol;Acc:HGNC:10590]	-
ENSG00000153253	470.603	436.846	384.142	140.329	187.46	159.085	430.53	162.291	1.4068	8.5027e-24	2.12281e-22	LATS2	13	20973032	21061547	-	5578	protein_coding	large tumor suppressor kinase 2 [Source:HGNC Symbol;Acc:HGNC:6515]	-
ENSG00000150457	682.554	646.121	646.418	326.583	332.917	333.208	658.364	330.903	0.992446	8.51685e-24	2.12418e-22	NXF3	X	103075810	103093125	-	3526	protein_coding	nuclear RNA export factor 3 [Source:HGNC Symbol;Acc:HGNC:8073]	-
ENSG00000147206	234.703	257.305	213.265	58.6829	72.3393	69.6493	235.091	66.8905	1.81285	9.14236e-24	2.27787e-22	UBA1	X	47190861	47215128	+	6437	protein_coding	ubiquitin like modifier activating enzyme 1 [Source:HGNC Symbol;Acc:HGNC:12469]	-
ENSG00000130985	8086.47	7928.41	8029.89	5378.41	5370.22	5874.28	8014.92	5540.97	0.532469	9.17775e-24	2.28436e-22	CRKL	22	20917426	20953749	+	5325	protein_coding	CRK like proto-oncogene, adaptor protein [Source:HGNC Symbol;Acc:HGNC:2363]	-
ENSG00000099942	5733.45	5465.15	4970	3515.87	3560.18	3571.9	5389.53	3549.32	0.602952	9.30284e-24	2.31315e-22	KDM7A-DT	7	140177184	140179640	+	2457	bidirectional_promoter_lncRNA	KDM7A divergent transcript [Source:HGNC Symbol;Acc:HGNC:48959]	-
ENSG00000260231	376.003	371.662	353.676	102.057	133.011	151.171	367.114	128.746	1.50954	1.16185e-23	2.86645e-22	RPL7AP6	14	69885340	69886140	-	801	processed_pseudogene	ribosomal protein L7a pseudogene 6 [Source:HGNC Symbol;Acc:HGNC:19785]	-
ENSG00000242071	706.503	646.121	670.261	291.713	312.693	357.744	674.295	320.717	1.07108	1.16217e-23	2.86645e-22	GAS7	17	9910609	10198551	-	10100	protein_coding	growth arrest specific 7 [Source:HGNC Symbol;Acc:HGNC:4169]	-
ENSG00000007237	5248.48	5071.76	4666.66	3144.21	3417.84	3275.89	4995.63	3279.31	0.607441	1.196e-23	2.94694e-22	TSPYL1	6	116276578	116279903	-	3326	protein_coding	TSPY like 1 [Source:HGNC Symbol;Acc:HGNC:12382]	-
ENSG00000189241	1993.78	1822.86	1798.84	1106.47	1155.1	1182.45	1871.83	1148.01	0.70531	1.4408e-23	3.54653e-22	CRELD2	22	49918167	49927540	+	5165	protein_coding	cysteine rich with EGF like domains 2 [Source:HGNC Symbol;Acc:HGNC:28150]	-
ENSG00000184164	2461.98	2637.09	2783.04	1606.55	1418.01	1676.33	2627.37	1566.96	0.745527	1.63663e-23	4.02453e-22	ADGRB1	8	142449430	142545009	+	7356	protein_coding	adhesion G protein-coupled receptor B1 [Source:HGNC Symbol;Acc:HGNC:943]	-
ENSG00000181790	307.748	299.617	317.911	101.207	98.0081	122.678	308.425	107.297	1.52223	1.79678e-23	4.40509e-22	RIPK4	21	41739369	41767106	-	4033	protein_coding	receptor interacting serine/threonine kinase 4 [Source:HGNC Symbol;Acc:HGNC:496]	-
ENSG00000183421	686.146	610.67	630.523	318.078	315.026	318.171	642.446	317.092	1.01869	1.96164e-23	4.80445e-22	EIF3H	8	116642130	116766925	-	6434	protein_coding	eukaryotic translation initiation factor 3 subunit H [Source:HGNC Symbol;Acc:HGNC:3273]	-
ENSG00000147677	5460.43	5308.48	4846.81	3371.29	3474.62	3552.9	5205.24	3466.27	0.586851	2.0163e-23	4.93339e-22	APEH	3	49674002	49683963	+	4669	protein_coding	acylaminoacyl-peptide hydrolase [Source:HGNC Symbol;Acc:HGNC:586]	-
ENSG00000164062	2434.44	2411.8	2241.27	1406.69	1444.45	1572.65	2362.5	1474.6	0.680225	2.24263e-23	5.46533e-22	ZCCHC24	10	79382325	79445627	-	5051	protein_coding	zinc finger CCHC-type containing 24 [Source:HGNC Symbol;Acc:HGNC:26911]	-
ENSG00000165424	523.291	548.917	521.903	236.432	265.244	228.735	531.37	243.47	1.1258	2.506e-23	6.09502e-22	CPT1A	11	68754620	68844410	-	6565	protein_coding	carnitine palmitoyltransferase 1A [Source:HGNC Symbol;Acc:HGNC:2328]	-
ENSG00000110090	7281.77	7114.19	7213.92	5155.59	5115.09	5275.93	7203.29	5182.2	0.475049	2.58751e-23	6.28704e-22	HSF4	16	67164681	67169945	+	3377	protein_coding	heat shock transcription factor 4 [Source:HGNC Symbol;Acc:HGNC:5227]	HSF
ENSG00000102878	580.769	596.947	761.661	279.807	186.682	260.393	646.459	242.294	1.41596	2.72272e-23	6.60902e-22	PPP3CA	4	101023409	101348278	-	5213	protein_coding	protein phosphatase 3 catalytic subunit alpha [Source:HGNC Symbol;Acc:HGNC:9314]	-
ENSG00000138814	1545.92	1295.67	1249.12	701.643	780.954	708.365	1363.57	730.32	0.90091	3.73379e-23	9.02745e-22	ABCC5	3	183919934	184018015	-	11441	protein_coding	ATP binding cassette subfamily C member 5 [Source:HGNC Symbol;Acc:HGNC:56]	-
ENSG00000114770	1687.22	1786.27	1724.66	1092.86	1110.76	1041.57	1732.72	1081.73	0.679913	3.76953e-23	9.10486e-22	UNC45A	15	90930180	90954093	+	7498	protein_coding	unc-45 myosin chaperone A [Source:HGNC Symbol;Acc:HGNC:30594]	-
ENSG00000140553	2039.28	2081.31	1957.8	1246.8	1168.32	1332.83	2026.13	1249.32	0.698052	3.79257e-23	9.14247e-22	ZNF496	1	247297412	247331846	-	10531	protein_coding	zinc finger protein 496 [Source:HGNC Symbol;Acc:HGNC:23713]	zf-C2H2
ENSG00000162714	1848.88	1758.82	1842.56	1180.46	1141.09	1119.14	1816.75	1146.9	0.663565	3.81732e-23	9.19309e-22	ZNF275	X	153334147	153360110	+	8147	protein_coding	zinc finger protein 275 [Source:HGNC Symbol;Acc:HGNC:13069]	zf-C2H2
ENSG00000063587	1239.37	1212.19	1161.7	668.474	728.838	709.948	1204.42	702.42	0.777864	4.40722e-23	1.05825e-21	BST2	19	17402939	17405648	-	1119	protein_coding	bone marrow stromal cell antigen 2 [Source:HGNC Symbol;Acc:HGNC:1119]	-
ENSG00000130303	86.2173	105.209	100.672	4.25238	8.55627	9.49763	97.366	7.43542	3.69944	4.83635e-23	1.16015e-21	PPP2R5B	11	64917553	64934473	+	3376	protein_coding	protein phosphatase 2 regulatory subunit B'beta [Source:HGNC Symbol;Acc:HGNC:9310]	-
ENSG00000068971	1442.94	1370	1417.35	885.346	774.731	834.208	1410.1	831.428	0.762587	5.02452e-23	1.20412e-21	BTG1	12	92140278	92145897	-	4854	protein_coding	BTG anti-proliferation factor 1 [Source:HGNC Symbol;Acc:HGNC:1130]	-
ENSG00000133639	2768.53	2786.9	2624.09	1656.73	1681.7	1865.49	2726.51	1734.64	0.652557	6.19595e-23	1.47762e-21	BRWD1	21	39184176	39321559	-	19794	protein_coding	bromodomain and WD repeat domain containing 1 [Source:HGNC Symbol;Acc:HGNC:12760]	-
ENSG00000185658	2731.41	2587.91	2675.75	1553.82	1806.93	1540.2	2665.02	1633.65	0.705605	6.31395e-23	1.50429e-21	TRANK1	3	36826820	36945098	-	12174	protein_coding	tetratricopeptide repeat and ankyrin repeat containing 1 [Source:HGNC Symbol;Acc:HGNC:29011]	-
ENSG00000168016	656.21	654.126	634.497	283.209	350.029	285.72	648.277	306.319	1.08075	6.58778e-23	1.56497e-21	NPHP4	1	5862811	5992473	-	13167	protein_coding	nephrocystin 4 [Source:HGNC Symbol;Acc:HGNC:19104]	-
ENSG00000131697	1955.46	2026.42	2095.56	1290.17	1172.99	1312.26	2025.81	1258.47	0.686795	6.8197e-23	1.61536e-21	CYTH2	19	48469032	48482314	+	9509	protein_coding	cytohesin 2 [Source:HGNC Symbol;Acc:HGNC:9502]	-
ENSG00000105443	5131.13	5448	5657.48	3645.14	3181.38	3620.97	5412.2	3482.5	0.636116	7.30555e-23	1.72767e-21	ERN1	17	64039142	64130819	-	10864	protein_coding	endoplasmic reticulum to nucleus signaling 1 [Source:HGNC Symbol;Acc:HGNC:3449]	-
ENSG00000178607	2090.77	1990.97	1830.64	1167.7	1266.33	1145.26	1970.79	1193.1	0.724449	7.30797e-23	1.72767e-21	FLCN	17	17212212	17237188	-	9786	protein_coding	folliculin [Source:HGNC Symbol;Acc:HGNC:27310]	-
ENSG00000154803	1104.06	1100.12	1168.32	672.727	629.274	656.128	1124.17	652.71	0.784127	7.88856e-23	1.86313e-21	CD7	17	82314868	82317602	-	2735	protein_coding	CD7 molecule [Source:HGNC Symbol;Acc:HGNC:1695]	-
ENSG00000173762	5608.91	5968.32	5746.23	3821.19	3479.29	4046.78	5774.49	3782.42	0.610535	7.95334e-23	1.87481e-21	TRIO	5	14143702	14532128	+	17500	protein_coding	trio Rho guanine nucleotide exchange factor [Source:HGNC Symbol;Acc:HGNC:12303]	-
ENSG00000038382	2501.5	2399.22	2385.65	1541.06	1642.03	1454.72	2428.79	1545.94	0.651755	8.33103e-23	1.95819e-21	OSBPL2	20	62231922	62296213	+	13047	protein_coding	oxysterol binding protein like 2 [Source:HGNC Symbol;Acc:HGNC:15761]	-
ENSG00000130703	1974.62	1824	1959.12	1204.27	1097.54	1230.73	1919.25	1177.51	0.704682	8.52371e-23	2.00156e-21	FLNB	3	58008400	58172251	+	13952	protein_coding	filamin B [Source:HGNC Symbol;Acc:HGNC:3755]	-
ENSG00000136068	4334.81	4009.38	3915.6	2566.74	2829.79	2547.74	4086.6	2648.09	0.62595	8.86796e-23	2.0804e-21	CXCR4	2	136114349	136118165	-	2224	protein_coding	C-X-C motif chemokine receptor 4 [Source:HGNC Symbol;Acc:HGNC:2561]	-
ENSG00000121966	5999.29	5743.04	5424.35	3894.33	3731.31	4015.12	5722.23	3880.25	0.560706	8.99623e-23	2.10847e-21	EPHB6	7	142855061	142871094	+	5325	protein_coding	EPH receptor B6 [Source:HGNC Symbol;Acc:HGNC:3396]	-
ENSG00000106123	1912.35	1883.47	1986.94	1205.98	1146.54	1271.1	1927.59	1207.87	0.674021	9.02113e-23	2.11229e-21	HEXIM1	17	45148502	45152101	+	3600	protein_coding	hexamethylene bisacetamide inducible 1 [Source:HGNC Symbol;Acc:HGNC:24953]	-
ENSG00000186834	4148.01	4226.66	4520.95	2848.24	2594.1	2941.89	4298.54	2794.75	0.620966	9.16873e-23	2.1448e-21	CEBPB	20	50190734	50192689	+	1956	protein_coding	CCAAT enhancer binding protein beta [Source:HGNC Symbol;Acc:HGNC:1834]	C/EBP
ENSG00000172216	1389.06	1415.75	1314.03	827.513	844.737	826.294	1372.94	832.848	0.721709	9.19532e-23	2.14897e-21	MARS	12	57475445	57517569	+	7028	protein_coding	methionyl-tRNA synthetase [Source:HGNC Symbol;Acc:HGNC:6898]	-
ENSG00000166986	4231.83	4305.56	4105.02	2872.06	2788.56	2998.88	4214.14	2886.5	0.546157	9.29647e-23	2.17053e-21	RNF10	12	120533480	120577594	+	5911	protein_coding	ring finger protein 10 [Source:HGNC Symbol;Acc:HGNC:10055]	-
ENSG00000022840	3833.08	3721.2	3673.19	2456.18	2510.88	2650.63	3742.49	2539.23	0.559576	9.43847e-23	2.20159e-21	RRAS	19	49635292	49640201	-	1160	protein_coding	RAS related [Source:HGNC Symbol;Acc:HGNC:10447]	-
ENSG00000126458	487.367	515.753	504.683	238.133	240.353	217.654	502.601	232.047	1.11532	1.00247e-22	2.33389e-21	CA11	19	48637942	48646312	-	2075	protein_coding	carbonic anhydrase 11 [Source:HGNC Symbol;Acc:HGNC:1370]	-
ENSG00000063180	555.623	545.486	617.276	280.657	241.909	277.014	572.795	266.527	1.10337	1.09899e-22	2.55133e-21	RNF123	3	49689499	49721529	+	7458	protein_coding	ring finger protein 123 [Source:HGNC Symbol;Acc:HGNC:21148]	-
ENSG00000164068	1442.94	1430.61	1397.48	863.233	885.962	887.237	1423.68	878.811	0.696069	1.14288e-22	2.64855e-21	CITED2	6	139371807	139374620	-	2535	protein_coding	Cbp/p300 interacting transactivator with Glu/Asp rich carboxy-terminal domain 2 [Source:HGNC Symbol;Acc:HGNC:1987]	-
ENSG00000164442	487.367	470.01	475.541	183.703	145.457	223.194	477.639	184.118	1.37575	1.14303e-22	2.64855e-21	AC012085.1	12	93640822	93641586	-	765	processed_pseudogene	phosphoglycerate mutase 1 (brain) (PGAM1) pseudogene	-
ENSG00000186076	568.795	531.763	431.829	184.553	213.907	227.152	510.795	208.537	1.29294	1.16754e-22	2.70278e-21	ZBTB4	17	7459366	7484263	-	6126	protein_coding	zinc finger and BTB domain containing 4 [Source:HGNC Symbol;Acc:HGNC:23847]	ZBTB
ENSG00000174282	2696.69	2402.65	2494.27	1590.39	1625.69	1662.88	2531.2	1626.32	0.638031	1.32704e-22	3.06911e-21	RPS6KB2	11	67428460	67435408	+	5822	protein_coding	ribosomal protein S6 kinase B2 [Source:HGNC Symbol;Acc:HGNC:10437]	-
ENSG00000175634	2052.45	2068.73	2102.18	1268.91	1077.31	1323.34	2074.45	1223.19	0.762331	1.42491e-22	3.28924e-21	RPL17P50	10	73005833	73006595	-	546	processed_pseudogene	ribosomal protein L17 pseudogene 50 [Source:HGNC Symbol;Acc:HGNC:45098]	-
ENSG00000213700	99.3894	80.0503	113.918	4.25238	9.33411	8.70616	97.7859	7.43088	3.70338	1.47048e-22	3.39124e-21	IRF7	11	612553	615999	-	2628	protein_coding	interferon regulatory factor 7 [Source:HGNC Symbol;Acc:HGNC:6122]	IRF
ENSG00000185507	840.619	814.226	867.631	437.145	408.367	482.796	840.825	442.769	0.924782	1.52913e-22	3.52318e-21	MOV10	1	112673141	112700746	+	6509	protein_coding	Mov10 RISC complex RNA helicase [Source:HGNC Symbol;Acc:HGNC:7200]	-
ENSG00000155363	1664.47	1813.71	1733.94	1085.21	936.522	1074.02	1737.37	1031.92	0.752217	1.69403e-22	3.89946e-21	SLC7A5	16	87830023	87869488	-	4745	protein_coding	solute carrier family 7 member 5 [Source:HGNC Symbol;Acc:HGNC:11063]	-
ENSG00000103257	14740.8	14528	13961.6	10208.3	9656.91	10638.1	14410.1	10167.8	0.503177	1.96e-22	4.50322e-21	EIF2S2	20	34088298	34112332	-	2656	protein_coding	eukaryotic translation initiation factor 2 subunit beta [Source:HGNC Symbol;Acc:HGNC:3266]	-
ENSG00000125977	4597.06	4319.29	4310.34	3065.97	3067.03	3056.65	4408.89	3063.22	0.525461	2.06191e-22	4.73293e-21	NUMA1	11	72002864	72080693	-	15224	protein_coding	nuclear mitotic apparatus protein 1 [Source:HGNC Symbol;Acc:HGNC:8059]	-
ENSG00000137497	5769.37	5918.01	5914.46	4088.24	4017.56	4300.05	5867.28	4135.28	0.504667	2.25651e-22	5.16993e-21	NEDD4L	18	58044367	58401540	+	17455	protein_coding	neural precursor cell expressed, developmentally down-regulated 4-like, E3 ubiquitin protein ligase [Source:HGNC Symbol;Acc:HGNC:7728]	-
ENSG00000049759	590.349	532.906	524.552	259.395	271.467	249.313	549.269	260.058	1.07894	2.29848e-22	5.25625e-21	CHGB	20	5911430	5925361	+	4535	protein_coding	chromogranin B [Source:HGNC Symbol;Acc:HGNC:1930]	-
ENSG00000089199	336.487	361.37	345.728	134.375	128.344	148.005	347.862	136.908	1.34558	2.36246e-22	5.3925e-21	PCED1A	20	2835314	2841190	-	2341	protein_coding	PC-esterase domain containing 1A [Source:HGNC Symbol;Acc:HGNC:16212]	-
ENSG00000132635	1725.54	1621.59	1813.41	1040.98	831.513	1005.96	1720.18	959.484	0.842334	2.49263e-22	5.68431e-21	AHRR	5	304176	438291	+	7678	protein_coding	aryl-hydrocarbon receptor repressor [Source:HGNC Symbol;Acc:HGNC:346]	-
ENSG00000063438	396.36	369.375	332.481	156.488	129.9	140.09	366.072	142.159	1.36737	2.59392e-22	5.90979e-21	ANGEL1	14	76786178	76826246	-	6414	protein_coding	angel homolog 1 [Source:HGNC Symbol;Acc:HGNC:19961]	-
ENSG00000013523	1135.19	1124.14	1090.17	624.25	676.723	660.085	1116.5	653.686	0.772137	3.03316e-22	6.90411e-21	RRBP1	20	17613678	17682295	-	6980	protein_coding	ribosome binding protein 1 [Source:HGNC Symbol;Acc:HGNC:10448]	-
ENSG00000125844	2511.08	2353.48	2459.83	1446.66	1505.12	1659.71	2441.46	1537.17	0.667016	3.05267e-22	6.94207e-21	MKRN1	7	140453040	140479569	-	5869	protein_coding	makorin ring finger protein 1 [Source:HGNC Symbol;Acc:HGNC:7112]	-
ENSG00000133606	4145.62	4040.25	3697.04	2662.84	2520.99	2687.83	3960.97	2623.89	0.594669	3.12539e-22	7.10084e-21	HCLS1	3	121631399	121660927	-	5093	protein_coding	hematopoietic cell-specific Lyn substrate 1 [Source:HGNC Symbol;Acc:HGNC:4844]	-
ENSG00000180353	6126.22	5797.93	5662.78	3995.54	4002.78	4215.36	5862.31	4071.23	0.526101	3.22282e-22	7.31542e-21	ZMYM3	X	71239624	71255146	-	6916	protein_coding	zinc finger MYM-type containing 3 [Source:HGNC Symbol;Acc:HGNC:13054]	-
ENSG00000147130	2034.49	1874.32	1883.62	1186.41	1209.54	1266.35	1930.81	1220.77	0.661347	3.73e-22	8.45099e-21	POU3F2	6	98834592	98839470	+	4879	protein_coding	POU class 3 homeobox 2 [Source:HGNC Symbol;Acc:HGNC:9215]	Pou
ENSG00000184486	440.666	427.697	411.959	196.46	180.459	186.787	426.774	187.902	1.1847	3.76766e-22	8.52843e-21	TLE6	19	2977446	2995184	+	3652	protein_coding	transducin like enhancer of split 6 [Source:HGNC Symbol;Acc:HGNC:30788]	-
ENSG00000104953	319.723	428.841	456.996	136.927	118.232	159.877	401.853	138.345	1.53768	3.83188e-22	8.66579e-21	MAP3K3	17	63622415	63696303	+	6107	protein_coding	mitogen-activated protein kinase kinase kinase 3 [Source:HGNC Symbol;Acc:HGNC:6855]	-
ENSG00000198909	1859.66	1724.51	1781.62	1129.43	1106.09	1164.25	1788.6	1133.26	0.658251	4.28532e-22	9.67337e-21	DDX42	17	63773603	63819317	+	8521	protein_coding	DEAD-box helicase 42 [Source:HGNC Symbol;Acc:HGNC:18676]	-
ENSG00000198231	4613.82	4393.62	4146.08	3002.18	3018.03	2943.47	4384.51	2987.89	0.553618	4.72603e-22	1.06388e-20	RIMS3	1	40620679	40665657	-	7235	protein_coding	regulating synaptic membrane exocytosis 3 [Source:HGNC Symbol;Acc:HGNC:21292]	-
ENSG00000117016	2344.63	2225.4	2070.39	1333.55	1462.34	1350.25	2213.47	1382.05	0.679745	5.29251e-22	1.18812e-20	AC083843.2	8	134792020	134798272	-	6253	lincRNA	novel transcript	-
ENSG00000259820	469.405	523.758	472.892	198.161	234.131	224.777	488.685	219.023	1.15733	5.39284e-22	1.20954e-20	BCKDK	16	31106107	31112791	+	3873	protein_coding	branched chain ketoacid dehydrogenase kinase [Source:HGNC Symbol;Acc:HGNC:16902]	-
ENSG00000103507	1005.87	1018.93	972.277	595.333	533.6	575.398	999.024	568.11	0.815357	5.65351e-22	1.26681e-20	FAT1	4	186587783	186726722	-	16177	protein_coding	FAT atypical cadherin 1 [Source:HGNC Symbol;Acc:HGNC:3595]	-
ENSG00000083857	7724.83	7086.74	6160.84	3970.87	4570.6	3946.26	6990.8	4162.58	0.748124	5.65856e-22	1.26681e-20	ABTB1	3	127672935	127680920	+	6149	protein_coding	ankyrin repeat and BTB domain containing 1 [Source:HGNC Symbol;Acc:HGNC:18275]	-
ENSG00000114626	918.454	962.891	1034.53	544.305	445.704	537.407	971.96	509.139	0.932979	6.24258e-22	1.39629e-20	PLA2G6	22	38111495	38205690	-	6758	protein_coding	phospholipase A2 group VI [Source:HGNC Symbol;Acc:HGNC:9039]	-
ENSG00000184381	1190.28	1297.96	1389.53	744.167	658.055	766.142	1292.59	722.788	0.83834	6.38533e-22	1.42691e-20	ZBTB40	1	22428838	22531157	+	9169	protein_coding	zinc finger and BTB domain containing 40 [Source:HGNC Symbol;Acc:HGNC:29045]	ZBTB
ENSG00000184677	2617.65	2624.51	2810.86	1725.62	1728.37	1843.33	2684.34	1765.77	0.603718	6.94888e-22	1.55143e-20	APLP1	19	35867899	35879791	+	3656	protein_coding	amyloid beta precursor like protein 1 [Source:HGNC Symbol;Acc:HGNC:597]	-
ENSG00000105290	808.287	848.533	896.773	449.902	378.809	474.09	851.198	434.267	0.970933	7.09771e-22	1.58322e-20	BAG6	6	31639028	31652705	-	5310	protein_coding	BCL2 associated athanogene 6 [Source:HGNC Symbol;Acc:HGNC:13919]	-
ENSG00000204463	4637.77	4379.9	4355.37	2936.69	2893.57	3190.41	4457.68	3006.89	0.568049	7.36001e-22	1.64023e-20	PELI2	14	56117814	56301526	+	6278	protein_coding	pellino E3 ubiquitin protein ligase family member 2 [Source:HGNC Symbol;Acc:HGNC:8828]	-
ENSG00000139946	3708.54	3534.79	3308.92	2178.92	2424.53	2134.59	3517.42	2246.02	0.647288	7.84457e-22	1.74346e-20	ROBO3	11	124865386	124881470	+	7026	protein_coding	roundabout guidance receptor 3 [Source:HGNC Symbol;Acc:HGNC:13433]	-
ENSG00000154134	1086.1	1141.29	1189.52	626.801	553.824	686.204	1138.97	622.276	0.871952	8.70018e-22	1.92489e-20	CCDC88C	14	91271323	91417844	-	12426	protein_coding	coiled-coil domain containing 88C [Source:HGNC Symbol;Acc:HGNC:19967]	-
ENSG00000015133	8494.8	8384.7	8427.28	6302.03	6134.84	6181.37	8435.59	6206.08	0.442853	1.03905e-21	2.29468e-20	FOXK1	7	4682309	4771443	+	13093	protein_coding	forkhead box K1 [Source:HGNC Symbol;Acc:HGNC:23480]	Fork
ENSG00000164916	3222.37	3196.3	3254.61	2266.52	2065.17	2200.28	3224.43	2177.32	0.566661	1.03997e-21	2.29468e-20	MED15	22	20495913	20587632	+	10374	protein_coding	mediator complex subunit 15 [Source:HGNC Symbol;Acc:HGNC:14248]	-
ENSG00000099917	2738.6	2869.23	2964.52	1907.62	1726.03	1923.27	2857.45	1852.31	0.625385	1.06644e-21	2.35097e-20	TMEM222	1	27322145	27336400	+	4476	protein_coding	transmembrane protein 222 [Source:HGNC Symbol;Acc:HGNC:25363]	-
ENSG00000186501	1004.67	1012.06	1043.81	574.922	577.159	619.72	1020.18	590.6	0.788041	1.10529e-21	2.43442e-20	YIPF3	6	43511827	43516990	-	3053	protein_coding	Yip1 domain family member 3 [Source:HGNC Symbol;Acc:HGNC:21023]	-
ENSG00000137207	1738.72	1563.27	1684.93	1063.95	954.413	1020.2	1662.3	1012.85	0.714837	1.13008e-21	2.48455e-20	SMCR8	17	18315310	18328055	+	8279	protein_coding	Smith-Magenis syndrome chromosome region, candidate 8 [Source:HGNC Symbol;Acc:HGNC:17921]	-
ENSG00000176994	2875.11	2780.03	2622.76	1743.48	1898.71	1744.4	2759.3	1795.53	0.620056	1.17044e-21	2.56868e-20	RPLP1	15	69452784	69456194	+	3271	protein_coding	ribosomal protein lateral stalk subunit P1 [Source:HGNC Symbol;Acc:HGNC:10372]	-
ENSG00000137818	25636.5	26071.2	24961.3	16907.5	17683.5	19172.5	25556.3	17921.2	0.512013	1.18424e-21	2.59663e-20	PHKB	16	47461123	47701523	+	11822	protein_coding	phosphorylase kinase regulatory subunit beta [Source:HGNC Symbol;Acc:HGNC:8927]	-
ENSG00000102893	1501.62	1474.07	1472.99	932.972	954.413	884.862	1482.89	924.082	0.68238	1.23591e-21	2.70509e-20	TMBIM6	12	49707725	49764934	+	6186	protein_coding	transmembrane BAX inhibitor motif containing 6 [Source:HGNC Symbol;Acc:HGNC:11723]	-
ENSG00000139644	16101.1	15604.1	14491.4	10864.8	10736.6	11192.2	15398.9	10931.2	0.494503	1.63167e-21	3.56494e-20	SLC35F3	1	233904933	234324516	+	3195	protein_coding	solute carrier family 35 member F3 [Source:HGNC Symbol;Acc:HGNC:23616]	-
ENSG00000183780	140.103	134.942	137.761	22.1124	31.8915	26.1185	137.602	26.7075	2.36093	1.76584e-21	3.85265e-20	ITGB1	10	32900319	33005792	-	6011	protein_coding	integrin subunit beta 1 [Source:HGNC Symbol;Acc:HGNC:6153]	-
ENSG00000150093	3542.09	3179.14	2785.69	1789.4	1997.5	1722.24	3168.98	1836.38	0.787488	1.82685e-21	3.97364e-20	LTBP4	19	40592883	40629818	+	8108	protein_coding	latent transforming growth factor beta binding protein 4 [Source:HGNC Symbol;Acc:HGNC:6717]	-
ENSG00000090006	3219.98	3451.31	3617.56	2150.85	1805.37	2228.78	3429.62	2061.67	0.734249	2.17629e-21	4.72533e-20	CLPTM1	19	44954585	44993341	+	5229	protein_coding	CLPTM1, transmembrane protein [Source:HGNC Symbol;Acc:HGNC:2087]	-
ENSG00000104853	3216.38	3243.18	3091.68	2092.17	1917.38	2212.95	3183.75	2074.17	0.618542	2.36623e-21	5.13318e-20	FGFR3	4	1793293	1808872	+	4848	protein_coding	fibroblast growth factor receptor 3 [Source:HGNC Symbol;Acc:HGNC:3690]	-
ENSG00000068078	1316.01	1337.98	1153.75	772.232	717.171	719.445	1269.25	736.283	0.787171	2.53877e-21	5.4929e-20	PREP	6	105277565	105403084	-	3762	protein_coding	prolyl endopeptidase [Source:HGNC Symbol;Acc:HGNC:9358]	-
ENSG00000085377	1372.29	1321.97	1257.07	769.681	776.287	835	1317.11	793.656	0.731097	2.77846e-21	5.99561e-20	RIMKLB	12	8681600	8783095	+	8619	protein_coding	ribosomal modification protein rimK like family member B [Source:HGNC Symbol;Acc:HGNC:29228]	-
ENSG00000166532	1329.18	1365.43	1472.99	885.346	798.066	774.848	1389.2	819.42	0.761571	2.79983e-21	6.0364e-20	MARCKS	6	113857362	113863471	+	4275	protein_coding	myristoylated alanine rich protein kinase C substrate [Source:HGNC Symbol;Acc:HGNC:6759]	-
ENSG00000277443	700.516	720.453	690.131	369.107	388.921	374.365	703.7	377.464	0.898698	2.98738e-21	6.43509e-20	SYT11	1	155859509	155885199	+	5240	protein_coding	synaptotagmin 11 [Source:HGNC Symbol;Acc:HGNC:19239]	-
ENSG00000132718	389.175	384.242	324.534	133.525	160.236	140.09	365.984	144.617	1.33993	3.26846e-21	7.02819e-20	QPRT	16	29679008	29698699	+	3642	protein_coding	quinolinate phosphoribosyltransferase [Source:HGNC Symbol;Acc:HGNC:9755]	-
ENSG00000103485	1991.38	1992.11	1922.03	1274.01	1241.44	1331.25	1968.51	1282.23	0.618738	3.39038e-21	7.27758e-20	PRRC2B	9	131373636	131500197	+	12390	protein_coding	proline rich coiled-coil 2B [Source:HGNC Symbol;Acc:HGNC:28121]	-
ENSG00000130723	7118.92	6882.04	6954.29	4925.11	5210.77	4921.35	6985.08	5019.08	0.476761	3.59961e-21	7.71993e-20	LINC00304	16	89159146	89164245	+	3961	lincRNA	long intergenic non-protein coding RNA 304 [Source:HGNC Symbol;Acc:HGNC:26713]	-
ENSG00000180422	710.095	686.146	691.456	347.845	384.254	375.156	695.899	369.085	0.914194	3.80749e-21	8.15861e-20	SRRM2	16	2752329	2772538	+	13266	protein_coding	serine/arginine repetitive matrix 2 [Source:HGNC Symbol;Acc:HGNC:16639]	-
ENSG00000167978	13617.5	14141.5	14601.4	10342.6	9642.13	10353.2	14120.1	10112.7	0.481564	3.9166e-21	8.38508e-20	STXBP1	9	127579370	127696027	+	9373	protein_coding	syntaxin binding protein 1 [Source:HGNC Symbol;Acc:HGNC:11444]	-
ENSG00000136854	2064.43	1964.66	1822.69	1213.63	1226.66	1270.31	1950.59	1236.86	0.657725	3.99427e-21	8.54389e-20	DHRS3	1	12567910	12617731	-	3036	protein_coding	dehydrogenase/reductase 3 [Source:HGNC Symbol;Acc:HGNC:17693]	-
ENSG00000162496	376.003	487.163	523.228	191.357	168.792	195.493	462.132	185.214	1.31859	4.09784e-21	8.75778e-20	FAM53C	5	138331935	138349729	+	7051	protein_coding	family with sequence similarity 53 member C [Source:HGNC Symbol;Acc:HGNC:1336]	-
ENSG00000120709	2588.91	2478.13	2243.92	1436.45	1537.02	1603.52	2436.99	1525.66	0.675946	4.22161e-21	9.01444e-20	LRBA	4	150264531	151015727	-	16657	protein_coding	LPS responsive beige-like anchor protein [Source:HGNC Symbol;Acc:HGNC:1742]	-
ENSG00000198589	2162.62	2040.14	1839.91	1130.28	1302.11	1089.85	2014.22	1174.08	0.778954	4.44202e-21	9.46035e-20	NAMPT	7	106248285	106286326	-	9049	protein_coding	nicotinamide phosphoribosyltransferase [Source:HGNC Symbol;Acc:HGNC:30092]	-
ENSG00000105835	2095.56	1813.71	1641.21	1003.56	1106.09	1056.61	1850.16	1055.42	0.81018	4.63239e-21	9.84866e-20	CCDC107	9	35658290	35661511	+	1459	protein_coding	coiled-coil domain containing 107 [Source:HGNC Symbol;Acc:HGNC:28465]	-
ENSG00000159884	730.452	696.438	768.284	358.901	388.143	409.189	731.725	385.411	0.923315	5.07174e-21	1.07361e-19	AGPAT1	6	32168212	32178096	-	3631	protein_coding	1-acylglycerol-3-phosphate O-acyltransferase 1 [Source:HGNC Symbol;Acc:HGNC:324]	-
ENSG00000204310	1343.55	1482.07	1447.82	822.411	848.626	912.564	1424.48	861.2	0.725716	5.58699e-21	1.18166e-19	MAF1	8	144104499	144107611	+	2377	protein_coding	MAF1 homolog, negative regulator of RNA polymerase III [Source:HGNC Symbol;Acc:HGNC:24966]	-
ENSG00000179632	2763.74	2686.26	2583.02	1621.86	1617.13	1861.53	2677.68	1700.18	0.655371	5.79444e-21	1.22343e-19	CLSTN1	1	9729026	9824526	-	5683	protein_coding	calsyntenin 1 [Source:HGNC Symbol;Acc:HGNC:17447]	-
ENSG00000171603	3522.94	3657.16	3519.54	2470.63	2400.42	2553.28	3566.54	2474.78	0.527433	7.40344e-21	1.55644e-19	STAMBPL1	10	88879734	88975153	+	6323	protein_coding	STAM binding protein like 1 [Source:HGNC Symbol;Acc:HGNC:24105]	-
ENSG00000138134	878.938	845.103	841.138	471.164	506.375	464.592	855.06	480.71	0.83067	7.54688e-21	1.58523e-19	NLGN2	17	7404874	7419860	+	5550	protein_coding	neuroligin 2 [Source:HGNC Symbol;Acc:HGNC:14290]	-
ENSG00000169992	1828.53	1989.82	2099.53	1231.49	1064.09	1242.61	1972.63	1179.39	0.74201	8.0783e-21	1.6925e-19	FBXO42	1	16246839	16352454	-	8984	protein_coding	F-box protein 42 [Source:HGNC Symbol;Acc:HGNC:29249]	-
ENSG00000037637	1628.55	1638.74	1553.79	975.496	1054.75	1021.79	1607.03	1017.35	0.659641	8.27665e-21	1.73258e-19	JAG2	14	105140981	105168824	-	6397	protein_coding	jagged 2 [Source:HGNC Symbol;Acc:HGNC:6189]	-
ENSG00000184916	1414.2	1432.9	1511.4	843.672	677.501	880.113	1452.83	800.429	0.860218	8.73061e-21	1.82605e-19	ZFAND2A	7	1152071	1160759	-	2281	protein_coding	zinc finger AN1-type containing 2A [Source:HGNC Symbol;Acc:HGNC:28073]	-
ENSG00000178381	1360.32	1348.28	1291.51	739.064	752.951	864.284	1333.37	785.433	0.763497	8.99564e-21	1.87827e-19	MOB3A	19	2071038	2096673	-	4149	protein_coding	MOB kinase activator 3A [Source:HGNC Symbol;Acc:HGNC:29802]	-
ENSG00000172081	7728.42	7775.17	7631.18	5428.59	5001.53	5674.83	7711.59	5368.32	0.522671	1.05792e-20	2.20142e-19	EIF3I	1	32221928	32231604	+	1725	protein_coding	eukaryotic translation initiation factor 3 subunit I [Source:HGNC Symbol;Acc:HGNC:3272]	-
ENSG00000084623	3647.47	3339.24	3209.57	2219.74	2232.41	2328.5	3398.76	2260.22	0.588781	1.10578e-20	2.29904e-19	CCNG1	5	163437569	163446151	+	3096	protein_coding	cyclin G1 [Source:HGNC Symbol;Acc:HGNC:1592]	-
ENSG00000113328	2458.39	2196.81	2061.12	1338.65	1421.12	1410.4	2238.77	1390.06	0.687843	1.14403e-20	2.37655e-19	STK32C	10	132207492	132331847	-	3543	protein_coding	serine/threonine kinase 32C [Source:HGNC Symbol;Acc:HGNC:21332]	-
ENSG00000165752	650.222	695.294	629.198	334.237	348.473	354.578	658.238	345.763	0.929348	1.24064e-20	2.57072e-19	EMD	X	154379197	154381523	+	2020	protein_coding	emerin [Source:HGNC Symbol;Acc:HGNC:3331]	-
ENSG00000102119	1633.34	1574.7	1510.08	925.318	925.632	1040.78	1572.71	963.911	0.706439	1.35669e-20	2.80642e-19	PI4KA	22	20707691	20859417	-	11407	protein_coding	phosphatidylinositol 4-kinase alpha [Source:HGNC Symbol;Acc:HGNC:8983]	-
ENSG00000241973	3041.56	3335.81	3335.41	2228.25	2004.5	2162.29	3237.59	2131.68	0.603084	1.38587e-20	2.86436e-19	DENND6B	22	50309030	50327060	-	5935	protein_coding	DENN domain containing 6B [Source:HGNC Symbol;Acc:HGNC:32690]	-
ENSG00000205593	305.353	288.181	296.717	125.02	102.675	109.223	296.75	112.306	1.4035	1.40582e-20	2.90314e-19	ZFYVE1	14	72969451	73027212	-	5306	protein_coding	zinc finger FYVE-type containing 1 [Source:HGNC Symbol;Acc:HGNC:13180]	-
ENSG00000165861	1337.57	1356.28	1265.02	799.448	820.624	832.625	1319.62	817.566	0.691139	1.45191e-20	2.98824e-19	AFDN	6	167826922	167972023	+	13720	protein_coding	afadin, adherens junction formation factor [Source:HGNC Symbol;Acc:HGNC:7137]	-
ENSG00000130396	1020.24	1030.36	961.68	517.94	595.827	593.602	1004.09	569.123	0.818791	1.48541e-20	3.05463e-19	ABTB2	11	34150988	34358008	-	4973	protein_coding	ankyrin repeat and BTB domain containing 2 [Source:HGNC Symbol;Acc:HGNC:23842]	-
ENSG00000166016	535.266	431.128	417.258	207.516	190.571	200.242	461.217	199.443	1.21078	1.54851e-20	3.17906e-19	GADD45B	19	2476122	2478259	+	2138	protein_coding	growth arrest and DNA damage inducible beta [Source:HGNC Symbol;Acc:HGNC:4096]	-
ENSG00000099860	367.621	391.103	324.534	142.03	95.6746	146.422	361.086	128.042	1.49889	1.60317e-20	3.28796e-19	SNHG7	9	136721366	136728184	-	4345	antisense	small nucleolar RNA host gene 7 [Source:HGNC Symbol;Acc:HGNC:28254]	-
ENSG00000233016	2202.13	2152.21	2275.71	1450.06	1313	1493.5	2210.02	1418.85	0.639231	1.69244e-20	3.46292e-19	PMEPA1	20	57648392	57711536	-	5619	protein_coding	prostate transmembrane protein, androgen induced 1 [Source:HGNC Symbol;Acc:HGNC:14107]	-
ENSG00000124225	3020	2971.01	2818.81	1869.35	1975.72	2055.44	2936.61	1966.84	0.578345	1.71512e-20	3.50641e-19	GDI1	X	154436913	154443467	+	5256	protein_coding	GDP dissociation inhibitor 1 [Source:HGNC Symbol;Acc:HGNC:4226]	-
ENSG00000203879	4152.8	4096.29	4033.49	2805.72	2566.1	2927.64	4094.19	2766.49	0.565725	1.76194e-20	3.59612e-19	FAM117A	17	49710332	49789180	-	3836	protein_coding	family with sequence similarity 117 member A [Source:HGNC Symbol;Acc:HGNC:24179]	-
ENSG00000121104	1908.76	1987.54	1858.45	1272.31	1270.99	1236.27	1918.25	1259.86	0.607059	1.86665e-20	3.80033e-19	AC004057.1	4	113214046	113217170	-	498	transcribed_processed_pseudogene	ribosomal protein S26 (RPS26) pseudogene	-
ENSG00000196656	1148.37	1036.08	899.422	460.108	560.046	554.82	1027.96	524.991	0.969467	2.05255e-20	4.17187e-19	ZSWIM6	5	61332273	61546170	+	5501	protein_coding	zinc finger SWIM-type containing 6 [Source:HGNC Symbol;Acc:HGNC:29316]	-
ENSG00000130449	502.934	455.143	446.399	188.806	233.353	210.531	468.159	210.896	1.14941	2.09516e-20	4.25494e-19	SAMD8	10	75099586	75182123	+	7348	protein_coding	sterile alpha motif domain containing 8 [Source:HGNC Symbol;Acc:HGNC:26320]	-
ENSG00000156671	1470.48	1498.08	1369.66	871.738	939.634	870.616	1446.08	893.996	0.694229	2.43738e-20	4.93358e-19	KIAA0355	19	34254537	34355586	+	7459	protein_coding	KIAA0355 [Source:HGNC Symbol;Acc:HGNC:29016]	-
ENSG00000166398	1095.68	1127.57	1045.13	625.951	682.168	619.72	1089.46	642.613	0.761874	2.50456e-20	5.06538e-19	ARHGEF40	14	21070270	21090240	+	8189	protein_coding	Rho guanine nucleotide exchange factor 40 [Source:HGNC Symbol;Acc:HGNC:25516]	-
ENSG00000165801	293.378	320.201	333.806	117.366	91.7854	132.967	315.795	114.039	1.46981	2.54269e-20	5.13825e-19	IGFBP5	2	216672105	216695525	-	6442	protein_coding	insulin like growth factor binding protein 5 [Source:HGNC Symbol;Acc:HGNC:5474]	-
ENSG00000115461	134.116	83.4811	140.411	17.86	18.6682	9.49763	119.336	15.3419	2.95864	2.57294e-20	5.19508e-19	NSMCE3	15	29264992	29269829	-	4838	protein_coding	NSE3 homolog, SMC5-SMC6 complex component [Source:HGNC Symbol;Acc:HGNC:7677]	-
ENSG00000185115	1145.97	1070.39	1043.81	613.193	636.275	671.166	1086.72	640.211	0.763379	2.67314e-20	5.39297e-19	MARK4	19	45079288	45305283	+	6668	protein_coding	microtubule affinity regulating kinase 4 [Source:HGNC Symbol;Acc:HGNC:13538]	-
ENSG00000007047	2557.78	2673.68	2637.33	1716.26	1592.24	1830.67	2622.93	1713.06	0.614722	3.01922e-20	6.08116e-19	PPP2R1A	19	52190039	52229533	+	7437	protein_coding	protein phosphatase 2 scaffold subunit Aalpha [Source:HGNC Symbol;Acc:HGNC:9302]	-
ENSG00000105568	4041.44	3992.22	3931.49	2715.57	2627.55	2911.81	3988.38	2751.65	0.535591	3.0482e-20	6.13447e-19	UBB	17	16380798	16382745	+	1621	protein_coding	ubiquitin B [Source:HGNC Symbol;Acc:HGNC:12463]	-
ENSG00000170315	4503.66	4232.38	3871.89	2833.79	2758.23	2851.66	4202.64	2814.56	0.578842	3.33753e-20	6.70572e-19	ATG14	14	55366392	55411858	-	5052	protein_coding	autophagy related 14 [Source:HGNC Symbol;Acc:HGNC:19962]	-
ENSG00000126775	914.861	966.322	867.631	528.996	538.267	509.706	916.271	525.656	0.802602	3.46974e-20	6.96564e-19	RPL10	X	154389955	154409168	+	4825	protein_coding	ribosomal protein L10 [Source:HGNC Symbol;Acc:HGNC:10298]	-
ENSG00000147403	25086.8	23849.3	23534.7	17108.2	17118.8	18416.7	24156.9	17547.9	0.461152	3.50751e-20	7.0357e-19	WDR60	7	158856578	158956747	+	6667	protein_coding	WD repeat domain 60 [Source:HGNC Symbol;Acc:HGNC:21862]	-
ENSG00000126870	1203.45	1143.58	1214.68	743.316	724.949	660.877	1187.24	709.714	0.742221	3.54424e-20	7.10356e-19	SARS	1	109213918	109238169	+	3836	protein_coding	seryl-tRNA synthetase [Source:HGNC Symbol;Acc:HGNC:10537]	-
ENSG00000031698	5998.09	5971.75	5695.9	4286.4	4240.8	4295.3	5888.58	4274.17	0.462513	3.58802e-20	7.18544e-19	NDFIP1	5	142108505	142154443	+	6024	protein_coding	Nedd4 family interacting protein 1 [Source:HGNC Symbol;Acc:HGNC:17592]	-
ENSG00000131507	3338.53	3160.84	2951.27	1996.92	2147.62	2125.89	3150.21	2090.14	0.592034	3.69996e-20	7.40354e-19	NPC2	14	74476192	74494177	-	2749	protein_coding	NPC intracellular cholesterol transporter 2 [Source:HGNC Symbol;Acc:HGNC:14537]	-
ENSG00000119655	1163.93	1070.39	1127.26	665.923	603.606	693.327	1120.53	654.285	0.776211	3.81605e-20	7.62962e-19	CRY2	11	45847118	45883248	+	6200	protein_coding	cryptochrome circadian regulator 2 [Source:HGNC Symbol;Acc:HGNC:2385]	-
ENSG00000121671	1137.59	1164.16	1082.22	671.876	705.503	664.834	1127.99	680.738	0.729039	3.89482e-20	7.7744e-19	KHNYN	14	24429286	24441834	+	8015	protein_coding	KH and NYN domain containing [Source:HGNC Symbol;Acc:HGNC:20166]	-
ENSG00000100441	3009.22	2712.56	2700.92	1817.47	1929.83	1787.14	2807.57	1844.81	0.605884	3.89907e-20	7.77655e-19	PAPLN	14	73237497	73274640	+	7699	protein_coding	papilin, proteoglycan like sulfated glycoprotein [Source:HGNC Symbol;Acc:HGNC:19262]	-
ENSG00000100767	249.072	289.325	238.433	101.207	81.6734	70.4407	258.943	84.4403	1.62091	3.92497e-20	7.82183e-19	RASSF4	10	44959407	44995891	+	9481	protein_coding	Ras association domain family member 4 [Source:HGNC Symbol;Acc:HGNC:20793]	-
ENSG00000107551	308.945	322.488	296.717	115.665	121.343	131.384	309.383	122.797	1.33319	4.00872e-20	7.98224e-19	BSG	19	571277	583493	+	3797	protein_coding	basigin (Ok blood group) [Source:HGNC Symbol;Acc:HGNC:1116]	-
ENSG00000172270	10028.7	10484.3	10366.5	6756.18	6000.28	7414.48	10293.2	6723.65	0.614416	4.15779e-20	8.27234e-19	UBE2H	7	129830732	129952949	-	6503	protein_coding	ubiquitin conjugating enzyme E2 H [Source:HGNC Symbol;Acc:HGNC:12484]	-
ENSG00000186591	4953.9	4800.73	4705.08	3349.18	3374.28	3547.36	4819.9	3423.61	0.493547	4.21969e-20	8.38868e-19	AC127521.1	17	4481966	4486353	-	1059	antisense	novel transcript, antisense to SPNS3	-
ENSG00000262823	167.645	208.131	263.601	62.9352	49.7819	56.9858	213.125	56.5676	1.91303	4.45676e-20	8.84562e-19	ZNF266	19	9412461	9435578	-	5404	protein_coding	zinc finger protein 266 [Source:HGNC Symbol;Acc:HGNC:13059]	zf-C2H2
ENSG00000174652	1629.75	1898.34	1784.27	1143.89	1029.09	1089.85	1770.79	1087.61	0.703811	4.78488e-20	9.48917e-19	MED12	X	71118556	71142454	+	7425	protein_coding	mediator complex subunit 12 [Source:HGNC Symbol;Acc:HGNC:11957]	-
ENSG00000184634	1742.31	1670.76	1647.84	1107.32	1103.76	1006.75	1686.97	1072.61	0.653679	4.78901e-20	9.48968e-19	GGT1	22	24583750	24629005	+	4434	protein_coding	gamma-glutamyltransferase 1 [Source:HGNC Symbol;Acc:HGNC:4250]	-
ENSG00000100031	1766.26	1804.56	1544.52	962.739	981.637	1102.52	1705.11	1015.63	0.748127	5.01435e-20	9.92016e-19	DUSP8	11	1554044	1571920	-	4616	protein_coding	dual specificity phosphatase 8 [Source:HGNC Symbol;Acc:HGNC:3074]	-
ENSG00000184545	778.351	757.047	825.243	454.154	379.587	431.351	786.88	421.697	0.900137	5.13535e-20	1.01513e-18	DUSP22	6	291630	351355	+	5686	protein_coding	dual specificity phosphatase 22 [Source:HGNC Symbol;Acc:HGNC:16077]	-
ENSG00000112679	922.046	965.178	899.422	529.847	532.822	560.36	928.882	541.01	0.780291	5.16489e-20	1.02015e-18	PAIP2B	2	71182739	71227083	-	6279	protein_coding	poly(A) binding protein interacting protein 2B [Source:HGNC Symbol;Acc:HGNC:29200]	-
ENSG00000124374	1002.28	878.266	826.568	498.379	486.151	504.957	902.37	496.496	0.862783	5.73176e-20	1.12938e-18	FOXO3	6	108559835	108684774	+	7721	protein_coding	forkhead box O3 [Source:HGNC Symbol;Acc:HGNC:3821]	Fork
ENSG00000118689	2053.65	1878.9	1694.2	1099.67	1198.66	1110.43	1875.58	1136.25	0.723512	6.09617e-20	1.19829e-18	LAPTM5	1	30732469	30757820	-	3274	protein_coding	lysosomal protein transmembrane 5 [Source:HGNC Symbol;Acc:HGNC:29612]	-
ENSG00000162511	13463.1	13242.6	12691.3	9377.35	9592.35	9959.05	13132.3	9642.92	0.445634	6.20487e-20	1.21868e-18	DYRK2	12	67648338	67665406	+	9494	protein_coding	dual specificity tyrosine phosphorylation regulated kinase 2 [Source:HGNC Symbol;Acc:HGNC:3093]	-
ENSG00000127334	2085.98	1893.76	1850.5	1151.54	1301.33	1169.79	1943.42	1207.56	0.686419	6.61708e-20	1.2986e-18	NEO1	15	73051710	73305206	+	8117	protein_coding	neogenin 1 [Source:HGNC Symbol;Acc:HGNC:7754]	-
ENSG00000067141	2543.41	2483.85	2323.4	1604.85	1696.47	1562.36	2450.22	1621.23	0.596168	7.13826e-20	1.39976e-18	-	15	59799001	59814967	-	3445	-	-	-
novel.86	202.371	201.269	210.616	52.7295	73.895	48.2796	204.752	58.3014	1.80948	7.50016e-20	1.46955e-18	PLCXD1	X	276322	303356	+	6191	protein_coding	phosphatidylinositol specific phospholipase C X domain containing 1 [Source:HGNC Symbol;Acc:HGNC:23148]	-
ENSG00000182378	3597.18	3674.31	3511.59	2536.97	2280.63	2520.83	3594.36	2446.14	0.555658	8.16121e-20	1.5978e-18	TRAPPC6A	19	45162928	45178237	-	933	protein_coding	trafficking protein particle complex 6A [Source:HGNC Symbol;Acc:HGNC:23069]	-
ENSG00000007255	1313.62	1201.9	1174.94	624.25	624.607	778.014	1230.15	675.624	0.864446	8.48373e-20	1.65961e-18	UBE2L6	11	57551656	57568284	-	2197	protein_coding	ubiquitin conjugating enzyme E2 L6 [Source:HGNC Symbol;Acc:HGNC:12490]	-
ENSG00000156587	1622.56	1570.13	1389.53	926.169	924.077	961.635	1527.41	937.293	0.705397	8.61652e-20	1.68424e-18	CSNK1A1	5	149492197	149551552	-	7714	protein_coding	casein kinase 1 alpha 1 [Source:HGNC Symbol;Acc:HGNC:2451]	-
ENSG00000113712	5640.05	4992.85	4842.84	3086.38	3594.41	3196.74	5158.58	3292.51	0.647743	1.07829e-19	2.09599e-18	HUWE1	X	53532096	53686729	-	17380	protein_coding	HECT, UBA and WWE domain containing 1, E3 ubiquitin protein ligase [Source:HGNC Symbol;Acc:HGNC:30892]	-
ENSG00000086758	8110.41	7421.81	7309.29	5171.75	5563.13	5113.68	7613.84	5282.85	0.527329	1.13433e-19	2.20143e-18	USP9X	X	41085635	41236579	+	13962	protein_coding	ubiquitin specific peptidase 9 X-linked [Source:HGNC Symbol;Acc:HGNC:12632]	-
ENSG00000124486	3349.3	3085.37	2981.74	1882.1	2191.96	1926.44	3138.8	2000.17	0.650008	1.16902e-19	2.26696e-18	GPRC5C	17	74424851	74451653	+	8005	protein_coding	G protein-coupled receptor class C group 5 member C [Source:HGNC Symbol;Acc:HGNC:13309]	-
ENSG00000170412	275.416	292.755	253.004	101.207	88.674	110.806	273.725	100.229	1.45134	1.394e-19	2.69257e-18	DARS-AS1	2	135985176	136022593	+	6566	antisense	DARS antisense RNA 1 [Source:HGNC Symbol;Acc:HGNC:40170]	-
ENSG00000231890	179.619	209.274	205.317	69.7391	49.0041	51.4455	198.07	56.7295	1.80765	1.41524e-19	2.73145e-18	VPS37D	7	73667825	73672112	+	1626	protein_coding	VPS37D, ESCRT-I subunit [Source:HGNC Symbol;Acc:HGNC:18287]	-
ENSG00000176428	320.92	346.504	347.052	142.03	145.457	144.047	338.159	143.844	1.23276	1.43778e-19	2.77277e-18	NOA1	4	56963370	56978823	-	3415	protein_coding	nitric oxide associated 1 [Source:HGNC Symbol;Acc:HGNC:28473]	-
ENSG00000084092	1161.54	1080.68	1050.43	660.82	600.494	675.914	1097.55	645.743	0.765976	1.46696e-19	2.82459e-18	AL365181.2	1	156637783	156641004	-	3222	lincRNA	novel transcript	-
ENSG00000272068	155.67	200.126	160.28	38.2714	39.67	52.2369	172.025	43.3928	1.98723	1.6738e-19	3.22031e-18	RNF130	5	179911651	180072118	-	12822	protein_coding	ring finger protein 130 [Source:HGNC Symbol;Acc:HGNC:18280]	-
ENSG00000113269	4465.34	4178.63	4025.54	2860.15	2776.9	3028.95	4223.17	2888.67	0.548148	1.68945e-19	3.24789e-18	CCM2	7	44999475	45076469	+	8196	protein_coding	CCM2 scaffold protein [Source:HGNC Symbol;Acc:HGNC:21708]	-
ENSG00000136280	3051.13	3203.16	3059.89	2077.71	2106.4	2235.9	3104.73	2140	0.536936	1.72506e-19	3.31373e-18	PTPRK	6	127968779	128520674	-	9000	protein_coding	protein tyrosine phosphatase, receptor type K [Source:HGNC Symbol;Acc:HGNC:9674]	-
ENSG00000152894	147.288	158.957	109.944	28.9162	31.8915	18.9953	138.73	26.601	2.38636	1.84694e-19	3.54508e-18	IGSF9B	11	133908564	133956985	-	5753	protein_coding	immunoglobulin superfamily member 9B [Source:HGNC Symbol;Acc:HGNC:32326]	-
ENSG00000080854	1664.47	1549.55	1545.84	436.294	554.602	337.957	1586.62	442.951	1.8406	1.90779e-19	3.65615e-18	ZNF827	4	145757627	145938635	-	8433	protein_coding	zinc finger protein 827 [Source:HGNC Symbol;Acc:HGNC:27193]	zf-C2H2
ENSG00000151612	740.032	701.012	631.847	332.536	392.033	344.289	690.964	356.286	0.955741	2.00148e-19	3.8327e-18	AC008124.1	12	45718046	45727775	-	9730	lincRNA	novel transcript	-
ENSG00000273015	1644.12	1628.45	1616.05	1067.35	1017.42	1096.18	1629.54	1060.32	0.62018	2.12476e-19	4.05926e-18	SMOX	20	4120980	4187747	+	2946	protein_coding	spermine oxidase [Source:HGNC Symbol;Acc:HGNC:15862]	-
ENSG00000088826	845.409	863.4	798.75	444.799	476.04	498.625	835.853	473.155	0.821063	2.12672e-19	4.05983e-18	2020-03-08	10	45454585	45594906	-	7539	protein_coding	membrane associated ring-CH-type finger 8 [Source:HGNC Symbol;Acc:HGNC:23356]	-
ENSG00000165406	1514.79	1534.68	1404.11	922.767	968.414	937.891	1484.52	943.024	0.655155	2.20402e-19	4.20411e-18	RTL10	22	19846138	19854896	-	6803	protein_coding	retrotransposon Gag like 10 [Source:HGNC Symbol;Acc:HGNC:26112]	-
ENSG00000215012	2257.22	2165.93	2038.6	1393.08	1449.9	1444.43	2153.92	1429.14	0.59214	2.49183e-19	4.74572e-18	TOP1MT	8	143304384	143359979	-	6441	protein_coding	DNA topoisomerase I mitochondrial [Source:HGNC Symbol;Acc:HGNC:29787]	-
ENSG00000184428	936.416	1020.07	1014.66	575.772	497.041	599.142	990.383	557.319	0.829842	2.83105e-19	5.38339e-18	BTBD2	19	1985438	2034881	-	5944	protein_coding	BTB domain containing 2 [Source:HGNC Symbol;Acc:HGNC:15504]	-
ENSG00000133243	3441.51	3559.95	3683.79	2419.6	2294.63	2569.11	3561.75	2427.78	0.552773	2.86599e-19	5.4456e-18	PARD3	10	34109560	34815325	-	6513	protein_coding	par-3 family cell polarity regulator [Source:HGNC Symbol;Acc:HGNC:16051]	-
ENSG00000148498	1037	961.748	886.176	503.482	576.381	544.531	961.642	541.465	0.82874	3.01314e-19	5.72077e-18	PRKCSH	19	11435288	11450968	+	5166	protein_coding	protein kinase C substrate 80K-H [Source:HGNC Symbol;Acc:HGNC:9411]	-
ENSG00000130175	10719.7	11026.4	10842.1	7288.58	6759.45	8100.68	10862.7	7382.91	0.557149	3.29791e-19	6.25173e-18	RETREG3	17	42579513	42610623	-	5145	protein_coding	reticulophagy regulator family member 3 [Source:HGNC Symbol;Acc:HGNC:27258]	-
ENSG00000141699	2082.39	1989.82	1870.37	1324.19	1240.66	1313.84	1980.86	1292.9	0.616253	3.42589e-19	6.4843e-18	SIL1	5	138946720	139293557	-	4011	protein_coding	SIL1 nucleotide exchange factor [Source:HGNC Symbol;Acc:HGNC:24624]	-
ENSG00000120725	462.221	449.425	454.347	229.629	209.24	223.986	455.331	220.951	1.04378	3.56433e-19	6.73593e-18	APBA3	19	3750819	3761699	-	5556	protein_coding	amyloid beta precursor protein binding family A member 3 [Source:HGNC Symbol;Acc:HGNC:580]	-
ENSG00000011132	1123.22	1179.03	1180.24	733.961	665.833	724.986	1160.83	708.26	0.713127	3.62768e-19	6.85035e-18	DYNC1H1	14	101964510	102056443	+	36852	protein_coding	dynein cytoplasmic 1 heavy chain 1 [Source:HGNC Symbol;Acc:HGNC:2961]	-
ENSG00000197102	5980.13	5638.97	5497.2	3875.62	4179.35	3673.21	5705.44	3909.39	0.545451	3.64984e-19	6.88689e-18	AC136475.3	11	287305	288987	+	860	antisense	novel transcript	-
ENSG00000255026	1262.13	1550.69	1776.33	836.869	681.39	823.128	1529.71	780.462	0.970552	3.69597e-19	6.96858e-18	ERO1A	14	52639916	52695900	-	7548	protein_coding	endoplasmic reticulum oxidoreductase 1 alpha [Source:HGNC Symbol;Acc:HGNC:13280]	-
ENSG00000197930	3257.1	2974.44	2881.06	1851.49	2125.07	1900.32	3037.53	1958.96	0.632754	3.77687e-19	7.11563e-18	BUB3	10	123154277	123170467	+	8300	protein_coding	BUB3, mitotic checkpoint protein [Source:HGNC Symbol;Acc:HGNC:1151]	-
ENSG00000154473	10075.5	9407.06	8608.75	6433	6414.09	6611.14	9363.75	6486.08	0.529943	3.84725e-19	7.23708e-18	CLCN7	16	1444934	1475580	-	8119	protein_coding	chloride voltage-gated channel 7 [Source:HGNC Symbol;Acc:HGNC:2025]	-
ENSG00000103249	2374.57	2275.72	2494.27	1643.12	1405.56	1533.87	2381.52	1527.52	0.640706	4.02428e-19	7.55269e-18	RUNX3	1	24899511	24965121	-	4523	protein_coding	runt related transcription factor 3 [Source:HGNC Symbol;Acc:HGNC:10473]	Runt
ENSG00000020633	2832	2634.8	2649.25	1797.91	1778.15	1919.31	2705.35	1831.79	0.562573	4.38806e-19	8.21655e-18	PECAM1	17	64319415	64413776	-	7759	protein_coding	platelet and endothelial cell adhesion molecule 1 [Source:HGNC Symbol;Acc:HGNC:8823]	-
ENSG00000261371	637.05	599.234	507.332	248.339	310.359	241.398	581.205	266.699	1.12422	4.42979e-19	8.28834e-18	COL7A1	3	48564073	48595267	-	11071	protein_coding	collagen type VII alpha 1 chain [Source:HGNC Symbol;Acc:HGNC:2214]	-
ENSG00000114270	365.226	415.118	570.914	187.955	133.011	165.417	450.42	162.128	1.47363	4.68847e-19	8.75897e-18	DDX17	22	38483440	38507660	-	9995	protein_coding	DEAD-box helicase 17 [Source:HGNC Symbol;Acc:HGNC:2740]	-
ENSG00000100201	25887.9	26819.1	26251.5	18950.3	20356.9	18226.7	26319.5	19178	0.456674	4.73942e-19	8.8474e-18	PGD	1	10398592	10420144	+	2966	protein_coding	phosphogluconate dehydrogenase [Source:HGNC Symbol;Acc:HGNC:8891]	-
ENSG00000142657	3488.21	3363.26	3328.79	2286.08	2187.29	2466.22	3393.42	2313.2	0.552954	4.85855e-19	9.06288e-18	FBXO32	8	123497889	123541206	-	7395	protein_coding	F-box protein 32 [Source:HGNC Symbol;Acc:HGNC:16731]	-
ENSG00000156804	385.583	356.796	328.508	160.74	157.902	136.924	356.962	151.855	1.23472	5.59025e-19	1.03961e-17	SERF2	15	43777087	43802589	+	7347	protein_coding	small EDRK-rich factor 2 [Source:HGNC Symbol;Acc:HGNC:10757]	-
ENSG00000140264	4272.55	4523.99	4335.51	2957.96	2760.56	3192.79	4377.35	2970.43	0.55954	5.611e-19	1.04267e-17	RNF103	2	86603393	86623866	-	7599	protein_coding	ring finger protein 103 [Source:HGNC Symbol;Acc:HGNC:12859]	-
ENSG00000239305	797.51	770.77	687.482	431.191	404.478	403.649	751.921	413.106	0.865703	5.72625e-19	1.06328e-17	UBR5	8	102253012	102412841	-	13085	protein_coding	ubiquitin protein ligase E3 component n-recognin 5 [Source:HGNC Symbol;Acc:HGNC:16806]	-
ENSG00000104517	4976.65	4623.48	4671.96	3076.17	3475.4	2982.25	4757.36	3177.94	0.581939	5.78437e-19	1.07287e-17	JMY	5	79236189	79327215	+	9042	protein_coding	junction mediating and regulatory protein, p53 cofactor [Source:HGNC Symbol;Acc:HGNC:28916]	-
ENSG00000152409	1599.81	1324.26	1423.97	831.766	917.076	795.426	1449.35	848.089	0.77273	5.7969e-19	1.07396e-17	GGA2	16	23463542	23521995	-	8231	protein_coding	golgi associated, gamma adaptin ear containing, ARF binding protein 2 [Source:HGNC Symbol;Acc:HGNC:16064]	-
ENSG00000103365	2266.8	2300.88	2099.53	1500.24	1503.57	1483.21	2222.4	1495.67	0.571979	5.85956e-19	1.08455e-17	TMEM59	1	54026681	54053504	-	9149	protein_coding	transmembrane protein 59 [Source:HGNC Symbol;Acc:HGNC:1239]	-
ENSG00000116209	3379.24	2963.01	2739.33	1856.59	1962.5	1933.56	3027.19	1917.55	0.659016	5.86294e-19	1.08455e-17	PLEKHA2	8	38901235	38973909	+	6325	protein_coding	pleckstrin homology domain containing A2 [Source:HGNC Symbol;Acc:HGNC:14336]	-
ENSG00000169499	4438.99	4064.27	3965.93	2686.65	2941.02	2861.16	4156.4	2829.61	0.554706	5.89429e-19	1.08953e-17	DNAJC4	11	64230278	64234286	+	2807	protein_coding	DnaJ heat shock protein family (Hsp40) member C4 [Source:HGNC Symbol;Acc:HGNC:5271]	-
ENSG00000110011	907.677	966.322	1095.47	542.604	413.034	548.488	989.822	501.375	0.981219	6.32325e-19	1.16794e-17	HNRNPDL	4	82422564	82430408	-	5476	protein_coding	heterogeneous nuclear ribonucleoprotein D like [Source:HGNC Symbol;Acc:HGNC:5037]	-
ENSG00000152795	4982.64	5090.06	4848.14	3500.56	3598.3	3691.41	4973.61	3596.76	0.467706	6.38296e-19	1.17808e-17	CDC42EP4	17	73283624	73312175	-	5007	protein_coding	CDC42 effector protein 4 [Source:HGNC Symbol;Acc:HGNC:17147]	-
ENSG00000179604	280.206	277.889	247.705	113.113	91.7854	75.1895	268.6	93.3628	1.52839	6.64691e-19	1.22495e-17	EIF4A2	3	186783205	186789900	+	6133	protein_coding	eukaryotic translation initiation factor 4A2 [Source:HGNC Symbol;Acc:HGNC:3284]	-
ENSG00000156976	8141.55	7499.57	7105.3	5249.99	5414.56	5309.96	7582.14	5324.84	0.510023	6.77377e-19	1.24739e-17	SNX19	11	130875436	130916509	-	8152	protein_coding	sorting nexin 19 [Source:HGNC Symbol;Acc:HGNC:21532]	-
ENSG00000120451	2888.28	2801.76	2610.84	1849.79	1924.38	1700.87	2766.96	1825.01	0.600811	6.94333e-19	1.2767e-17	ZFAND3	6	37819499	38154624	+	4036	protein_coding	zinc finger AN1-type containing 3 [Source:HGNC Symbol;Acc:HGNC:18019]	-
ENSG00000156639	2151.84	2122.48	2012.11	1336.1	1241.44	1452.35	2095.48	1343.29	0.641919	7.99231e-19	1.46518e-17	ZNF462	9	106863097	107013634	+	12259	protein_coding	zinc finger protein 462 [Source:HGNC Symbol;Acc:HGNC:21684]	-
ENSG00000148143	543.648	480.302	450.373	205.815	256.688	215.28	491.441	225.928	1.12073	8.21916e-19	1.50564e-17	DPP7	9	137110542	137115177	-	2820	protein_coding	dipeptidyl peptidase 7 [Source:HGNC Symbol;Acc:HGNC:14892]	-
ENSG00000176978	3758.84	3969.35	3957.99	2644.98	2135.18	2597.6	3895.39	2459.25	0.663819	8.28976e-19	1.51744e-17	EFCAB14	1	46675159	46719064	-	6285	protein_coding	EF-hand calcium binding domain 14 [Source:HGNC Symbol;Acc:HGNC:29051]	-
ENSG00000159658	3600.77	3517.64	3303.62	2175.52	2505.43	2194.74	3474.01	2291.9	0.600077	9.45688e-19	1.7272e-17	MAGED1	X	51803007	51902357	+	6016	protein_coding	MAGE family member D1 [Source:HGNC Symbol;Acc:HGNC:6813]	-
ENSG00000179222	4212.67	3786.38	3644.05	2478.29	2555.21	2720.28	3881.03	2584.59	0.586621	1.01473e-18	1.85054e-17	TLN1	9	35696948	35732395	-	10076	protein_coding	talin 1 [Source:HGNC Symbol;Acc:HGNC:11845]	-
ENSG00000137076	7152.44	6940.36	6628.44	4712.49	5150.87	4935.6	6907.08	4932.99	0.48564	1.05532e-18	1.92028e-17	ZDHHC9	X	129803288	129843909	-	5243	protein_coding	zinc finger DHHC-type containing 9 [Source:HGNC Symbol;Acc:HGNC:18475]	-
ENSG00000188706	559.215	539.768	529.851	268.75	300.247	265.934	542.945	278.31	0.963799	1.05909e-18	1.9257e-17	QARS	3	49095932	49105135	-	4708	protein_coding	glutaminyl-tRNA synthetase [Source:HGNC Symbol;Acc:HGNC:9751]	-
ENSG00000172053	4327.63	4352.45	3981.83	2884.82	2679.67	3033.7	4220.64	2866.06	0.558814	1.06472e-18	1.9345e-17	GADD45A	1	67685061	67688338	+	2069	protein_coding	growth arrest and DNA damage inducible alpha [Source:HGNC Symbol;Acc:HGNC:4095]	-
ENSG00000116717	781.943	818.801	815.97	458.407	462.816	481.213	805.571	467.479	0.78486	1.12869e-18	2.04769e-17	SCARB2	4	76158733	76234536	-	19341	protein_coding	scavenger receptor class B member 2 [Source:HGNC Symbol;Acc:HGNC:1665]	-
ENSG00000138760	1311.22	1213.33	1148.45	677.83	776.287	738.44	1224.34	730.852	0.744264	1.1545e-18	2.09296e-17	H3F3B	17	75776434	75785893	-	6134	protein_coding	H3 histone family member 3B [Source:HGNC Symbol;Acc:HGNC:4765]	-
ENSG00000132475	14703.6	14018	13109.8	10030.5	9618.8	10318.4	13943.8	9989.23	0.481322	1.22855e-18	2.22393e-17	PNPLA7	9	137459953	137550534	-	9976	protein_coding	patatin like phospholipase domain containing 7 [Source:HGNC Symbol;Acc:HGNC:24768]	-
ENSG00000130653	599.929	665.561	810.672	354.649	241.909	308.673	692.054	301.743	1.19779	1.27885e-18	2.31156e-17	SDC3	1	30869467	30908761	-	7067	protein_coding	syndecan 3 [Source:HGNC Symbol;Acc:HGNC:10660]	-
ENSG00000162512	1276.5	1168.73	1087.52	684.633	598.161	727.36	1177.58	670.051	0.81442	1.28044e-18	2.31273e-17	SIAH2	3	150741127	150763477	-	2617	protein_coding	siah E3 ubiquitin protein ligase 2 [Source:HGNC Symbol;Acc:HGNC:10858]	-
ENSG00000181788	1367.5	1257.93	1296.81	749.27	782.509	863.493	1307.42	798.424	0.710984	1.28831e-18	2.32522e-17	FRAS1	4	78057570	78544269	+	18960	protein_coding	Fraser extracellular matrix complex subunit 1 [Source:HGNC Symbol;Acc:HGNC:19185]	-
ENSG00000138759	195.186	176.111	222.537	62.9352	64.5609	56.1943	197.945	61.2301	1.69073	1.32742e-18	2.39406e-17	SERINC3	20	44496221	44522109	-	4683	protein_coding	serine incorporator 3 [Source:HGNC Symbol;Acc:HGNC:11699]	-
ENSG00000132824	4745.54	4498.83	4249.4	2977.52	3263.83	3051.11	4497.93	3097.49	0.538265	1.33804e-18	2.41142e-17	SNTB1	8	120535745	120813273	-	6868	protein_coding	syntrophin beta 1 [Source:HGNC Symbol;Acc:HGNC:11168]	-
ENSG00000172164	773.561	696.438	667.612	338.49	399.811	391.777	712.537	376.693	0.919095	1.38374e-18	2.49195e-17	RBFOX2	22	35738736	36028425	-	10014	protein_coding	RNA binding fox-1 homolog 2 [Source:HGNC Symbol;Acc:HGNC:9906]	-
ENSG00000100320	641.84	618.675	573.564	339.34	325.916	311.047	611.359	325.434	0.910992	1.44136e-18	2.59382e-17	USP22	17	20999593	21043760	-	6808	protein_coding	ubiquitin specific peptidase 22 [Source:HGNC Symbol;Acc:HGNC:12621]	-
ENSG00000124422	7227.88	7106.18	6685.39	5001.65	5134.54	5189.66	7006.49	5108.62	0.455927	1.45364e-18	2.61399e-17	PLEKHA8	7	30027404	30130483	+	10886	protein_coding	pleckstrin homology domain containing A8 [Source:HGNC Symbol;Acc:HGNC:30037]	-
ENSG00000106086	3176.87	2721.71	2610.84	1690.75	1894.82	1707.2	2836.47	1764.26	0.685128	1.48588e-18	2.67e-17	INTS3	1	153728067	153774808	+	10450	protein_coding	integrator complex subunit 3 [Source:HGNC Symbol;Acc:HGNC:26153]	-
ENSG00000143624	1707.58	1777.12	1879.65	1211.08	1092.09	1162.67	1788.12	1155.28	0.630108	1.64854e-18	2.94501e-17	DENND4C	9	19230435	19373545	+	8745	protein_coding	DENN domain containing 4C [Source:HGNC Symbol;Acc:HGNC:26079]	-
ENSG00000137145	2214.11	1888.04	2002.84	1129.43	1365.89	1134.97	2035	1210.1	0.74939	1.7382e-18	3.10065e-17	SNN	16	11668414	11679159	+	3312	protein_coding	stannin [Source:HGNC Symbol;Acc:HGNC:11149]	-
ENSG00000184602	1959.05	1918.92	1947.2	1331	1301.33	1332.83	1941.72	1321.72	0.554915	1.81904e-18	3.2425e-17	TFE3	X	49028726	49043486	-	4283	protein_coding	transcription factor binding to IGHM enhancer 3 [Source:HGNC Symbol;Acc:HGNC:11752]	bHLH
ENSG00000068323	2039.28	1945.22	1854.48	1190.67	1207.21	1349.45	1946.33	1249.11	0.640005	1.82783e-18	3.25579e-17	STRA6	15	74179466	74212267	-	7690	protein_coding	stimulated by retinoic acid 6 [Source:HGNC Symbol;Acc:HGNC:30650]	-
ENSG00000137868	274.219	271.028	309.963	113.113	89.4519	119.512	285.07	107.359	1.40872	1.86552e-18	3.32052e-17	ING1	13	110712736	110723339	+	6388	protein_coding	inhibitor of growth family member 1 [Source:HGNC Symbol;Acc:HGNC:6062]	-
ENSG00000153487	1316.01	1328.84	1250.45	852.177	809.734	817.587	1298.43	826.499	0.652539	1.91027e-18	3.39771e-17	GPRASP1	X	102651366	102659083	+	6340	protein_coding	G protein-coupled receptor associated sorting protein 1 [Source:HGNC Symbol;Acc:HGNC:24834]	-
ENSG00000198932	556.82	591.229	532.5	303.62	290.913	286.512	560.183	293.682	0.933056	1.91317e-18	3.4004e-17	ZNF12	7	6688433	6706923	-	5297	protein_coding	zinc finger protein 12 [Source:HGNC Symbol;Acc:HGNC:12902]	zf-C2H2
ENSG00000164631	1604.6	1447.77	1351.12	904.907	934.189	852.412	1467.83	897.169	0.710868	1.94309e-18	3.45105e-17	-	8	143171225	143179861	-	5811	-	-	-
novel.311	283.799	289.325	337.78	85.8981	115.121	129.801	303.634	110.273	1.45709	1.98982e-18	3.5315e-17	SPINT1	15	40844018	40858207	+	3542	protein_coding	serine peptidase inhibitor, Kunitz type 1 [Source:HGNC Symbol;Acc:HGNC:11246]	-
ENSG00000166145	560.413	595.803	482.164	282.358	252.021	274.64	546.127	269.673	1.0205	1.9922e-18	3.53317e-17	CDC20	1	43358955	43363203	+	2038	protein_coding	cell division cycle 20 [Source:HGNC Symbol;Acc:HGNC:1723]	-
ENSG00000117399	3071.49	3019.04	2924.78	2110.03	2084.62	2169.42	3005.1	2121.36	0.502663	2.11028e-18	3.73987e-17	BRD3	9	134030305	134068535	-	6876	protein_coding	bromodomain containing 3 [Source:HGNC Symbol;Acc:HGNC:1104]	-
ENSG00000169925	2487.13	2211.68	2284.98	1525.75	1583.69	1565.53	2327.93	1558.32	0.578885	2.2388e-18	3.96189e-17	APP	21	25880550	26171128	-	6316	protein_coding	amyloid beta precursor protein [Source:HGNC Symbol;Acc:HGNC:620]	-
ENSG00000142192	2381.75	2275.72	2177.69	1521.5	1536.24	1584.52	2278.39	1547.42	0.558446	2.36087e-18	4.17491e-17	SYTL3	6	158650014	158764876	+	2896	protein_coding	synaptotagmin like 3 [Source:HGNC Symbol;Acc:HGNC:15587]	-
ENSG00000164674	69.4528	90.3425	117.892	8.50476	13.2233	10.2891	92.5624	10.6724	3.10793	2.45447e-18	4.33729e-17	EEF1A1	6	73515750	73523797	-	5948	protein_coding	eukaryotic translation elongation factor 1 alpha 1 [Source:HGNC Symbol;Acc:HGNC:3189]	-
ENSG00000156508	138519	129109	119764	89377.4	92893.8	94594	129130	92288.4	0.484618	2.51148e-18	4.43471e-17	ATF6B	6	32115264	32128253	-	3629	protein_coding	activating transcription factor 6 beta [Source:HGNC Symbol;Acc:HGNC:2349]	TF_bZIP
ENSG00000213676	1518.38	1549.55	1502.13	1025.67	973.859	1004.37	1523.35	1001.3	0.605865	2.594e-18	4.57067e-17	ARFGEF3	6	138161921	138344663	+	14877	protein_coding	ARFGEF family member 3 [Source:HGNC Symbol;Acc:HGNC:21213]	-
ENSG00000112379	560.413	467.723	519.254	256.844	263.689	251.687	515.796	257.406	1.00205	2.64007e-18	4.64849e-17	AGRN	1	1020123	1056118	+	10758	protein_coding	agrin [Source:HGNC Symbol;Acc:HGNC:329]	-
ENSG00000188157	2257.22	2164.79	2502.22	1540.21	1388.45	1527.53	2308.08	1485.4	0.635337	3.06457e-18	5.36508e-17	VRK3	19	49976467	50025946	-	9796	protein_coding	vaccinia related kinase 3 [Source:HGNC Symbol;Acc:HGNC:18996]	-
ENSG00000105053	1535.15	1503.8	1584.25	995.057	969.192	1047.11	1541.07	1003.79	0.618056	3.13215e-18	5.47947e-17	BLCAP	20	37492472	37527931	-	7869	protein_coding	BLCAP, apoptosis inducing factor [Source:HGNC Symbol;Acc:HGNC:1055]	-
ENSG00000166619	2612.86	2712.56	2612.17	1785.15	1745.48	1916.15	2645.86	1815.59	0.543448	3.37669e-18	5.89885e-17	TRBV12-4	7	142563740	142564245	+	406	TR_V_gene	T cell receptor beta variable 12-4 [Source:HGNC Symbol;Acc:HGNC:12186]	-
ENSG00000276953	190.397	209.274	178.825	39.9724	56.0046	68.0663	192.832	54.6811	1.81556	3.57781e-18	6.24573e-17	CALR	19	12938578	12944489	+	2714	protein_coding	calreticulin [Source:HGNC Symbol;Acc:HGNC:1455]	-
ENSG00000179218	16103.5	16140.4	15526	11657.5	11826.3	12415	15923.3	11966.3	0.412205	3.61703e-18	6.30971e-17	PPFIBP1	12	27523431	27695564	+	11690	protein_coding	PPFIA binding protein 1 [Source:HGNC Symbol;Acc:HGNC:9249]	-
ENSG00000110841	578.374	458.574	517.929	204.965	274.578	207.365	518.293	228.969	1.17681	3.7371e-18	6.50989e-17	SGSM2	17	2337498	2381058	+	9771	protein_coding	small G protein signaling modulator 2 [Source:HGNC Symbol;Acc:HGNC:29026]	-
ENSG00000141258	2655.97	2654.24	3022.8	1905.07	1655.25	1807.71	2777.67	1789.34	0.634171	3.93232e-18	6.84508e-17	RPL3P4	14	98972879	98973301	-	423	processed_pseudogene	ribosomal protein L3 pseudogene 4 [Source:HGNC Symbol;Acc:HGNC:19805]	-
ENSG00000232573	1048.98	1321.97	1065	623.399	647.165	665.625	1145.32	645.396	0.828379	4.06127e-18	7.05952e-17	GPATCH2L	14	76151916	76254342	+	21987	protein_coding	G-patch domain containing 2 like [Source:HGNC Symbol;Acc:HGNC:20210]	-
ENSG00000089916	3836.67	3434.16	3155.26	2053.05	2383.31	1999.25	3475.36	2145.2	0.696184	4.11763e-18	7.1524e-17	ADAMTSL5	19	1505018	1513604	-	3625	protein_coding	ADAMTS like 5 [Source:HGNC Symbol;Acc:HGNC:27912]	-
ENSG00000185761	381.991	351.078	430.504	176.049	157.124	182.829	387.857	172.001	1.17173	4.43803e-18	7.70349e-17	2020-03-06	5	10353703	10440388	+	11336	protein_coding	membrane associated ring-CH-type finger 6 [Source:HGNC Symbol;Acc:HGNC:30550]	-
ENSG00000145495	8431.33	8589.4	7922.6	5658.22	6274.08	5555.32	8314.44	5829.2	0.512407	4.89204e-18	8.47353e-17	AK4P3	12	31615771	31616439	-	669	processed_pseudogene	adenylate kinase 4 pseudogene 3 [Source:HGNC Symbol;Acc:HGNC:21596]	-
ENSG00000233381	61.0706	116.645	58.2836	3.4019	3.11137	5.54028	78.6663	4.01785	4.29298	5.14572e-18	8.89406e-17	PNMA1	14	73711783	73714372	-	2590	protein_coding	PNMA family member 1 [Source:HGNC Symbol;Acc:HGNC:9158]	-
ENSG00000176903	1210.63	1150.44	1049.1	682.932	696.947	704.407	1136.73	694.762	0.711051	5.20262e-18	8.98608e-17	MEGF8	19	42325609	42378769	+	11372	protein_coding	multiple EGF like domains 8 [Source:HGNC Symbol;Acc:HGNC:3233]	-
ENSG00000105429	1432.17	1391.73	1352.44	916.813	797.288	898.317	1392.11	870.806	0.677661	5.43309e-18	9.37093e-17	SYTL1	1	27342020	27353937	+	5584	protein_coding	synaptotagmin like 1 [Source:HGNC Symbol;Acc:HGNC:15584]	-
ENSG00000142765	2560.18	2824.63	3143.34	1695.85	1386.89	1824.34	2842.72	1635.69	0.79719	5.46025e-18	9.41115e-17	REEP4	8	22138020	22141951	-	2266	protein_coding	receptor accessory protein 4 [Source:HGNC Symbol;Acc:HGNC:26176]	-
ENSG00000168476	1919.53	1960.09	1977.67	1255.3	1164.43	1369.24	1952.43	1262.99	0.628406	5.47001e-18	9.42134e-17	NOP53	19	47745522	47757058	+	5341	protein_coding	NOP53 ribosome biogenesis factor [Source:HGNC Symbol;Acc:HGNC:4333]	-
ENSG00000105373	17842.2	17726.6	17118.2	12860.1	11879.2	13436.8	17562.3	12725.3	0.464855	5.4917e-18	9.45055e-17	CCL20	2	227805739	227817564	+	1594	protein_coding	C-C motif chemokine ligand 20 [Source:HGNC Symbol;Acc:HGNC:10619]	-
ENSG00000115009	71.8478	64.0403	76.8284	1.70095	5.4449	1.58294	70.9055	2.9096	4.58789	6.12887e-18	1.05118e-16	ZSCAN18	19	58083838	58118427	-	8307	protein_coding	zinc finger and SCAN domain containing 18 [Source:HGNC Symbol;Acc:HGNC:21037]	zf-C2H2
ENSG00000121413	247.875	289.325	303.34	97.8048	114.343	113.972	280.18	108.706	1.36355	6.62485e-18	1.13466e-16	TEX19	17	82359247	82363776	+	1936	protein_coding	testis expressed 19 [Source:HGNC Symbol;Acc:HGNC:33802]	-
ENSG00000182459	110.167	109.783	136.437	21.2619	14.779	29.2843	118.795	21.7751	2.44663	6.69053e-18	1.14511e-16	YPEL2	17	59331689	59401729	+	8667	protein_coding	yippee like 2 [Source:HGNC Symbol;Acc:HGNC:18326]	-
ENSG00000175155	665.789	620.962	525.877	279.807	331.361	288.095	604.209	299.754	1.01191	6.87587e-18	1.17518e-16	GSPT2	X	51743431	51746232	+	2802	protein_coding	G1 to S phase transition 2 [Source:HGNC Symbol;Acc:HGNC:4622]	-
ENSG00000189369	834.631	745.612	745.765	432.042	451.149	447.18	775.336	443.457	0.806001	7.67612e-18	1.30922e-16	LHPP	10	124461834	124617888	+	4064	protein_coding	phospholysine phosphohistidine inorganic pyrophosphate phosphatase [Source:HGNC Symbol;Acc:HGNC:30042]	-
ENSG00000107902	700.516	722.74	660.989	392.92	392.81	396.526	694.748	394.085	0.818855	8.42455e-18	1.43487e-16	RALGDS	9	133097720	133149334	-	7584	protein_coding	ral guanine nucleotide dissociation stimulator [Source:HGNC Symbol;Acc:HGNC:9842]	-
ENSG00000160271	547.24	596.947	584.161	306.171	275.356	323.711	576.116	301.746	0.933424	8.73243e-18	1.48627e-16	PCYOX1	2	70257386	70281191	+	5870	protein_coding	prenylcysteine oxidase 1 [Source:HGNC Symbol;Acc:HGNC:20588]	-
ENSG00000116005	1869.24	1675.34	1476.96	961.889	1059.42	993.293	1673.85	1004.87	0.73668	8.97551e-18	1.52447e-16	LIMD1	3	45555394	45686338	+	12673	protein_coding	LIM domains containing 1 [Source:HGNC Symbol;Acc:HGNC:6612]	-
ENSG00000144791	2347.03	2387.79	2360.49	1536.81	1683.25	1403.27	2365.1	1541.11	0.617852	9.10681e-18	1.54463e-16	ARAP1	11	72685069	72793599	-	9056	protein_coding	ArfGAP with RhoGAP domain, ankyrin repeat and PH domain 1 [Source:HGNC Symbol;Acc:HGNC:16925]	-
ENSG00000186635	3105.02	2999.6	3090.36	2172.97	2204.41	2212.16	3064.99	2196.51	0.480452	9.22369e-18	1.56337e-16	TOM1L2	17	17843511	17972422	-	7863	protein_coding	target of myb1 like 2 membrane trafficking protein [Source:HGNC Symbol;Acc:HGNC:11984]	-
ENSG00000175662	1058.56	1076.11	1037.18	676.129	656.499	656.128	1057.28	662.918	0.67401	1.13249e-17	1.91422e-16	MAP1LC3B	16	87383995	87404779	+	5313	protein_coding	microtubule associated protein 1 light chain 3 beta [Source:HGNC Symbol;Acc:HGNC:13352]	-
ENSG00000140941	2750.57	2565.04	2535.34	1739.22	1833.37	1840.96	2616.98	1804.52	0.536253	1.15586e-17	1.95237e-16	TRAF7	16	2155698	2178129	+	4489	protein_coding	TNF receptor associated factor 7 [Source:HGNC Symbol;Acc:HGNC:20456]	-
ENSG00000131653	2224.89	2216.25	2016.08	1382.87	1344.11	1510.12	2152.41	1412.37	0.608369	1.15955e-17	1.95725e-16	HLA-DRB1	6	32578769	32589848	-	1229	protein_coding	major histocompatibility complex, class II, DR beta 1 [Source:HGNC Symbol;Acc:HGNC:4948]	-
ENSG00000196126	324.512	303.048	263.601	125.02	119.788	121.886	297.054	122.231	1.28311	1.23997e-17	2.09155e-16	ATG4B	2	241637213	241673857	+	6638	protein_coding	autophagy related 4B cysteine peptidase [Source:HGNC Symbol;Acc:HGNC:20790]	-
ENSG00000168397	2089.57	2313.45	2360.49	1551.27	1326.22	1457.89	2254.5	1445.13	0.641824	1.24554e-17	2.0995e-16	PPP1R15B	1	204403387	204411791	-	5227	protein_coding	protein phosphatase 1 regulatory subunit 15B [Source:HGNC Symbol;Acc:HGNC:14951]	-
ENSG00000158615	3866.61	3726.91	3547.35	2525.91	2706.11	2634.01	3713.62	2622.01	0.502264	1.26743e-17	2.13493e-16	GPSM1	9	136327476	136359605	+	5138	protein_coding	G protein signaling modulator 1 [Source:HGNC Symbol;Acc:HGNC:17858]	-
ENSG00000160360	1693.21	1669.62	1760.43	1147.29	973.859	1125.47	1707.75	1082.21	0.658295	1.26951e-17	2.13696e-16	EVL	14	99971449	100144236	+	10621	protein_coding	Enah/Vasp-like [Source:HGNC Symbol;Acc:HGNC:20234]	-
ENSG00000196405	12272.8	13026.5	13448.9	9520.23	8321.36	9339.33	12916.1	9060.31	0.511551	1.33329e-17	2.24125e-16	FKBP4	12	2794953	2805423	+	5180	protein_coding	FK506 binding protein 4 [Source:HGNC Symbol;Acc:HGNC:3720]	-
ENSG00000004478	3295.42	3184.86	2981.74	2139.8	2180.29	2269.14	3154	2196.41	0.522339	1.35055e-17	2.26871e-16	CCDC33	15	74202705	74336472	+	7067	protein_coding	coiled-coil domain containing 33 [Source:HGNC Symbol;Acc:HGNC:26552]	-
ENSG00000140481	164.052	152.096	157.631	39.9724	28.0023	51.4455	157.926	39.8067	1.98917	1.35519e-17	2.27494e-16	PTPRN2	7	157539056	158587788	-	4833	protein_coding	protein tyrosine phosphatase, receptor type N2 [Source:HGNC Symbol;Acc:HGNC:9677]	-
ENSG00000155093	605.916	555.778	553.694	320.63	302.581	294.426	571.796	305.879	0.90336	1.37583e-17	2.30801e-16	FAM189A1	15	29120254	29570723	-	5545	protein_coding	family with sequence similarity 189 member A1 [Source:HGNC Symbol;Acc:HGNC:29075]	-
ENSG00000104059	94.5995	102.922	58.2836	9.35524	2.33353	10.2891	85.2683	7.32595	3.55444	1.44734e-17	2.42464e-16	SYF2	1	25222679	25232502	-	3370	protein_coding	SYF2 pre-mRNA splicing factor [Source:HGNC Symbol;Acc:HGNC:19824]	-
ENSG00000117614	2289.55	2119.05	2156.49	1493.44	1470.12	1533.08	2188.36	1498.88	0.545982	1.45817e-17	2.44111e-16	ZNF436-AS1	1	23368997	23371839	+	2655	antisense	ZNF436 antisense RNA 1 [Source:HGNC Symbol;Acc:HGNC:25122]	-
ENSG00000249087	599.929	639.259	659.664	356.35	322.805	358.535	632.951	345.897	0.871746	1.47094e-17	2.4608e-16	ST13	22	40824535	40857022	-	4147	protein_coding	ST13, Hsp70 interacting protein [Source:HGNC Symbol;Acc:HGNC:11343]	-
ENSG00000100380	6387.27	5831.09	5611.12	3926.65	4226.02	4262.85	5943.16	4138.51	0.522159	1.53392e-17	2.56093e-16	IL2RB	22	37125838	37175054	-	4700	protein_coding	interleukin 2 receptor subunit beta [Source:HGNC Symbol;Acc:HGNC:6009]	-
ENSG00000100385	461.023	455.143	417.258	210.068	218.574	231.109	444.475	219.917	1.01562	1.53505e-17	2.56106e-16	FAM234A	16	234546	268971	+	4699	protein_coding	family with sequence similarity 234 member A [Source:HGNC Symbol;Acc:HGNC:14163]	-
ENSG00000167930	585.559	611.813	578.862	309.573	289.357	344.289	592.078	314.407	0.913661	1.54585e-17	2.57558e-16	AFF3	2	99545419	100142739	-	12737	protein_coding	AF4/FMR2 family member 3 [Source:HGNC Symbol;Acc:HGNC:6473]	AF-4
ENSG00000144218	866.963	751.33	724.571	432.892	452.704	425.019	780.955	436.872	0.838496	1.55986e-17	2.59716e-16	C7orf26	7	6590017	6608726	+	2728	protein_coding	chromosome 7 open reading frame 26 [Source:HGNC Symbol;Acc:HGNC:21702]	-
ENSG00000146576	3307.39	3730.35	3679.81	2482.54	2347.53	2526.37	3572.52	2452.15	0.542921	1.61338e-17	2.68079e-16	VAMP2	17	8159149	8163546	-	3268	protein_coding	vesicle associated membrane protein 2 [Source:HGNC Symbol;Acc:HGNC:12643]	-
ENSG00000220205	2396.12	2473.56	2634.68	1689.05	1634.25	1780.01	2501.45	1701.1	0.555852	1.66304e-17	2.76144e-16	RNF114	20	49936336	49953892	+	4344	protein_coding	ring finger protein 114 [Source:HGNC Symbol;Acc:HGNC:13094]	-
ENSG00000124226	3490.6	3118.53	3124.8	2157.66	2072.95	2317.42	3244.64	2182.68	0.572079	1.66428e-17	2.76163e-16	ADARB2	10	1177318	1737476	-	10513	protein_coding	adenosine deaminase, RNA specific B2 (inactive) [Source:HGNC Symbol;Acc:HGNC:227]	-
ENSG00000185736	73.0452	80.0503	83.4515	11.0562	9.33411	5.54028	78.849	8.64353	3.19472	1.70531e-17	2.82638e-16	CD9	12	6199715	6238271	+	4165	protein_coding	CD9 molecule [Source:HGNC Symbol;Acc:HGNC:1709]	-
ENSG00000010278	1244.16	1096.69	1066.33	667.624	713.281	682.246	1135.73	687.717	0.723906	1.70562e-17	2.82638e-16	ZNF134	19	57614233	57624723	+	5138	protein_coding	zinc finger protein 134 [Source:HGNC Symbol;Acc:HGNC:12918]	zf-C2H2
ENSG00000213762	773.561	646.121	723.247	411.63	391.255	366.45	714.309	389.778	0.873788	1.75092e-17	2.89949e-16	MX2	21	41361943	41409390	+	13047	protein_coding	MX dynamin like GTPase 2 [Source:HGNC Symbol;Acc:HGNC:7533]	-
ENSG00000183486	271.824	250.443	263.601	113.113	92.5632	102.891	261.956	102.856	1.35005	1.7735e-17	2.9349e-16	DUSP9	X	153642492	153651326	+	2776	protein_coding	dual specificity phosphatase 9 [Source:HGNC Symbol;Acc:HGNC:3076]	-
ENSG00000130829	215.543	250.443	203.993	67.1876	60.6717	90.2275	223.326	72.6956	1.62034	1.88824e-17	3.11846e-16	EGFL7	9	136658856	136672678	+	2553	protein_coding	EGF like domain multiple 7 [Source:HGNC Symbol;Acc:HGNC:20594]	-
ENSG00000172889	595.139	586.655	552.37	312.125	323.582	307.881	578.054	314.53	0.878555	1.90185e-17	3.13881e-16	B4GALT3	1	161171310	161177968	-	3890	protein_coding	beta-1,4-galactosyltransferase 3 [Source:HGNC Symbol;Acc:HGNC:926]	-
ENSG00000158850	1859.66	1798.85	1684.93	1165.15	1071.87	1219.65	1781.14	1152.22	0.629055	1.94359e-17	3.20555e-16	PTPN23	3	47381011	47413441	+	5981	protein_coding	protein tyrosine phosphatase, non-receptor type 23 [Source:HGNC Symbol;Acc:HGNC:14406]	-
ENSG00000076201	1556.7	1631.88	1470.34	983.151	971.525	1057.4	1552.97	1004.03	0.629884	1.9784e-17	3.26076e-16	CCRL2	3	46407163	46412997	+	3061	protein_coding	C-C motif chemokine receptor like 2 [Source:HGNC Symbol;Acc:HGNC:1612]	-
ENSG00000121797	340.079	304.191	283.47	108.01	119.788	144.047	309.247	123.949	1.31848	2.00169e-17	3.29694e-16	TNKS1BP1	11	57299638	57324952	-	7149	protein_coding	tankyrase 1 binding protein 1 [Source:HGNC Symbol;Acc:HGNC:19081]	-
ENSG00000149115	1345.95	1310.54	1316.68	867.486	864.183	872.199	1324.39	867.956	0.609652	2.04101e-17	3.35718e-16	RPS15	19	1438358	1440494	+	2137	protein_coding	ribosomal protein S15 [Source:HGNC Symbol;Acc:HGNC:10388]	-
ENSG00000115268	15053.3	14789.9	14749.7	10113.9	10143.1	11562.6	14864.3	10606.5	0.486872	2.06194e-17	3.38933e-16	ZXDC	3	126437601	126475919	-	7357	protein_coding	ZXD family zinc finger C [Source:HGNC Symbol;Acc:HGNC:28160]	zf-C2H2
ENSG00000070476	1288.47	1353.99	1353.77	894.701	858.738	809.673	1332.08	854.371	0.641011	2.24836e-17	3.69329e-16	SERINC1	6	122443354	122471822	-	3137	protein_coding	serine incorporator 1 [Source:HGNC Symbol;Acc:HGNC:13464]	-
ENSG00000111897	4708.42	4376.47	3859.96	2844.84	2906.8	2906.27	4314.95	2885.97	0.580706	2.31797e-17	3.80508e-16	BIRC3	11	102317450	102339403	+	7518	protein_coding	baculoviral IAP repeat containing 3 [Source:HGNC Symbol;Acc:HGNC:591]	-
ENSG00000023445	1003.47	858.826	781.53	490.725	505.598	459.843	881.277	485.389	0.861419	2.49101e-17	4.08366e-16	ERGIC1	5	172834275	172952685	+	14139	protein_coding	endoplasmic reticulum-golgi intermediate compartment 1 [Source:HGNC Symbol;Acc:HGNC:29205]	-
ENSG00000113719	2459.59	2446.11	2149.87	1579.33	1512.13	1603.52	2351.86	1564.99	0.588495	2.52978e-17	4.14444e-16	MIR210	11	568089	568198	-	110	miRNA	microRNA 210 [Source:HGNC Symbol;Acc:HGNC:31587]	-
ENSG00000199038	67.0579	77.7632	117.892	11.0562	2.33353	10.2891	87.571	7.89294	3.48054	2.55262e-17	4.17906e-16	KDELR1	19	48382570	48391553	-	2251	protein_coding	KDEL endoplasmic reticulum protein retention receptor 1 [Source:HGNC Symbol;Acc:HGNC:6304]	-
ENSG00000105438	2348.22	2479.27	2421.42	1597.19	1478.68	1733.32	2416.31	1603.06	0.592109	2.60468e-17	4.26144e-16	PTGER4	5	40679498	40693735	+	3961	protein_coding	prostaglandin E receptor 4 [Source:HGNC Symbol;Acc:HGNC:9596]	-
ENSG00000171522	993.894	910.287	939.161	523.043	501.708	610.223	947.78	544.991	0.798066	2.65288e-17	4.33452e-16	RPL27A	11	8682411	8714759	+	7193	protein_coding	ribosomal protein L27a [Source:HGNC Symbol;Acc:HGNC:10329]	-
ENSG00000166441	17347.6	16921.5	15777.6	11927.1	11936	12790.9	16682.3	12218	0.449394	2.73893e-17	4.46914e-16	GLUL	1	182381704	182392206	-	9032	protein_coding	glutamate-ammonia ligase [Source:HGNC Symbol;Acc:HGNC:4341]	-
ENSG00000135821	6904.57	6248.5	5824.39	4284.7	4303.02	4505.04	6325.82	4364.25	0.535728	3.16111e-17	5.14773e-16	PCP2	19	7631611	7633748	-	799	protein_coding	Purkinje cell protein 2 [Source:HGNC Symbol;Acc:HGNC:30209]	-
ENSG00000174788	166.447	198.982	166.903	56.9819	34.2251	56.1943	177.444	49.1338	1.85718	3.54426e-17	5.76402e-16	TRPM7	15	50552473	50686815	-	12398	protein_coding	transient receptor potential cation channel subfamily M member 7 [Source:HGNC Symbol;Acc:HGNC:17994]	-
ENSG00000092439	2905.04	2734.29	2813.51	1886.36	2065.95	1926.44	2817.61	1959.58	0.523582	3.65108e-17	5.93379e-16	UBE2F	2	237966827	238042782	+	4238	protein_coding	ubiquitin conjugating enzyme E2 F (putative) [Source:HGNC Symbol;Acc:HGNC:12480]	-
ENSG00000184182	696.923	658.7	667.612	340.19	406.812	368.033	674.412	371.678	0.858518	3.66713e-17	5.95198e-16	CANX	5	179678628	179730925	+	6235	protein_coding	calnexin [Source:HGNC Symbol;Acc:HGNC:1473]	-
ENSG00000127022	11426.2	10418	9791.65	7252.86	7735.64	7206.32	10545.3	7398.28	0.511435	3.8973e-17	6.31719e-16	ZC3HAV1L	7	139025706	139036029	-	1753	protein_coding	zinc finger CCCH-type containing, antiviral 1 like [Source:HGNC Symbol;Acc:HGNC:22423]	-
ENSG00000146858	1053.77	921.722	944.459	528.146	621.496	524.744	973.316	558.129	0.801763	4.01712e-17	6.5071e-16	ATP6AP1	X	154428632	154436516	+	4884	protein_coding	ATPase H+ transporting accessory protein 1 [Source:HGNC Symbol;Acc:HGNC:868]	-
ENSG00000071553	3085.86	2863.51	2902.26	2109.18	2034.06	2113.22	2950.54	2085.49	0.500717	4.10122e-17	6.63894e-16	MAP3K15	X	19360056	19515261	-	5573	protein_coding	mitogen-activated protein kinase kinase kinase 15 [Source:HGNC Symbol;Acc:HGNC:31689]	-
ENSG00000180815	156.868	138.373	121.866	34.8695	39.67	29.2843	139.035	34.6079	2.00736	4.21711e-17	6.82202e-16	XAB2	19	7619525	7629565	-	4673	protein_coding	XPA binding protein 2 [Source:HGNC Symbol;Acc:HGNC:14089]	-
ENSG00000076924	3119.39	3025.9	3038.7	2153.41	2013.83	2252.52	3061.33	2139.92	0.516716	4.79739e-17	7.7403e-16	MBTPS1	16	84053761	84116906	-	10238	protein_coding	membrane bound transcription factor peptidase, site 1 [Source:HGNC Symbol;Acc:HGNC:15456]	-
ENSG00000140943	3581.61	3586.25	3410.92	2498.7	2591.77	2565.94	3526.26	2552.14	0.466617	4.9365e-17	7.95949e-16	C16orf72	16	9091648	9121640	+	15875	protein_coding	chromosome 16 open reading frame 72 [Source:HGNC Symbol;Acc:HGNC:30103]	-
ENSG00000182831	2744.58	2625.65	2528.71	1808.96	1881.6	1850.45	2632.98	1847.01	0.511694	4.99303e-17	8.04005e-16	CCNDBP1	15	43185118	43197176	+	6654	protein_coding	cyclin D1 binding protein 1 [Source:HGNC Symbol;Acc:HGNC:1587]	-
ENSG00000166946	1525.57	1374.58	1302.11	887.897	875.85	899.9	1400.75	887.883	0.658389	5.26565e-17	8.46236e-16	EFNB3	17	7705202	7711378	+	3222	protein_coding	ephrin B3 [Source:HGNC Symbol;Acc:HGNC:3228]	-
ENSG00000108947	282.601	301.904	299.366	130.123	126.01	126.635	294.624	127.589	1.2076	5.33605e-17	8.56986e-16	HHAT	1	210328252	210676296	+	6641	protein_coding	hedgehog acyltransferase [Source:HGNC Symbol;Acc:HGNC:18270]	-
ENSG00000054392	159.263	188.69	147.034	45.0752	46.6705	53.0284	164.995	48.2581	1.77493	5.67825e-17	9.10751e-16	SUGP1	19	19276018	19320844	-	5356	protein_coding	SURP and G-patch domain containing 1 [Source:HGNC Symbol;Acc:HGNC:18643]	-
ENSG00000105705	1288.47	1379.15	1315.36	879.392	791.066	873.782	1327.66	848.08	0.647295	5.8235e-17	9.33437e-16	LGALS1	22	37675608	37679806	+	1099	protein_coding	galectin 1 [Source:HGNC Symbol;Acc:HGNC:6561]	-
ENSG00000100097	2351.82	2377.49	2238.62	1586.14	1527.68	1675.54	2322.64	1596.45	0.541318	6.14125e-17	9.83081e-16	SV2A	1	149903318	149917882	-	4824	protein_coding	synaptic vesicle glycoprotein 2A [Source:HGNC Symbol;Acc:HGNC:20566]	-
ENSG00000159164	2004.55	2017.27	1929.98	1321.64	1362	1407.23	1983.93	1363.62	0.541055	6.29721e-17	1.00673e-15	TRAPPC9	8	139727725	140458579	-	9673	protein_coding	trafficking protein particle complex 9 [Source:HGNC Symbol;Acc:HGNC:30832]	-
ENSG00000167632	881.332	832.523	859.683	514.538	493.93	539.782	857.846	516.083	0.732991	6.57644e-17	1.05069e-15	PRICKLE3	X	49175264	49186528	-	3194	protein_coding	prickle planar cell polarity protein 3 [Source:HGNC Symbol;Acc:HGNC:6645]	-
ENSG00000012211	496.947	457.43	506.008	252.591	229.463	264.351	486.795	248.802	0.96782	6.92551e-17	1.10501e-15	SALL2	14	21521081	21537216	-	5382	protein_coding	spalt like transcription factor 2 [Source:HGNC Symbol;Acc:HGNC:10526]	zf-C2H2
ENSG00000165821	955.575	952.599	933.862	568.118	556.935	616.554	947.345	580.536	0.706603	7.30486e-17	1.16327e-15	YES1	18	721588	812546	-	5100	protein_coding	YES proto-oncogene 1, Src family tyrosine kinase [Source:HGNC Symbol;Acc:HGNC:12841]	-
ENSG00000176105	712.49	646.121	674.235	381.864	390.477	391.777	677.615	388.039	0.803871	8.4485e-17	1.33929e-15	CPLX1	4	784957	826198	-	2418	protein_coding	complexin 1 [Source:HGNC Symbol;Acc:HGNC:2309]	-
ENSG00000168993	641.84	675.853	789.478	378.462	286.246	381.488	702.39	348.732	1.00993	8.89167e-17	1.40319e-15	RFTN1	3	16313574	16514026	-	4776	protein_coding	raftlin, lipid raft linker 1 [Source:HGNC Symbol;Acc:HGNC:30278]	-
ENSG00000131378	640.642	674.71	597.407	312.975	379.587	336.374	637.586	342.979	0.894452	9.09093e-17	1.43371e-15	ACVR2B	3	38453851	38493142	+	15744	protein_coding	activin A receptor type 2B [Source:HGNC Symbol;Acc:HGNC:174]	-
ENSG00000114739	1563.89	1520.96	1457.09	891.299	1053.98	888.028	1513.98	944.435	0.680637	9.45708e-17	1.49049e-15	DDX41	5	177511577	177517469	-	4536	protein_coding	DEAD-box helicase 41 [Source:HGNC Symbol;Acc:HGNC:18674]	-
ENSG00000183258	2872.71	2718.28	2847.95	1979.06	1953.16	2060.19	2812.98	1997.47	0.493675	9.73609e-17	1.5325e-15	RTN4RL2	11	57460549	57477534	+	2387	protein_coding	reticulon 4 receptor like 2 [Source:HGNC Symbol;Acc:HGNC:23053]	-
ENSG00000186907	282.601	280.176	263.601	123.319	91.7854	115.554	275.459	110.22	1.32416	9.84035e-17	1.54692e-15	AHCYL1	1	109984686	110023741	+	5113	protein_coding	adenosylhomocysteinase like 1 [Source:HGNC Symbol;Acc:HGNC:344]	-
ENSG00000168710	2891.87	2711.42	2587	1828.52	1971.05	1814.84	2730.1	1871.47	0.544958	1.07813e-16	1.6905e-15	SBNO2	19	1107636	1174283	-	6626	protein_coding	strawberry notch homolog 2 [Source:HGNC Symbol;Acc:HGNC:29158]	-
ENSG00000064932	2691.9	2683.97	2907.56	1913.57	1712.81	1961.26	2761.14	1862.55	0.567773	1.12293e-16	1.75961e-15	SBF2	11	9778667	10294207	-	16767	protein_coding	SET binding factor 2 [Source:HGNC Symbol;Acc:HGNC:2135]	-
ENSG00000133812	823.854	722.74	674.235	371.658	437.147	402.858	740.277	403.888	0.874085	1.15461e-16	1.8081e-15	RETREG2	2	219176225	219185479	+	5689	protein_coding	reticulophagy regulator family member 2 [Source:HGNC Symbol;Acc:HGNC:28450]	-
ENSG00000144567	2843.97	2693.12	2545.93	1810.66	1744.7	1943.85	2694.34	1833.07	0.556046	1.19425e-16	1.86898e-15	DLGAP4	20	36306336	36528637	+	8789	protein_coding	DLG associated protein 4 [Source:HGNC Symbol;Acc:HGNC:24476]	-
ENSG00000080845	1440.55	1466.06	1475.63	962.739	838.514	986.962	1460.75	929.405	0.652647	1.2093e-16	1.89012e-15	CPOX	3	98579446	98593723	-	3232	protein_coding	coproporphyrinogen oxidase [Source:HGNC Symbol;Acc:HGNC:2321]	-
ENSG00000080819	1180.7	1103.55	1049.1	693.989	697.725	708.365	1111.12	700.026	0.66708	1.21328e-16	1.89514e-15	HNRNPU	1	244840638	244864560	-	22512	protein_coding	heterogeneous nuclear ribonucleoprotein U [Source:HGNC Symbol;Acc:HGNC:5048]	-
ENSG00000153187	16589.6	15863.7	15759.1	12089.5	12604.2	12224.2	16070.8	12306	0.385083	1.22922e-16	1.91881e-15	TMEM86A	11	18693122	18704785	+	4243	protein_coding	transmembrane protein 86A [Source:HGNC Symbol;Acc:HGNC:26890]	-
ENSG00000151117	377.201	367.088	396.064	160.74	201.461	154.336	380.117	172.179	1.14063	1.23364e-16	1.92447e-15	ARHGEF12	11	120336914	120489936	+	24404	protein_coding	Rho guanine nucleotide exchange factor 12 [Source:HGNC Symbol;Acc:HGNC:14193]	-
ENSG00000196914	4033.05	3587.4	3646.7	2504.65	2745.78	2445.64	3755.72	2565.36	0.549839	1.32151e-16	2.06024e-15	TPTEP1	22	16601887	16698742	+	9653	transcribed_unprocessed_pseudogene	TPTE pseudogene 1 [Source:HGNC Symbol;Acc:HGNC:43648]	-
ENSG00000100181	1753.09	1731.37	1808.12	1181.31	1248.44	1125.47	1764.19	1185.07	0.573599	1.36662e-16	2.12786e-15	RNF149	2	101271219	101308701	-	4836	protein_coding	ring finger protein 149 [Source:HGNC Symbol;Acc:HGNC:23137]	-
ENSG00000163162	2344.63	2346.62	2261.14	1680.54	1614.02	1525.95	2317.46	1606.84	0.52885	1.53155e-16	2.38163e-15	RHBDD2	7	75842602	75888926	+	2441	protein_coding	rhomboid domain containing 2 [Source:HGNC Symbol;Acc:HGNC:23082]	-
ENSG00000005486	2675.13	2641.66	2545.93	1836.18	1690.25	1902.69	2620.91	1809.71	0.53471	1.62632e-16	2.52741e-15	SERTAD2	2	64631621	64751005	-	6274	protein_coding	SERTA domain containing 2 [Source:HGNC Symbol;Acc:HGNC:30784]	-
ENSG00000179833	1240.57	1105.84	1156.4	711.849	757.618	745.564	1167.6	738.344	0.660689	1.71551e-16	2.66262e-15	BCAP31	X	153700492	153724746	-	3533	protein_coding	B cell receptor associated protein 31 [Source:HGNC Symbol;Acc:HGNC:16695]	-
ENSG00000185825	4419.83	4449.65	4262.65	2940.95	2513.99	3168.25	4377.38	2874.39	0.607059	1.75235e-16	2.71808e-15	TBRG1	11	124622836	124635398	+	6627	protein_coding	transforming growth factor beta regulator 1 [Source:HGNC Symbol;Acc:HGNC:29551]	-
ENSG00000154144	1601.01	1564.41	1673	1081.81	1079.65	1108.85	1612.81	1090.1	0.564518	1.78677e-16	2.76972e-15	BRD4	19	15235519	15332545	-	12093	protein_coding	bromodomain containing 4 [Source:HGNC Symbol;Acc:HGNC:13575]	-
ENSG00000141867	4528.8	4511.41	4438.83	3327.91	3290.27	3420.73	4493.01	3346.31	0.425203	1.89194e-16	2.92904e-15	CCT4	2	61868089	61888804	-	2830	protein_coding	chaperonin containing TCP1 subunit 4 [Source:HGNC Symbol;Acc:HGNC:1617]	-
ENSG00000115484	3825.89	3478.76	3196.33	2291.18	2384.86	2430.6	3500.33	2368.88	0.563592	1.95314e-16	3.02187e-15	ST3GAL6	3	98732236	98821201	+	6288	protein_coding	ST3 beta-galactoside alpha-2,3-sialyltransferase 6 [Source:HGNC Symbol;Acc:HGNC:18080]	-
ENSG00000064225	148.485	173.824	201.343	51.0286	56.0046	54.6114	174.551	53.8815	1.69283	1.98394e-16	3.06759e-15	SETD7	4	139495941	139606699	-	13916	protein_coding	SET domain containing lysine methyltransferase 7 [Source:HGNC Symbol;Acc:HGNC:30412]	-
ENSG00000145391	2278.77	2304.31	2188.28	1345.45	1635.02	1403.27	2257.12	1461.25	0.627041	1.98545e-16	3.06799e-15	ZXDB	X	57591652	57597545	+	5894	protein_coding	zinc finger X-linked duplicated B [Source:HGNC Symbol;Acc:HGNC:13199]	zf-C2H2
ENSG00000198455	514.909	452.856	487.463	238.984	257.466	259.602	485.076	252.017	0.943582	2.01002e-16	3.10205e-15	AP2A1	19	49766968	49807113	+	8746	protein_coding	adaptor related protein complex 2 subunit alpha 1 [Source:HGNC Symbol;Acc:HGNC:561]	-
ENSG00000196961	2885.88	2786.9	2772.45	1936.53	1869.16	2090.27	2815.08	1965.32	0.518474	2.04465e-16	3.15351e-15	EIF3G	19	10115017	10119918	-	3486	protein_coding	eukaryotic translation initiation factor 3 subunit G [Source:HGNC Symbol;Acc:HGNC:3274]	-
ENSG00000130811	4255.78	4339.87	3984.48	2957.11	2718.56	3099.39	4193.38	2925.02	0.520083	2.20686e-16	3.40154e-15	NEK9	14	75079353	75127344	-	10787	protein_coding	NIMA related kinase 9 [Source:HGNC Symbol;Acc:HGNC:18591]	-
ENSG00000119638	3340.92	3168.85	3192.35	2309.89	2388.75	2334.04	3234.04	2344.23	0.464157	2.27844e-16	3.50745e-15	MEGF6	1	3489920	3611495	-	7039	protein_coding	multiple EGF like domains 6 [Source:HGNC Symbol;Acc:HGNC:3232]	-
ENSG00000162591	302.958	312.196	394.739	143.73	143.901	149.588	336.631	145.74	1.20514	2.3662e-16	3.63798e-15	DOP1B	21	36156782	36294274	+	9030	protein_coding	DOP1 leucine zipper like protein B [Source:HGNC Symbol;Acc:HGNC:1291]	-
ENSG00000142197	942.403	778.775	792.127	448.201	511.82	443.223	837.769	467.748	0.840551	2.39574e-16	3.68109e-15	ECHS1	10	133362480	133373689	-	1617	protein_coding	enoyl-CoA hydratase, short chain 1 [Source:HGNC Symbol;Acc:HGNC:3151]	-
ENSG00000127884	1784.22	1766.83	1785.6	1223.84	1200.21	1257.64	1778.88	1227.23	0.535508	2.40374e-16	3.69106e-15	ERGIC3	20	35542021	35557634	+	6012	protein_coding	ERGIC and golgi 3 [Source:HGNC Symbol;Acc:HGNC:15927]	-
ENSG00000125991	4322.84	4329.58	3852.02	2844.84	2736.45	3055.86	4168.15	2879.05	0.534251	2.42621e-16	3.72322e-15	HDAC4	2	239048168	239401654	-	13368	protein_coding	histone deacetylase 4 [Source:HGNC Symbol;Acc:HGNC:14063]	-
ENSG00000068024	5492.76	5342.79	5201.81	3739.54	4106.23	3677.16	5345.79	3840.98	0.476923	2.54259e-16	3.89207e-15	DNAJC18	5	139408588	139444491	-	6499	protein_coding	DnaJ heat shock protein family (Hsp40) member C18 [Source:HGNC Symbol;Acc:HGNC:28429]	-
ENSG00000170464	472.998	433.415	402.687	216.871	224.019	218.445	436.367	219.778	0.990294	2.59084e-16	3.96345e-15	HMGCL	1	23801885	23838620	-	5658	protein_coding	3-hydroxy-3-methylglutaryl-CoA lyase [Source:HGNC Symbol;Acc:HGNC:5005]	-
ENSG00000117305	695.726	703.299	695.429	427.79	379.587	409.189	698.151	405.522	0.784574	2.7617e-16	4.21956e-15	AMFR	16	56361452	56425538	-	5758	protein_coding	autocrine motility factor receptor [Source:HGNC Symbol;Acc:HGNC:463]	-
ENSG00000159461	2459.59	2526.16	2172.39	1646.52	1529.24	1615.39	2386.05	1597.05	0.580217	2.77014e-16	4.22981e-15	THRAP3	1	36224416	36305357	+	4736	protein_coding	thyroid hormone receptor associated protein 3 [Source:HGNC Symbol;Acc:HGNC:22964]	-
ENSG00000054118	4347.99	3961.35	3795.06	2771.7	2920.8	2808.13	4034.8	2833.54	0.510061	2.85872e-16	4.36236e-15	GAMT	19	1397026	1401570	-	2403	protein_coding	guanidinoacetate N-methyltransferase [Source:HGNC Symbol;Acc:HGNC:4136]	-
ENSG00000130005	1076.52	1131	1082.22	727.157	697.725	680.663	1096.58	701.848	0.644443	2.89399e-16	4.41067e-15	ATXN7L3B	12	74537827	74545430	+	7604	protein_coding	ataxin 7 like 3B [Source:HGNC Symbol;Acc:HGNC:37931]	-
ENSG00000253719	3770.81	3657.16	3520.86	2610.11	2626.77	2722.65	3649.61	2653.18	0.460215	2.89664e-16	4.41196e-15	GOLGA6L9	15	82430018	82439153	+	6576	protein_coding	golgin A6 family-like 9 [Source:HGNC Symbol;Acc:HGNC:37229]	-
ENSG00000197978	680.159	728.458	768.284	415.032	385.81	443.223	725.634	414.688	0.806692	3.22432e-16	4.90193e-15	JPH2	20	44111695	44187578	-	5943	protein_coding	junctophilin 2 [Source:HGNC Symbol;Acc:HGNC:14202]	-
ENSG00000149596	81.4275	53.7481	55.6344	2.55143	3.11137	3.16588	63.6033	2.94289	4.43038	3.30012e-16	5.01405e-15	CCDC18-AS1	1	93262186	93346025	-	4786	processed_transcript	CCDC18 antisense RNA 1 [Source:HGNC Symbol;Acc:HGNC:52262]	-
ENSG00000223745	580.769	633.541	721.922	376.761	329.805	302.341	645.411	336.302	0.940252	3.72748e-16	5.63193e-15	USP48	1	21678298	21783606	-	9497	protein_coding	ubiquitin specific peptidase 48 [Source:HGNC Symbol;Acc:HGNC:18533]	-
ENSG00000090686	1440.55	1413.46	1394.83	945.73	974.636	929.185	1416.28	949.85	0.576416	3.73169e-16	5.6348e-15	-	19	3486596	3489262	+	2667	-	-	-
novel.132	57.4782	86.9118	104.646	8.50476	10.112	11.872	83.0119	10.1629	3.02405	3.83173e-16	5.78231e-15	HPS1	10	98416198	98446947	-	5301	protein_coding	HPS1, biogenesis of lysosomal organelles complex 3 subunit 1 [Source:HGNC Symbol;Acc:HGNC:5163]	-
ENSG00000107521	1968.63	1942.94	1875.67	1353.96	1197.1	1338.37	1929.08	1296.48	0.573964	3.87574e-16	5.84151e-15	MYO18B	22	25742144	26031041	+	9706	protein_coding	myosin XVIIIB [Source:HGNC Symbol;Acc:HGNC:18150]	-
ENSG00000133454	143.696	134.942	172.202	39.9724	42.0035	46.6967	150.28	42.8908	1.80536	3.89984e-16	5.87423e-15	RPS2	16	1962052	1964860	-	2413	protein_coding	ribosomal protein S2 [Source:HGNC Symbol;Acc:HGNC:10404]	-
ENSG00000140988	31810.6	30388.2	29443.8	21995	20594.9	23763.1	30547.6	22117.7	0.465892	4.08969e-16	6.15262e-15	SLC25A39	17	44319625	44324870	-	3526	protein_coding	solute carrier family 25 member 39 [Source:HGNC Symbol;Acc:HGNC:24279]	-
ENSG00000013306	3055.92	3213.45	3253.28	2152.56	1848.15	2275.47	3174.22	2092.06	0.601574	4.16613e-16	6.26378e-15	NR4A1	12	52022832	52059507	+	7295	protein_coding	nuclear receptor subfamily 4 group A member 1 [Source:HGNC Symbol;Acc:HGNC:7980]	NGFIB-like
ENSG00000123358	451.443	436.846	494.086	230.479	215.462	254.853	460.792	233.598	0.978909	4.71774e-16	7.08009e-15	RPS23	5	82273358	82278577	-	4204	protein_coding	ribosomal protein S23 [Source:HGNC Symbol;Acc:HGNC:10410]	-
ENSG00000186468	10297	10533.5	10412.9	8031.05	8072.45	8162.42	10414.5	8088.64	0.364622	4.72873e-16	7.09222e-15	BX679664.3	1	108992282	108992836	+	555	processed_pseudogene	ribosomal protein L17 (RPL17) pseudogene	-
ENSG00000244716	1623.76	1731.37	1347.15	921.066	1007.31	903.066	1567.43	943.813	0.732854	4.74283e-16	7.10902e-15	SIDT2	11	117178733	117197445	+	9061	protein_coding	SID1 transmembrane family member 2 [Source:HGNC Symbol;Acc:HGNC:24272]	-
ENSG00000149577	1665.67	1663.9	1582.93	1127.73	1048.53	1136.55	1637.5	1104.27	0.569059	5.1001e-16	7.63052e-15	SIN3B	19	16829400	16880353	+	8777	protein_coding	SIN3 transcription regulator family member B [Source:HGNC Symbol;Acc:HGNC:19354]	-
ENSG00000127511	2433.24	2544.46	2606.87	1850.64	1717.48	1773.68	2528.19	1780.6	0.505773	5.68172e-16	8.48516e-15	MANBA	4	102630770	102760994	-	11743	protein_coding	mannosidase beta [Source:HGNC Symbol;Acc:HGNC:6831]	-
ENSG00000109323	629.865	714.735	741.791	392.92	405.256	395.734	695.464	397.97	0.804479	6.58891e-16	9.82201e-15	AJM1	9	136844415	136848801	+	4387	protein_coding	apical junction component 1 homolog [Source:HGNC Symbol;Acc:HGNC:37284]	-
ENSG00000232434	441.864	520.327	490.112	261.947	241.909	254.062	484.101	252.639	0.939018	6.99921e-16	1.04273e-14	EHMT2	6	31879759	31897687	-	7289	protein_coding	euchromatic histone lysine methyltransferase 2 [Source:HGNC Symbol;Acc:HGNC:14129]	-
ENSG00000204371	2659.56	2607.35	2764.5	1960.35	1662.25	1825.92	2677.14	1816.17	0.55995	7.39293e-16	1.10005e-14	ANXA5	4	121667955	121697113	-	3034	protein_coding	annexin A5 [Source:HGNC Symbol;Acc:HGNC:543]	-
ENSG00000164111	987.907	905.712	892.799	597.885	544.49	569.066	928.806	570.48	0.704054	7.56462e-16	1.12491e-14	NOMO2	16	18417325	18562211	-	6801	protein_coding	NODAL modulator 2 [Source:HGNC Symbol;Acc:HGNC:22652]	-
ENSG00000185164	1753.09	1730.23	1386.88	1025.67	958.302	1003.58	1623.4	995.853	0.70639	7.74247e-16	1.14996e-14	SLC4A2	7	151057210	151076527	+	7590	protein_coding	solute carrier family 4 member 2 [Source:HGNC Symbol;Acc:HGNC:11028]	-
ENSG00000164889	4173.16	4151.18	4016.27	2877.16	2507.76	3030.53	4113.54	2805.15	0.55257	7.80842e-16	1.15835e-14	SSPO	7	149776042	149833979	+	21144	protein_coding	SCO-spondin [Source:HGNC Symbol;Acc:HGNC:21998]	-
ENSG00000197558	666.987	659.843	910.019	405.677	372.586	350.621	745.616	376.295	0.985026	7.95559e-16	1.17876e-14	HSPB1	7	76302544	76304295	+	1634	protein_coding	heat shock protein family B (small) member 1 [Source:HGNC Symbol;Acc:HGNC:5246]	-
ENSG00000106211	1747.1	1756.53	1747.18	1155.8	1123.2	1264.77	1750.27	1181.26	0.567222	8.07429e-16	1.19562e-14	FAM210B	20	56358915	56368663	+	3577	protein_coding	family with sequence similarity 210 member B [Source:HGNC Symbol;Acc:HGNC:16102]	-
ENSG00000124098	449.048	452.856	426.53	251.741	206.128	210.531	442.812	222.8	0.99318	8.16343e-16	1.20809e-14	EPOP	17	38671703	38675421	-	3719	protein_coding	elongin BC and polycomb repressive complex 2 associated protein [Source:HGNC Symbol;Acc:HGNC:34493]	-
ENSG00000273604	1927.91	1829.72	2034.63	1301.23	1235.21	1366.08	1930.75	1300.84	0.56913	8.20674e-16	1.21376e-14	LUCAT1	5	91054834	91314547	-	16538	antisense	lung cancer associated transcript 1 [Source:HGNC Symbol;Acc:HGNC:48498]	-
ENSG00000248323	207.161	237.864	268.899	98.6552	91.7854	79.9384	237.975	90.1263	1.40032	8.33872e-16	1.2318e-14	TSPAN7	X	38561370	38688920	+	3110	protein_coding	tetraspanin 7 [Source:HGNC Symbol;Acc:HGNC:11854]	-
ENSG00000156298	3419.95	3602.26	3240.04	2336.26	2338.19	2542.99	3420.75	2405.81	0.508162	8.6913e-16	1.28311e-14	PXYLP1	3	141228726	141367753	+	13325	protein_coding	2-phosphoxylose phosphatase 1 [Source:HGNC Symbol;Acc:HGNC:26303]	-
ENSG00000155893	860.976	808.508	790.803	517.09	473.706	499.417	820.096	496.737	0.72418	8.90638e-16	1.31349e-14	NPPC	2	231921820	231926403	-	1071	protein_coding	natriuretic peptide C [Source:HGNC Symbol;Acc:HGNC:7941]	-
ENSG00000163273	69.4528	62.8967	58.2836	7.65429	3.11137	3.95734	63.5444	4.90767	3.71197	8.90786e-16	1.31349e-14	FAM229A	1	32361270	32364278	-	2845	protein_coding	family with sequence similarity 229 member A [Source:HGNC Symbol;Acc:HGNC:44652]	-
ENSG00000225828	386.78	443.708	507.332	232.18	211.573	201.033	445.94	214.929	1.05225	8.93809e-16	1.31716e-14	NXPH4	12	57216795	57226449	+	2150	protein_coding	neurexophilin 4 [Source:HGNC Symbol;Acc:HGNC:8078]	-
ENSG00000182379	317.328	320.201	307.314	121.618	123.677	162.251	314.947	135.849	1.21252	9.07618e-16	1.3367e-14	TRIM4	7	99876958	99919600	-	4891	protein_coding	tripartite motif containing 4 [Source:HGNC Symbol;Acc:HGNC:16275]	-
ENSG00000146833	1337.57	1263.65	1261.05	830.065	843.959	876.948	1287.42	850.324	0.598362	9.31261e-16	1.3707e-14	GOLGA2P10	15	82472993	82513950	-	1758	transcribed_unprocessed_pseudogene	GOLGA2 pseudogene 10 [Source:HGNC Symbol;Acc:HGNC:26229]	-
ENSG00000255769	894.505	904.569	863.657	556.211	511.042	570.649	887.577	545.968	0.701811	9.42761e-16	1.38679e-14	DOCK3	3	50675241	51384198	+	8755	protein_coding	dedicator of cytokinesis 3 [Source:HGNC Symbol;Acc:HGNC:2989]	-
ENSG00000088538	598.731	678.141	590.784	369.107	338.361	295.218	622.552	334.229	0.899268	1.0025e-15	1.47378e-14	NCKAP1L	12	54497711	54548238	+	10596	protein_coding	NCK associated protein 1 like [Source:HGNC Symbol;Acc:HGNC:4862]	-
ENSG00000123338	7693.7	7419.52	7245.71	5387.77	5807.37	5225.28	7452.98	5473.47	0.445386	1.0447e-15	1.53306e-14	DBNL	7	44044640	44069456	+	12587	protein_coding	drebrin like [Source:HGNC Symbol;Acc:HGNC:2696]	-
ENSG00000136279	3575.62	3507.35	3583.12	2643.28	2490.65	2668.04	3555.36	2600.66	0.451145	1.07929e-15	1.58193e-14	SUN1	7	816615	896435	+	11811	protein_coding	Sad1 and UNC84 domain containing 1 [Source:HGNC Symbol;Acc:HGNC:18587]	-
ENSG00000164828	5155.08	4982.56	4879.93	3815.24	3739.09	3719.9	5005.86	3758.08	0.413832	1.10207e-15	1.61435e-14	BCL9	1	147541412	147626216	+	6420	protein_coding	B cell CLL/lymphoma 9 [Source:HGNC Symbol;Acc:HGNC:1008]	-
ENSG00000116128	1190.28	1221.34	1148.45	736.512	761.508	809.673	1186.69	769.231	0.625641	1.19545e-15	1.74696e-14	TMEM255A	X	120258650	120311556	-	3858	protein_coding	transmembrane protein 255A [Source:HGNC Symbol;Acc:HGNC:26086]	-
ENSG00000125355	77.8351	97.204	68.8806	8.50476	15.5568	9.49763	81.3066	11.1864	2.85754	1.2621e-15	1.84106e-14	BCOR	X	40049815	40177329	-	8544	protein_coding	BCL6 corepressor [Source:HGNC Symbol;Acc:HGNC:20893]	-
ENSG00000183337	3284.64	3065.93	2957.89	2172.12	2232.41	2245.4	3102.82	2216.64	0.485404	1.29158e-15	1.88182e-14	STX16	20	58651253	58679526	+	5099	protein_coding	syntaxin 16 [Source:HGNC Symbol;Acc:HGNC:11431]	-
ENSG00000124222	2794.88	3019.04	3020.15	2093.87	1986.61	2165.46	2944.69	2081.98	0.500132	1.33665e-15	1.94632e-14	LY9	1	160796074	160828261	+	9118	protein_coding	lymphocyte antigen 9 [Source:HGNC Symbol;Acc:HGNC:6730]	-
ENSG00000122224	1159.14	1085.25	1045.13	726.307	640.164	698.076	1096.51	688.182	0.673085	1.36552e-15	1.986e-14	PKIA	8	78516139	78605267	+	4216	protein_coding	cAMP-dependent protein kinase inhibitor alpha [Source:HGNC Symbol;Acc:HGNC:9017]	-
ENSG00000171033	998.684	949.168	830.541	485.622	573.27	557.194	926.131	538.695	0.781988	1.3905e-15	2.02114e-14	BCORL1	X	129981107	130058083	+	7996	protein_coding	BCL6 corepressor like 1 [Source:HGNC Symbol;Acc:HGNC:25657]	-
ENSG00000085185	702.911	713.592	688.806	379.312	412.256	438.474	701.769	410.014	0.7749	1.42782e-15	2.07415e-14	SEC16A	9	136440096	136483759	-	9975	protein_coding	SEC16 homolog A, endoplasmic reticulum export factor [Source:HGNC Symbol;Acc:HGNC:29006]	-
ENSG00000148396	4437.8	4430.21	4293.12	3172.28	3247.49	3367.7	4387.04	3262.49	0.427334	1.43553e-15	2.08411e-14	ARHGAP4	X	153907367	153934999	-	5580	protein_coding	Rho GTPase activating protein 4 [Source:HGNC Symbol;Acc:HGNC:674]	-
ENSG00000089820	5491.56	5744.18	6031.03	4136.72	3409.28	4086.35	5755.59	3877.45	0.569904	1.45723e-15	2.11436e-14	LRCH3	3	197791226	197888436	+	12639	protein_coding	leucine rich repeats and calponin homology domain containing 3 [Source:HGNC Symbol;Acc:HGNC:28637]	-
ENSG00000186001	1608.19	1623.88	1678.3	1089.46	1171.43	1052.65	1636.79	1104.51	0.566972	1.59524e-15	2.30778e-14	PHC1	12	8913896	8941467	+	6090	protein_coding	polyhomeotic homolog 1 [Source:HGNC Symbol;Acc:HGNC:3182]	-
ENSG00000111752	1087.3	1030.36	977.575	673.577	621.496	659.294	1031.74	651.456	0.664338	1.63689e-15	2.36663e-14	LRRN2	1	204617170	204685733	-	5681	protein_coding	leucine rich repeat neuronal 2 [Source:HGNC Symbol;Acc:HGNC:16914]	-
ENSG00000170382	102.982	109.783	125.84	32.3181	19.4461	23.7441	112.868	25.1694	2.1692	1.74193e-15	2.51553e-14	KSR1	17	27456470	27626438	+	12178	protein_coding	kinase suppressor of ras 1 [Source:HGNC Symbol;Acc:HGNC:6465]	-
ENSG00000141068	633.458	599.234	605.355	367.406	355.474	326.085	612.682	349.655	0.80973	1.85869e-15	2.68098e-14	-	11	568702	575914	+	711	-	-	-
novel.44	177.224	181.829	190.746	64.6362	58.3382	70.4407	183.266	64.4717	1.50696	1.96138e-15	2.82743e-14	TMEM59L	19	18607430	18621039	+	2626	protein_coding	transmembrane protein 59 like [Source:HGNC Symbol;Acc:HGNC:13237]	-
ENSG00000105696	137.708	149.808	152.332	48.4771	40.4478	44.3223	146.616	44.4157	1.72432	2.02792e-15	2.92163e-14	VWA8	13	41566837	41961120	-	7633	protein_coding	von Willebrand factor A domain containing 8 [Source:HGNC Symbol;Acc:HGNC:29071]	-
ENSG00000102763	726.86	665.561	614.627	351.247	404.478	373.573	669.016	376.433	0.829785	2.03468e-15	2.92916e-14	TSC22D4	7	100463359	100479279	-	3715	protein_coding	TSC22 domain family member 4 [Source:HGNC Symbol;Acc:HGNC:21696]	TSC22
ENSG00000166925	3624.72	3403.28	3498.34	2297.14	1967.16	2548.53	3508.78	2270.94	0.627758	2.03553e-15	2.92916e-14	RPL13P12	17	17383377	17384012	-	636	processed_pseudogene	ribosomal protein L13 pseudogene 12 [Source:HGNC Symbol;Acc:HGNC:35701]	-
ENSG00000215030	1106.46	1060.1	1095.47	561.314	598.939	739.232	1087.34	633.162	0.779369	2.09047e-15	3.00468e-14	TUSC3	8	15417215	15766649	+	5190	protein_coding	tumor suppressor candidate 3 [Source:HGNC Symbol;Acc:HGNC:30242]	-
ENSG00000104723	609.508	552.347	519.254	267.9	288.58	331.625	560.37	296.035	0.920529	2.19535e-15	3.15173e-14	RPLP0P6	2	38481851	38482804	+	954	processed_pseudogene	ribosomal protein lateral stalk subunit P0 pseudogene 6 [Source:HGNC Symbol;Acc:HGNC:36404]	-
ENSG00000213553	1567.48	1620.45	1386.88	897.252	1018.97	1003.58	1524.94	973.269	0.648275	2.28441e-15	3.27767e-14	GRM4	6	34018645	34155622	-	16300	protein_coding	glutamate metabotropic receptor 4 [Source:HGNC Symbol;Acc:HGNC:4596]	-
ENSG00000124493	170.04	180.685	206.642	67.1876	47.4484	68.8578	185.789	61.1646	1.60348	2.50738e-15	3.585e-14	UBXN6	19	4444999	4457822	-	5275	protein_coding	UBX domain protein 6 [Source:HGNC Symbol;Acc:HGNC:14928]	-
ENSG00000167671	2713.45	2737.72	2696.94	1916.97	1840.37	2043.57	2716.04	1933.64	0.490282	2.50739e-15	3.585e-14	CANT1	17	78991717	79009867	-	4421	protein_coding	calcium activated nucleotidase 1 [Source:HGNC Symbol;Acc:HGNC:19721]	-
ENSG00000171302	1640.52	1619.3	1401.46	1034.18	1025.2	986.17	1553.76	1015.18	0.61517	2.54957e-15	3.63893e-14	RPLP0	12	120196686	120201235	-	4001	protein_coding	ribosomal protein lateral stalk subunit P0 [Source:HGNC Symbol;Acc:HGNC:10371]	-
ENSG00000089157	38599	36570.4	34260.2	26421.7	25806.5	28356.7	36476.5	26861.7	0.441463	2.72961e-15	3.89363e-14	TENT5C	1	117605934	117628372	+	5751	protein_coding	terminal nucleotidyltransferase 5C [Source:HGNC Symbol;Acc:HGNC:24712]	-
ENSG00000183508	1777.03	1684.49	1486.23	997.609	1130.98	1034.45	1649.25	1054.35	0.645895	2.73747e-15	3.90228e-14	KHDRBS3	8	135457457	135656722	+	8645	protein_coding	KH RNA binding domain containing, signal transduction associated 3 [Source:HGNC Symbol;Acc:HGNC:18117]	-
ENSG00000131773	405.94	431.128	386.791	224.526	191.349	200.242	407.953	205.372	0.992465	2.73886e-15	3.90228e-14	TRPT1	11	64223799	64226254	-	2210	protein_coding	tRNA phosphotransferase 1 [Source:HGNC Symbol;Acc:HGNC:20316]	-
ENSG00000149743	820.262	733.032	710	428.64	369.475	466.967	754.431	421.694	0.840025	2.89957e-15	4.12646e-14	ICA1	7	8113184	8262687	-	4891	protein_coding	islet cell autoantigen 1 [Source:HGNC Symbol;Acc:HGNC:5343]	-
ENSG00000003147	310.143	269.884	235.784	124.17	91.0076	109.223	271.937	108.133	1.33415	2.94719e-15	4.18935e-14	SYVN1	11	65121780	65134533	-	5496	protein_coding	synoviolin 1 [Source:HGNC Symbol;Acc:HGNC:20738]	-
ENSG00000162298	1698	1631.88	1676.98	1169.4	1039.98	1161.88	1668.95	1123.75	0.570869	2.95931e-15	4.20414e-14	POFUT2	21	45263928	45287898	-	5862	protein_coding	protein O-fucosyltransferase 2 [Source:HGNC Symbol;Acc:HGNC:14683]	-
ENSG00000186866	1025.03	1045.23	1099.44	654.867	600.494	713.113	1056.57	656.158	0.686931	3.07024e-15	4.35668e-14	TLE3	15	70047790	70098176	-	12634	protein_coding	transducin like enhancer of split 3 [Source:HGNC Symbol;Acc:HGNC:11839]	-
ENSG00000140332	4650.94	4596.03	4477.24	3384.04	3290.27	3537.07	4574.74	3403.8	0.426697	3.31463e-15	4.69803e-14	DPH1	17	2030110	2043430	+	5757	protein_coding	diphthamide biosynthesis 1 [Source:HGNC Symbol;Acc:HGNC:3003]	-
ENSG00000108963	628.668	631.254	700.728	400.574	314.248	360.91	653.55	358.577	0.866359	3.37771e-15	4.78466e-14	RPL14	3	40457292	40468587	+	8626	protein_coding	ribosomal protein L14 [Source:HGNC Symbol;Acc:HGNC:10305]	-
ENSG00000188846	13912.1	12883.5	12838.3	9699.68	9513.01	10348.5	13211.3	9853.72	0.423062	3.38251e-15	4.78869e-14	AL158071.2	9	91104957	91107304	-	815	lincRNA	uncharacterized LOC100507103 [Source:NCBI gene;Acc:100507103]	-
ENSG00000230537	68.2554	66.3274	76.8284	11.9067	7.00058	7.12322	70.4704	8.67682	3.02967	3.5236e-15	4.97693e-14	BTN3A1	6	26402237	26415216	+	5547	protein_coding	butyrophilin subfamily 3 member A1 [Source:HGNC Symbol;Acc:HGNC:1138]	-
ENSG00000026950	1088.49	1108.13	1128.58	748.419	728.838	690.952	1108.4	722.737	0.617007	3.57023e-15	5.03989e-14	NEIL2	8	11769639	11787346	+	3367	protein_coding	nei like DNA glycosylase 2 [Source:HGNC Symbol;Acc:HGNC:18956]	-
ENSG00000154328	435.876	417.405	455.672	245.788	222.463	203.408	436.318	223.886	0.962886	3.60683e-15	5.08862e-14	ARPP21-AS1	3	35650197	35651961	-	542	antisense	ARPP21 antisense RNA 1 [Source:HGNC Symbol;Acc:HGNC:40785]	-
ENSG00000230830	142.498	148.665	119.216	42.5238	35.7807	38.782	136.793	39.0288	1.81341	3.63971e-15	5.13205e-14	CSNK1D	17	82239023	82273731	-	11024	protein_coding	casein kinase 1 delta [Source:HGNC Symbol;Acc:HGNC:2452]	-
ENSG00000141551	4937.14	4972.27	4871.98	3744.65	3448.18	3756.31	4927.13	3649.71	0.433188	3.82997e-15	5.39411e-14	MRPL10	17	47823272	47831534	-	2764	protein_coding	mitochondrial ribosomal protein L10 [Source:HGNC Symbol;Acc:HGNC:14055]	-
ENSG00000159111	777.153	896.564	823.918	517.09	456.593	513.663	832.545	495.782	0.748843	3.92619e-15	5.52328e-14	VPS39	15	42158701	42208316	-	8354	protein_coding	VPS39, HOPS complex subunit [Source:HGNC Symbol;Acc:HGNC:20593]	-
ENSG00000166887	4140.83	3863	3885.13	2939.25	2901.35	2963.26	3962.99	2934.62	0.433494	4.11721e-15	5.78535e-14	GRB10	7	50590063	50793462	-	9795	protein_coding	growth factor receptor bound protein 10 [Source:HGNC Symbol;Acc:HGNC:4564]	-
ENSG00000106070	526.884	511.179	445.075	266.199	260.577	269.099	494.379	265.292	0.899636	4.15252e-15	5.82828e-14	LPCAT1	5	1456480	1523977	-	6494	protein_coding	lysophosphatidylcholine acyltransferase 1 [Source:HGNC Symbol;Acc:HGNC:25718]	-
ENSG00000153395	2870.32	2876.09	2814.83	2062.4	2091.62	2133.8	2853.75	2095.94	0.445323	4.37336e-15	6.13122e-14	SESN3	11	95165513	95232541	-	10573	protein_coding	sestrin 3 [Source:HGNC Symbol;Acc:HGNC:23060]	-
ENSG00000149212	4084.54	3622.85	3334.09	2295.44	2638.44	2227.19	3680.49	2387.02	0.62484	4.4423e-15	6.2243e-14	CHST11	12	104455295	104762014	+	6492	protein_coding	carbohydrate sulfotransferase 11 [Source:HGNC Symbol;Acc:HGNC:17422]	-
ENSG00000171310	9463.55	9118.88	8157.06	6399.83	6476.32	6569.98	8913.16	6482.04	0.459726	4.58884e-15	6.42595e-14	TJP3	19	3708109	3750813	+	4217	protein_coding	tight junction protein 3 [Source:HGNC Symbol;Acc:HGNC:11829]	-
ENSG00000105289	548.438	526.045	553.694	323.181	300.247	288.886	542.726	304.105	0.83591	4.60461e-15	6.44435e-14	UQCRC1	3	48599002	48610976	-	3236	protein_coding	ubiquinol-cytochrome c reductase core protein 1 [Source:HGNC Symbol;Acc:HGNC:12585]	-
ENSG00000010256	3568.44	3438.73	3367.2	2488.49	2411.31	2630.84	3458.12	2510.22	0.462347	4.64991e-15	6.50404e-14	OGT	X	71533083	71575897	+	9812	protein_coding	O-linked N-acetylglucosamine (GlcNAc) transferase [Source:HGNC Symbol;Acc:HGNC:8127]	-
ENSG00000147162	8123.59	7338.33	7257.63	5029.72	5784.04	4961.72	7573.18	5258.49	0.526211	4.74168e-15	6.62482e-14	LINC00861	8	125922308	125951249	-	5724	lincRNA	long intergenic non-protein coding RNA 861 [Source:HGNC Symbol;Acc:HGNC:45133]	-
ENSG00000245164	104.179	115.501	121.866	16.159	24.1131	34.0332	113.849	24.7684	2.19413	4.78706e-15	6.68061e-14	KCNQ2	20	63400210	63472677	-	12775	protein_coding	potassium voltage-gated channel subfamily Q member 2 [Source:HGNC Symbol;Acc:HGNC:6296]	-
ENSG00000075043	138.906	117.788	137.761	42.5238	27.2245	35.6161	131.485	35.1215	1.90754	4.97518e-15	6.93918e-14	RGS16	1	182598623	182604408	-	2427	protein_coding	regulator of G protein signaling 16 [Source:HGNC Symbol;Acc:HGNC:9997]	-
ENSG00000143333	148.485	162.388	162.929	45.9257	50.5598	56.9858	157.934	51.1571	1.6245	5.11774e-15	7.1299e-14	AC021534.1	17	79132722	79136402	+	547	antisense	novel transcript, antisense to RBFOX3	-
ENSG00000266711	215.543	145.234	207.967	0.850476	0	0	189.581	0.283492	9.35693	5.3355e-15	7.42483e-14	CUTA	6	33416442	33418317	-	1876	protein_coding	cutA divalent cation tolerance homolog [Source:HGNC Symbol;Acc:HGNC:21101]	-
ENSG00000112514	3221.17	3161.99	3053.27	2269.92	2167.07	2376.78	3145.48	2271.26	0.470068	5.34448e-15	7.4331e-14	ARL5B	10	18659405	18681639	+	7196	protein_coding	ADP ribosylation factor like GTPase 5B [Source:HGNC Symbol;Acc:HGNC:23052]	-
ENSG00000165997	2451.21	2355.77	2298.23	1557.22	1764.92	1598.77	2368.4	1640.3	0.529803	5.40392e-15	7.51151e-14	APLP2	11	130068147	130144811	+	7463	protein_coding	amyloid beta precursor like protein 2 [Source:HGNC Symbol;Acc:HGNC:598]	-
ENSG00000084234	4249.79	4016.24	3497.02	2607.56	2766.01	2685.45	3921.02	2686.34	0.545998	5.58004e-15	7.75191e-14	YAP1	11	102110461	102233423	+	6296	protein_coding	Yes associated protein 1 [Source:HGNC Symbol;Acc:HGNC:16262]	-
ENSG00000137693	373.608	291.612	282.146	136.076	140.012	140.881	315.789	138.99	1.18461	5.58378e-15	7.75272e-14	MAP3K8	10	30433937	30461833	+	3601	protein_coding	mitogen-activated protein kinase kinase kinase 8 [Source:HGNC Symbol;Acc:HGNC:6860]	-
ENSG00000107968	172.435	194.408	116.567	45.9257	44.337	48.2796	161.137	46.1808	1.80704	5.84344e-15	8.09946e-14	RXRB	6	33193588	33200688	-	3920	protein_coding	retinoid X receptor beta [Source:HGNC Symbol;Acc:HGNC:10478]	RXR-like
ENSG00000204231	1789.01	1733.66	1837.26	1284.22	1225.88	1231.53	1786.64	1247.21	0.518354	5.99612e-15	8.3017e-14	IGBP1	X	70133449	70166324	+	1862	protein_coding	immunoglobulin binding protein 1 [Source:HGNC Symbol;Acc:HGNC:5461]	-
ENSG00000089289	1644.12	1623.88	1465.04	957.636	1035.31	1104.1	1577.68	1032.35	0.61215	6.30339e-15	8.71233e-14	RNF113A	X	119870475	119871827	-	1353	protein_coding	ring finger protein 113A [Source:HGNC Symbol;Acc:HGNC:12974]	-
ENSG00000125352	660.999	738.75	557.668	312.975	330.583	383.862	652.473	342.474	0.93118	6.93065e-15	9.56312e-14	ITPK1	14	92936914	93116320	-	6783	protein_coding	inositol-tetrakisphosphate 1-kinase [Source:HGNC Symbol;Acc:HGNC:6177]	-
ENSG00000100605	1624.96	1690.21	1641.21	1114.97	1102.98	1194.33	1652.13	1137.43	0.538634	7.0672e-15	9.74605e-14	CPS1	2	210477682	210679107	+	10775	protein_coding	carbamoyl-phosphate synthase 1 [Source:HGNC Symbol;Acc:HGNC:2323]	-
ENSG00000021826	125.734	126.937	86.1008	17.0095	19.4461	32.4502	112.924	22.9686	2.29708	7.11361e-15	9.80454e-14	SFXN3	10	101031234	101041244	+	4631	protein_coding	sideroflexin 3 [Source:HGNC Symbol;Acc:HGNC:16087]	-
ENSG00000107819	1544.73	1445.48	1522	1047.79	969.969	1040.78	1504.07	1019.51	0.560971	7.50538e-15	1.03329e-13	OGDHL	10	49734643	49762379	-	5724	protein_coding	oxoglutarate dehydrogenase like [Source:HGNC Symbol;Acc:HGNC:25590]	-
ENSG00000197444	523.291	550.06	545.746	290.863	301.803	320.545	539.699	304.404	0.825662	7.56912e-15	1.04089e-13	RBBP6	16	24537693	24572863	+	10475	protein_coding	RB binding protein 6, ubiquitin ligase [Source:HGNC Symbol;Acc:HGNC:9889]	-
ENSG00000122257	3574.43	3444.45	3617.56	2623.72	2689	2582.56	3545.48	2631.76	0.42966	7.71401e-15	1.05963e-13	PLEKHH3	17	42667914	42676994	-	4803	protein_coding	pleckstrin homology, MyTH4 and FERM domain containing H3 [Source:HGNC Symbol;Acc:HGNC:26105]	-
ENSG00000068137	665.789	717.022	688.806	421.836	379.587	425.019	690.539	408.814	0.757013	7.75248e-15	1.06431e-13	HEMK1	3	50569152	50596168	+	19425	protein_coding	HemK methyltransferase family member 1 [Source:HGNC Symbol;Acc:HGNC:24923]	-
ENSG00000114735	1177.11	1261.36	1157.72	828.364	751.396	765.35	1198.73	781.703	0.617988	7.97879e-15	1.09293e-13	DNM2	19	10718079	10833488	+	13443	protein_coding	dynamin 2 [Source:HGNC Symbol;Acc:HGNC:2974]	-
ENSG00000079805	8377.45	8776.95	8269.65	6600.55	6172.18	6514.58	8474.68	6429.1	0.398774	8.12641e-15	1.11253e-13	CCNL2	1	1385711	1399328	-	6850	protein_coding	cyclin L2 [Source:HGNC Symbol;Acc:HGNC:20570]	-
ENSG00000221978	4459.35	4630.34	4899.8	3470.79	3041.36	3404.9	4663.16	3305.69	0.496322	8.22679e-15	1.12565e-13	FBXO41	2	73254682	73284431	-	8011	protein_coding	F-box protein 41 [Source:HGNC Symbol;Acc:HGNC:29409]	-
ENSG00000163013	2543.41	2562.75	2491.62	1828.52	1817.82	1888.44	2532.6	1844.93	0.45722	8.37855e-15	1.14513e-13	IRF3	19	49659569	49665875	-	3794	protein_coding	interferon regulatory factor 3 [Source:HGNC Symbol;Acc:HGNC:6118]	IRF
ENSG00000126456	2748.18	2991.6	3098.3	1942.49	1691.03	2126.68	2946.03	1920.06	0.617538	8.46226e-15	1.15593e-13	ELK1	X	47635521	47650604	-	3398	protein_coding	ELK1, ETS transcription factor [Source:HGNC Symbol;Acc:HGNC:3321]	ETS
ENSG00000126767	2154.24	1917.78	1894.22	1278.27	1349.56	1405.65	1988.74	1344.49	0.564776	8.51245e-15	1.16149e-13	MAPKAPK2	1	206684944	206734283	+	4195	protein_coding	mitogen-activated protein kinase-activated protein kinase 2 [Source:HGNC Symbol;Acc:HGNC:6887]	-
ENSG00000162889	3575.62	3562.24	3291.7	2470.63	2488.32	2620.55	3476.52	2526.5	0.460854	9.56634e-15	1.30238e-13	MAN2B1	19	12646511	12666742	-	5374	protein_coding	mannosidase alpha class 2B member 1 [Source:HGNC Symbol;Acc:HGNC:6826]	-
ENSG00000104774	1032.21	1033.79	977.575	667.624	644.053	667.208	1014.53	659.629	0.621816	9.583e-15	1.3038e-13	OTUD1	10	23439458	23442390	+	2933	protein_coding	OTU deubiquitinase 1 [Source:HGNC Symbol;Acc:HGNC:27346]	-
ENSG00000165312	403.545	355.652	370.896	199.862	182.015	185.995	376.698	189.291	0.993451	9.58737e-15	1.3038e-13	PBXIP1	1	154944076	154956123	-	3851	protein_coding	PBX homeobox interacting protein 1 [Source:HGNC Symbol;Acc:HGNC:21199]	-
ENSG00000163346	3160.1	3149.41	3281.1	2300.54	2061.28	2387.07	3196.87	2249.63	0.506945	1.03245e-14	1.40171e-13	MAGED2	X	54807599	54816012	+	2940	protein_coding	MAGE family member D2 [Source:HGNC Symbol;Acc:HGNC:16353]	-
ENSG00000102316	2464.38	2361.48	2277.03	1580.18	1562.69	1767.35	2367.63	1636.74	0.532775	1.04925e-14	1.42372e-13	CDC42BPB	14	102932379	103057462	-	8009	protein_coding	CDC42 binding protein kinase beta [Source:HGNC Symbol;Acc:HGNC:1738]	-
ENSG00000198752	717.28	642.69	601.381	391.219	379.587	337.957	653.784	369.588	0.824205	1.05482e-14	1.43049e-13	REPS1	6	138903493	138988261	-	9602	protein_coding	RALBP1 associated Eps domain containing 1 [Source:HGNC Symbol;Acc:HGNC:15578]	-
ENSG00000135597	1236.98	1213.33	1276.94	811.354	868.072	797.009	1242.42	825.479	0.589169	1.0608e-14	1.43781e-13	ADPRHL2	1	36088875	36093932	+	1668	protein_coding	ADP-ribosylhydrolase like 2 [Source:HGNC Symbol;Acc:HGNC:21304]	-
ENSG00000116863	898.097	912.574	899.422	557.912	507.931	604.682	903.364	556.842	0.698334	1.06352e-14	1.44069e-13	CLU	8	27596917	27615031	-	6616	protein_coding	clusterin [Source:HGNC Symbol;Acc:HGNC:2095]	-
ENSG00000120885	197.581	170.393	174.851	62.0848	60.6717	71.2322	180.942	64.6629	1.48426	1.06462e-14	1.44139e-13	TLE2	19	2997638	3047635	-	4038	protein_coding	transducin like enhancer of split 2 [Source:HGNC Symbol;Acc:HGNC:11838]	-
ENSG00000065717	1371.09	1468.35	1492.86	956.786	856.404	1007.54	1444.1	940.243	0.619075	1.0914e-14	1.47683e-13	DBH	9	133635348	133659344	+	3776	protein_coding	dopamine beta-hydroxylase [Source:HGNC Symbol;Acc:HGNC:2689]	-
ENSG00000123454	601.126	633.541	684.832	378.462	384.254	356.161	639.833	372.959	0.777782	1.30742e-14	1.76231e-13	C15orf39	15	75195643	75212169	+	5812	protein_coding	chromosome 15 open reading frame 39 [Source:HGNC Symbol;Acc:HGNC:24497]	-
ENSG00000167173	1395.04	1527.82	1409.4	924.468	956.746	1017.04	1444.09	966.084	0.580151	1.36184e-14	1.83264e-13	TP53I11	11	44885903	44951306	-	7345	protein_coding	tumor protein p53 inducible protein 11 [Source:HGNC Symbol;Acc:HGNC:16842]	-
ENSG00000175274	2525.45	2495.28	2519.44	1765.59	1675.47	1897.15	2513.39	1779.4	0.498228	1.38346e-14	1.86072e-13	EMC9	14	24138959	24141588	-	1588	protein_coding	ER membrane protein complex subunit 9 [Source:HGNC Symbol;Acc:HGNC:20273]	-
ENSG00000100908	944.798	953.742	976.25	606.39	524.266	637.132	958.264	589.263	0.701727	1.39535e-14	1.87568e-13	MAGEL2	15	23643549	23647867	-	4319	protein_coding	MAGE family member L2 [Source:HGNC Symbol;Acc:HGNC:6814]	-
ENSG00000254585	246.677	226.428	260.952	103.758	95.6746	110.806	244.686	103.413	1.24139	1.42667e-14	1.91568e-13	TPT1	13	45333471	45341370	-	7269	protein_coding	tumor protein, translationally-controlled 1 [Source:HGNC Symbol;Acc:HGNC:12022]	-
ENSG00000133112	20495.8	20408.3	17593.7	13912.1	13987.9	14570.2	19499.2	14156.7	0.46206	1.51896e-14	2.03625e-13	SDF4	1	1216908	1232031	-	4709	protein_coding	stromal cell derived factor 4 [Source:HGNC Symbol;Acc:HGNC:24188]	-
ENSG00000078808	3253.51	3246.61	3250.64	2379.63	2257.3	2489.17	3250.25	2375.37	0.452461	1.59152e-14	2.13236e-13	RPTOR	17	80544819	80966371	+	10302	protein_coding	regulatory associated protein of MTOR complex 1 [Source:HGNC Symbol;Acc:HGNC:30287]	-
ENSG00000141564	2271.59	2353.48	2251.87	1675.44	1623.36	1676.33	2292.31	1658.38	0.467416	1.6709e-14	2.23627e-13	BMT2	7	112819147	112939916	-	4138	protein_coding	base methyltransferase of 25S rRNA 2 homolog [Source:HGNC Symbol;Acc:HGNC:26475]	-
ENSG00000164603	736.44	673.566	543.097	306.171	372.586	347.455	651.034	342.071	0.929102	1.73874e-14	2.32579e-13	ZNF548	19	57389850	57402992	+	6161	protein_coding	zinc finger protein 548 [Source:HGNC Symbol;Acc:HGNC:26561]	zf-C2H2
ENSG00000188785	829.842	871.405	862.332	534.95	547.601	546.905	854.526	543.152	0.653596	1.74856e-14	2.33765e-13	PAXBP1	21	32733899	32771858	-	7212	protein_coding	PAX3 and PAX7 binding protein 1 [Source:HGNC Symbol;Acc:HGNC:13579]	Others
ENSG00000159086	2156.63	2233.4	2116.75	1550.42	1596.13	1518.04	2168.93	1554.86	0.480499	1.76197e-14	2.35429e-13	MYH10	17	8474205	8630761	-	9011	protein_coding	myosin heavy chain 10 [Source:HGNC Symbol;Acc:HGNC:7568]	-
ENSG00000133026	4235.43	4033.39	4016.27	2866.96	3173.6	2937.93	4095.03	2992.83	0.452227	1.81351e-14	2.42052e-13	MAP1S	19	17719242	17734516	+	5040	protein_coding	microtubule associated protein 1S [Source:HGNC Symbol;Acc:HGNC:15715]	-
ENSG00000130479	1434.56	1557.55	1479.61	893.851	918.632	1072.44	1490.57	961.641	0.632162	1.81661e-14	2.42334e-13	MGAT5	2	134119983	134454621	+	8578	protein_coding	alpha-1,6-mannosylglycoprotein 6-beta-N-acetylglucosaminyltransferase [Source:HGNC Symbol;Acc:HGNC:7049]	-
ENSG00000152127	4218.66	3871.01	3634.78	2679.85	2910.69	2620.55	3908.15	2737.03	0.514074	1.99432e-14	2.65461e-13	-	9	66269974	66288284	+	4078	-	-	-
novel.316	263.442	266.453	239.758	81.6457	119.788	110.806	256.551	104.08	1.29953	2.0248e-14	2.69226e-13	GUK1	1	228139962	228148984	+	4725	protein_coding	guanylate kinase 1 [Source:HGNC Symbol;Acc:HGNC:4693]	-
ENSG00000143774	8573.83	9098.29	8806.12	6768.09	6465.43	6954.64	8826.08	6729.38	0.391388	2.02684e-14	2.6935e-13	LPIN1	2	11677595	11827409	+	11861	protein_coding	lipin 1 [Source:HGNC Symbol;Acc:HGNC:13345]	-
ENSG00000134324	2022.51	1873.18	1716.72	1261.26	1247.66	1298.8	1870.8	1269.24	0.560372	2.03142e-14	2.69814e-13	B3GNT4	12	122203543	122208952	+	4690	protein_coding	UDP-GlcNAc:betaGal beta-1,3-N-acetylglucosaminyltransferase 4 [Source:HGNC Symbol;Acc:HGNC:15683]	-
ENSG00000176383	174.83	205.844	189.422	73.9914	71.5615	69.6493	190.032	71.7341	1.40655	2.12677e-14	2.81904e-13	NBEA	13	34942287	35673022	+	11949	protein_coding	neurobeachin [Source:HGNC Symbol;Acc:HGNC:7648]	-
ENSG00000172915	243.085	225.284	202.668	75.6924	101.12	86.2701	223.679	87.694	1.34988	2.12919e-14	2.82034e-13	SETBP1	18	44680173	45068510	+	14025	protein_coding	SET binding protein 1 [Source:HGNC Symbol;Acc:HGNC:15573]	-
ENSG00000152217	108.969	89.1989	101.996	21.2619	25.6688	21.3697	100.055	22.7668	2.13313	2.17461e-14	2.87274e-13	MTCH1	6	36968141	36986298	-	3126	protein_coding	mitochondrial carrier 1 [Source:HGNC Symbol;Acc:HGNC:17586]	-
ENSG00000137409	4876.07	4999.71	4920.99	3836.5	3520.51	3741.27	4932.26	3699.43	0.415167	2.20912e-14	2.91675e-13	IER5L	9	129175552	129178262	-	2711	protein_coding	immediate early response 5 like [Source:HGNC Symbol;Acc:HGNC:23679]	-
ENSG00000188483	277.811	265.31	264.925	113.964	116.676	132.175	269.349	120.938	1.15469	2.21853e-14	2.9276e-13	PIP5K1C	19	3630183	3700479	-	6963	protein_coding	phosphatidylinositol-4-phosphate 5-kinase type 1 gamma [Source:HGNC Symbol;Acc:HGNC:8996]	-
ENSG00000186111	1937.49	1853.74	1951.18	1365.86	1161.32	1339.17	1914.14	1288.78	0.570877	2.22426e-14	2.93357e-13	SLC25A1	22	19175575	19178830	-	2096	protein_coding	solute carrier family 25 member 1 [Source:HGNC Symbol;Acc:HGNC:10979]	-
ENSG00000100075	1268.11	1375.72	1385.56	856.43	885.962	941.848	1343.13	894.747	0.585527	2.27036e-14	2.99116e-13	ACSF2	17	50426158	50474845	+	5797	protein_coding	acyl-CoA synthetase family member 2 [Source:HGNC Symbol;Acc:HGNC:26101]	-
ENSG00000167107	1187.88	1100.12	1192.16	797.747	703.169	757.436	1160.06	752.784	0.623926	2.27242e-14	2.99227e-13	ZNF703	8	37695751	37700021	+	3349	protein_coding	zinc finger protein 703 [Source:HGNC Symbol;Acc:HGNC:25883]	-
ENSG00000183779	290.983	322.488	305.989	156.488	140.012	138.507	306.487	145.002	1.08121	2.38976e-14	3.14509e-13	TBC1D22A	22	46762617	47175699	+	5315	protein_coding	TBC1 domain family member 22A [Source:HGNC Symbol;Acc:HGNC:1309]	-
ENSG00000054611	886.122	797.073	806.698	495.828	516.487	533.45	829.964	515.255	0.687542	2.44083e-14	3.20885e-13	MORF4L2	X	103675496	103688158	-	2648	protein_coding	mortality factor 4 like 2 [Source:HGNC Symbol;Acc:HGNC:16849]	-
ENSG00000123562	2951.75	2860.08	2543.28	1906.77	1967.94	1989.75	2785.04	1954.82	0.511202	2.52707e-14	3.31866e-13	MADD	11	47269161	47330031	+	8366	protein_coding	MAP kinase activating death domain [Source:HGNC Symbol;Acc:HGNC:6766]	-
ENSG00000110514	3060.71	2786.9	2945.97	2111.73	2123.51	2168.62	2931.19	2134.62	0.45725	2.66271e-14	3.49491e-13	ISCA1	9	86264546	86283102	-	3251	protein_coding	iron-sulfur cluster assembly 1 [Source:HGNC Symbol;Acc:HGNC:28660]	-
ENSG00000135070	1009.46	978.901	928.564	643.811	616.829	630.009	972.309	630.216	0.626418	2.8403e-14	3.72402e-13	OSBP	11	59574398	59616144	-	5492	protein_coding	oxysterol binding protein [Source:HGNC Symbol;Acc:HGNC:8503]	-
ENSG00000110048	2530.24	2536.45	2255.84	1643.12	1757.92	1734.11	2440.84	1711.72	0.5124	2.99608e-14	3.91778e-13	LILRB3	19	54216278	54223506	-	3736	protein_coding	leukocyte immunoglobulin like receptor B3 [Source:HGNC Symbol;Acc:HGNC:6607]	-
ENSG00000204577	379.596	435.703	434.478	235.582	208.462	186.787	416.592	210.277	0.987361	3.01735e-14	3.94349e-13	CAPN5	11	77066941	77126155	+	6157	protein_coding	calpain 5 [Source:HGNC Symbol;Acc:HGNC:1482]	-
ENSG00000149260	859.778	943.45	866.306	505.183	510.265	601.516	889.845	538.988	0.723457	3.02798e-14	3.95527e-13	GATAD2B	1	153789030	153923360	-	9247	protein_coding	GATA zinc finger domain containing 2B [Source:HGNC Symbol;Acc:HGNC:30778]	zf-GATA
ENSG00000143614	1860.86	1795.41	1785.6	1224.69	1341.78	1217.28	1813.96	1261.25	0.524109	3.2866e-14	4.28624e-13	HCFC1R1	16	3022620	3024286	-	1433	protein_coding	host cell factor C1 regulator 1 [Source:HGNC Symbol;Acc:HGNC:21198]	-
ENSG00000103145	571.19	618.675	667.612	358.901	332.139	375.948	619.159	355.662	0.799069	3.52154e-14	4.58287e-13	SMIM24	19	3473986	3480542	-	1498	protein_coding	small integral membrane protein 24 [Source:HGNC Symbol;Acc:HGNC:37244]	-
ENSG00000095932	465.813	426.554	429.179	244.937	213.129	245.355	440.515	234.474	0.910663	3.54933e-14	4.61657e-13	THAP8	19	36034985	36054762	-	1825	protein_coding	THAP domain containing 8 [Source:HGNC Symbol;Acc:HGNC:23191]	THAP
ENSG00000161277	361.634	395.677	368.246	195.61	169.57	202.616	375.186	189.265	0.988452	3.61739e-14	4.70261e-13	NECAP1	12	8076939	8097859	+	8763	protein_coding	NECAP endocytosis associated 1 [Source:HGNC Symbol;Acc:HGNC:24539]	-
ENSG00000089818	1063.35	1080.68	1058.38	711.849	724.171	694.118	1067.47	710.046	0.588369	3.61992e-14	4.7034e-13	RPS6	9	19375715	19380254	-	2714	protein_coding	ribosomal protein S6 [Source:HGNC Symbol;Acc:HGNC:10429]	-
ENSG00000137154	25096.4	24589.2	23052.5	18610.1	17646.1	19171.8	24246	18476	0.392182	3.62566e-14	4.70836e-13	TAF1D	11	93729948	93784391	-	8420	protein_coding	TATA-box binding protein associated factor, RNA polymerase I subunit D [Source:HGNC Symbol;Acc:HGNC:28759]	-
ENSG00000166012	2113.52	2085.88	2128.68	1484.08	1527.68	1558.4	2109.36	1523.39	0.4692	3.79456e-14	4.92508e-13	BEX4	X	103215092	103217246	+	1328	protein_coding	brain expressed X-linked 4 [Source:HGNC Symbol;Acc:HGNC:25475]	-
ENSG00000102409	779.548	779.919	725.896	478.818	458.927	482.796	761.788	473.514	0.686936	3.88977e-14	5.04599e-13	ANAPC16	10	72216000	72235860	+	4324	protein_coding	anaphase promoting complex subunit 16 [Source:HGNC Symbol;Acc:HGNC:26976]	-
ENSG00000166295	2655.97	2647.38	2642.63	1899.96	1935.27	2010.33	2648.66	1948.52	0.442764	4.06643e-14	5.26957e-13	CDCA7L	7	21900900	21946084	-	4074	protein_coding	cell division cycle associated 7 like [Source:HGNC Symbol;Acc:HGNC:30777]	-
ENSG00000164649	2974.5	2634.8	2534.01	1817.47	1964.83	1844.91	2714.44	1875.74	0.533351	4.20969e-14	5.44658e-13	VDR	12	47841537	47943048	-	5674	protein_coding	vitamin D receptor [Source:HGNC Symbol;Acc:HGNC:12679]	THR-like
ENSG00000111424	286.194	289.325	300.69	133.525	129.122	148.796	292.07	137.148	1.08993	4.2816e-14	5.53617e-13	STUB1	16	680224	682870	+	2316	protein_coding	STIP1 homology and U-box containing protein 1 [Source:HGNC Symbol;Acc:HGNC:11427]	-
ENSG00000103266	1181.9	1108.13	1190.84	717.802	675.945	815.213	1160.29	736.32	0.655594	4.28346e-14	5.53617e-13	PGRMC2	4	128269237	128288829	-	4626	protein_coding	progesterone receptor membrane component 2 [Source:HGNC Symbol;Acc:HGNC:16089]	-
ENSG00000164040	1672.86	1619.3	1618.69	1042.68	1127.09	1190.37	1636.95	1120.05	0.547043	4.82606e-14	6.22761e-13	RAB11FIP1	8	37858618	37899467	-	9602	protein_coding	RAB11 family interacting protein 1 [Source:HGNC Symbol;Acc:HGNC:30265]	-
ENSG00000156675	822.657	694.151	707.351	438.846	462.038	416.313	741.386	439.066	0.755881	4.84986e-14	6.25173e-13	ZNF865	19	55605405	55617269	+	4005	protein_coding	zinc finger protein 865 [Source:HGNC Symbol;Acc:HGNC:38705]	zf-C2H2
ENSG00000261221	1299.25	1324.26	1329.93	908.309	796.511	916.521	1317.81	873.78	0.593164	5.49753e-14	7.07544e-13	CASP9	1	15490832	15526534	-	5269	protein_coding	caspase 9 [Source:HGNC Symbol;Acc:HGNC:1511]	-
ENSG00000132906	484.972	452.856	495.411	271.302	261.355	268.308	477.746	266.988	0.838847	5.58994e-14	7.18681e-13	ERF	19	42247572	42255157	-	3295	protein_coding	ETS2 repressor factor [Source:HGNC Symbol;Acc:HGNC:3444]	ETS
ENSG00000105722	2376.96	2295.16	2420.09	1571.68	1500.46	1787.14	2364.07	1619.76	0.545194	6.15536e-14	7.90961e-13	DUSP1	5	172768090	172771195	-	2019	protein_coding	dual specificity phosphatase 1 [Source:HGNC Symbol;Acc:HGNC:3064]	-
ENSG00000120129	337.684	343.073	319.235	168.394	169.57	164.626	333.331	167.53	0.993388	6.28616e-14	8.07345e-13	TECR	19	14517085	14565980	+	5918	protein_coding	trans-2,3-enoyl-CoA reductase [Source:HGNC Symbol;Acc:HGNC:4551]	-
ENSG00000099797	2653.58	2694.27	2873.12	1880.4	1747.03	2064.94	2740.32	1897.46	0.529973	6.37081e-14	8.1736e-13	RPLP2	11	809647	812880	+	1955	protein_coding	ribosomal protein lateral stalk subunit P2 [Source:HGNC Symbol;Acc:HGNC:10377]	-
ENSG00000177600	12244.1	12706.3	12483.3	9592.52	9779.81	10057.2	12477.9	9809.84	0.347053	6.56404e-14	8.40829e-13	MLLT3	9	20341665	20622543	-	8129	protein_coding	MLLT3, super elongation complex subunit [Source:HGNC Symbol;Acc:HGNC:7136]	-
ENSG00000171843	900.492	770.77	760.336	465.211	486.151	515.246	810.533	488.869	0.729474	6.64245e-14	8.50428e-13	GOLGA6L10	15	82339998	82349475	-	4715	protein_coding	golgin A6 family-like 10 [Source:HGNC Symbol;Acc:HGNC:37228]	-
ENSG00000278662	374.806	387.672	442.426	212.619	204.573	211.322	401.635	209.505	0.937527	6.7537e-14	8.63318e-13	WASF1	6	110099819	110180004	-	3260	protein_coding	WAS protein family member 1 [Source:HGNC Symbol;Acc:HGNC:12732]	-
ENSG00000112290	690.936	654.126	641.12	362.303	396.7	421.061	662.06	393.355	0.75068	6.78117e-14	8.66377e-13	SF3A1	22	30331988	30356947	-	6329	protein_coding	splicing factor 3a subunit 1 [Source:HGNC Symbol;Acc:HGNC:10765]	-
ENSG00000099995	5246.08	4934.53	4750.11	3532.88	3748.42	3784.01	4976.91	3688.44	0.432305	6.80537e-14	8.68562e-13	PIK3C3	18	41955206	42087830	+	15198	protein_coding	phosphatidylinositol 3-kinase catalytic subunit type 3 [Source:HGNC Symbol;Acc:HGNC:8974]	-
ENSG00000078142	1207.04	1122.99	1075.6	731.41	781.732	718.654	1135.21	743.932	0.610021	6.90895e-14	8.81322e-13	SERTAD3	19	40440844	40444705	-	2218	protein_coding	SERTA domain containing 3 [Source:HGNC Symbol;Acc:HGNC:17931]	-
ENSG00000167565	669.382	663.274	642.444	364.854	362.475	430.559	658.367	385.963	0.770386	7.15952e-14	9.12397e-13	CROCC	1	16740273	16972979	+	8871	protein_coding	ciliary rootlet coiled-coil, rootletin [Source:HGNC Symbol;Acc:HGNC:21299]	-
ENSG00000058453	1029.82	1165.3	1243.83	760.326	693.835	732.109	1146.32	728.757	0.653128	7.41101e-14	9.43893e-13	SPRED2	2	65310851	65432637	-	5154	protein_coding	sprouty related EVH1 domain containing 2 [Source:HGNC Symbol;Acc:HGNC:17722]	-
ENSG00000198369	1062.15	962.891	855.709	591.931	616.829	547.696	960.25	585.486	0.714824	7.4598e-14	9.49612e-13	IRF2BPL	14	77024543	77028699	-	4157	protein_coding	interferon regulatory factor 2 binding protein like [Source:HGNC Symbol;Acc:HGNC:14282]	-
ENSG00000119669	1494.43	1502.66	1397.48	991.655	1004.97	1039.99	1464.86	1012.21	0.533754	7.76623e-14	9.86569e-13	CD59	11	33703010	33736491	-	10358	protein_coding	CD59 molecule (CD59 blood group) [Source:HGNC Symbol;Acc:HGNC:1689]	-
ENSG00000085063	1446.53	1311.68	1311.38	899.804	849.404	956.094	1356.53	901.767	0.589363	7.88189e-14	1.00074e-12	RALGAPA2	20	20389552	20712488	-	11471	protein_coding	Ral GTPase activating protein catalytic alpha subunit 2 [Source:HGNC Symbol;Acc:HGNC:16207]	-
ENSG00000188559	2004.55	1830.87	1800.17	1277.42	1365.89	1269.52	1878.53	1304.27	0.526438	8.14708e-14	1.03388e-12	GSC	14	94768216	94770230	-	1264	protein_coding	goosecoid homeobox [Source:HGNC Symbol;Acc:HGNC:4612]	Homeobox
ENSG00000133937	409.532	379.667	368.246	199.862	196.016	211.322	385.815	202.4	0.931193	8.5218e-14	1.08087e-12	NECTIN2	19	44846175	44889228	+	3747	protein_coding	nectin cell adhesion molecule 2 [Source:HGNC Symbol;Acc:HGNC:9707]	-
ENSG00000130202	787.93	882.841	806.698	528.996	460.483	527.91	825.823	505.796	0.708449	8.75134e-14	1.10884e-12	ZNF622	5	16451519	16465792	-	1699	protein_coding	zinc finger protein 622 [Source:HGNC Symbol;Acc:HGNC:30958]	-
ENSG00000173545	1915.94	1906.34	1679.63	1197.47	1270.22	1296.43	1833.97	1254.7	0.548196	8.77684e-14	1.11149e-12	MIA3	1	222618086	222668012	+	10171	protein_coding	MIA SH3 domain ER export factor 3 [Source:HGNC Symbol;Acc:HGNC:24008]	-
ENSG00000154305	2107.53	1995.54	1920.71	1417.74	1470.9	1336.79	2007.93	1408.48	0.511907	8.78965e-14	1.11254e-12	LGALS3BP	17	78971238	78980109	-	3584	protein_coding	galectin 3 binding protein [Source:HGNC Symbol;Acc:HGNC:6564]	-
ENSG00000108679	244.282	204.7	234.459	101.207	60.6717	91.8104	227.814	84.5629	1.43202	8.86607e-14	1.12163e-12	SYK	9	90801787	90898549	+	5210	protein_coding	spleen associated tyrosine kinase [Source:HGNC Symbol;Acc:HGNC:11491]	-
ENSG00000165025	3393.61	3318.66	3017.5	2161.06	2373.97	2383.11	3243.26	2306.05	0.492218	9.06849e-14	1.14608e-12	FBXL16	16	692498	705829	-	3989	protein_coding	F-box and leucine rich repeat protein 16 [Source:HGNC Symbol;Acc:HGNC:14150]	-
ENSG00000127585	781.943	765.052	876.903	478.818	481.484	527.118	807.966	495.807	0.703	9.07702e-14	1.14608e-12	BTG2	1	203305491	203309602	+	2757	protein_coding	BTG anti-proliferation factor 2 [Source:HGNC Symbol;Acc:HGNC:1131]	-
ENSG00000159388	1762.66	1789.7	1642.54	1120.93	1167.54	1269.52	1731.63	1186	0.546313	9.07807e-14	1.14608e-12	VPS51	11	65089324	65111860	+	4878	protein_coding	VPS51, GARP complex subunit [Source:HGNC Symbol;Acc:HGNC:1172]	-
ENSG00000149823	2361.4	2330.61	2139.27	1602.3	1487.23	1678.71	2277.09	1589.41	0.519352	9.08294e-14	1.14611e-12	CHD1L	1	147242641	147295766	+	3376	protein_coding	chromodomain helicase DNA binding protein 1 like [Source:HGNC Symbol;Acc:HGNC:1916]	-
ENSG00000131778	1468.09	1434.04	1392.18	1012.07	936.522	1006.75	1431.44	985.112	0.539714	9.34473e-14	1.17671e-12	HBP1	7	107168961	107202529	+	6351	protein_coding	HMG-box transcription factor 1 [Source:HGNC Symbol;Acc:HGNC:23200]	HMG
ENSG00000105856	1233.39	1014.35	935.187	637.857	655.721	618.137	1060.98	637.238	0.736261	9.36078e-14	1.17813e-12	RTN4	2	54972187	55112621	-	6644	protein_coding	reticulon 4 [Source:HGNC Symbol;Acc:HGNC:14085]	-
ENSG00000115310	5277.22	5023.73	5089.22	3840.75	3965.44	3983.46	5130.06	3929.88	0.384388	9.55143e-14	1.20151e-12	VTI1B	14	67647075	67674831	-	5789	protein_coding	vesicle transport through interaction with t-SNAREs 1B [Source:HGNC Symbol;Acc:HGNC:17793]	-
ENSG00000100568	1327.99	1160.73	1230.58	794.345	817.512	851.621	1239.76	821.159	0.593879	9.923e-14	1.24633e-12	MACO1	1	25430858	25500209	+	3979	protein_coding	macoilin 1 [Source:HGNC Symbol;Acc:HGNC:25572]	-
ENSG00000204178	1626.15	1606.72	1553.79	1133.68	1142.65	1096.98	1595.56	1124.44	0.505219	9.93059e-14	1.24664e-12	WASHC3	12	102012927	102062149	-	2593	protein_coding	WASH complex subunit 3 [Source:HGNC Symbol;Acc:HGNC:24256]	-
ENSG00000120860	854.988	869.118	793.452	506.033	516.487	560.36	839.186	527.627	0.670013	9.94617e-14	1.24796e-12	ABCF3	3	184186023	184194012	+	5207	protein_coding	ATP binding cassette subfamily F member 3 [Source:HGNC Symbol;Acc:HGNC:72]	-
ENSG00000161204	1418.99	1451.2	1510.08	1012.92	896.852	1031.28	1460.09	980.351	0.574688	9.95793e-14	1.24879e-12	GET4	7	876552	896436	+	5392	protein_coding	golgi to ER traffic protein 4 [Source:HGNC Symbol;Acc:HGNC:21690]	-
ENSG00000239857	425.099	435.703	494.086	264.498	225.574	231.109	451.629	240.394	0.909552	1.0014e-13	1.25499e-12	LINC01578	15	92882707	92899701	+	5394	processed_transcript	long intergenic non-protein coding RNA 1578 [Source:HGNC Symbol;Acc:HGNC:48626]	-
ENSG00000272888	1281.28	1215.62	1284.89	877.691	855.627	851.621	1260.6	861.646	0.548687	1.03115e-13	1.29049e-12	CIZ1	9	128166064	128204383	-	6993	protein_coding	CDKN1A interacting zinc finger protein 1 [Source:HGNC Symbol;Acc:HGNC:16744]	Others
ENSG00000148337	2723.03	2703.41	2776.42	2015.63	1842.71	2064.15	2734.29	1974.16	0.469952	1.05811e-13	1.32356e-12	KRT10	17	40818117	40822595	-	2144	protein_coding	keratin 10 [Source:HGNC Symbol;Acc:HGNC:6413]	-
ENSG00000186395	1095.68	1111.56	1160.37	723.755	770.064	761.393	1122.54	751.737	0.577624	1.09682e-13	1.37128e-12	ELP2	18	36129444	36180556	+	11068	protein_coding	elongator acetyltransferase complex subunit 2 [Source:HGNC Symbol;Acc:HGNC:18248]	-
ENSG00000134759	1834.51	1944.08	1808.12	1333.55	1344.11	1305.13	1862.24	1327.6	0.488727	1.11074e-13	1.38797e-12	ZSWIM8	10	73785582	73801797	+	7953	protein_coding	zinc finger SWIM-type containing 8 [Source:HGNC Symbol;Acc:HGNC:23528]	-
ENSG00000214655	1672.86	1737.09	1865.08	1245.1	1135.65	1246.56	1758.34	1209.1	0.539954	1.11199e-13	1.38883e-12	EPRS	1	219968601	220046658	-	5450	protein_coding	glutamyl-prolyl-tRNA synthetase [Source:HGNC Symbol;Acc:HGNC:3418]	-
ENSG00000136628	4106.1	3583.97	3547.35	2517.41	2794.79	2550.9	3745.81	2621.03	0.515129	1.11422e-13	1.3909e-12	TIMP1	X	47582313	47586789	+	1541	protein_coding	TIMP metallopeptidase inhibitor 1 [Source:HGNC Symbol;Acc:HGNC:11820]	-
ENSG00000102265	360.436	395.677	434.478	193.058	210.795	212.905	396.864	205.586	0.946865	1.21753e-13	1.51755e-12	PDIA6	2	10783391	10837977	-	4101	protein_coding	protein disulfide isomerase family A member 6 [Source:HGNC Symbol;Acc:HGNC:30168]	-
ENSG00000143870	2097.95	2083.6	1957.8	1404.99	1483.35	1498.25	2046.45	1462.19	0.485207	1.25337e-13	1.56142e-12	SLC44A1	9	105244622	105439171	+	12172	protein_coding	solute carrier family 44 member 1 [Source:HGNC Symbol;Acc:HGNC:18798]	-
ENSG00000070214	599.929	521.471	495.411	290.863	316.582	299.175	538.937	302.207	0.834924	1.26799e-13	1.57884e-12	CREB5	7	28299321	28825894	+	11674	protein_coding	cAMP responsive element binding protein 5 [Source:HGNC Symbol;Acc:HGNC:16844]	TF_bZIP
ENSG00000146592	108.969	96.0604	111.269	23.8133	27.2245	30.0758	105.433	27.0379	1.95987	1.28108e-13	1.59432e-12	LMAN2	5	177331562	177351852	-	2357	protein_coding	lectin, mannose binding 2 [Source:HGNC Symbol;Acc:HGNC:16986]	-
ENSG00000169223	5531.08	5253.59	5371.36	4056.77	3942.1	4256.52	5385.34	4085.13	0.398617	1.30843e-13	1.6267e-12	ULBP1	6	149964007	149973710	+	3142	protein_coding	UL16 binding protein 1 [Source:HGNC Symbol;Acc:HGNC:14893]	-
ENSG00000111981	496.947	526.045	474.217	262.797	294.024	287.303	499.07	281.375	0.826925	1.32523e-13	1.64676e-12	TBC1D20	20	435480	462553	-	5831	protein_coding	TBC1 domain family member 20 [Source:HGNC Symbol;Acc:HGNC:16133]	-
ENSG00000125875	2181.78	2227.69	2126.03	1548.72	1550.24	1636.76	2178.5	1578.57	0.464948	1.33465e-13	1.65762e-12	SMIM29	6	34246380	34249470	-	2229	protein_coding	small integral membrane protein 29 [Source:HGNC Symbol;Acc:HGNC:1340]	-
ENSG00000186577	629.865	646.121	671.586	415.883	346.14	387.82	649.191	383.281	0.760814	1.3365e-13	1.65907e-12	CTTN	11	70398404	70436584	+	6949	protein_coding	cortactin [Source:HGNC Symbol;Acc:HGNC:3338]	-
ENSG00000085733	526.884	500.886	585.485	324.882	290.913	296.009	537.752	303.935	0.822454	1.37862e-13	1.70963e-12	CECR2	22	17359949	17558149	+	10759	protein_coding	CECR2, histone acetyl-lysine reader [Source:HGNC Symbol;Acc:HGNC:1840]	-
ENSG00000099954	152.078	164.675	157.631	66.3371	38.8921	47.4881	158.128	50.9058	1.64046	1.4767e-13	1.82479e-12	SYN1	X	47571898	47619943	-	3822	protein_coding	synapsin I [Source:HGNC Symbol;Acc:HGNC:11494]	-
ENSG00000008056	201.174	174.967	186.772	62.9352	83.2291	64.9005	187.638	70.3549	1.41284	1.52425e-13	1.88165e-12	SLC25A27	6	46652915	46678193	+	3288	protein_coding	solute carrier family 25 member 27 [Source:HGNC Symbol;Acc:HGNC:21065]	-
ENSG00000153291	229.913	229.859	241.082	103.758	103.453	102.891	233.618	103.367	1.17583	1.55003e-13	1.91155e-12	CYB5R1	1	202961869	202967280	-	4504	protein_coding	cytochrome b5 reductase 1 [Source:HGNC Symbol;Acc:HGNC:13397]	-
ENSG00000159348	1040.6	992.624	931.213	626.801	570.936	675.123	988.144	624.287	0.663325	1.623e-13	2.00053e-12	VWA1	1	1434861	1442882	+	5065	protein_coding	von Willebrand factor A domain containing 1 [Source:HGNC Symbol;Acc:HGNC:30910]	-
ENSG00000179403	113.759	114.358	123.19	33.1686	28.0023	37.9905	117.102	33.0538	1.82469	1.6239e-13	2.00064e-12	MAPK7	17	19377721	19383544	+	5196	protein_coding	mitogen-activated protein kinase 7 [Source:HGNC Symbol;Acc:HGNC:6880]	-
ENSG00000166484	1258.53	1388.3	1349.8	882.794	874.295	946.597	1332.21	901.229	0.563813	1.63572e-13	2.01317e-12	TMEM131	2	97756333	97995891	-	12985	protein_coding	transmembrane protein 131 [Source:HGNC Symbol;Acc:HGNC:30366]	-
ENSG00000075568	1610.59	1683.34	1594.85	1155.8	1172.99	1132.59	1629.59	1153.79	0.498512	1.65088e-13	2.03081e-12	SH2D3C	9	127738317	127778741	-	4659	protein_coding	SH2 domain containing 3C [Source:HGNC Symbol;Acc:HGNC:16884]	-
ENSG00000095370	1260.93	1404.31	1429.27	953.384	839.292	916.521	1364.84	903.066	0.59598	1.76644e-13	2.17077e-12	YTHDF1	20	63195429	63216234	-	3301	protein_coding	YTH N6-methyladenosine RNA binding protein 1 [Source:HGNC Symbol;Acc:HGNC:15867]	-
ENSG00000149658	2417.68	2383.21	2266.44	1649.07	1687.14	1779.22	2355.78	1705.15	0.466511	1.80056e-13	2.20938e-12	MCC	5	113022099	113488830	-	10746	protein_coding	MCC, WNT signaling pathway regulator [Source:HGNC Symbol;Acc:HGNC:6935]	-
ENSG00000171444	405.94	378.524	378.843	204.114	206.128	212.114	387.769	207.452	0.902428	1.83807e-13	2.25315e-12	MOGS	2	74461057	74465410	-	3584	protein_coding	mannosyl-oligosaccharide glucosidase [Source:HGNC Symbol;Acc:HGNC:24862]	-
ENSG00000115275	2190.16	2305.45	2266.44	1672.04	1564.24	1665.25	2254.02	1633.84	0.464472	1.84165e-13	2.25641e-12	KAZN	1	13892792	15118043	+	13841	protein_coding	kazrin, periplakin interacting protein [Source:HGNC Symbol;Acc:HGNC:29173]	-
ENSG00000189337	294.576	323.632	291.418	108.01	140.789	158.294	303.209	135.698	1.15838	1.85553e-13	2.27114e-12	UBE2O	17	76389451	76453206	-	6472	protein_coding	ubiquitin conjugating enzyme E2 O [Source:HGNC Symbol;Acc:HGNC:29554]	-
ENSG00000175931	2175.79	2074.45	2004.16	1469.62	1490.35	1539.41	2084.8	1499.79	0.475377	1.8694e-13	2.28699e-12	HAGHL	16	726936	735525	+	5287	protein_coding	hydroxyacylglutathione hydrolase like [Source:HGNC Symbol;Acc:HGNC:14177]	-
ENSG00000103253	723.267	838.241	872.929	510.286	342.251	441.64	811.479	431.392	0.912478	1.87459e-13	2.29218e-12	RPS11	19	49496365	49499689	+	1390	protein_coding	ribosomal protein S11 [Source:HGNC Symbol;Acc:HGNC:10384]	-
ENSG00000142534	37601.5	36457.2	34616.5	27292.6	26298.8	29233.7	36225.1	27608.4	0.39192	1.88127e-13	2.2992e-12	MAP3K9	14	70722526	70809534	-	12386	protein_coding	mitogen-activated protein kinase kinase kinase 9 [Source:HGNC Symbol;Acc:HGNC:6861]	-
ENSG00000006432	1492.04	1411.17	1378.94	922.767	1025.2	823.128	1427.38	923.697	0.62796	1.93345e-13	2.36062e-12	NUDCD3	7	44379121	44490880	-	10113	protein_coding	NudC domain containing 3 [Source:HGNC Symbol;Acc:HGNC:22208]	-
ENSG00000015676	1804.58	1841.16	1786.92	1268.06	1344.11	1275.85	1810.89	1296.01	0.482627	1.97864e-13	2.41339e-12	EML2	19	45606994	45645629	-	8224	protein_coding	echinoderm microtubule associated protein like 2 [Source:HGNC Symbol;Acc:HGNC:18035]	-
ENSG00000125746	936.416	982.332	1121.96	608.941	524.266	673.54	1013.57	602.249	0.750303	2.00114e-13	2.43841e-12	PPM1H	12	62643982	62935037	-	7063	protein_coding	protein phosphatase, Mg2+/Mn2+ dependent 1H [Source:HGNC Symbol;Acc:HGNC:18583]	-
ENSG00000111110	1385.46	1366.57	1320.65	898.953	983.193	908.606	1357.56	930.251	0.545303	2.02101e-13	2.46139e-12	C1orf52	1	85249953	85259672	-	3420	protein_coding	chromosome 1 open reading frame 52 [Source:HGNC Symbol;Acc:HGNC:24871]	-
ENSG00000162642	1155.55	1188.18	1147.13	767.13	814.401	790.677	1163.62	790.736	0.557323	2.02869e-13	2.46952e-12	CD72	9	35609533	35646810	-	3386	protein_coding	CD72 molecule [Source:HGNC Symbol;Acc:HGNC:1696]	-
ENSG00000137101	1051.37	1078.39	1310.06	739.914	655.721	726.568	1146.61	707.401	0.695773	2.06127e-13	2.50668e-12	WRNIP1	6	2765414	2786952	+	3877	protein_coding	Werner helicase interacting protein 1 [Source:HGNC Symbol;Acc:HGNC:20876]	-
ENSG00000124535	2253.62	2170.51	1967.07	1476.43	1472.46	1548.11	2130.4	1499	0.507761	2.17012e-13	2.63122e-12	CYP3A5	7	99648194	99680026	-	6759	protein_coding	cytochrome P450 family 3 subfamily A member 5 [Source:HGNC Symbol;Acc:HGNC:2638]	-
ENSG00000106258	108.969	104.065	152.332	34.019	34.2251	31.6588	121.789	33.301	1.86704	2.17811e-13	2.6383e-12	AC129507.1	17	331205	333488	+	2284	processed_transcript	uncharacterized LOC100506388 [Source:NCBI gene;Acc:100506388]	-
ENSG00000262061	55.0833	50.3173	50.3358	2.55143	1.55568	0.791469	51.9122	1.63286	5.00793	2.30181e-13	2.78399e-12	KIAA0319L	1	35433490	35557950	-	9629	protein_coding	KIAA0319 like [Source:HGNC Symbol;Acc:HGNC:30071]	-
ENSG00000142687	1715.96	1793.13	1739.24	1307.18	1179.21	1199.87	1749.44	1228.75	0.510348	2.41565e-13	2.92025e-12	CTDSP2	12	57819927	57846739	-	5442	protein_coding	CTD small phosphatase 2 [Source:HGNC Symbol;Acc:HGNC:17077]	-
ENSG00000175215	5157.47	4654.35	4699.78	3579.65	3702.53	3547.36	4837.2	3609.85	0.42225	2.42281e-13	2.92745e-12	GARS	7	30594681	30634033	+	4152	protein_coding	glycyl-tRNA synthetase [Source:HGNC Symbol;Acc:HGNC:4162]	-
ENSG00000106105	6018.45	5897.42	5693.25	4284.7	4606.38	4543.03	5869.71	4478.04	0.390428	2.48275e-13	2.99544e-12	SLC2A1-AS1	1	42959049	42983358	+	3364	lincRNA	SLC2A1 antisense RNA 1 [Source:HGNC Symbol;Acc:HGNC:44187]	-
ENSG00000227533	82.6249	100.635	109.944	24.6638	25.6688	13.455	97.7346	21.2625	2.20109	2.48653e-13	2.99853e-12	ZNF317	19	9140380	9163424	+	5065	protein_coding	zinc finger protein 317 [Source:HGNC Symbol;Acc:HGNC:13507]	zf-C2H2
ENSG00000130803	1318.41	1411.17	1188.19	809.653	867.294	894.36	1305.92	857.102	0.60831	2.50575e-13	3.02022e-12	C6orf48	6	31834608	31839766	+	1801	protein_coding	chromosome 6 open reading frame 48 [Source:HGNC Symbol;Acc:HGNC:19078]	-
ENSG00000204387	6784.82	6191.32	6713.21	4761.82	4419.7	5120.8	6563.12	4767.44	0.461047	2.51653e-13	3.03171e-12	NBR1	17	43170481	43211689	+	8405	protein_coding	NBR1, autophagy cargo receptor [Source:HGNC Symbol;Acc:HGNC:6746]	-
ENSG00000188554	2463.18	2342.04	2221.4	1573.38	1735.37	1687.41	2342.21	1665.39	0.492078	2.57306e-13	3.09526e-12	GAD1	2	170813213	170861151	+	8242	protein_coding	glutamate decarboxylase 1 [Source:HGNC Symbol;Acc:HGNC:4092]	-
ENSG00000128683	81.4275	80.0503	121.866	13.6076	17.1125	25.327	94.4478	18.6824	2.32969	2.81651e-13	3.37815e-12	LTA4H	12	96000828	96043520	-	7350	protein_coding	leukotriene A4 hydrolase [Source:HGNC Symbol;Acc:HGNC:6710]	-
ENSG00000111144	1632.14	1590.71	1385.56	1001.01	984.748	1085.9	1536.14	1023.88	0.586135	2.93728e-13	3.51784e-12	CHPF	2	219538947	219543787	-	3354	protein_coding	chondroitin polymerizing factor [Source:HGNC Symbol;Acc:HGNC:24291]	-
ENSG00000123989	1126.81	1249.93	1100.77	735.662	674.389	809.673	1159.17	739.908	0.648548	3.03401e-13	3.63014e-12	HNRNPA0	5	137745651	137754376	-	8726	protein_coding	heterogeneous nuclear ribonucleoprotein A0 [Source:HGNC Symbol;Acc:HGNC:5030]	-
ENSG00000177733	10756.8	9943.39	9741.31	7344.71	7433.84	8056.36	10147.2	7611.64	0.414832	3.17191e-13	3.79143e-12	ACSS2	20	34872146	34927962	+	5385	protein_coding	acyl-CoA synthetase short chain family member 2 [Source:HGNC Symbol;Acc:HGNC:15814]	-
ENSG00000131069	263.442	251.587	264.925	121.618	101.897	129.801	259.985	117.772	1.14279	3.2263e-13	3.85457e-12	SNX30	9	112750838	112881671	+	11578	protein_coding	sorting nexin family member 30 [Source:HGNC Symbol;Acc:HGNC:23685]	-
ENSG00000148158	1139.98	1046.37	1037.18	705.895	742.062	688.578	1074.51	712.178	0.59349	3.25445e-13	3.8863e-12	EIF5	14	103333544	103345025	+	8505	protein_coding	eukaryotic translation initiation factor 5 [Source:HGNC Symbol;Acc:HGNC:3299]	-
ENSG00000100664	5478.39	4999.71	4719.65	3680.01	3815.32	3637.59	5065.92	3710.97	0.449258	3.28487e-13	3.92072e-12	ACO2	22	41469125	41528989	+	4041	protein_coding	aconitase 2 [Source:HGNC Symbol;Acc:HGNC:118]	-
ENSG00000100412	1456.11	1392.88	1372.31	993.356	920.187	1001.21	1407.1	971.584	0.534799	3.35622e-13	4.00392e-12	PNISR	6	99398051	99425331	-	10870	protein_coding	PNN interacting serine and arginine rich protein [Source:HGNC Symbol;Acc:HGNC:21222]	-
ENSG00000132424	6442.35	6272.52	6356.89	5056.08	4967.3	4933.23	6357.25	4985.54	0.350673	3.35954e-13	4.00593e-12	ZDHHC11B	5	710360	766952	-	4840	protein_coding	zinc finger DHHC-type containing 11B [Source:HGNC Symbol;Acc:HGNC:32962]	-
ENSG00000206077	325.71	409.4	427.855	147.983	192.127	204.99	387.655	181.7	1.09059	3.41288e-13	4.06756e-12	SUPT5H	19	39436156	39476670	+	8568	protein_coding	SPT5 homolog, DSIF elongation factor subunit [Source:HGNC Symbol;Acc:HGNC:11469]	-
ENSG00000196235	3622.32	3828.69	3969.91	2731.73	2548.99	2937.93	3806.98	2739.55	0.474542	3.41713e-13	4.07064e-12	ABCD4	14	74285423	74303056	-	8769	protein_coding	ATP binding cassette subfamily D member 4 [Source:HGNC Symbol;Acc:HGNC:68]	-
ENSG00000119688	1433.36	1614.73	1626.64	1109.02	938.856	1044.74	1558.24	1030.87	0.596378	3.50985e-13	4.17906e-12	ALAS1	3	52198086	52214327	+	2536	protein_coding	5'-aminolevulinate synthase 1 [Source:HGNC Symbol;Acc:HGNC:396]	-
ENSG00000023330	2408.1	2368.35	2198.88	1595.49	1653.69	1747.56	2325.11	1665.58	0.481562	3.54999e-13	4.22069e-12	BABAM2	2	27889941	28338901	+	3392	protein_coding	BRISC and BRCA1 A complex member 2 [Source:HGNC Symbol;Acc:HGNC:1106]	-
ENSG00000158019	417.914	392.247	388.116	205.815	207.684	231.109	399.426	214.869	0.894361	3.59676e-13	4.27423e-12	SARDH	9	133663560	133739955	-	5120	protein_coding	sarcosine dehydrogenase [Source:HGNC Symbol;Acc:HGNC:10536]	-
ENSG00000123453	889.715	813.083	849.086	546.856	546.823	557.194	850.628	550.291	0.628056	3.68694e-13	4.37927e-12	ABCG1	21	42199689	42297244	+	6121	protein_coding	ATP binding cassette subfamily G member 1 [Source:HGNC Symbol;Acc:HGNC:73]	-
ENSG00000160179	283.799	261.879	270.224	122.469	118.232	140.881	271.967	127.194	1.096	3.76913e-13	4.47255e-12	EIF3E	8	108201216	108435333	-	6005	protein_coding	eukaryotic translation initiation factor 3 subunit E [Source:HGNC Symbol;Acc:HGNC:3277]	-
ENSG00000104408	6450.73	5848.25	5126.31	3806.73	4111.67	4139.38	5808.43	4019.26	0.531437	3.7783e-13	4.4791e-12	STAT2	12	56341597	56360155	-	6109	protein_coding	signal transducer and activator of transcription 2 [Source:HGNC Symbol;Acc:HGNC:11363]	STAT
ENSG00000170581	1939.89	2036.71	2017.41	1482.38	1292	1432.56	1998	1402.31	0.511167	3.94596e-13	4.66881e-12	NELFA	4	1982714	2041903	-	5935	protein_coding	negative elongation factor complex member A [Source:HGNC Symbol;Acc:HGNC:12768]	-
ENSG00000185049	1864.45	1770.26	1805.47	1257.85	1232.88	1358.95	1813.39	1283.23	0.498784	3.99139e-13	4.72028e-12	EPB41L4A-AS1	5	112160526	112164276	+	3344	lincRNA	EPB41L4A antisense RNA 1 [Source:HGNC Symbol;Acc:HGNC:30749]	-
ENSG00000224032	971.142	905.712	913.993	575.772	553.046	648.213	930.282	592.344	0.6512	4.19927e-13	4.95894e-12	ICAM1	19	10270835	10286615	+	3706	protein_coding	intercellular adhesion molecule 1 [Source:HGNC Symbol;Acc:HGNC:5344]	-
ENSG00000090339	306.55	363.657	331.157	154.787	169.57	176.498	333.788	166.951	0.999256	4.24927e-13	5.01558e-12	ATP7A	X	77910656	78050395	+	10920	protein_coding	ATPase copper transporting alpha [Source:HGNC Symbol;Acc:HGNC:869]	-
ENSG00000165240	1596.22	1517.53	1429.27	946.58	1109.98	968.758	1514.34	1008.44	0.586542	4.27309e-13	5.04126e-12	FAM214A	15	52581317	52709817	-	9832	protein_coding	family with sequence similarity 214 member A [Source:HGNC Symbol;Acc:HGNC:25609]	-
ENSG00000047346	1329.18	1247.64	1160.37	746.718	876.628	813.63	1245.73	812.325	0.616849	4.30046e-13	5.07111e-12	NUMBL	19	40665905	40690972	-	5823	protein_coding	NUMB like, endocytic adaptor protein [Source:HGNC Symbol;Acc:HGNC:8061]	-
ENSG00000105245	328.105	368.232	410.634	202.413	167.236	185.204	368.99	184.951	0.996279	4.32787e-13	5.09852e-12	INPP5K	17	1494571	1516888	-	5325	protein_coding	inositol polyphosphate-5-phosphatase K [Source:HGNC Symbol;Acc:HGNC:33882]	-
ENSG00000132376	1345.95	1453.49	1306.08	896.402	961.413	949.763	1368.51	935.859	0.548655	4.3377e-13	5.10764e-12	GBF1	10	102245532	102382899	+	6641	protein_coding	golgi brefeldin A resistant guanine nucleotide exchange factor 1 [Source:HGNC Symbol;Acc:HGNC:4181]	-
ENSG00000107862	2351.82	2358.05	2315.45	1756.23	1754.81	1690.58	2341.77	1733.87	0.433807	4.35048e-13	5.12023e-12	SART1	11	65961689	65979828	+	4323	protein_coding	SART1, U4/U6.U5 tri-snRNP-associated protein 1 [Source:HGNC Symbol;Acc:HGNC:10538]	-
ENSG00000175467	3174.47	3176.85	3057.24	2223.14	2128.18	2448.01	3136.19	2266.44	0.468757	4.39235e-13	5.16702e-12	RAVER1	19	10316212	10333640	-	4981	protein_coding	ribonucleoprotein, PTB binding 1 [Source:HGNC Symbol;Acc:HGNC:30296]	-
ENSG00000161847	1324.39	1293.38	1286.21	875.991	860.294	945.014	1301.33	893.766	0.542034	4.41217e-13	5.18785e-12	TTYH2	17	74213514	74262020	+	5375	protein_coding	tweety family member 2 [Source:HGNC Symbol;Acc:HGNC:13877]	-
ENSG00000141540	295.773	261.879	270.224	126.721	143.123	113.18	275.959	127.675	1.11151	4.5369e-13	5.33194e-12	SRRM1	1	24631716	24673267	+	8168	protein_coding	serine and arginine repetitive matrix 1 [Source:HGNC Symbol;Acc:HGNC:16638]	-
ENSG00000133226	3151.72	3285.49	3267.86	2500.4	2419.87	2411.61	3235.02	2443.96	0.404661	4.61855e-13	5.4253e-12	MTFR1L	1	25818640	25832942	+	5817	protein_coding	mitochondrial fission regulator 1 like [Source:HGNC Symbol;Acc:HGNC:28836]	-
ENSG00000117640	774.758	801.647	748.414	494.127	450.371	514.455	774.94	486.317	0.673113	4.72284e-13	5.54515e-12	ZNF175	19	51571298	51592508	+	7396	protein_coding	zinc finger protein 175 [Source:HGNC Symbol;Acc:HGNC:12964]	zf-C2H2
ENSG00000105497	1062.15	1113.84	1030.56	750.971	654.943	703.616	1068.85	703.177	0.605374	4.8095e-13	5.64148e-12	HIST1H2BD	6	26158146	26171349	+	871	protein_coding	histone cluster 1 H2B family member d [Source:HGNC Symbol;Acc:HGNC:4747]	-
ENSG00000158373	314.933	324.776	307.314	157.338	157.124	166.208	315.674	160.224	0.978769	4.96557e-13	5.8162e-12	FRG1-DT	4	189780336	189940271	-	2304	lincRNA	FRG1 divergent transcript [Source:HGNC Symbol;Acc:HGNC:51590]	-
ENSG00000245685	147.288	121.219	136.437	51.8791	37.3364	37.199	134.981	42.1382	1.68272	5.06084e-13	5.92213e-12	TRPC4AP	20	35002404	35092871	-	3226	protein_coding	transient receptor potential cation channel subfamily C member 4 associated protein [Source:HGNC Symbol;Acc:HGNC:16181]	-
ENSG00000100991	3357.69	3376.98	3278.45	2550.58	2433.87	2578.61	3337.71	2521.02	0.40513	5.30062e-13	6.19679e-12	NATD1	17	21238870	21253410	-	4931	protein_coding	N-acetyltransferase domain containing 1 [Source:HGNC Symbol;Acc:HGNC:30770]	-
ENSG00000274180	1084.9	960.604	866.306	597.034	527.377	636.341	970.604	586.917	0.726876	5.31231e-13	6.2075e-12	DPYSL2	8	26514022	26658178	+	7305	protein_coding	dihydropyrimidinase like 2 [Source:HGNC Symbol;Acc:HGNC:3014]	-
ENSG00000092964	2539.82	2391.22	2300.88	1717.11	1747.03	1801.38	2410.64	1755.18	0.458043	5.86824e-13	6.85057e-12	UNC119	17	28546707	28552668	-	5128	protein_coding	unc-119 lipid binding chaperone [Source:HGNC Symbol;Acc:HGNC:12565]	-
ENSG00000109103	1984.2	1872.03	1821.36	1392.23	1281.11	1362.12	1892.53	1345.15	0.493145	5.89852e-13	6.88264e-12	THRA	17	40058290	40093867	+	6959	protein_coding	thyroid hormone receptor alpha [Source:HGNC Symbol;Acc:HGNC:11796]	THR-like
ENSG00000126351	1741.11	1599.86	1627.97	1133.68	1144.98	1216.49	1656.31	1165.05	0.507448	6.25025e-13	7.28264e-12	TOMM34	20	44942130	44960486	-	2062	protein_coding	translocase of outer mitochondrial membrane 34 [Source:HGNC Symbol;Acc:HGNC:15746]	-
ENSG00000025772	1028.62	940.02	974.926	651.465	664.277	638.715	981.189	651.486	0.590603	6.29295e-13	7.32891e-12	FBXW4	10	101610664	101695295	-	5038	protein_coding	F-box and WD repeat domain containing 4 [Source:HGNC Symbol;Acc:HGNC:10847]	-
ENSG00000107829	1604.6	1722.23	1711.42	1141.34	1066.42	1245.77	1679.41	1151.18	0.544831	6.30349e-13	7.33421e-12	MYO18A	17	29071124	29180412	-	15047	protein_coding	myosin XVIIIA [Source:HGNC Symbol;Acc:HGNC:31104]	-
ENSG00000196535	3640.29	3521.07	3451.98	2741.08	2691.33	2588.89	3537.78	2673.77	0.404244	6.3623e-13	7.39912e-12	NR1H2	19	50329653	50382982	+	3753	protein_coding	nuclear receptor subfamily 1 group H member 2 [Source:HGNC Symbol;Acc:HGNC:7965]	THR-like
ENSG00000131408	1236.98	1276.23	1210.71	885.346	780.176	853.995	1241.31	839.839	0.564614	6.44401e-13	7.48349e-12	SLC8A2	19	47428017	47472168	-	5546	protein_coding	solute carrier family 8 member A2 [Source:HGNC Symbol;Acc:HGNC:11069]	-
ENSG00000118160	114.956	146.378	162.929	49.3276	47.4484	34.0332	141.421	43.6031	1.69741	6.68846e-13	7.76369e-12	TRIM32	9	116687302	116701300	+	3780	protein_coding	tripartite motif containing 32 [Source:HGNC Symbol;Acc:HGNC:16380]	-
ENSG00000119401	802.3	713.592	710	449.051	481.484	457.469	741.964	462.668	0.681338	7.26925e-13	8.42986e-12	APBA1	9	69427530	69672306	-	11384	protein_coding	amyloid beta precursor protein binding family A member 1 [Source:HGNC Symbol;Acc:HGNC:578]	-
ENSG00000107282	129.326	176.111	168.228	56.9819	54.449	54.6114	157.888	55.3474	1.5126	7.34345e-13	8.51187e-12	DVL2	17	7225341	7234545	-	5350	protein_coding	dishevelled segment polarity protein 2 [Source:HGNC Symbol;Acc:HGNC:3086]	-
ENSG00000004975	2675.13	2455.26	2372.41	1762.19	1677.03	1879.74	2500.93	1772.98	0.49662	7.42047e-13	8.59301e-12	CCDC174	3	14651746	14672659	+	3556	protein_coding	coiled-coil domain containing 174 [Source:HGNC Symbol;Acc:HGNC:28033]	-
ENSG00000154781	944.798	848.533	843.788	537.501	570.158	586.478	879.04	564.713	0.638273	8.21824e-13	9.48545e-12	TMEM9	1	201134772	201171574	-	3915	protein_coding	transmembrane protein 9 [Source:HGNC Symbol;Acc:HGNC:18823]	-
ENSG00000116857	1513.59	1492.37	1321.98	933.823	917.854	1041.57	1442.65	964.417	0.58173	8.27181e-13	9.54278e-12	ASB2	14	93934153	93976791	-	5040	protein_coding	ankyrin repeat and SOCS box containing 2 [Source:HGNC Symbol;Acc:HGNC:16012]	-
ENSG00000100628	100.587	106.353	116.567	14.4581	21.7796	37.199	107.836	24.4789	2.1325	8.44977e-13	9.73891e-12	RPSAP15	X	87703343	87704203	-	861	processed_pseudogene	ribosomal protein SA pseudogene 15 [Source:HGNC Symbol;Acc:HGNC:31464]	-
ENSG00000237506	2106.34	2129.34	1932.63	1440.71	1510.57	1488.75	2056.1	1480.01	0.474809	8.51789e-13	9.80819e-12	HS6ST1	2	128236716	128318577	-	4683	protein_coding	heparan sulfate 6-O-sulfotransferase 1 [Source:HGNC Symbol;Acc:HGNC:5201]	-
ENSG00000136720	3664.24	3709.76	3266.53	2482.54	2534.21	2697.33	3546.84	2571.36	0.464444	8.54942e-13	9.83987e-12	SIPA1L1	14	71320449	71741229	+	12412	protein_coding	signal induced proliferation associated 1 like 1 [Source:HGNC Symbol;Acc:HGNC:20284]	-
ENSG00000197555	1108.85	1052.09	1026.59	668.474	739.728	717.862	1062.51	708.688	0.584045	8.55511e-13	9.84179e-12	FOXJ3	1	42176539	42335877	-	6893	protein_coding	forkhead box J3 [Source:HGNC Symbol;Acc:HGNC:29178]	Fork
ENSG00000198815	2403.31	2281.43	2229.35	1650.77	1673.92	1738.86	2304.7	1687.85	0.44953	8.69058e-13	9.98825e-12	TM7SF2	11	65111845	65116384	+	3408	protein_coding	transmembrane 7 superfamily member 2 [Source:HGNC Symbol;Acc:HGNC:11863]	-
ENSG00000149809	1239.37	1350.56	1351.12	886.196	904.631	929.185	1313.69	906.67	0.534616	8.9361e-13	1.02608e-11	-	16	88870373	88872244	-	1872	-	-	-
novel.109	58.6757	60.6095	54.3097	11.0562	4.66705	3.95734	57.865	6.5602	3.15873	8.97285e-13	1.02934e-11	APLN	X	129645259	129654937	-	3205	protein_coding	apelin [Source:HGNC Symbol;Acc:HGNC:16665]	-
ENSG00000171388	80.23	57.1788	68.8806	8.50476	10.112	14.2464	68.7631	10.9544	2.6451	9.05464e-13	1.03823e-11	TEAD1	11	12674591	12944483	+	10279	protein_coding	TEA domain transcription factor 1 [Source:HGNC Symbol;Acc:HGNC:11714]	TEA
ENSG00000187079	246.677	234.433	192.071	97.8048	101.12	88.6445	224.394	95.8563	1.22938	9.24939e-13	1.05957e-11	FAM234B	12	13044284	13142521	+	6807	protein_coding	family with sequence similarity 234 member B [Source:HGNC Symbol;Acc:HGNC:29288]	-
ENSG00000084444	556.82	603.808	533.825	346.994	339.139	322.919	564.818	336.351	0.749284	9.56361e-13	1.09454e-11	RUNDC1	17	42980565	42993690	+	4757	protein_coding	RUN domain containing 1 [Source:HGNC Symbol;Acc:HGNC:25418]	-
ENSG00000198863	1215.42	1311.68	1304.76	922.767	847.07	852.412	1277.29	874.083	0.547614	1.01021e-12	1.15563e-11	ZNF521	18	25061926	25352190	-	6223	protein_coding	zinc finger protein 521 [Source:HGNC Symbol;Acc:HGNC:24605]	zf-C2H2
ENSG00000198795	1178.3	1062.38	948.433	663.371	716.393	637.924	1063.04	672.563	0.661248	1.02854e-12	1.17551e-11	APMAP	20	24962925	24992979	-	2454	protein_coding	adipocyte plasma membrane associated protein [Source:HGNC Symbol;Acc:HGNC:13238]	-
ENSG00000101474	3515.75	3423.87	3222.82	2482.54	2488.32	2620.55	3387.48	2530.47	0.421114	1.08023e-12	1.23285e-11	SIRT3	11	215458	236931	-	5202	protein_coding	sirtuin 3 [Source:HGNC Symbol;Acc:HGNC:14931]	-
ENSG00000142082	817.867	823.375	853.06	559.613	486.929	547.696	831.434	531.413	0.646044	1.11808e-12	1.27545e-11	CCDC69	5	151181052	151224145	-	4993	protein_coding	coiled-coil domain containing 69 [Source:HGNC Symbol;Acc:HGNC:24487]	-
ENSG00000198624	355.646	385.385	484.814	181.151	204.573	223.194	408.615	202.973	1.0062	1.1691e-12	1.33118e-11	HDAC11	3	13479724	13506424	+	5281	protein_coding	histone deacetylase 11 [Source:HGNC Symbol;Acc:HGNC:19086]	-
ENSG00000163517	839.421	818.801	788.153	517.09	483.818	557.986	815.458	519.631	0.650658	1.18012e-12	1.3431e-11	NBPF1	1	16562319	16613562	-	12212	protein_coding	NBPF member 1 [Source:HGNC Symbol;Acc:HGNC:26088]	-
ENSG00000219481	1851.28	1735.95	1532.59	1005.26	1218.1	1115.18	1706.61	1112.85	0.617035	1.19793e-12	1.36274e-11	MYO1D	17	32492522	32877177	-	8188	protein_coding	myosin ID [Source:HGNC Symbol;Acc:HGNC:7598]	-
ENSG00000176658	681.356	624.393	578.862	326.583	384.254	391.777	628.204	367.538	0.773126	1.35095e-12	1.53111e-11	CELF5	19	3224703	3297076	+	6024	protein_coding	CUGBP Elav-like family member 5 [Source:HGNC Symbol;Acc:HGNC:14058]	-
ENSG00000161082	542.451	556.922	509.982	343.592	289.357	303.133	536.451	312.027	0.783819	1.35863e-12	1.5384e-11	RNA5SP155	4	10115756	10115884	-	129	rRNA_pseudogene	RNA, 5S ribosomal pseudogene 155 [Source:HGNC Symbol;Acc:HGNC:43055]	-
ENSG00000223086	62.2681	34.3073	54.3097	3.4019	4.66705	2.37441	50.295	3.48112	3.8477	1.37929e-12	1.56107e-11	PRKAB1	12	119667753	119681630	+	6246	protein_coding	protein kinase AMP-activated non-catalytic subunit beta 1 [Source:HGNC Symbol;Acc:HGNC:9378]	-
ENSG00000111725	2422.47	2481.56	2320.75	1787.7	1733.81	1822.75	2408.26	1781.42	0.435471	1.40358e-12	1.58783e-11	DMXL2	15	51447711	51622833	-	13807	protein_coding	Dmx like 2 [Source:HGNC Symbol;Acc:HGNC:2938]	-
ENSG00000104093	2271.59	1982.96	1923.36	1268.06	1520.68	1225.19	2059.3	1337.98	0.622047	1.42673e-12	1.61328e-11	TNFRSF21	6	47231532	47309905	-	3595	protein_coding	TNF receptor superfamily member 21 [Source:HGNC Symbol;Acc:HGNC:13469]	-
ENSG00000146072	259.849	249.3	206.642	83.3467	116.676	102.891	238.597	100.971	1.24001	1.42747e-12	1.61336e-11	TMEM134	11	67461710	67469272	-	5892	protein_coding	transmembrane protein 134 [Source:HGNC Symbol;Acc:HGNC:26142]	-
ENSG00000172663	1084.9	1208.76	1186.87	771.382	740.506	821.545	1160.18	777.811	0.576824	1.42866e-12	1.61396e-11	VIM	10	17228259	17237593	+	5158	protein_coding	vimentin [Source:HGNC Symbol;Acc:HGNC:12692]	-
ENSG00000026025	4656.93	4569.73	4335.51	3133.15	3106.7	3595.64	4520.72	3278.5	0.463625	1.44857e-12	1.6357e-11	ZNF777	7	149431363	149461123	-	3233	protein_coding	zinc finger protein 777 [Source:HGNC Symbol;Acc:HGNC:22213]	zf-C2H2
ENSG00000196453	797.51	821.088	908.694	492.426	501.708	578.564	842.431	524.233	0.682985	1.47701e-12	1.66628e-11	TMEM184B	22	38219291	38273034	-	7080	protein_coding	transmembrane protein 184B [Source:HGNC Symbol;Acc:HGNC:1310]	-
ENSG00000198792	1604.6	1651.32	1683.6	1177.91	1160.54	1214.11	1646.51	1184.19	0.475271	1.52947e-12	1.72229e-11	AC092691.1	3	117672154	117997592	-	554	lincRNA	novel transcript	-
ENSG00000239268	126.931	123.506	88.75	32.3181	35.0029	26.9099	113.062	31.4103	1.85106	1.60153e-12	1.7993e-11	TKFC	11	61333210	61353295	+	8136	protein_coding	triokinase and FMN cyclase [Source:HGNC Symbol;Acc:HGNC:24552]	-
ENSG00000149476	763.981	757.047	745.765	507.734	466.705	484.379	755.598	486.273	0.636569	1.63074e-12	1.83127e-11	EGR4	2	73290929	73293705	-	2377	protein_coding	early growth response 4 [Source:HGNC Symbol;Acc:HGNC:3241]	zf-C2H2
ENSG00000135625	88.6122	101.778	78.153	16.159	25.6688	19.7867	89.5145	20.5382	2.12147	1.73727e-12	1.94644e-11	RGPD6	2	110513812	110577185	-	13309	protein_coding	RANBP2-like and GRIP domain containing 6 [Source:HGNC Symbol;Acc:HGNC:32419]	-
ENSG00000183054	86.2173	83.4811	33.1157	5.95333	7.77842	9.49763	67.6047	7.74313	3.12714	1.78974e-12	2.00249e-11	TNFRSF12A	16	3018445	3022383	+	1848	protein_coding	TNF receptor superfamily member 12A [Source:HGNC Symbol;Acc:HGNC:18152]	-
ENSG00000006327	226.32	251.587	186.772	90.1505	71.5615	104.474	221.56	88.7286	1.32343	1.79763e-12	2.00948e-11	ZBTB21	21	41986831	42010387	-	8062	protein_coding	zinc finger and BTB domain containing 21 [Source:HGNC Symbol;Acc:HGNC:13083]	ZBTB
ENSG00000173276	1636.93	1539.25	1499.48	913.411	1155.87	997.251	1558.55	1022.18	0.608093	1.91692e-12	2.14184e-11	PSMD4	1	151254703	151267479	+	3027	protein_coding	proteasome 26S subunit, non-ATPase 4 [Source:HGNC Symbol;Acc:HGNC:9561]	-
ENSG00000159352	3584.01	3667.45	3494.37	2692.61	2773.01	2770.14	3581.94	2745.25	0.383969	1.98056e-12	2.20993e-11	RBM15	1	110338506	110346681	+	4670	protein_coding	RNA binding motif protein 15 [Source:HGNC Symbol;Acc:HGNC:14959]	-
ENSG00000162775	2161.42	2026.42	1915.41	1299.53	1540.13	1313.05	2034.42	1384.23	0.555505	1.99957e-12	2.23012e-11	MRNIP	5	179835133	179862173	-	8496	protein_coding	MRN complex interacting protein [Source:HGNC Symbol;Acc:HGNC:30817]	-
ENSG00000161010	708.898	745.612	815.97	476.267	452.704	497.834	756.827	475.602	0.669285	2.00103e-12	2.23073e-11	CAMKK1	17	3860315	3894891	-	7424	protein_coding	calcium/calmodulin dependent protein kinase kinase 1 [Source:HGNC Symbol;Acc:HGNC:1469]	-
ENSG00000004660	553.228	551.204	615.952	329.985	315.804	368.825	573.461	338.204	0.760565	2.11462e-12	2.35062e-11	AP3D1	19	2100988	2164468	-	8613	protein_coding	adaptor related protein complex 3 subunit delta 1 [Source:HGNC Symbol;Acc:HGNC:568]	-
ENSG00000065000	4304.88	4352.45	4040.11	3219.05	3036.7	3309.13	4232.48	3188.29	0.409131	2.11525e-12	2.35062e-11	FYCO1	3	45917899	45995824	-	8895	protein_coding	FYVE and coiled-coil domain containing 1 [Source:HGNC Symbol;Acc:HGNC:14673]	-
ENSG00000163820	1001.08	1010.92	871.605	601.287	639.386	637.924	961.202	626.199	0.619158	2.11561e-12	2.35062e-11	GRHPR	9	37422666	37436990	+	7226	protein_coding	glyoxylate and hydroxypyruvate reductase [Source:HGNC Symbol;Acc:HGNC:4570]	-
ENSG00000137106	2341.04	2366.06	2169.74	1623.56	1617.13	1748.35	2292.28	1663.02	0.463449	2.14539e-12	2.38083e-11	FRYL	4	48497361	48780322	-	18161	protein_coding	FRY like transcription coactivator [Source:HGNC Symbol;Acc:HGNC:29127]	-
ENSG00000075539	4068.98	3738.35	3559.27	2535.27	2937.13	2598.39	3788.87	2690.26	0.494031	2.18209e-12	2.42046e-11	RYBP	3	72371825	72446621	-	7215	protein_coding	RING1 and YY1 binding protein [Source:HGNC Symbol;Acc:HGNC:10480]	-
ENSG00000163602	2059.64	1846.88	1699.5	1193.22	1344.11	1263.18	1868.67	1266.84	0.561029	2.22398e-12	2.46469e-11	MYT1	20	64102394	64242253	+	6427	protein_coding	myelin transcription factor 1 [Source:HGNC Symbol;Acc:HGNC:7622]	zf-C2HC
ENSG00000196132	702.911	746.755	695.429	443.098	465.928	459.843	715.032	456.29	0.648364	2.28553e-12	2.52948e-11	AFF4	5	132875379	132963634	-	11297	protein_coding	AF4/FMR2 family member 4 [Source:HGNC Symbol;Acc:HGNC:17869]	AF-4
ENSG00000072364	3297.81	2941.28	2926.1	1979.06	2345.19	2067.32	3055.06	2130.52	0.519808	2.30976e-12	2.55283e-11	ZNF766	19	52269571	52296046	+	7335	protein_coding	zinc finger protein 766 [Source:HGNC Symbol;Acc:HGNC:28063]	zf-C2H2
ENSG00000196214	951.983	958.317	916.642	629.352	654.165	611.805	942.314	631.774	0.577139	2.40554e-12	2.65749e-11	DPF3	14	72619296	72894116	-	6889	protein_coding	double PHD fingers 3 [Source:HGNC Symbol;Acc:HGNC:17427]	-
ENSG00000205683	713.688	694.151	653.041	454.154	408.367	430.559	686.96	431.027	0.6738	2.60227e-12	2.86965e-11	GPAT4	8	41577187	41625001	+	7939	protein_coding	glycerol-3-phosphate acyltransferase 4 [Source:HGNC Symbol;Acc:HGNC:20880]	-
ENSG00000158669	1579.45	1615.87	1531.27	1114.12	1092.09	1170.58	1575.53	1125.6	0.485552	2.63366e-12	2.90034e-11	ZEB2	2	144364364	144524583	-	25058	protein_coding	zinc finger E-box binding homeobox 2 [Source:HGNC Symbol;Acc:HGNC:14881]	zf-C2H2
ENSG00000169554	93.4021	83.4811	68.8806	11.0562	17.8904	21.3697	81.9213	16.7721	2.2839	2.65068e-12	2.91646e-11	BBS2	16	56466836	56520283	-	8337	protein_coding	Bardet-Biedl syndrome 2 [Source:HGNC Symbol;Acc:HGNC:967]	-
ENSG00000125124	1233.39	1255.65	1104.74	793.494	827.624	824.711	1197.92	815.276	0.556032	2.70357e-12	2.97198e-11	PDE9A	21	42653636	42775509	+	5266	protein_coding	phosphodiesterase 9A [Source:HGNC Symbol;Acc:HGNC:8795]	-
ENSG00000160191	507.724	484.876	476.866	278.956	266.022	307.881	489.822	284.287	0.785177	2.72631e-12	2.99564e-11	ANKRD18DP	3	198053522	198080720	-	3449	transcribed_unprocessed_pseudogene	ankyrin repeat domain 18D, pseudogene [Source:HGNC Symbol;Acc:HGNC:28016]	-
ENSG00000226435	80.23	108.64	98.0224	28.0657	23.3353	21.3697	95.6307	24.2569	1.98235	2.77743e-12	3.05044e-11	EXT1	8	117794490	118111853	-	8325	protein_coding	exostosin glycosyltransferase 1 [Source:HGNC Symbol;Acc:HGNC:3512]	-
ENSG00000182197	494.552	471.153	475.541	265.349	296.358	279.389	480.416	280.365	0.776259	2.80783e-12	3.08106e-11	RAB11FIP5	2	73073382	73156721	-	7058	protein_coding	RAB11 family interacting protein 5 [Source:HGNC Symbol;Acc:HGNC:24845]	-
ENSG00000135631	811.88	824.518	679.534	480.519	463.594	493.877	771.977	479.33	0.689298	2.83331e-12	3.10625e-11	FKBP2	11	64241003	64244132	+	1608	protein_coding	FK506 binding protein 2 [Source:HGNC Symbol;Acc:HGNC:3718]	-
ENSG00000173486	1319.6	1394.02	1447.82	948.281	811.29	994.085	1387.15	917.885	0.595743	2.89491e-12	3.17094e-11	B3GALNT2	1	235449923	235504481	-	5702	protein_coding	beta-1,3-N-acetylgalactosaminyltransferase 2 [Source:HGNC Symbol;Acc:HGNC:28596]	-
ENSG00000162885	1010.66	934.302	829.217	567.268	627.719	558.777	924.726	584.588	0.662346	2.95846e-12	3.23766e-11	PSEN1	14	73136418	73223691	+	9947	protein_coding	presenilin 1 [Source:HGNC Symbol;Acc:HGNC:9508]	-
ENSG00000080815	2178.18	2090.46	1870.37	1473.88	1460.79	1432.56	2046.34	1455.74	0.492136	2.98076e-12	3.25914e-11	MYL6B	12	56152256	56159647	+	3259	protein_coding	myosin light chain 6B [Source:HGNC Symbol;Acc:HGNC:29823]	-
ENSG00000196465	1917.14	1856.02	1838.58	1274.01	1193.21	1428.6	1870.58	1298.61	0.526629	3.03132e-12	3.31295e-11	FBXO44	1	11654375	11663327	+	3527	protein_coding	F-box protein 44 [Source:HGNC Symbol;Acc:HGNC:24847]	-
ENSG00000132879	1034.61	1116.13	1058.38	740.765	669.722	745.564	1069.71	718.684	0.5745	3.12589e-12	3.41477e-11	HEBP1	12	12974864	13000273	-	3442	protein_coding	heme binding protein 1 [Source:HGNC Symbol;Acc:HGNC:17176]	-
ENSG00000013583	457.431	484.876	396.064	258.545	245.02	245.355	446.124	249.64	0.839992	3.21914e-12	3.51351e-11	MUL1	1	20499448	20508161	-	2438	protein_coding	mitochondrial E3 ubiquitin protein ligase 1 [Source:HGNC Symbol;Acc:HGNC:25762]	-
ENSG00000090432	908.874	933.158	961.68	623.399	640.164	624.469	934.571	629.344	0.569935	3.26163e-12	3.5583e-11	AL157392.3	10	13631143	13668445	+	15012	processed_transcript	novel transcript	-
ENSG00000239665	813.077	913.717	952.407	584.277	596.605	520.787	893.067	567.223	0.654392	3.5093e-12	3.82509e-11	SEC14L2	22	30396857	30425317	+	5985	protein_coding	SEC14 like lipid binding 2 [Source:HGNC Symbol;Acc:HGNC:10699]	-
ENSG00000100003	493.355	537.481	446.399	282.358	281.579	290.469	492.412	284.802	0.791623	3.55404e-12	3.87213e-11	CDHR1	10	84194635	84219621	+	7633	protein_coding	cadherin related family member 1 [Source:HGNC Symbol;Acc:HGNC:14550]	-
ENSG00000148600	91.0072	89.1989	83.4515	11.9067	21.7796	25.327	87.8859	19.6711	2.1531	3.68936e-12	4.01421e-11	AC092384.2	16	88881038	88887136	+	3057	antisense	uncharacterized LOC101927793 [Source:NCBI gene;Acc:101927793]	-
ENSG00000259881	89.8097	115.501	147.034	39.1219	26.4466	30.8673	117.448	32.1453	1.87017	3.80002e-12	4.13278e-11	EIF4BP6	7	104667749	104669576	+	1828	processed_pseudogene	eukaryotic translation initiation factor 4B pseudogene 6 [Source:HGNC Symbol;Acc:HGNC:37939]	-
ENSG00000197258	222.728	148.665	186.772	79.0943	66.1166	43.5308	186.055	62.9139	1.56614	4.0278e-12	4.37079e-11	UFSP2	4	185399540	185425985	-	2781	protein_coding	UFM1 specific peptidase 2 [Source:HGNC Symbol;Acc:HGNC:25640]	-
ENSG00000109775	586.757	537.481	564.291	337.639	348.473	345.872	562.843	343.995	0.709794	4.15279e-12	4.50443e-11	CFDP1	16	75293698	75433485	-	3317	protein_coding	craniofacial development protein 1 [Source:HGNC Symbol;Acc:HGNC:1873]	-
ENSG00000153774	1111.25	1007.49	992.146	688.886	651.054	727.36	1036.96	689.1	0.590017	4.16882e-12	4.51982e-11	HERPUD2	7	35632659	35695571	-	3246	protein_coding	HERPUD family member 2 [Source:HGNC Symbol;Acc:HGNC:21915]	-
ENSG00000122557	962.76	837.098	817.295	570.67	569.381	545.322	872.384	561.791	0.635553	4.23536e-12	4.58994e-11	SH3RF3	2	109129348	109504632	+	5803	protein_coding	SH3 domain containing ring finger 3 [Source:HGNC Symbol;Acc:HGNC:24699]	-
ENSG00000172985	221.531	204.7	226.511	85.8981	110.454	87.0616	217.581	94.4711	1.20101	4.29351e-12	4.64884e-11	SSH1	12	108778192	108857590	-	14537	protein_coding	slingshot protein phosphatase 1 [Source:HGNC Symbol;Acc:HGNC:30579]	-
ENSG00000084112	2089.57	1974.96	1744.53	1294.42	1407.89	1326.5	1936.35	1342.94	0.528508	4.39812e-12	4.7579e-11	SRSF6	20	43457928	43464247	+	4593	protein_coding	serine and arginine rich splicing factor 6 [Source:HGNC Symbol;Acc:HGNC:10788]	-
ENSG00000124193	4230.64	4238.09	4367.3	3282.84	3392.95	3317.84	4278.68	3331.21	0.360859	4.45962e-12	4.82229e-11	COX7A2L	2	42333546	42425088	-	5605	protein_coding	cytochrome c oxidase subunit 7A2 like [Source:HGNC Symbol;Acc:HGNC:2289]	-
ENSG00000115944	1355.53	1389.45	1172.3	847.925	885.185	909.398	1305.76	880.836	0.568918	4.56008e-12	4.92657e-11	TGFB1	19	41301587	41353911	-	3238	protein_coding	transforming growth factor beta 1 [Source:HGNC Symbol;Acc:HGNC:11766]	-
ENSG00000105329	3985.16	3968.21	3927.52	2940.95	2784.68	3170.62	3960.3	2965.42	0.417448	4.5622e-12	4.9267e-11	BAG3	10	119651370	119677819	+	2747	protein_coding	BCL2 associated athanogene 3 [Source:HGNC Symbol;Acc:HGNC:939]	-
ENSG00000151929	1239.37	1166.45	1178.92	783.289	741.284	877.739	1194.91	800.77	0.577445	4.58418e-12	4.94825e-11	LACTB	15	63121800	63142061	+	3972	protein_coding	lactamase beta [Source:HGNC Symbol;Acc:HGNC:16468]	-
ENSG00000103642	710.095	757.047	753.713	460.958	489.263	484.379	740.285	478.2	0.62995	4.66815e-12	5.03666e-11	NREP	5	111662621	111997464	-	9337	protein_coding	neuronal regeneration related protein [Source:HGNC Symbol;Acc:HGNC:16834]	-
ENSG00000134986	1598.61	1452.34	1437.22	1016.32	1057.09	1080.36	1496.06	1051.25	0.509089	4.7167e-12	5.08681e-11	CAMSAP3	19	7595902	7618304	+	4845	protein_coding	calmodulin regulated spectrin associated protein family member 3 [Source:HGNC Symbol;Acc:HGNC:29307]	-
ENSG00000076826	1183.09	1223.63	1225.28	844.523	710.17	855.578	1210.67	803.424	0.59202	4.72603e-12	5.09463e-11	THAP3	1	6624866	6635586	+	4072	protein_coding	THAP domain containing 3 [Source:HGNC Symbol;Acc:HGNC:20855]	THAP
ENSG00000041988	574.782	539.768	547.071	289.162	287.024	368.825	553.874	315.003	0.813666	4.80515e-12	5.17764e-11	CBLB	3	105655461	105869552	-	12269	protein_coding	Cbl proto-oncogene B [Source:HGNC Symbol;Acc:HGNC:1542]	-
ENSG00000114423	914.861	870.261	861.008	557.062	602.828	596.768	882.044	585.552	0.590777	5.08505e-12	5.46721e-11	PACSIN1	6	34466061	34535231	+	4807	protein_coding	protein kinase C and casein kinase substrate in neurons 1 [Source:HGNC Symbol;Acc:HGNC:8570]	-
ENSG00000124507	208.358	178.398	168.228	71.44	84.7848	67.2749	184.995	74.4999	1.3122	5.43783e-12	5.83882e-11	GBP5	1	89258950	89272804	-	8143	protein_coding	guanylate binding protein 5 [Source:HGNC Symbol;Acc:HGNC:19895]	-
ENSG00000154451	304.156	258.448	200.019	114.814	108.12	110.806	254.207	111.247	1.19522	5.55164e-12	5.95579e-11	MFSD10	4	2930561	2934859	-	3159	protein_coding	major facilitator superfamily domain containing 10 [Source:HGNC Symbol;Acc:HGNC:16894]	-
ENSG00000109736	1238.18	1228.2	1348.47	833.467	660.388	888.028	1271.62	793.961	0.67946	5.5817e-12	5.98517e-11	SEMA6B	19	4542593	4559808	-	4412	protein_coding	semaphorin 6B [Source:HGNC Symbol;Acc:HGNC:10739]	-
ENSG00000167680	450.246	593.516	551.045	267.9	277.69	326.877	531.602	290.822	0.869792	5.58391e-12	5.98517e-11	PROZ	13	113158654	113172383	+	1666	protein_coding	protein Z, vitamin K dependent plasma glycoprotein [Source:HGNC Symbol;Acc:HGNC:9460]	-
ENSG00000126231	104.179	120.075	132.463	41.6733	28.0023	38.782	118.906	36.1525	1.71937	5.66924e-12	6.0691e-11	CSGALNACT2	10	43138486	43185308	+	3730	protein_coding	chondroitin sulfate N-acetylgalactosaminyltransferase 2 [Source:HGNC Symbol;Acc:HGNC:24292]	-
ENSG00000169826	1767.45	1743.95	1666.38	1275.71	1218.1	1271.1	1725.93	1254.97	0.460304	5.79554e-12	6.19574e-11	LAYN	11	111540280	111561745	+	3144	protein_coding	layilin [Source:HGNC Symbol;Acc:HGNC:29471]	-
ENSG00000204381	71.8478	66.3274	64.9067	11.9067	12.4455	14.2464	67.694	12.8662	2.39457	5.90783e-12	6.31028e-11	FAM3A	X	154506159	154516242	-	5098	protein_coding	family with sequence similarity 3 member A [Source:HGNC Symbol;Acc:HGNC:13749]	-
ENSG00000071889	923.244	916.004	977.575	594.483	585.715	671.166	938.941	617.121	0.60468	5.9118e-12	6.31176e-11	MAFG	17	81918270	81927714	-	5220	protein_coding	MAF bZIP transcription factor G [Source:HGNC Symbol;Acc:HGNC:6781]	TF_bZIP
ENSG00000197063	2259.61	2147.64	2230.67	1612.5	1675.47	1658.92	2212.64	1648.96	0.423838	5.94567e-12	6.34516e-11	TSC1	9	132891348	132946874	-	17600	protein_coding	TSC complex subunit 1 [Source:HGNC Symbol;Acc:HGNC:12362]	-
ENSG00000165699	2015.33	1866.32	1855.8	1396.48	1386.89	1408.81	1912.48	1397.4	0.452904	5.96802e-12	6.36624e-11	OAZ2	15	64687573	64703281	-	7671	protein_coding	ornithine decarboxylase antizyme 2 [Source:HGNC Symbol;Acc:HGNC:8096]	-
ENSG00000180304	2100.35	2001.26	1900.84	1439.86	1474.79	1474.51	2000.82	1463.05	0.451979	5.99135e-12	6.38833e-11	ARHGAP23	17	38419280	38512392	+	8133	protein_coding	Rho GTPase activating protein 23 [Source:HGNC Symbol;Acc:HGNC:29293]	-
ENSG00000275832	898.097	843.959	913.993	593.632	580.27	599.933	885.35	591.279	0.58179	6.11562e-12	6.51234e-11	SLC22A18	11	2899721	2925246	+	5316	protein_coding	solute carrier family 22 member 18 [Source:HGNC Symbol;Acc:HGNC:10964]	-
ENSG00000110628	748.414	760.478	818.62	479.669	345.362	495.46	775.837	440.163	0.818091	6.28756e-12	6.68671e-11	FYB1	5	39105255	39274528	-	8850	protein_coding	FYN binding protein 1 [Source:HGNC Symbol;Acc:HGNC:4036]	-
ENSG00000082074	3108.61	2814.34	2634.68	1840.43	2175.63	1901.11	2852.55	1972.39	0.532352	6.35779e-12	6.75553e-11	SEPHS2	16	30443631	30446181	-	2551	protein_coding	selenophosphate synthetase 2 [Source:HGNC Symbol;Acc:HGNC:19686]	-
ENSG00000179918	2917.02	2802.91	2738	2102.38	2123.51	2178.12	2819.31	2134.67	0.40148	6.39168e-12	6.78859e-11	ARHGAP12	10	31805404	31928876	-	5938	protein_coding	Rho GTPase activating protein 12 [Source:HGNC Symbol;Acc:HGNC:16348]	-
ENSG00000165322	516.106	468.866	479.515	289.162	297.136	281.763	488.163	289.354	0.754454	6.6324e-12	7.03207e-11	SELPLG	12	108622277	108633959	-	2494	protein_coding	selectin P ligand [Source:HGNC Symbol;Acc:HGNC:10722]	-
ENSG00000110876	2239.26	2172.79	1867.72	1447.51	1397	1525.16	2093.26	1456.56	0.524054	6.65992e-12	7.05514e-11	TLR6	4	38823715	38856817	-	6035	protein_coding	toll like receptor 6 [Source:HGNC Symbol;Acc:HGNC:16711]	-
ENSG00000174130	123.339	122.363	120.541	28.0657	45.8927	40.3649	122.081	38.1078	1.67516	6.79791e-12	7.1982e-11	AL021368.2	6	57908560	57913911	-	5352	lincRNA	novel transcript	-
ENSG00000272316	324.512	297.33	313.937	151.385	172.681	161.46	311.926	161.842	0.945243	6.88276e-12	7.27861e-11	SLC12A7	5	1050376	1112035	-	5984	protein_coding	solute carrier family 12 member 7 [Source:HGNC Symbol;Acc:HGNC:10915]	-
ENSG00000113504	11670.5	12117.3	12084.6	9850.22	8694.72	9102.68	11957.5	9215.87	0.375823	6.90735e-12	7.30146e-11	AC005551.1	19	3482804	3483446	-	493	protein_coding	novel protein	-
ENSG00000284638	31.134	52.6045	58.2836	3.4019	3.88921	3.16588	47.3407	3.48566	3.76023	7.05555e-12	7.45168e-11	SMAP2	1	40344850	40423326	+	3631	protein_coding	small ArfGAP2 [Source:HGNC Symbol;Acc:HGNC:25082]	-
ENSG00000084070	3064.31	2985.88	2793.64	2117.69	2236.3	2252.52	2947.94	2202.17	0.421017	7.11495e-12	7.51118e-11	CTNNB1	3	41194741	41260096	+	11927	protein_coding	catenin beta 1 [Source:HGNC Symbol;Acc:HGNC:2514]	-
ENSG00000168036	3385.23	3298.07	3104.93	2349.87	2550.55	2432.98	3262.74	2444.46	0.416721	7.16781e-12	7.56372e-11	CSRP2	12	76858715	76879060	-	5873	protein_coding	cysteine and glycine rich protein 2 [Source:HGNC Symbol;Acc:HGNC:2470]	-
ENSG00000175183	126.931	91.4861	78.153	14.4581	31.8915	18.9953	98.8567	21.7816	2.1773	7.34677e-12	7.74589e-11	PMS2CL	7	6710128	6753862	+	3879	transcribed_unprocessed_pseudogene	PMS2 C-terminal like pseudogene [Source:HGNC Symbol;Acc:HGNC:30061]	-
ENSG00000187953	1307.63	1387.16	1465.04	968.692	937.3	1004.37	1386.61	970.122	0.514769	7.44348e-12	7.8411e-11	IFT80	3	160256986	160399880	-	7175	protein_coding	intraflagellar transport 80 [Source:HGNC Symbol;Acc:HGNC:29262]	-
ENSG00000068885	598.731	691.864	650.392	420.135	403.7	371.99	646.996	398.609	0.699572	7.45791e-12	7.84955e-11	RPS19	19	41859918	41872926	+	3799	protein_coding	ribosomal protein S19 [Source:HGNC Symbol;Acc:HGNC:10402]	-
ENSG00000105372	19451.6	19180.1	18220.3	14656.3	14200.3	15613.3	18950.6	14823.3	0.354452	7.62452e-12	8.01458e-11	CLEC12A	12	9951316	9995694	+	3250	protein_coding	C-type lectin domain family 12 member A [Source:HGNC Symbol;Acc:HGNC:31713]	-
ENSG00000172322	52.6884	56.0352	39.7388	0.850476	0.777842	1.58294	49.4875	1.07042	5.52949	7.7071e-12	8.09791e-11	STK25	2	241492674	241509730	-	7584	protein_coding	serine/threonine kinase 25 [Source:HGNC Symbol;Acc:HGNC:11404]	-
ENSG00000115694	2939.77	2964.15	3001.61	2252.06	2020.06	2300.8	2968.51	2190.97	0.438289	7.83711e-12	8.23098e-11	KIF13B	8	29067279	29263124	-	11112	protein_coding	kinesin family member 13B [Source:HGNC Symbol;Acc:HGNC:14405]	-
ENSG00000197892	905.282	863.4	804.049	580.875	553.046	565.9	857.577	566.607	0.599021	8.25424e-12	8.65794e-11	TM6SF1	15	83107407	83144854	+	2661	protein_coding	transmembrane 6 superfamily member 1 [Source:HGNC Symbol;Acc:HGNC:11860]	-
ENSG00000136404	439.469	442.564	441.101	261.096	258.244	256.436	441.045	258.592	0.770384	8.28611e-12	8.68764e-11	IRS2	13	109752698	109786568	-	8138	protein_coding	insulin receptor substrate 2 [Source:HGNC Symbol;Acc:HGNC:6126]	-
ENSG00000185950	215.543	177.254	157.631	79.0943	70.7837	71.2322	183.476	73.7034	1.31854	8.3082e-12	8.70708e-11	AC005077.4	7	76071469	76074963	-	3495	processed_pseudogene	hypothetical protein LOC285908 (LOC285908) pseudogene	-
ENSG00000230882	143.696	142.947	177.5	60.3838	52.1154	60.9431	154.714	57.8141	1.41857	8.51816e-12	8.91949e-11	PINK1	1	20633455	20651511	+	4836	protein_coding	PTEN induced putative kinase 1 [Source:HGNC Symbol;Acc:HGNC:14581]	-
ENSG00000158828	658.604	687.289	609.329	406.528	423.924	400.483	651.741	410.312	0.668605	8.67136e-12	9.07603e-11	G6PD	X	154531390	154547572	-	3995	protein_coding	glucose-6-phosphate dehydrogenase [Source:HGNC Symbol;Acc:HGNC:4057]	-
ENSG00000160211	1195.07	1281.95	1208.06	820.71	770.064	906.232	1228.36	832.335	0.561877	9.34835e-12	9.77009e-11	GPR179	17	38325530	38343847	-	8182	protein_coding	G protein-coupled receptor 179 [Source:HGNC Symbol;Acc:HGNC:31371]	-
ENSG00000277399	95.797	89.1989	111.269	22.9629	30.3359	28.4929	98.7549	27.2639	1.85149	9.39892e-12	9.81656e-11	ISG20	15	88636153	88656483	+	7363	protein_coding	interferon stimulated exonuclease gene 20 [Source:HGNC Symbol;Acc:HGNC:6130]	-
ENSG00000172183	817.867	824.518	774.907	535.8	476.817	550.862	805.764	521.16	0.629643	9.52584e-12	9.94064e-11	NDUFB5	3	179604690	179627647	+	5871	protein_coding	NADH:ubiquinone oxidoreductase subunit B5 [Source:HGNC Symbol;Acc:HGNC:7700]	-
ENSG00000136521	1553.11	1419.18	1388.21	1012.92	913.965	1061.36	1453.5	996.081	0.545728	9.74405e-12	1.0164e-10	AEBP1	7	44104361	44114562	+	4955	protein_coding	AE binding protein 1 [Source:HGNC Symbol;Acc:HGNC:303]	-
ENSG00000106624	1666.87	1897.19	1929.98	1295.28	1068.76	1297.22	1831.35	1220.42	0.585687	9.78654e-12	1.0204e-10	VAMP5	2	85584408	85593412	+	819	protein_coding	vesicle associated membrane protein 5 [Source:HGNC Symbol;Acc:HGNC:12646]	-
ENSG00000168899	1505.21	1610.16	1540.54	1114.97	1092.09	1149.21	1551.97	1118.76	0.47248	9.88377e-12	1.02966e-10	CLPTM1L	5	1317744	1345099	-	6557	protein_coding	CLPTM1 like [Source:HGNC Symbol;Acc:HGNC:24308]	-
ENSG00000049656	6266.32	6183.32	5921.08	4809.44	4448.48	4887.32	6123.57	4715.08	0.377348	9.88991e-12	1.02986e-10	HP1BP3	1	20742661	20787323	-	7442	protein_coding	heterochromatin protein 1 binding protein 3 [Source:HGNC Symbol;Acc:HGNC:24973]	-
ENSG00000127483	7761.95	7336.04	7162.26	5467.71	5962.94	5761.1	7420.08	5730.58	0.372739	1.06346e-11	1.10647e-10	ATP6V0E1	5	172983757	173035445	+	1623	protein_coding	ATPase H+ transporting V0 subunit e1 [Source:HGNC Symbol;Acc:HGNC:863]	-
ENSG00000113732	3142.14	2976.73	2776.42	2134.7	2117.29	2293.68	2965.1	2181.89	0.442873	1.10213e-11	1.14622e-10	RECK	9	36036433	36124451	+	6045	protein_coding	reversion inducing cysteine rich protein with kazal motifs [Source:HGNC Symbol;Acc:HGNC:11345]	-
ENSG00000122707	501.737	457.43	471.567	287.461	282.357	281.763	476.912	283.86	0.748595	1.12911e-11	1.17223e-10	CCSAP	1	229321005	229343294	-	6263	protein_coding	centriole, cilia and spindle associated protein [Source:HGNC Symbol;Acc:HGNC:29578]	-
ENSG00000154429	1111.25	1140.15	1072.95	714.4	804.289	756.644	1108.11	758.444	0.546927	1.12954e-11	1.17223e-10	PLEKHF2	8	95133804	95156684	+	3137	protein_coding	pleckstrin homology and FYVE domain containing 2 [Source:HGNC Symbol;Acc:HGNC:20757]	-
ENSG00000175895	865.765	819.944	753.713	517.94	551.49	519.204	813.141	529.545	0.61942	1.14752e-11	1.18989e-10	TBL1X	X	9463295	9741037	+	9092	protein_coding	transducin beta like 1 X-linked [Source:HGNC Symbol;Acc:HGNC:11585]	-
ENSG00000101849	821.459	811.939	691.456	493.276	503.264	487.545	774.951	494.695	0.649025	1.18884e-11	1.23169e-10	RPL15	3	23916545	23924374	+	7222	protein_coding	ribosomal protein L15 [Source:HGNC Symbol;Acc:HGNC:10306]	-
ENSG00000174748	23727.7	22005.8	20301.2	16153.1	16343.2	17439.2	22011.6	16645.2	0.403226	1.2255e-11	1.26806e-10	TMTC2	12	82686880	83134870	+	8323	protein_coding	transmembrane and tetratricopeptide repeat containing 2 [Source:HGNC Symbol;Acc:HGNC:25440]	-
ENSG00000179104	182.014	237.864	259.627	100.356	101.12	94.1848	226.502	98.5535	1.19913	1.23855e-11	1.28102e-10	ANXA4	2	69644425	69827100	+	11048	protein_coding	annexin A4 [Source:HGNC Symbol;Acc:HGNC:542]	-
ENSG00000196975	384.385	343.073	343.078	189.656	187.46	205.782	356.846	194.299	0.877147	1.26755e-11	1.30991e-10	WDFY3	4	84669610	84966391	-	16856	protein_coding	WD repeat and FYVE domain containing 3 [Source:HGNC Symbol;Acc:HGNC:20751]	-
ENSG00000163625	1020.24	936.589	879.553	521.342	674.389	496.251	945.46	563.994	0.745131	1.27559e-11	1.31766e-10	TMEM161B	5	88189633	88269476	-	9598	protein_coding	transmembrane protein 161B [Source:HGNC Symbol;Acc:HGNC:28483]	-
ENSG00000164180	1301.64	1169.88	1182.89	822.411	885.962	784.346	1218.14	830.906	0.551856	1.28747e-11	1.32937e-10	CACNB3	12	48813794	48828941	+	7153	protein_coding	calcium voltage-gated channel auxiliary subunit beta 3 [Source:HGNC Symbol;Acc:HGNC:1403]	-
ENSG00000167535	1838.11	1829.72	1816.06	1376.07	1159.76	1329.67	1827.96	1288.5	0.505101	1.37113e-11	1.41456e-10	POU4F1	13	78598362	78603560	-	4547	protein_coding	POU class 4 homeobox 1 [Source:HGNC Symbol;Acc:HGNC:9218]	Pou
ENSG00000152192	951.983	1143.58	998.769	676.129	591.16	709.156	1031.44	658.815	0.647742	1.45517e-11	1.5e-10	PNPLA6	19	7534004	7561764	+	7172	protein_coding	patatin like phospholipase domain containing 6 [Source:HGNC Symbol;Acc:HGNC:16268]	-
ENSG00000032444	2418.87	2375.21	2430.69	1825.97	1553.35	1803.76	2408.26	1727.69	0.479401	1.46405e-11	1.50852e-10	DPEP2	16	67987394	68000586	-	3498	protein_coding	dipeptidase 2 [Source:HGNC Symbol;Acc:HGNC:23028]	-
ENSG00000167261	277.811	242.438	272.873	122.469	98.786	144.047	264.374	121.767	1.11818	1.48505e-11	1.52951e-10	CAPN10	2	240586716	240617705	+	7474	protein_coding	calpain 10 [Source:HGNC Symbol;Acc:HGNC:1477]	-
ENSG00000142330	1459.71	1540.4	1577.63	1115.82	1014.31	1116.76	1525.91	1082.3	0.495582	1.49122e-11	1.53522e-10	RPS14	5	150442635	150449756	-	5099	protein_coding	ribosomal protein S14 [Source:HGNC Symbol;Acc:HGNC:10387]	-
ENSG00000164587	25540.7	25010	23608.8	19248.8	19544.8	20290.9	24719.8	19694.9	0.327905	1.50132e-11	1.54376e-10	AMBRA1	11	46396414	46594125	-	7673	protein_coding	autophagy and beclin 1 regulator 1 [Source:HGNC Symbol;Acc:HGNC:25990]	-
ENSG00000110497	1290.86	1237.35	1205.41	865.785	851.737	910.189	1244.54	875.904	0.507071	1.51854e-11	1.56007e-10	TPI1P1	1	76699789	76700538	+	750	processed_pseudogene	triosephosphate isomerase 1 pseudogene 1 [Source:HGNC Symbol;Acc:HGNC:35449]	-
ENSG00000226415	172.435	174.967	178.825	74.8419	77.7842	68.8578	175.409	73.828	1.24818	1.52689e-11	1.56799e-10	FZD7	2	202034587	202038445	+	3859	protein_coding	frizzled class receptor 7 [Source:HGNC Symbol;Acc:HGNC:4045]	-
ENSG00000155760	202.371	198.982	140.411	62.9352	77.0064	70.4407	180.588	70.1275	1.36634	1.53229e-11	1.57222e-10	SEL1L	14	81471549	81533861	-	9559	protein_coding	SEL1L, ERAD E3 ligase adaptor subunit [Source:HGNC Symbol;Acc:HGNC:10717]	-
ENSG00000071537	4001.92	3689.18	3500.99	2417.9	2934.8	2386.28	3730.7	2579.66	0.532238	1.59141e-11	1.63151e-10	APOL2	22	36226203	36239954	-	3484	protein_coding	apolipoprotein L2 [Source:HGNC Symbol;Acc:HGNC:619]	-
ENSG00000128335	665.789	759.335	696.754	432.892	462.816	459.843	707.293	451.851	0.646624	1.60134e-11	1.641e-10	COL18A1	21	45405137	45513720	+	8525	protein_coding	collagen type XVIII alpha 1 chain [Source:HGNC Symbol;Acc:HGNC:2195]	-
ENSG00000182871	294.576	279.033	305.989	149.684	131.455	163.834	293.199	148.324	0.982648	1.62936e-11	1.66902e-10	ZBTB43	9	126805006	126838210	+	7052	protein_coding	zinc finger and BTB domain containing 43 [Source:HGNC Symbol;Acc:HGNC:17908]	ZBTB
ENSG00000169155	1088.49	1007.49	1084.87	734.811	738.95	725.777	1060.28	733.18	0.531649	1.63446e-11	1.67355e-10	DGKD	2	233354507	233472104	+	9771	protein_coding	diacylglycerol kinase delta [Source:HGNC Symbol;Acc:HGNC:2851]	-
ENSG00000077044	1854.87	1881.18	1869.05	1383.72	1418.01	1366.87	1868.37	1389.53	0.427143	1.67284e-11	1.71213e-10	SH3PXD2B	5	172325000	172454523	-	8242	protein_coding	SH3 and PX domains 2B [Source:HGNC Symbol;Acc:HGNC:29242]	-
ENSG00000174705	447.851	459.718	411.959	249.19	274.578	221.611	439.843	248.46	0.824824	1.73926e-11	1.77788e-10	TNKS	8	9555914	9782346	+	14186	protein_coding	tankyrase [Source:HGNC Symbol;Acc:HGNC:11941]	-
ENSG00000173273	2324.27	2202.53	2086.29	1562.32	1698.81	1531.49	2204.36	1597.54	0.464739	1.76137e-11	1.79973e-10	NBAS	2	15166909	15561330	-	8948	protein_coding	neuroblastoma amplified sequence [Source:HGNC Symbol;Acc:HGNC:15625]	-
ENSG00000151779	1486.05	1350.56	1223.96	839.42	986.304	797.801	1353.52	874.508	0.63049	1.79028e-11	1.82775e-10	HPS4	22	26443423	26483837	-	10782	protein_coding	HPS4, biogenesis of lysosomal organelles complex 3 subunit 2 [Source:HGNC Symbol;Acc:HGNC:15844]	-
ENSG00000100099	2010.54	1880.04	1903.49	1459.42	1408.67	1417.52	1931.36	1428.54	0.435269	1.80055e-11	1.83746e-10	PTPRG	3	61561569	62297613	+	14629	protein_coding	protein tyrosine phosphatase, receptor type G [Source:HGNC Symbol;Acc:HGNC:9671]	-
ENSG00000144724	58.6757	67.471	71.5299	11.0562	16.3347	7.91469	65.8922	11.7685	2.48128	1.84064e-11	1.87603e-10	PLEKHA4	19	48837097	48868632	-	3851	protein_coding	pleckstrin homology domain containing A4 [Source:HGNC Symbol;Acc:HGNC:14339]	-
ENSG00000105559	155.67	164.675	148.358	66.3371	60.6717	59.3602	156.234	62.123	1.33269	1.87213e-11	1.90654e-10	PTPRA	20	2864184	3039076	+	4469	protein_coding	protein tyrosine phosphatase, receptor type A [Source:HGNC Symbol;Acc:HGNC:9664]	-
ENSG00000132670	2267.99	2179.66	2111.46	1564.88	1698.81	1572.65	2186.37	1612.11	0.439638	1.95378e-11	1.98638e-10	DNAJB9	7	108569568	108574850	+	2837	protein_coding	DnaJ heat shock protein family (Hsp40) member B9 [Source:HGNC Symbol;Acc:HGNC:6968]	-
ENSG00000128590	843.014	738.75	653.041	432.892	465.15	474.881	744.935	457.641	0.703682	2.00231e-11	2.0332e-10	FEM1C	5	115520908	115544894	-	5816	protein_coding	fem-1 homolog C [Source:HGNC Symbol;Acc:HGNC:16933]	-
ENSG00000145780	1266.92	1128.71	1074.27	787.541	807.4	759.81	1156.63	784.917	0.559921	2.00738e-11	2.0375e-10	RNF19A	8	100257060	100336218	-	6031	protein_coding	ring finger protein 19A, RBR E3 ubiquitin protein ligase [Source:HGNC Symbol;Acc:HGNC:13432]	-
ENSG00000034677	1392.65	1251.07	1242.5	862.383	950.523	868.241	1295.41	893.716	0.535435	2.06381e-11	2.09303e-10	ACAD8	11	134253495	134265855	+	7174	protein_coding	acyl-CoA dehydrogenase family member 8 [Source:HGNC Symbol;Acc:HGNC:87]	-
ENSG00000151498	3316.97	3208.87	3098.3	2456.18	2513.21	2408.44	3208.05	2459.27	0.383703	2.07379e-11	2.10229e-10	LNPK	2	175923892	176002839	-	9122	protein_coding	lunapark, ER junction formation factor [Source:HGNC Symbol;Acc:HGNC:21610]	-
ENSG00000144320	2229.68	2075.59	1812.09	1353.11	1490.35	1396.15	2039.12	1413.2	0.529515	2.1877e-11	2.21592e-10	ABHD4	14	22598237	22613215	+	4070	protein_coding	abhydrolase domain containing 4 [Source:HGNC Symbol;Acc:HGNC:20154]	-
ENSG00000100439	832.237	857.682	727.22	523.893	491.596	542.156	805.713	519.215	0.635556	2.32583e-11	2.35292e-10	IFNGR1	6	137197484	137219449	-	3277	protein_coding	interferon gamma receptor 1 [Source:HGNC Symbol;Acc:HGNC:5439]	-
ENSG00000027697	1241.77	1055.52	1080.9	762.027	775.509	750.313	1126.06	762.616	0.562356	2.38555e-11	2.41134e-10	TESK1	9	35605305	35610041	+	3298	protein_coding	testis associated actin remodelling kinase 1 [Source:HGNC Symbol;Acc:HGNC:11731]	-
ENSG00000107140	2385.35	2473.56	2385.65	1774.09	1449.12	1802.97	2414.85	1675.39	0.5279	2.46971e-11	2.49436e-10	RAB7A	3	128726122	128814796	+	2717	protein_coding	RAB7A, member RAS oncogene family [Source:HGNC Symbol;Acc:HGNC:9788]	-
ENSG00000075785	5466.42	5101.49	4938.21	3924.95	4058.78	4008	5168.71	3997.24	0.370933	2.48885e-11	2.51265e-10	CHD6	20	41402101	41618494	-	14126	protein_coding	chromodomain helicase DNA binding protein 6 [Source:HGNC Symbol;Acc:HGNC:19057]	-
ENSG00000124177	2912.23	2578.76	2735.36	1886.36	2126.62	1981.84	2742.12	1998.27	0.456086	2.60764e-11	2.63041e-10	CD99L2	X	150766337	150898816	-	5762	protein_coding	CD99 molecule like 2 [Source:HGNC Symbol;Acc:HGNC:18237]	-
ENSG00000102181	1278.89	1291.1	1270.32	944.029	864.183	919.687	1280.1	909.299	0.493959	2.6352e-11	2.65711e-10	ZNF394	7	99486519	99500324	-	3505	protein_coding	zinc finger protein 394 [Source:HGNC Symbol;Acc:HGNC:18832]	zf-C2H2
ENSG00000160908	971.142	993.768	1076.92	698.241	686.057	703.616	1013.94	695.971	0.542057	2.71968e-11	2.74004e-10	BRI3	7	98252379	98310441	+	5139	protein_coding	brain protein I3 [Source:HGNC Symbol;Acc:HGNC:1109]	-
ENSG00000164713	670.579	853.108	780.206	514.538	444.148	454.303	767.964	470.996	0.706415	2.75272e-11	2.77218e-10	PDIA3	15	43746392	43773279	+	4240	protein_coding	protein disulfide isomerase family A member 3 [Source:HGNC Symbol;Acc:HGNC:4606]	-
ENSG00000167004	4440.19	4268.97	4017.59	3022.59	3123.81	3391.44	4242.25	3179.28	0.416266	2.78237e-11	2.80089e-10	MED16	19	867630	893218	-	4222	protein_coding	mediator complex subunit 16 [Source:HGNC Symbol;Acc:HGNC:17556]	-
ENSG00000175221	1620.17	1603.29	1612.07	1176.21	1090.53	1222.03	1611.84	1162.92	0.471107	2.78366e-11	2.80104e-10	LINC02580	2	43097746	43102691	-	952	lincRNA	long intergenic non-protein coding RNA 2580 [Source:HGNC Symbol;Acc:HGNC:53751]	-
ENSG00000230587	40.7137	53.7481	42.3881	6.80381	2.33353	3.16588	45.6166	4.10107	3.49569	2.78697e-11	2.80323e-10	IL6ST	5	55935095	55994993	-	9292	protein_coding	interleukin 6 signal transducer [Source:HGNC Symbol;Acc:HGNC:6021]	-
ENSG00000134352	969.945	957.173	886.176	568.969	677.501	602.308	937.765	616.259	0.605613	2.86749e-11	2.88066e-10	P2RX4	12	121209857	121234106	+	8159	protein_coding	purinergic receptor P2X 4 [Source:HGNC Symbol;Acc:HGNC:8535]	-
ENSG00000135124	658.604	668.992	696.754	421.836	437.147	451.929	674.783	436.971	0.626031	2.89754e-11	2.90966e-10	ZNF574	19	42068477	42081549	+	4666	protein_coding	zinc finger protein 574 [Source:HGNC Symbol;Acc:HGNC:26166]	zf-C2H2
ENSG00000105732	740.032	679.284	743.116	400.574	461.261	491.502	720.811	451.112	0.674515	2.91477e-11	2.92456e-10	DOCK9	13	98793429	99086625	-	14816	protein_coding	dedicator of cytokinesis 9 [Source:HGNC Symbol;Acc:HGNC:14132]	-
ENSG00000088387	373.608	356.796	419.907	203.264	231.797	194.701	383.437	209.921	0.866889	2.94303e-11	2.95171e-10	TCF25	16	89873570	89913627	+	7967	protein_coding	transcription factor 25 [Source:HGNC Symbol;Acc:HGNC:29181]	Others
ENSG00000141002	3157.71	3224.88	3398.99	2528.47	2207.52	2482.84	3260.53	2406.27	0.438291	2.95275e-11	2.96024e-10	SURF6	9	133328774	133336398	-	4626	protein_coding	surfeit 6 [Source:HGNC Symbol;Acc:HGNC:11478]	-
ENSG00000148296	2360.2	2323.75	2186.96	1692.45	1695.7	1761.81	2290.3	1716.65	0.41635	2.96238e-11	2.96868e-10	FAM50A	X	154444126	154450654	+	2567	protein_coding	family with sequence similarity 50 member A [Source:HGNC Symbol;Acc:HGNC:18786]	-
ENSG00000071859	1816.55	1686.77	1743.21	1253.6	1206.43	1336.79	1748.85	1265.61	0.466462	3.03135e-11	3.03656e-10	COPA	1	160288686	160343400	-	7723	protein_coding	coatomer protein complex subunit alpha [Source:HGNC Symbol;Acc:HGNC:2230]	-
ENSG00000122218	5467.61	5166.68	4679.91	3755.7	3931.22	3819.63	5104.73	3835.52	0.412721	3.04686e-11	3.05085e-10	ZNF687	1	151281618	151292180	+	6349	protein_coding	zinc finger protein 687 [Source:HGNC Symbol;Acc:HGNC:29277]	zf-C2H2
ENSG00000143373	1125.61	1214.48	1133.88	801.149	755.285	846.872	1157.99	801.102	0.532142	3.11619e-11	3.11645e-10	MGMT	10	129467184	129768007	+	3557	protein_coding	O-6-methylguanine-DNA methyltransferase [Source:HGNC Symbol;Acc:HGNC:7059]	-
ENSG00000170430	498.144	553.491	435.802	294.265	273.023	296.801	495.813	288.029	0.786002	3.13225e-11	3.12867e-10	STRIP1	1	110031577	110074641	+	7352	protein_coding	striatin interacting protein 1 [Source:HGNC Symbol;Acc:HGNC:25916]	-
ENSG00000143093	1396.24	1365.43	1503.45	1030.78	1011.97	1014.66	1421.71	1019.14	0.479536	3.14551e-11	3.14064e-10	QRICH2	17	76274049	76307998	-	5775	protein_coding	glutamine rich 2 [Source:HGNC Symbol;Acc:HGNC:25326]	-
ENSG00000129646	577.177	644.977	627.873	417.584	326.694	368.033	616.676	370.77	0.73532	3.17533e-11	3.16912e-10	AL590867.2	6	153282287	153282733	-	447	processed_pseudogene	60S ribosomal protein L27a (RPL27A) pseudogene	-
ENSG00000218426	314.933	285.894	291.418	130.123	118.232	176.498	297.415	141.617	1.07009	3.18197e-11	3.17316e-10	VPS35L	16	19555240	19706793	+	9767	protein_coding	VPS35 endosomal protein sorting factor like [Source:HGNC Symbol;Acc:HGNC:24641]	-
ENSG00000103544	977.129	922.866	855.709	637.007	611.384	605.474	918.568	617.955	0.573026	3.18704e-11	3.17563e-10	JPT1	17	75135248	75168281	-	3414	protein_coding	Jupiter microtubule associated homolog 1 [Source:HGNC Symbol;Acc:HGNC:14569]	-
ENSG00000189159	4514.43	4616.62	4387.17	3488.65	3383.61	3639.97	4506.07	3504.08	0.363078	3.24258e-11	3.22704e-10	ABI2	2	203328219	203447723	+	23331	protein_coding	abl interactor 2 [Source:HGNC Symbol;Acc:HGNC:24011]	-
ENSG00000138443	2212.91	2258.56	2205.5	1631.21	1731.48	1671.58	2225.66	1678.09	0.407343	3.2956e-11	3.27847e-10	ZNF562	19	9641808	9675086	-	13007	protein_coding	zinc finger protein 562 [Source:HGNC Symbol;Acc:HGNC:25950]	zf-C2H2
ENSG00000171466	528.081	530.619	520.579	335.088	325.916	319.753	526.426	326.919	0.687797	3.35366e-11	3.33217e-10	MTR	1	236795281	236903981	+	11374	protein_coding	5-methyltetrahydrofolate-homocysteine methyltransferase [Source:HGNC Symbol;Acc:HGNC:7468]	-
ENSG00000116984	2897.86	2789.18	2645.28	1945.04	2200.52	1889.24	2777.44	2011.6	0.465498	3.38061e-11	3.35757e-10	RBM39	20	35701347	35742312	-	11936	protein_coding	RNA binding motif protein 39 [Source:HGNC Symbol;Acc:HGNC:15923]	-
ENSG00000131051	9105.51	9068.56	8459.07	7097.22	7057.36	7048.03	8877.71	7067.54	0.329206	3.43864e-11	3.41106e-10	HLA-DRB5	6	32517343	32530287	-	1260	protein_coding	major histocompatibility complex, class II, DR beta 5 [Source:HGNC Symbol;Acc:HGNC:4953]	-
ENSG00000198502	220.333	162.388	168.228	73.9914	70.0058	81.5213	183.65	75.1728	1.28911	3.44913e-11	3.4187e-10	NFATC1	18	79395856	79529325	+	9068	protein_coding	nuclear factor of activated T cells 1 [Source:HGNC Symbol;Acc:HGNC:7775]	RHD
ENSG00000131196	790.325	793.642	780.206	503.482	471.372	561.151	788.058	512.002	0.622327	3.49712e-11	3.46486e-10	AL390719.1	1	1059734	1069355	+	2171	transcribed_unprocessed_pseudogene	uncharacterized LOC100288175 [Source:NCBI gene;Acc:100288175]	-
ENSG00000217801	404.742	449.425	443.75	262.797	232.575	258.019	432.639	251.13	0.785302	3.51195e-11	3.47815e-10	ZNF852	3	44494847	44510636	-	4480	protein_coding	zinc finger protein 852 [Source:HGNC Symbol;Acc:HGNC:27713]	zf-C2H2
ENSG00000178917	610.706	516.896	480.84	311.274	311.915	326.877	536.147	316.689	0.760486	3.58806e-11	3.55209e-10	CYB5R3	22	42617840	42649568	-	5973	protein_coding	cytochrome b5 reductase 3 [Source:HGNC Symbol;Acc:HGNC:2873]	-
ENSG00000100243	2603.28	2561.61	2503.55	1828.52	1747.03	2034.87	2556.15	1870.14	0.450943	3.83831e-11	3.7937e-10	OSER1	20	44196496	44210791	-	1712	protein_coding	oxidative stress responsive serine rich 1 [Source:HGNC Symbol;Acc:HGNC:16105]	-
ENSG00000132823	1166.33	1069.24	996.12	705.895	772.397	700.45	1077.23	726.248	0.569233	4.16977e-11	4.11301e-10	KIAA1614	1	180913154	180951614	+	10195	protein_coding	KIAA1614 [Source:HGNC Symbol;Acc:HGNC:29327]	-
ENSG00000135835	159.263	168.106	194.72	70.5895	80.8956	62.526	174.029	71.3371	1.2842	4.22906e-11	4.16813e-10	UBE2Z	17	48908369	48929056	+	5753	protein_coding	ubiquitin conjugating enzyme E2 Z [Source:HGNC Symbol;Acc:HGNC:25847]	-
ENSG00000159202	2855.95	2877.24	2857.22	2137.25	2208.29	2265.18	2863.47	2203.58	0.377788	4.2893e-11	4.22402e-10	TSPAN17	5	176647387	176659054	+	5215	protein_coding	tetraspanin 17 [Source:HGNC Symbol;Acc:HGNC:13594]	-
ENSG00000048140	1434.56	1263.65	1332.58	927.019	851.737	990.919	1343.6	923.225	0.541322	4.31841e-11	4.24935e-10	PRPF8	17	1650629	1684882	-	11355	protein_coding	pre-mRNA processing factor 8 [Source:HGNC Symbol;Acc:HGNC:17340]	-
ENSG00000174231	8152.33	7651.67	7436.46	5719.45	6309.86	5886.15	7746.82	5971.82	0.375436	4.33568e-11	4.26463e-10	TOMM7	7	22812628	22822852	-	1751	protein_coding	translocase of outer mitochondrial membrane 7 [Source:HGNC Symbol;Acc:HGNC:21648]	-
ENSG00000196683	2068.02	2136.2	2029.33	1409.24	1428.12	1639.13	2077.85	1492.16	0.477728	4.38188e-11	4.30835e-10	FABP3	1	31365625	31376850	-	1026	protein_coding	fatty acid binding protein 3 [Source:HGNC Symbol;Acc:HGNC:3557]	-
ENSG00000121769	138.906	166.962	154.981	45.0752	64.5609	64.109	153.616	57.915	1.40435	4.49408e-11	4.41158e-10	SELENOM	22	31104772	31120069	-	3187	protein_coding	selenoprotein M [Source:HGNC Symbol;Acc:HGNC:30397]	-
ENSG00000198832	168.842	172.68	189.422	82.4962	57.5603	77.564	176.981	72.5402	1.28809	4.76325e-11	4.66833e-10	ZNF316	7	6637322	6656432	+	5811	protein_coding	zinc finger protein 316 [Source:HGNC Symbol;Acc:HGNC:13843]	-
ENSG00000205903	3115.8	3238.61	3379.12	2437.46	2258.85	2564.36	3244.51	2420.23	0.422685	4.84484e-11	4.74449e-10	TRIM11	1	228393673	228406840	-	8493	protein_coding	tripartite motif containing 11 [Source:HGNC Symbol;Acc:HGNC:16281]	-
ENSG00000154370	1938.69	2092.74	2077.02	1513	1417.23	1558.4	2036.15	1496.21	0.444597	4.85947e-11	4.75502e-10	BAHCC1	17	81395475	81466332	+	13473	protein_coding	BAH domain and coiled-coil containing 1 [Source:HGNC Symbol;Acc:HGNC:29279]	-
ENSG00000266074	2432.05	2290.58	2394.93	1845.53	1621.8	1772.89	2372.52	1746.74	0.44193	4.87307e-11	4.76642e-10	IARS	9	92210207	92293756	-	7401	protein_coding	isoleucyl-tRNA synthetase [Source:HGNC Symbol;Acc:HGNC:5330]	-
ENSG00000196305	5380.2	5195.27	4776.61	3680.01	4093.78	3782.43	5117.36	3852.07	0.409915	5.02173e-11	4.90987e-10	PACSIN2	22	42835412	43015145	-	4554	protein_coding	protein kinase C and casein kinase substrate in neurons 2 [Source:HGNC Symbol;Acc:HGNC:8571]	-
ENSG00000100266	2648.79	2496.43	2396.25	1687.34	1884.71	1925.64	2513.82	1832.57	0.455935	5.31186e-11	5.18732e-10	COG1	17	73192632	73208507	+	5317	protein_coding	component of oligomeric golgi complex 1 [Source:HGNC Symbol;Acc:HGNC:6545]	-
ENSG00000166685	1008.26	945.737	895.448	648.063	645.609	655.336	949.816	649.669	0.548625	5.52696e-11	5.38878e-10	SLC5A3	21	34073570	34106262	+	11576	protein_coding	solute carrier family 5 member 3 [Source:HGNC Symbol;Acc:HGNC:11038]	-
ENSG00000198743	7894.87	7236.55	6958.27	5018.66	5956.72	4914.23	7363.23	5296.54	0.475279	5.72618e-11	5.57636e-10	DIS3L2	2	231961245	232344350	+	11337	protein_coding	DIS3 like 3'-5' exoribonuclease 2 [Source:HGNC Symbol;Acc:HGNC:28648]	-
ENSG00000144535	641.84	633.541	724.571	432.042	438.703	399.692	666.651	423.479	0.653372	5.73607e-11	5.58378e-10	TIPARP	3	156673235	156706770	+	5048	protein_coding	TCDD inducible poly(ADP-ribose) polymerase [Source:HGNC Symbol;Acc:HGNC:23696]	-
ENSG00000163659	675.369	576.362	475.541	343.592	319.693	326.085	575.758	329.79	0.80599	5.7476e-11	5.59278e-10	SCNN1B	16	23278231	23381299	+	3918	protein_coding	sodium channel epithelial 1 beta subunit [Source:HGNC Symbol;Acc:HGNC:10600]	-
ENSG00000168447	39.5163	40.0252	41.0634	4.25238	1.55568	1.58294	40.2016	2.46367	4.05004	5.75643e-11	5.59915e-10	KIRREL1	1	157993273	158100262	+	7872	protein_coding	kirre like nephrin family adhesion molecule 1 [Source:HGNC Symbol;Acc:HGNC:15734]	-
ENSG00000183853	868.16	902.282	920.616	570.67	648.721	589.644	897.019	603.011	0.572057	5.83871e-11	5.67467e-10	SBK1	16	28292519	28323849	+	4992	protein_coding	SH3 domain binding kinase 1 [Source:HGNC Symbol;Acc:HGNC:17699]	-
ENSG00000188322	6741.71	6629.31	6450.94	5198.11	4921.41	5413.65	6607.32	5177.72	0.351899	5.85455e-11	5.68781e-10	LAMA5	20	62307955	62367312	-	14291	protein_coding	laminin subunit alpha 5 [Source:HGNC Symbol;Acc:HGNC:6485]	-
ENSG00000130702	493.355	497.456	537.799	325.732	285.468	316.588	509.536	309.263	0.720185	5.9158e-11	5.74503e-10	-	10	133646071	133652036	-	5905	-	-	-
novel.42	512.514	527.189	549.72	332.536	333.694	325.294	529.808	330.508	0.680241	5.98897e-11	5.80919e-10	ERCC6	10	49455368	49539538	-	16737	protein_coding	ERCC excision repair 6, chromatin remodeling factor [Source:HGNC Symbol;Acc:HGNC:3438]	-
ENSG00000225830	728.057	685.002	664.963	440.547	458.927	459.843	692.674	453.106	0.61251	5.99441e-11	5.81215e-10	DPY19L2P3	7	29650227	29742594	+	4263	transcribed_unprocessed_pseudogene	DPY19L2 pseudogene 3 [Source:HGNC Symbol;Acc:HGNC:22367]	-
ENSG00000227855	270.627	272.171	305.989	135.226	163.347	125.052	282.929	141.208	1.00042	6.06045e-11	5.87387e-10	ITGA5	12	54395261	54419460	-	7577	protein_coding	integrin subunit alpha 5 [Source:HGNC Symbol;Acc:HGNC:6141]	-
ENSG00000161638	1972.22	1941.79	1906.14	1450.06	1295.89	1484.8	1940.05	1410.25	0.460567	6.15036e-11	5.95865e-10	RBM5	3	50088908	50119021	+	10368	protein_coding	RNA binding motif protein 5 [Source:HGNC Symbol;Acc:HGNC:9902]	-
ENSG00000003756	2871.52	2981.3	3116.85	2351.57	2200.52	2275.47	2989.89	2275.85	0.393546	6.2263e-11	6.02745e-10	NFATC4	14	24365673	24379604	+	8437	protein_coding	nuclear factor of activated T cells 4 [Source:HGNC Symbol;Acc:HGNC:7778]	RHD
ENSG00000100968	220.333	308.766	294.067	139.478	101.897	134.55	274.389	125.308	1.13212	6.23494e-11	6.0327e-10	CASP7	10	113679162	113730907	+	3528	protein_coding	caspase 7 [Source:HGNC Symbol;Acc:HGNC:1508]	-
ENSG00000165806	765.179	722.74	704.702	511.136	457.371	464.592	730.874	477.7	0.614654	6.38552e-11	6.16939e-10	HIST1H2BH	6	26251651	26253710	+	2060	protein_coding	histone cluster 1 H2B family member h [Source:HGNC Symbol;Acc:HGNC:4755]	-
ENSG00000275713	100.587	104.065	112.593	39.9724	25.6688	32.4502	105.749	32.6971	1.69669	6.44469e-11	6.2241e-10	LILRA6	19	54236592	54242791	-	2718	protein_coding	leukocyte immunoglobulin like receptor A6 [Source:HGNC Symbol;Acc:HGNC:15495]	-
ENSG00000244482	267.034	319.058	291.418	147.983	147.79	161.46	292.503	152.411	0.940853	6.50771e-11	6.28249e-10	KDM1A	1	23019443	23083689	+	5440	protein_coding	lysine demethylase 1A [Source:HGNC Symbol;Acc:HGNC:29079]	-
ENSG00000004487	2981.68	2820.06	2751.25	2107.48	2143.73	2245.4	2851	2165.54	0.39686	6.57496e-11	6.34241e-10	HDGFL2	19	4472287	4502211	+	4299	protein_coding	HDGF like 2 [Source:HGNC Symbol;Acc:HGNC:14680]	-
ENSG00000167674	2828.41	2814.34	2879.74	2141.5	2030.17	2270.72	2840.83	2147.46	0.40359	6.74841e-11	6.50205e-10	-	6	149984285	149991337	-	1873	-	-	-
novel.283	184.409	179.541	200.019	92.7019	67.6723	83.1042	187.99	81.1595	1.21303	7.00822e-11	6.74177e-10	HEXA	15	72340919	72376476	-	12611	protein_coding	hexosaminidase subunit alpha [Source:HGNC Symbol;Acc:HGNC:4878]	-
ENSG00000213614	1008.26	1013.21	902.071	684.633	658.832	657.711	974.514	667.059	0.548219	7.03836e-11	6.7681e-10	MMP24OS	20	35201745	35278131	-	5511	protein_coding	MMP24 opposite strand [Source:HGNC Symbol;Acc:HGNC:44421]	-
ENSG00000126005	799.905	824.518	841.138	537.501	511.042	588.853	821.854	545.799	0.590239	7.16392e-11	6.88343e-10	AKIRIN1	1	38991223	39006059	+	2741	protein_coding	akirin 1 [Source:HGNC Symbol;Acc:HGNC:25744]	-
ENSG00000174574	2787.69	2789.18	2597.59	2017.33	2127.4	2075.23	2724.82	2073.32	0.39452	7.26933e-11	6.97924e-10	MAP3K1	5	56815574	56896152	+	7716	protein_coding	mitogen-activated protein kinase kinase kinase 1 [Source:HGNC Symbol;Acc:HGNC:6848]	-
ENSG00000095015	841.816	819.944	711.325	487.323	524.266	531.076	791.028	514.221	0.62222	7.38112e-11	7.08379e-10	MSRB2	10	23095506	23122013	+	2052	protein_coding	methionine sulfoxide reductase B2 [Source:HGNC Symbol;Acc:HGNC:17061]	-
ENSG00000148450	356.844	409.4	459.646	238.984	213.907	231.109	408.63	228	0.840837	7.69463e-11	7.37889e-10	N4BP1	16	48538726	48620148	-	7839	protein_coding	NEDD4 binding protein 1 [Source:HGNC Symbol;Acc:HGNC:29850]	-
ENSG00000102921	1299.25	1197.32	1222.63	887.047	892.963	878.53	1239.73	886.18	0.484337	7.83545e-11	7.50805e-10	ZNF445	3	44431720	44477670	-	18871	protein_coding	zinc finger protein 445 [Source:HGNC Symbol;Acc:HGNC:21018]	zf-C2H2
ENSG00000185219	4769.49	4646.35	4536.85	3493.76	3794.31	3586.94	4650.9	3625	0.3595	7.94017e-11	7.60542e-10	SEC31A	4	82818661	82901166	-	9145	protein_coding	SEC31 homolog A, COPII coat complex component [Source:HGNC Symbol;Acc:HGNC:17052]	-
ENSG00000138674	1581.85	1571.27	1592.2	1190.67	1158.21	1167.42	1581.77	1172.1	0.432482	8.03847e-11	7.69356e-10	UPP1	7	48088628	48108733	+	4577	protein_coding	uridine phosphorylase 1 [Source:HGNC Symbol;Acc:HGNC:12576]	-
ENSG00000183696	355.646	355.652	404.011	207.516	217.796	205.782	371.77	210.365	0.819739	8.07032e-11	7.72103e-10	C11orf68	11	65916808	65919117	-	1761	protein_coding	chromosome 11 open reading frame 68 [Source:HGNC Symbol;Acc:HGNC:28801]	-
ENSG00000175573	893.307	856.539	774.907	494.127	535.933	597.559	841.584	542.54	0.633638	8.07905e-11	7.72636e-10	ZNF449	X	135344796	135363152	+	5330	protein_coding	zinc finger protein 449 [Source:HGNC Symbol;Acc:HGNC:21039]	zf-C2H2
ENSG00000173275	335.29	400.252	324.534	189.656	203.795	183.621	353.358	192.357	0.878896	8.18824e-11	7.82773e-10	ALKBH7	19	6372433	6375251	+	1455	protein_coding	alkB homolog 7 [Source:HGNC Symbol;Acc:HGNC:21306]	-
ENSG00000125652	1129.21	1098.98	1067.65	752.671	633.942	798.592	1098.61	728.402	0.593543	8.41631e-11	8.03635e-10	OXSR1	3	38165089	38255488	+	6075	protein_coding	oxidative stress responsive 1 [Source:HGNC Symbol;Acc:HGNC:8508]	-
ENSG00000172939	3666.63	3623.99	3458.6	2643.28	2859.35	2784.39	3583.08	2762.34	0.375364	8.45625e-11	8.0688e-10	PHRF1	11	576486	612222	+	5769	protein_coding	PHD and ring finger domains 1 [Source:HGNC Symbol;Acc:HGNC:24351]	-
ENSG00000070047	3769.61	4033.39	3922.22	3069.37	2705.34	3046.36	3908.41	2940.36	0.410855	8.45689e-11	8.0688e-10	VDAC2	10	75210154	75231448	+	2827	protein_coding	voltage dependent anion channel 2 [Source:HGNC Symbol;Acc:HGNC:12672]	-
ENSG00000165637	2287.15	2217.39	2092.91	1657.58	1614.8	1683.45	2199.15	1651.94	0.413316	8.798e-11	8.39099e-10	SPEG	2	219434846	219498287	+	17910	protein_coding	SPEG complex locus [Source:HGNC Symbol;Acc:HGNC:16901]	-
ENSG00000072195	2054.85	2151.07	2180.34	1659.28	1365.11	1526.74	2128.75	1517.05	0.489141	8.95695e-11	8.53594e-10	CBFA2T2	20	33490075	33650036	+	9457	protein_coding	CBFA2/RUNX1 translocation partner 2 [Source:HGNC Symbol;Acc:HGNC:1536]	-
ENSG00000078699	1287.27	1311.68	1222.63	943.178	917.076	845.289	1273.86	901.848	0.499145	9.25333e-11	8.80811e-10	RNF111	15	58865175	59097419	+	7181	protein_coding	ring finger protein 111 [Source:HGNC Symbol;Acc:HGNC:17384]	-
ENSG00000157450	1204.65	1088.68	1035.86	790.943	770.064	713.113	1109.73	758.04	0.550752	9.37892e-11	8.92418e-10	CHSY1	15	101175723	101251932	-	5555	protein_coding	chondroitin sulfate synthase 1 [Source:HGNC Symbol;Acc:HGNC:17198]	-
ENSG00000131873	2617.65	2393.5	2327.37	1767.29	1900.27	1760.23	2446.18	1809.26	0.435254	9.48508e-11	9.02169e-10	AP002852.1	8	102528740	102538668	+	1231	lincRNA	uncharacterized LOC107986898 [Source:NCBI gene;Acc:107986898]	-
ENSG00000253633	81.4275	85.7682	67.556	21.2619	15.5568	21.3697	78.2506	19.3961	2.01724	9.67379e-11	9.19048e-10	PAPOLA	14	96501433	96567111	+	12766	protein_coding	poly(A) polymerase alpha [Source:HGNC Symbol;Acc:HGNC:14981]	-
ENSG00000090060	3418.76	3038.48	2992.33	2249.51	2461.09	2262.81	3149.86	2324.47	0.438415	9.73055e-11	9.24081e-10	SELENOH	11	57741250	57743554	+	2305	protein_coding	selenoprotein H [Source:HGNC Symbol;Acc:HGNC:18251]	-
ENSG00000211450	2301.52	2177.37	2220.08	1609.95	1585.24	1770.52	2232.99	1655.24	0.431803	9.85508e-11	9.35182e-10	ATXN7L1	7	105605067	105876604	-	8295	protein_coding	ataxin 7 like 1 [Source:HGNC Symbol;Acc:HGNC:22210]	-
ENSG00000146776	156.868	166.962	154.981	68.8886	63.7831	68.8578	159.604	67.1765	1.24975	1.03314e-10	9.78867e-10	GLIPR1	12	75480680	75503853	+	6273	protein_coding	GLI pathogenesis related 1 [Source:HGNC Symbol;Acc:HGNC:17001]	-
ENSG00000139278	284.996	280.176	341.754	115.665	152.457	170.957	302.309	146.36	1.04255	1.0465e-10	9.90122e-10	NR2F2	15	96325938	96340263	+	6459	protein_coding	nuclear receptor subfamily 2 group F member 2 [Source:HGNC Symbol;Acc:HGNC:7976]	RXR-like
ENSG00000185551	95.797	93.7732	96.6978	30.6171	29.558	27.7014	95.4227	29.2922	1.70422	1.05062e-10	9.9351e-10	TRIM52	5	181254417	181261139	-	6562	protein_coding	tripartite motif containing 52 [Source:HGNC Symbol;Acc:HGNC:19024]	-
ENSG00000183718	1295.65	1288.81	1306.08	979.749	903.853	918.895	1296.85	934.166	0.473587	1.07264e-10	1.01354e-09	MCAM	11	119308529	119321521	-	7422	protein_coding	melanoma cell adhesion molecule [Source:HGNC Symbol;Acc:HGNC:6934]	-
ENSG00000076706	203.569	213.849	181.474	96.9543	75.4507	95.7677	199.63	89.3909	1.16235	1.07323e-10	1.01371e-09	CFD	19	859643	863630	+	1222	protein_coding	complement factor D [Source:HGNC Symbol;Acc:HGNC:2771]	-
ENSG00000197766	328.105	376.237	309.963	184.553	179.682	191.535	338.101	185.257	0.869821	1.08908e-10	1.02829e-09	CRYBB2P1	22	25448105	25520854	+	6435	transcribed_unprocessed_pseudogene	crystallin beta B2 pseudogene 1 [Source:HGNC Symbol;Acc:HGNC:2399]	-
ENSG00000100058	887.32	914.861	861.008	646.362	580.27	580.147	887.73	602.26	0.560976	1.14313e-10	1.07848e-09	AL357060.1	6	137823673	137868233	-	4088	antisense	uncharacterized LOC100130476 [Source:NCBI gene;Acc:100130476]	-
ENSG00000237499	354.449	371.662	433.153	215.17	215.462	224.777	386.421	218.47	0.820734	1.15423e-10	1.08854e-09	LDLRAD4	18	13217498	13652755	+	16759	protein_coding	low density lipoprotein receptor class A domain containing 4 [Source:HGNC Symbol;Acc:HGNC:1224]	-
ENSG00000168675	1835.71	1755.39	1569.68	1216.18	1278.77	1071.65	1720.26	1188.87	0.533749	1.16427e-10	1.09759e-09	SSSCA1-AS1	11	65568482	65570423	-	1942	processed_transcript	SSSCA1 antisense RNA 1 (head to head) [Source:HGNC Symbol;Acc:HGNC:27384]	-
ENSG00000260233	392.768	333.924	317.911	199.011	186.682	187.578	348.201	191.091	0.867112	1.16915e-10	1.10177e-09	PPP1R26	9	135479079	135488893	+	5276	protein_coding	protein phosphatase 1 regulatory subunit 26 [Source:HGNC Symbol;Acc:HGNC:29089]	-
ENSG00000196422	216.741	171.536	196.045	81.6457	87.1183	92.6019	194.774	87.122	1.15904	1.17282e-10	1.1048e-09	CXXC4	4	104468312	104494901	-	5819	protein_coding	CXXC finger protein 4 [Source:HGNC Symbol;Acc:HGNC:24593]	-
ENSG00000168772	125.734	108.64	76.8284	31.4676	30.3359	30.8673	103.734	30.8903	1.75152	1.20196e-10	1.13094e-09	PHLPP1	18	62715450	62980433	+	9142	protein_coding	PH domain and leucine rich repeat protein phosphatase 1 [Source:HGNC Symbol;Acc:HGNC:20610]	-
ENSG00000081913	365.226	373.949	378.843	228.778	206.906	208.156	372.673	214.613	0.796809	1.20756e-10	1.13578e-09	FXR1	3	180868141	180982753	+	12054	protein_coding	FMR1 autosomal homolog 1 [Source:HGNC Symbol;Acc:HGNC:4023]	-
ENSG00000114416	4246.2	4042.54	3822.87	2971.56	3151.04	3171.42	4037.21	3098.01	0.38217	1.21428e-10	1.14166e-09	MCF2L	13	112894378	113099739	+	23148	protein_coding	MCF.2 cell line derived transforming sequence like [Source:HGNC Symbol;Acc:HGNC:14576]	-
ENSG00000126217	432.284	425.41	431.829	238.984	266.022	264.351	429.841	256.452	0.74412	1.29214e-10	1.21346e-09	CHST12	7	2403560	2448483	+	16143	protein_coding	carbohydrate sulfotransferase 12 [Source:HGNC Symbol;Acc:HGNC:17423]	-
ENSG00000136213	4541.98	4609.76	4481.21	3737.84	3410.84	3499.08	4544.32	3549.26	0.356891	1.33248e-10	1.25039e-09	PCBP1	2	70087454	70089203	+	1750	protein_coding	poly(rC) binding protein 1 [Source:HGNC Symbol;Acc:HGNC:8647]	-
ENSG00000169564	4255.78	4217.51	3718.23	2865.25	2959.69	3214.16	4063.84	3013.03	0.431959	1.35772e-10	1.2731e-09	SSR2	1	156009048	156020959	-	6651	protein_coding	signal sequence receptor subunit 2 [Source:HGNC Symbol;Acc:HGNC:11324]	-
ENSG00000163479	3361.28	3115.1	3106.25	2319.25	2252.63	2569.11	3194.21	2380.33	0.424349	1.40483e-10	1.31576e-09	DUXAP10	14	19268853	19337730	-	12311	transcribed_processed_pseudogene	double homeobox A pseudogene 10 [Source:NCBI gene;Acc:503639]	-
ENSG00000244306	1098.07	1089.83	1174.94	835.168	707.059	766.142	1120.95	769.456	0.542927	1.42281e-10	1.33208e-09	EDF1	9	136862119	136866286	-	1200	protein_coding	endothelial differentiation related factor 1 [Source:HGNC Symbol;Acc:HGNC:3164]	-
ENSG00000107223	5264.05	5218.14	5151.48	3992.99	3931.99	4318.25	5211.22	4081.08	0.352693	1.45239e-10	1.35875e-09	TMEM167B	1	109089803	109096934	+	4574	protein_coding	transmembrane protein 167B [Source:HGNC Symbol;Acc:HGNC:30187]	-
ENSG00000215717	1686.03	1585	1598.83	1127.73	1212.66	1225.99	1623.28	1188.79	0.44909	1.52438e-10	1.425e-09	BRSK2	11	1389899	1462689	+	6903	protein_coding	BR serine/threonine kinase 2 [Source:HGNC Symbol;Acc:HGNC:11405]	-
ENSG00000174672	669.382	694.151	708.676	482.22	352.363	428.185	690.736	420.922	0.715703	1.57689e-10	1.47297e-09	YWHAG	7	76326794	76359031	-	3750	protein_coding	tyrosine 3-monooxygenase/tryptophan 5-monooxygenase activation protein gamma [Source:HGNC Symbol;Acc:HGNC:12852]	-
ENSG00000170027	5934.62	5492.6	5261.42	4084.84	4424.37	4307.97	5562.88	4272.39	0.38086	1.5869e-10	1.48175e-09	UPK1A-AS1	19	35667948	35673291	-	795	antisense	UPK1A antisense RNA 1 [Source:HGNC Symbol;Acc:HGNC:40603]	-
ENSG00000226510	40.7137	56.0352	45.0373	5.95333	0.777842	7.91469	47.2621	4.88196	3.28587	1.62112e-10	1.51313e-09	PNMA3	X	153056409	153060467	+	3748	protein_coding	PNMA family member 3 [Source:HGNC Symbol;Acc:HGNC:18742]	-
ENSG00000183837	808.287	903.425	1001.42	622.549	516.487	595.185	904.377	578.074	0.645362	1.65855e-10	1.54748e-09	STX4	16	31032889	31042975	+	4078	protein_coding	syntaxin 4 [Source:HGNC Symbol;Acc:HGNC:11439]	-
ENSG00000103496	1640.52	1820.57	1847.86	1343.75	1076.53	1233.11	1769.65	1217.8	0.539569	1.66404e-10	1.55185e-09	GPT2	16	46884378	46931297	+	6354	protein_coding	glutamic--pyruvic transaminase 2 [Source:HGNC Symbol;Acc:HGNC:18062]	-
ENSG00000166123	1087.3	942.307	1004.07	644.661	651.054	740.815	1011.22	678.843	0.574429	1.67601e-10	1.56198e-09	EP300	22	41091786	41180079	+	12500	protein_coding	E1A binding protein p300 [Source:HGNC Symbol;Acc:HGNC:3373]	-
ENSG00000100393	4688.07	4129.45	4244.11	3181.63	3480.84	3136.59	4353.88	3266.36	0.414514	1.70459e-10	1.58585e-09	GSDME	7	24698351	24758113	-	8843	protein_coding	gasdermin E [Source:HGNC Symbol;Acc:HGNC:2810]	-
ENSG00000105928	235.9	213.849	246.381	110.562	122.899	108.431	232.043	113.964	1.02378	1.70474e-10	1.58585e-09	SLC25A29	14	100291111	100306547	-	7451	protein_coding	solute carrier family 25 member 29 [Source:HGNC Symbol;Acc:HGNC:20116]	-
ENSG00000197119	2901.45	3139.12	3221.49	2457.88	2132.84	2262.02	3087.35	2284.25	0.434782	1.70486e-10	1.58585e-09	SEL1L3	4	25747427	25863760	-	7489	protein_coding	SEL1L family member 3 [Source:HGNC Symbol;Acc:HGNC:29108]	-
ENSG00000091490	1167.53	1084.11	947.109	641.259	759.174	702.824	1066.25	701.086	0.605272	1.73283e-10	1.61064e-09	CDC16	13	114234887	114272723	+	3959	protein_coding	cell division cycle 16 [Source:HGNC Symbol;Acc:HGNC:1720]	-
ENSG00000130177	1235.78	1233.92	1235.88	878.542	889.852	917.312	1235.19	895.235	0.464241	1.75924e-10	1.63423e-09	SERTAD1	19	40421592	40426025	-	2114	protein_coding	SERTA domain containing 1 [Source:HGNC Symbol;Acc:HGNC:17932]	-
ENSG00000197019	484.972	497.456	427.855	273.003	258.244	305.507	470.094	278.918	0.754556	1.82862e-10	1.69711e-09	AC242842.1	1	149607765	149612402	+	447	processed_transcript	novel transcript	-
ENSG00000275557	233.505	243.582	226.511	119.917	87.1183	124.261	234.533	110.432	1.08885	1.90828e-10	1.7697e-09	ZNF213	16	3129777	3142805	+	6443	protein_coding	zinc finger protein 213 [Source:HGNC Symbol;Acc:HGNC:13005]	zf-C2H2
ENSG00000085644	640.642	578.65	727.22	379.312	316.582	435.308	648.837	377.067	0.781875	2.001e-10	1.85147e-09	NAXD	13	110615460	110639993	+	2847	protein_coding	NAD(P)HX dehydratase [Source:HGNC Symbol;Acc:HGNC:25576]	-
ENSG00000213995	1792.6	1697.07	1699.5	1338.65	1239.88	1267.14	1729.72	1281.89	0.432709	2.02055e-10	1.86886e-09	SHKBP1	19	40576851	40591399	+	3936	protein_coding	SH3KBP1 binding protein 1 [Source:HGNC Symbol;Acc:HGNC:19214]	-
ENSG00000160410	2999.64	3160.84	3209.57	2271.62	2137.51	2520.83	3123.35	2309.99	0.435086	2.02343e-10	1.87081e-09	WBP2	17	75845699	75856507	-	5399	protein_coding	WW domain binding protein 2 [Source:HGNC Symbol;Acc:HGNC:12738]	-
ENSG00000132471	2836.79	2719.42	2629.39	1963.75	1728.37	2154.38	2728.53	1948.83	0.485818	2.02686e-10	1.87328e-09	ELOF1	19	11551147	11559236	-	4173	protein_coding	elongation factor 1 homolog [Source:HGNC Symbol;Acc:HGNC:28691]	-
ENSG00000130165	1632.14	1770.26	1712.74	1229.79	1057.87	1294.84	1705.05	1194.17	0.514183	2.07247e-10	1.91471e-09	MAP3K13	3	185282941	185489097	+	12623	protein_coding	mitogen-activated protein kinase kinase kinase 13 [Source:HGNC Symbol;Acc:HGNC:6852]	-
ENSG00000073803	185.607	179.541	194.72	88.4495	87.1183	81.5213	186.623	85.6964	1.12228	2.0741e-10	1.9155e-09	ZNF256	19	57940833	57947675	-	2176	protein_coding	zinc finger protein 256 [Source:HGNC Symbol;Acc:HGNC:13049]	zf-C2H2
ENSG00000152454	235.9	224.141	227.836	108.01	113.565	121.095	229.292	114.223	1.00459	2.0754e-10	1.91597e-09	PABPC1L	20	44910062	44959035	+	4984	protein_coding	poly(A) binding protein cytoplasmic 1 like [Source:HGNC Symbol;Acc:HGNC:15797]	-
ENSG00000101104	1076.52	1288.81	1467.69	868.336	775.509	833.417	1277.67	825.754	0.629076	2.09202e-10	1.93059e-09	DNAJC1	10	21756537	22003769	-	2501	protein_coding	DnaJ heat shock protein family (Hsp40) member C1 [Source:HGNC Symbol;Acc:HGNC:20090]	MYB
ENSG00000136770	1014.25	997.198	939.161	687.185	691.502	693.327	983.537	690.671	0.5106	2.11692e-10	1.95283e-09	MYRF	11	61752642	61788518	+	10680	protein_coding	myelin regulatory factor [Source:HGNC Symbol;Acc:HGNC:1181]	NDT80/PhoG
ENSG00000124920	517.304	459.718	524.552	295.966	280.801	330.043	500.525	302.27	0.726482	2.13949e-10	1.97291e-09	RENBP	X	153935263	153944691	-	2057	protein_coding	renin binding protein [Source:HGNC Symbol;Acc:HGNC:9959]	-
ENSG00000102032	129.326	133.798	154.981	61.2343	45.1149	53.8199	139.369	53.3897	1.38505	2.16297e-10	1.99381e-09	GUCY2D	17	8002594	8020339	+	4040	protein_coding	guanylate cyclase 2D, retinal [Source:HGNC Symbol;Acc:HGNC:4689]	-
ENSG00000132518	290.983	303.048	313.937	153.086	161.013	178.081	302.656	164.06	0.882173	2.17528e-10	2.0044e-09	DGKQ	4	958887	986895	-	4970	protein_coding	diacylglycerol kinase theta [Source:HGNC Symbol;Acc:HGNC:2856]	-
ENSG00000145214	1809.37	1725.66	1826.66	1406.69	1228.21	1265.56	1787.23	1300.15	0.459263	2.18995e-10	2.0164e-09	FGGY	1	59296638	59810647	+	12174	protein_coding	FGGY carbohydrate kinase domain containing [Source:HGNC Symbol;Acc:HGNC:25610]	-
ENSG00000172456	117.351	125.793	120.541	33.1686	49.7819	45.1137	121.229	42.6881	1.5023	2.22631e-10	2.04757e-09	SLC25A38	3	39383324	39397351	+	2708	protein_coding	solute carrier family 25 member 38 [Source:HGNC Symbol;Acc:HGNC:26054]	-
ENSG00000144659	1264.52	1239.64	1255.75	853.878	920.187	932.35	1253.3	902.139	0.473776	2.25065e-10	2.06918e-09	PBX1	1	164555584	164899296	+	21249	protein_coding	PBX homeobox 1 [Source:HGNC Symbol;Acc:HGNC:8632]	Homeobox
ENSG00000185630	81.4275	42.3123	66.2314	12.7571	13.2233	4.74881	63.3237	10.2431	2.62927	2.25862e-10	2.07573e-09	SPRED1	15	38252326	38357249	+	8260	protein_coding	sprouty related EVH1 domain containing 1 [Source:HGNC Symbol;Acc:HGNC:20249]	-
ENSG00000166068	604.719	529.476	578.862	324.882	378.031	363.284	571.019	355.399	0.682568	2.26237e-10	2.07839e-09	USF2	19	35268978	35279821	+	4952	protein_coding	upstream transcription factor 2, c-fos interacting [Source:HGNC Symbol;Acc:HGNC:12594]	bHLH
ENSG00000105698	4521.62	4725.26	4323.58	3448.68	3211.71	3658.96	4523.49	3439.78	0.395472	2.26518e-10	2.0802e-09	CD164	6	109366514	109382812	-	7206	protein_coding	CD164 molecule [Source:HGNC Symbol;Acc:HGNC:1632]	-
ENSG00000135535	6720.16	6633.89	6066.79	4863.02	5265.99	4934.81	6473.61	5021.27	0.366701	2.27669e-10	2.08998e-09	CREB3L2	7	137874979	138002067	-	8788	protein_coding	cAMP responsive element binding protein 3 like 2 [Source:HGNC Symbol;Acc:HGNC:23720]	TF_bZIP
ENSG00000182158	1143.58	1004.06	921.941	631.053	735.061	643.464	1023.19	669.86	0.611441	2.29923e-10	2.10988e-09	PTPRH	19	55181248	55209506	-	4344	protein_coding	protein tyrosine phosphatase, receptor type H [Source:HGNC Symbol;Acc:HGNC:9672]	-
ENSG00000080031	43.1087	48.0302	63.5821	8.50476	4.66705	9.49763	51.5737	7.55648	2.77214	2.31335e-10	2.12204e-09	ZMYND8	20	47209214	47356889	-	7625	protein_coding	zinc finger MYND-type containing 8 [Source:HGNC Symbol;Acc:HGNC:9397]	-
ENSG00000101040	730.452	678.141	667.612	447.351	466.705	463.009	692.068	459.022	0.59243	2.37478e-10	2.17676e-09	SLC27A1	19	17468769	17506168	+	8249	protein_coding	solute carrier family 27 member 1 [Source:HGNC Symbol;Acc:HGNC:10995]	-
ENSG00000130304	843.014	917.148	939.161	602.988	477.595	629.218	899.774	569.934	0.65907	2.44398e-10	2.23768e-09	NGLY1	3	25718944	25790039	-	8326	protein_coding	N-glycanase 1 [Source:HGNC Symbol;Acc:HGNC:17646]	-
ENSG00000151092	2033.29	1920.06	1863.75	1340.35	1483.35	1465.01	1939.04	1429.57	0.439659	2.48082e-10	2.26971e-09	SNX1	15	64094123	64146090	+	9780	protein_coding	sorting nexin 1 [Source:HGNC Symbol;Acc:HGNC:11172]	-
ENSG00000028528	3731.29	3692.61	3751.34	2910.33	2906.02	3023.41	3725.08	2946.59	0.3381	2.49366e-10	2.28061e-09	ALG2	9	99216426	99221956	-	2983	protein_coding	ALG2, alpha-1,3/1,6-mannosyltransferase [Source:HGNC Symbol;Acc:HGNC:23159]	-
ENSG00000119523	941.206	925.153	900.747	645.511	621.496	662.459	922.368	643.156	0.520608	2.49563e-10	2.28156e-09	CGN	1	151510510	151538692	+	6616	protein_coding	cingulin [Source:HGNC Symbol;Acc:HGNC:17429]	-
ENSG00000143375	446.654	463.148	407.985	278.106	230.241	266.725	439.262	258.357	0.76799	2.52328e-10	2.30511e-09	KIAA0100	17	28614440	28645454	-	9235	protein_coding	KIAA0100 [Source:HGNC Symbol;Acc:HGNC:28960]	-
ENSG00000007202	2774.52	2778.89	2667.8	2121.09	2179.51	2048.32	2740.4	2116.31	0.373096	2.54457e-10	2.32284e-09	COX7A2P1	14	67652300	67652614	-	315	processed_pseudogene	cytochrome c oxidase subunit 7A2 pseudogene 1 [Source:HGNC Symbol;Acc:HGNC:20006]	-
ENSG00000258626	43.1087	36.5944	35.7649	0	3.11137	0.791469	38.4893	1.30095	4.84885	2.63644e-10	2.40222e-09	NEAT1	11	65422774	65445540	+	22767	lincRNA	nuclear paraspeckle assembly transcript 1 [Source:HGNC Symbol;Acc:HGNC:30815]	-
ENSG00000245532	10991.5	13219.7	16179	6582.69	5409.89	6288.22	13463.4	6093.6	1.14366	2.67582e-10	2.4372e-09	RPL12	9	127447674	127451405	-	2452	protein_coding	ribosomal protein L12 [Source:HGNC Symbol;Acc:HGNC:10302]	-
ENSG00000197958	12347	12214.5	10969.2	9275.29	9199.54	9490.5	11843.6	9321.78	0.345635	2.71101e-10	2.46833e-09	SELENON	1	25800176	25818224	+	4424	protein_coding	selenoprotein N [Source:HGNC Symbol;Acc:HGNC:15999]	-
ENSG00000162430	514.909	540.912	513.955	329.134	339.139	327.668	523.259	331.981	0.656762	2.71531e-10	2.47133e-09	FZR1	19	3506273	3538330	+	5802	protein_coding	fizzy and cell division cycle 20 related 1 [Source:HGNC Symbol;Acc:HGNC:24824]	-
ENSG00000105325	2412.89	2411.8	2532.69	1833.63	1657.58	1939.89	2452.46	1810.37	0.437813	2.73284e-10	2.48636e-09	LINC00115	1	826206	827522	-	1317	lincRNA	long intergenic non-protein coding RNA 115 [Source:HGNC Symbol;Acc:HGNC:26211]	-
ENSG00000225880	164.052	173.824	181.474	85.0476	62.2274	76.7725	173.117	74.6825	1.2146	2.73569e-10	2.48803e-09	SLC9A3	5	470458	524332	-	5635	protein_coding	solute carrier family 9 member A3 [Source:HGNC Symbol;Acc:HGNC:11073]	-
ENSG00000066230	322.117	365.944	414.608	227.928	136.9	170.166	367.557	178.331	1.04488	2.7667e-10	2.51436e-09	RELA	11	65653596	65663094	-	5464	protein_coding	RELA proto-oncogene, NF-kB subunit [Source:HGNC Symbol;Acc:HGNC:9955]	RHD
ENSG00000173039	2010.54	2112.19	2073.04	1500.24	1498.12	1639.92	2065.26	1546.1	0.417616	2.83731e-10	2.57757e-09	STK40	1	36339624	36385896	-	5590	protein_coding	serine/threonine kinase 40 [Source:HGNC Symbol;Acc:HGNC:21373]	-
ENSG00000196182	3047.54	2837.21	2829.4	2264.82	2154.62	2275.47	2904.72	2231.64	0.380532	2.89809e-10	2.63084e-09	ARIH1	15	72474326	72602985	+	22880	protein_coding	ariadne RBR E3 ubiquitin protein ligase 1 [Source:HGNC Symbol;Acc:HGNC:689]	-
ENSG00000166233	2673.93	2523.87	2422.74	1929.73	1960.94	1930.39	2540.18	1940.35	0.388942	2.90379e-10	2.63503e-09	SIPA1L3	19	37907228	38208372	+	10335	protein_coding	signal induced proliferation associated 1 like 3 [Source:HGNC Symbol;Acc:HGNC:23801]	-
ENSG00000105738	1172.32	1272.8	1152.43	863.233	863.405	850.829	1199.18	859.156	0.481864	2.90975e-10	2.63947e-09	TRIM7	5	181193924	181205293	-	7338	protein_coding	tripartite motif containing 7 [Source:HGNC Symbol;Acc:HGNC:16278]	-
ENSG00000146054	147.288	161.244	209.291	74.8419	70.0058	72.0237	172.608	72.2905	1.25298	3.03863e-10	2.75332e-09	HDAC7	12	47782722	47833132	-	9928	protein_coding	histone deacetylase 7 [Source:HGNC Symbol;Acc:HGNC:14067]	-
ENSG00000061273	4665.31	4737.84	5024.31	3816.09	3360.28	3799.05	4809.15	3658.47	0.394485	3.05118e-10	2.76367e-09	L3MBTL1	20	43489442	43550950	+	15550	protein_coding	L3MBTL1, histone methyl-lysine binding protein [Source:HGNC Symbol;Acc:HGNC:15905]	zf-C2HC
ENSG00000185513	384.385	372.806	410.634	245.788	219.352	216.071	389.275	227.07	0.7776	3.05919e-10	2.76887e-09	ENG	9	127815012	127854756	-	3935	protein_coding	endoglin [Source:HGNC Symbol;Acc:HGNC:3349]	-
ENSG00000106991	219.136	249.3	280.821	138.628	117.454	110.806	249.752	122.296	1.03011	3.06286e-10	2.77117e-09	DEGS2	14	100143957	100160163	-	4466	protein_coding	delta 4-desaturase, sphingolipid 2 [Source:HGNC Symbol;Acc:HGNC:20113]	-
ENSG00000168350	204.766	231.002	243.731	99.5057	124.455	102.099	226.5	108.687	1.05698	3.14109e-10	2.83881e-09	CALY	10	133324072	133336935	-	3010	protein_coding	calcyon neuron specific vesicular protein [Source:HGNC Symbol;Acc:HGNC:17938]	-
ENSG00000130643	59.8731	92.6297	71.5299	18.7105	20.2239	14.2464	74.6776	17.7269	2.07695	3.15626e-10	2.85041e-09	SRGAP2	1	206203345	206464443	+	15675	protein_coding	SLIT-ROBO Rho GTPase activating protein 2 [Source:HGNC Symbol;Acc:HGNC:19751]	-
ENSG00000266028	1119.63	1168.73	1173.62	837.719	847.848	802.549	1153.99	829.372	0.476442	3.18182e-10	2.87032e-09	ENGASE	17	79074939	79088599	+	6173	protein_coding	endo-beta-N-acetylglucosaminidase [Source:HGNC Symbol;Acc:HGNC:24622]	-
ENSG00000167280	1923.12	1816	1826.66	1370.97	1235.99	1440.47	1855.26	1349.14	0.459826	3.18316e-10	2.87047e-09	IFIT3	10	89327894	89340971	+	2640	protein_coding	interferon induced protein with tetratricopeptide repeats 3 [Source:HGNC Symbol;Acc:HGNC:5411]	-
ENSG00000119917	57.4782	74.3324	63.5821	19.561	8.55627	11.0806	65.1309	13.0659	2.32892	3.31892e-10	2.98629e-09	GLB1	3	32996608	33097230	-	4364	protein_coding	galactosidase beta 1 [Source:HGNC Symbol;Acc:HGNC:4298]	-
ENSG00000170266	1408.22	1444.34	1197.46	952.533	945.078	941.848	1350.01	946.487	0.513676	3.33452e-10	2.99923e-09	MPLKIP	7	40126023	40134652	-	7661	protein_coding	M-phase specific PLK1 interacting protein [Source:HGNC Symbol;Acc:HGNC:16002]	-
ENSG00000168303	1185.49	1055.52	1027.91	710.148	759.174	787.512	1089.64	752.278	0.534548	3.34577e-10	3.00825e-09	POLD4	11	67350777	67356972	-	3049	protein_coding	DNA polymerase delta 4, accessory subunit [Source:HGNC Symbol;Acc:HGNC:14106]	-
ENSG00000175482	428.692	397.964	410.634	242.386	234.131	261.976	412.43	246.164	0.744325	3.46233e-10	3.1062e-09	MYEF2	15	48134631	48178517	-	14067	protein_coding	myelin expression factor 2 [Source:HGNC Symbol;Acc:HGNC:17940]	Others
ENSG00000104177	1969.83	2088.17	2118.08	1541.91	1609.36	1435.72	2058.69	1529	0.428924	3.48503e-10	3.12542e-09	FBXW5	9	136940435	136944696	-	3252	protein_coding	F-box and WD repeat domain containing 5 [Source:HGNC Symbol;Acc:HGNC:13613]	-
ENSG00000159069	2828.41	3031.62	2817.48	2159.36	2137.51	2322.17	2892.5	2206.35	0.390941	3.52189e-10	3.15733e-09	HLA-C	6	31268749	31272130	-	2507	protein_coding	major histocompatibility complex, class I, C [Source:HGNC Symbol;Acc:HGNC:4933]	-
ENSG00000204525	12741	12497	11666	9571.26	9191.76	10211.5	12301.3	9658.18	0.349123	3.53312e-10	3.16623e-09	STARD3	17	39637065	39663484	+	5160	protein_coding	StAR related lipid transfer domain containing 3 [Source:HGNC Symbol;Acc:HGNC:17579]	-
ENSG00000131748	2248.83	2290.58	2328.69	1738.37	1740.03	1805.34	2289.37	1761.25	0.378121	3.61403e-10	3.23637e-09	PARP14	3	122680618	122730840	+	10495	protein_coding	poly(ADP-ribose) polymerase family member 14 [Source:HGNC Symbol;Acc:HGNC:29232]	-
ENSG00000173193	1227.4	1139	1210.71	771.382	913.965	782.763	1192.37	822.703	0.534472	3.66466e-10	3.28051e-09	AC021078.1	5	149494314	149504670	-	8636	processed_transcript	novel transcript	-
ENSG00000230551	831.039	869.118	899.422	617.446	604.383	559.569	866.526	593.799	0.545115	3.69337e-10	3.3038e-09	HAUS3	4	2227464	2242164	-	7067	protein_coding	HAUS augmin like complex subunit 3 [Source:HGNC Symbol;Acc:HGNC:28719]	-
ENSG00000214367	850.198	760.478	770.933	500.931	561.602	530.284	793.87	530.939	0.579881	3.69917e-10	3.30757e-09	EXOC6B	2	72175984	72826041	-	10197	protein_coding	exocyst complex component 6B [Source:HGNC Symbol;Acc:HGNC:17085]	-
ENSG00000144036	801.102	863.4	781.53	542.604	586.493	500.208	815.344	543.102	0.58681	3.70091e-10	3.30757e-09	CBX8	17	79792132	79801683	-	4164	protein_coding	chromobox 8 [Source:HGNC Symbol;Acc:HGNC:15962]	-
ENSG00000141570	1948.27	1965.81	1963.1	1424.55	1348	1559.99	1959.06	1444.18	0.439919	3.7621e-10	3.3567e-09	ARNT	1	150809705	150876768	-	6516	protein_coding	aryl hydrocarbon receptor nuclear translocator [Source:HGNC Symbol;Acc:HGNC:700]	bHLH
ENSG00000143437	1689.62	1748.53	1695.52	1242.55	1341	1152.38	1711.22	1245.31	0.458575	3.78956e-10	3.37997e-09	SUN2	22	38734725	38794143	-	6489	protein_coding	Sad1 and UNC84 domain containing 2 [Source:HGNC Symbol;Acc:HGNC:14210]	-
ENSG00000100242	3894.15	3908.74	3981.83	3031.95	3062.37	3218.9	3928.24	3104.41	0.339365	3.7911e-10	3.38011e-09	ZBTB17	1	15941869	15976132	-	4240	protein_coding	zinc finger and BTB domain containing 17 [Source:HGNC Symbol;Acc:HGNC:12936]	ZBTB
ENSG00000116809	1432.17	1490.08	1523.32	1079.25	987.86	1135.76	1481.86	1067.62	0.472934	3.87974e-10	3.45788e-09	AC084117.1	11	18405609	18406731	+	270	sense_intronic	novel transcript	-
ENSG00000256006	37.1213	53.7481	54.3097	4.25238	1.55568	10.2891	48.393	5.36572	3.17148	3.88254e-10	3.45912e-09	UBAC2	13	99200774	99386434	+	4603	protein_coding	UBA domain containing 2 [Source:HGNC Symbol;Acc:HGNC:20486]	-
ENSG00000134882	1833.32	1814.86	1804.14	1363.31	1372.89	1401.69	1817.44	1379.3	0.397971	3.89264e-10	3.46686e-09	ARF6	14	49893092	49897054	+	3865	protein_coding	ADP ribosylation factor 6 [Source:HGNC Symbol;Acc:HGNC:659]	-
ENSG00000165527	4018.68	3813.83	3735.45	2889.07	3049.14	3085.94	3855.99	3008.05	0.358275	3.9329e-10	3.50144e-09	TRIM28	19	58544091	58550722	+	4034	protein_coding	tripartite motif containing 28 [Source:HGNC Symbol;Acc:HGNC:16384]	-
ENSG00000130726	8226.57	8710.62	8427.28	6234.84	6291.19	7101.85	8454.82	6542.63	0.369885	3.94142e-10	3.50775e-09	ANTXR1	2	69013178	69249327	+	8185	protein_coding	ANTXR cell adhesion molecule 1 [Source:HGNC Symbol;Acc:HGNC:21014]	-
ENSG00000169604	905.282	757.047	686.157	476.267	532.044	451.929	782.829	486.747	0.686214	3.9466e-10	3.51109e-09	TEX29	13	111316184	111344249	+	930	protein_coding	testis expressed 29 [Source:HGNC Symbol;Acc:HGNC:20370]	-
ENSG00000153495	53.8858	42.3123	62.2575	8.50476	8.55627	9.49763	52.8185	8.85288	2.57274	3.95298e-10	3.51548e-09	PABPC4	1	39560816	39576790	-	6782	protein_coding	poly(A) binding protein cytoplasmic 4 [Source:HGNC Symbol;Acc:HGNC:8557]	-
ENSG00000090621	3082.27	3211.16	2922.13	2460.43	2209.85	2322.96	3071.85	2331.08	0.398849	3.97854e-10	3.53693e-09	ALCAM	3	105366909	105576900	+	7179	protein_coding	activated leukocyte cell adhesion molecule [Source:HGNC Symbol;Acc:HGNC:400]	-
ENSG00000170017	845.409	825.662	666.288	462.659	539.823	464.592	779.119	489.025	0.67299	4.1325e-10	3.67113e-09	GPHN	14	66507407	67181803	+	6007	protein_coding	gephyrin [Source:HGNC Symbol;Acc:HGNC:15465]	-
ENSG00000171723	496.947	454	516.605	263.648	309.581	313.422	489.184	295.55	0.724693	4.15261e-10	3.68632e-09	EXOC1	4	55853616	55905034	+	5347	protein_coding	exocyst complex component 1 [Source:HGNC Symbol;Acc:HGNC:30380]	-
ENSG00000090989	1020.24	1014.35	1022.61	712.699	740.506	728.151	1019.07	727.119	0.486697	4.16518e-10	3.69615e-09	ZNF250	8	144876497	144902168	-	7357	protein_coding	zinc finger protein 250 [Source:HGNC Symbol;Acc:HGNC:13044]	zf-C2H2
ENSG00000196150	506.527	489.451	487.463	307.872	320.471	307.09	494.48	311.811	0.665174	4.19301e-10	3.71814e-09	LMBR1L	12	49096551	49110900	-	6047	protein_coding	limb development membrane protein 1 like [Source:HGNC Symbol;Acc:HGNC:18268]	-
ENSG00000139636	1414.2	1463.78	1492.86	1076.7	988.638	1109.64	1456.95	1058.33	0.461151	4.20432e-10	3.72683e-09	LRPAP1	4	3503597	3532559	-	11944	protein_coding	LDL receptor related protein associated protein 1 [Source:HGNC Symbol;Acc:HGNC:6701]	-
ENSG00000163956	2256.02	2318.03	2062.44	1563.18	1700.36	1673.96	2212.16	1645.83	0.427055	4.23798e-10	3.75531e-09	EVI5L	19	7830233	7864976	+	6252	protein_coding	ecotropic viral integration site 5 like [Source:HGNC Symbol;Acc:HGNC:30464]	-
ENSG00000142459	1814.16	1780.55	1737.91	1290.17	1141.87	1385.07	1777.54	1272.37	0.482738	4.24412e-10	3.75938e-09	GPAA1	8	144082590	144086216	+	3268	protein_coding	glycosylphosphatidylinositol anchor attachment 1 [Source:HGNC Symbol;Acc:HGNC:4446]	-
ENSG00000197858	2208.12	2218.54	2149.87	1658.43	1464.68	1717.49	2192.18	1613.53	0.442568	4.29578e-10	3.80377e-09	RPS5	19	58386400	58394806	+	3617	protein_coding	ribosomal protein S5 [Source:HGNC Symbol;Acc:HGNC:10426]	-
ENSG00000083845	14166	13821.3	12619.7	10326.5	10149.3	11158.9	13535.7	10544.9	0.36035	4.31575e-10	3.81869e-09	AL162274.2	10	131971202	131971533	+	332	antisense	novel transcript, antisense to BNIP3	-
ENSG00000277959	50.2934	74.3324	60.9329	13.6076	14.0012	10.2891	61.8529	12.6326	2.29396	4.33654e-10	3.8357e-09	PRCP	11	82823502	82970584	-	12798	protein_coding	prolylcarboxypeptidase [Source:HGNC Symbol;Acc:HGNC:9344]	-
ENSG00000137509	1799.79	1869.75	1585.58	1169.4	1333.22	1229.15	1751.7	1243.93	0.494413	4.49954e-10	3.97557e-09	RPS28P7	11	82689559	82689768	+	210	processed_pseudogene	ribosomal protein S28 pseudogene 7 [Source:HGNC Symbol;Acc:HGNC:35787]	-
ENSG00000227097	10377.2	9849.62	9832.71	7554.78	7562.18	8437.85	10019.8	7851.6	0.351785	4.6129e-10	4.07046e-09	NUFIP2	17	29255836	29294118	-	10850	protein_coding	NUFIP2, FMR1 interacting protein 2 [Source:HGNC Symbol;Acc:HGNC:17634]	-
ENSG00000108256	7254.23	6962.09	6909.26	5164.09	5906.93	5122.39	7041.86	5397.8	0.383502	4.61358e-10	4.07046e-09	CLGN	4	140388455	140427968	-	3127	protein_coding	calmegin [Source:HGNC Symbol;Acc:HGNC:2060]	-
ENSG00000153132	969.945	928.584	870.28	626.801	644.831	654.545	922.936	642.059	0.524069	4.66427e-10	4.11073e-09	WIPI2	7	5190188	5233826	+	8977	protein_coding	WD repeat domain, phosphoinositide interacting 2 [Source:HGNC Symbol;Acc:HGNC:32225]	-
ENSG00000157954	3180.46	3108.24	3021.48	2378.78	2342.08	2513.71	3103.39	2411.52	0.36408	4.69133e-10	4.13309e-09	CSPG4P10	15	82459472	82477258	+	7178	transcribed_unprocessed_pseudogene	chondroitin sulfate proteoglycan 4 pseudogene 10 [Source:HGNC Symbol;Acc:HGNC:48361]	-
ENSG00000276710	537.661	588.942	576.213	378.462	368.697	345.872	567.605	364.344	0.63997	4.72147e-10	4.15816e-09	WDTC1	1	27234516	27308633	+	6024	protein_coding	WD and tetratricopeptide repeats 1 [Source:HGNC Symbol;Acc:HGNC:29175]	-
ENSG00000142784	2396.12	2369.49	2332.67	1682.24	1663.8	1920.1	2366.09	1755.38	0.430691	4.7747e-10	4.20201e-09	SPG11	15	44562696	44663678	-	11853	protein_coding	SPG11, spatacsin vesicle trafficking associated [Source:HGNC Symbol;Acc:HGNC:11226]	-
ENSG00000104133	1880.02	1631.88	1769.7	1287.62	1327.78	1248.15	1760.53	1287.85	0.450673	4.81766e-10	4.2383e-09	PHF3	6	63635820	63779336	+	10378	protein_coding	PHD finger protein 3 [Source:HGNC Symbol;Acc:HGNC:8921]	-
ENSG00000118482	2630.83	2295.16	2292.93	1621.01	1846.6	1774.47	2406.3	1747.36	0.461463	4.85e-10	4.26369e-09	EPB41L1	20	36091504	36232799	+	9674	protein_coding	erythrocyte membrane protein band 4.1 like 1 [Source:HGNC Symbol;Acc:HGNC:3378]	-
ENSG00000088367	548.438	571.788	478.19	330.835	310.359	349.038	532.805	330.077	0.692674	4.90728e-10	4.31249e-09	BLVRB	19	40447765	40465840	-	1689	protein_coding	biliverdin reductase B [Source:HGNC Symbol;Acc:HGNC:1063]	-
ENSG00000090013	780.746	711.304	830.541	474.566	505.598	546.905	774.197	509.023	0.603186	4.99194e-10	4.38532e-09	ZMAT1	X	101882288	101932031	-	7514	protein_coding	zinc finger matrin-type 1 [Source:HGNC Symbol;Acc:HGNC:29377]	-
ENSG00000166432	293.378	316.771	370.896	191.357	168.792	174.915	327.015	178.355	0.873562	5.10754e-10	4.48526e-09	ADD1	4	2843857	2930076	+	13106	protein_coding	adducin 1 [Source:HGNC Symbol;Acc:HGNC:243]	-
ENSG00000087274	5387.38	5250.16	5200.49	4165.63	4220.57	4346.75	5279.34	4244.32	0.31484	5.19727e-10	4.56078e-09	HOXB3	17	48548870	48604912	-	7456	protein_coding	homeobox B3 [Source:HGNC Symbol;Acc:HGNC:5114]	Homeobox
ENSG00000120093	1187.88	1219.05	1200.11	916.813	834.625	848.455	1202.35	866.631	0.472984	5.20822e-10	4.56739e-09	SH2B2	7	102285091	102321711	+	2384	protein_coding	SH2B adaptor protein 2 [Source:HGNC Symbol;Acc:HGNC:17381]	-
ENSG00000160999	231.11	253.874	280.821	139.478	110.454	135.341	255.268	128.424	0.99109	5.28312e-10	4.62948e-09	LINC02081	17	78605233	78632155	-	4576	lincRNA	long intergenic non-protein coding RNA 2081 [Source:HGNC Symbol;Acc:HGNC:52930]	-
ENSG00000267123	209.556	229.859	245.056	113.964	86.3405	123.469	228.157	107.924	1.08028	5.31082e-10	4.65043e-09	SPTLC3	20	13008979	13169103	+	8520	protein_coding	serine palmitoyltransferase long chain base subunit 3 [Source:HGNC Symbol;Acc:HGNC:16253]	-
ENSG00000172296	164.052	149.808	132.463	47.6267	73.895	48.2796	148.775	56.6004	1.3927	5.31462e-10	4.6521e-09	SPATA2	20	49903391	49915508	-	4270	protein_coding	spermatogenesis associated 2 [Source:HGNC Symbol;Acc:HGNC:14681]	-
ENSG00000158480	734.045	713.592	684.832	459.257	470.595	501	710.823	476.951	0.575848	5.31797e-10	4.65337e-09	IGSF22	11	18704305	18726230	-	4841	protein_coding	immunoglobulin superfamily member 22 [Source:HGNC Symbol;Acc:HGNC:26750]	-
ENSG00000179057	150.88	177.254	203.993	84.1971	70.0058	77.564	177.376	77.2556	1.19849	5.37698e-10	4.70332e-09	B4GALNT4	11	369796	382116	+	3761	protein_coding	beta-1,4-N-acetyl-galactosaminyltransferase 4 [Source:HGNC Symbol;Acc:HGNC:26315]	-
ENSG00000182272	1186.69	1204.19	1311.38	855.579	633.942	872.199	1234.08	787.24	0.64871	5.40326e-10	4.72455e-09	ZNHIT1	7	101217668	101224190	+	5510	protein_coding	zinc finger HIT-type containing 1 [Source:HGNC Symbol;Acc:HGNC:21688]	-
ENSG00000106400	2326.67	2304.31	2337.97	1687.34	1546.35	1867.08	2322.98	1700.26	0.450217	5.41484e-10	4.72968e-09	RPL10P16	19	12643275	12643919	-	645	processed_pseudogene	ribosomal protein L10 pseudogene 16 [Source:HGNC Symbol;Acc:HGNC:36882]	-
ENSG00000178464	1598.61	1671.91	1561.74	1136.24	1023.64	1255.27	1610.75	1138.38	0.501238	5.42112e-10	4.73348e-09	EIF4EBP1	8	38030341	38060365	+	1073	protein_coding	eukaryotic translation initiation factor 4E binding protein 1 [Source:HGNC Symbol;Acc:HGNC:3288]	-
ENSG00000187840	746.019	696.438	704.702	476.267	451.149	506.54	715.72	477.985	0.582565	5.57663e-10	4.8658e-09	INSR	19	7112255	7294034	-	10451	protein_coding	insulin receptor [Source:HGNC Symbol;Acc:HGNC:6091]	-
ENSG00000171105	1271.71	1220.2	1290.19	905.757	921.743	936.308	1260.7	921.269	0.451926	5.65216e-10	4.92818e-09	LZTS2	10	100996618	101007836	+	6547	protein_coding	leucine zipper tumor suppressor 2 [Source:HGNC Symbol;Acc:HGNC:29381]	-
ENSG00000107816	1670.46	1646.75	1739.24	1264.66	1034.53	1256.06	1685.48	1185.08	0.508342	5.76427e-10	5.02415e-09	ATP2C1	3	130850595	131016712	+	8533	protein_coding	ATPase secretory pathway Ca2+ transporting 1 [Source:HGNC Symbol;Acc:HGNC:13211]	-
ENSG00000017260	2672.74	2537.6	2314.12	1803.01	1974.16	1777.64	2508.15	1851.6	0.438219	5.97154e-10	5.19556e-09	PELO	5	52787940	52804046	+	4349	protein_coding	pelota mRNA surveillance and ribosome rescue factor [Source:HGNC Symbol;Acc:HGNC:8829]	-
ENSG00000152684	775.956	789.068	695.429	493.276	498.597	526.327	753.484	506.067	0.575305	6.06148e-10	5.27194e-09	PIK3C2A	11	17077730	17207983	-	9204	protein_coding	phosphatidylinositol-4-phosphate 3-kinase catalytic subunit type 2 alpha [Source:HGNC Symbol;Acc:HGNC:8971]	-
ENSG00000011405	1355.53	1411.17	1370.99	916.813	1067.2	985.379	1379.23	989.797	0.478206	6.11568e-10	5.3153e-09	REL	2	60881521	60931610	+	13170	protein_coding	REL proto-oncogene, NF-kB subunit [Source:HGNC Symbol;Acc:HGNC:9954]	RHD
ENSG00000162924	1094.48	940.02	907.37	568.969	724.949	565.9	980.623	619.939	0.661328	6.26395e-10	5.43645e-09	PPAN	19	10106289	10111634	+	2583	protein_coding	peter pan homolog (Drosophila) [Source:HGNC Symbol;Acc:HGNC:9227]	-
ENSG00000130810	490.96	456.287	470.243	298.517	282.357	303.924	472.496	294.933	0.680006	6.35628e-10	5.51072e-09	IER5	1	181088712	181092899	+	4188	protein_coding	immediate early response 5 [Source:HGNC Symbol;Acc:HGNC:5393]	-
ENSG00000162783	610.706	554.634	675.56	400.574	374.142	398.109	613.633	390.942	0.64896	6.51822e-10	5.64513e-09	PI4KAP1	22	18533646	18577968	-	4812	transcribed_unprocessed_pseudogene	phosphatidylinositol 4-kinase alpha pseudogene 1 [Source:HGNC Symbol;Acc:HGNC:33576]	-
[truncated: 3,241 more rows]
