# Supplementary material for: Transcriptome Profiling and Cytological Assessments for Identifying Regulatory Pathways Associated With Diorcinol N-Induced Autophagy in A3 Cells
Source: Front Pharmacol. 2020 Oct 15;11:570450. doi: 10.3389/fphar.2020.570450 (PMC7593552; doi:10.3389/fphar.2020.570450)
Supplement: Supplementary file 9 [file Table_9.xlsx]

## Sheet: HCAT_18vsCn_deg_down
Table S5 Down-regulated genes by 25μM DN in A3 cells
gene_id	HCAT18_1	HCAT18_2	HCAT18_3	C_1	C_2	C_3	HCAT_18	Cn	log2FoldChange	pvalue	padj	gene_name	gene_chr	gene_start	gene_end	gene_strand	gene_length	gene_biotype	gene_description	tf_family
ENSG00000198804	12250	12379.2	11144.1	206023	193104	216783	11924.4	205303	-4.10558	0	0	MT-CO1	MT	5904	7445	+	1542	protein_coding	mitochondrially encoded cytochrome c oxidase I [Source:HGNC Symbol;Acc:HGNC:7419]	-
ENSG00000198712	3212.79	3258.05	2808.21	89145.2	90409.4	96298.8	3093.02	91951.1	-4.89296	0	0	MT-CO2	MT	7586	8269	+	684	protein_coding	mitochondrially encoded cytochrome c oxidase II [Source:HGNC Symbol;Acc:HGNC:7421]	-
ENSG00000198938	4097.72	4126.02	3655.97	65651.7	66305.6	70975	3959.9	67644.1	-4.09384	0	0	MT-CO3	MT	9207	9990	+	784	protein_coding	mitochondrially encoded cytochrome c oxidase III [Source:HGNC Symbol;Acc:HGNC:7422]	-
ENSG00000198886	9232.44	9551.15	8612.73	52041.5	47162.1	54488.7	9132.1	51230.8	-2.48779	0	0	MT-ND4	MT	10760	12137	+	1378	protein_coding	mitochondrially encoded NADH:ubiquinone oxidoreductase core subunit 4 [Source:HGNC Symbol;Acc:HGNC:7459]	-
ENSG00000198727	3441.51	3533.65	3270.51	40560.1	37859.9	43739.7	3415.22	40719.9	-3.5753	0	0	MT-CYB	MT	14747	15887	+	1141	protein_coding	mitochondrially encoded cytochrome b [Source:HGNC Symbol;Acc:HGNC:7427]	-
ENSG00000198899	2466.77	2672.54	2352.54	46825.5	42538.6	48741	2497.28	46035.1	-4.20359	0	0	MT-ATP6	MT	8527	9207	+	681	protein_coding	mitochondrially encoded ATP synthase membrane subunit 6 [Source:HGNC Symbol;Acc:HGNC:7414]	-
ENSG00000198763	4531.2	4298.7	3967.26	35875.6	33619.1	37851.2	4265.72	35782	-3.06799	0	0	MT-ND2	MT	4470	5511	+	1042	protein_coding	mitochondrially encoded NADH:ubiquinone oxidoreductase core subunit 2 [Source:HGNC Symbol;Acc:HGNC:7456]	-
ENSG00000198786	2088.37	2191.09	1957.8	38713.7	33963.7	44490.1	2079.09	39055.8	-4.23101	0	0	MT-ND5	MT	12337	14148	+	1812	protein_coding	mitochondrially encoded NADH:ubiquinone oxidoreductase core subunit 5 [Source:HGNC Symbol;Acc:HGNC:7461]	-
ENSG00000198888	2634.42	2866.95	2718.14	20252.4	19095.3	21349.9	2739.83	20232.5	-2.88427	0	0	MT-ND1	MT	3307	4262	+	956	protein_coding	mitochondrially encoded NADH:ubiquinone oxidoreductase core subunit 1 [Source:HGNC Symbol;Acc:HGNC:7455]	-
ENSG00000198840	807.09	862.256	698.079	16766.3	17121.9	17639.5	789.142	17175.9	-4.4409	0	0	MT-ND3	MT	10059	10404	+	346	protein_coding	mitochondrially encoded NADH:ubiquinone oxidoreductase core subunit 3 [Source:HGNC Symbol;Acc:HGNC:7458]	-
ENSG00000212907	1456.11	1490.08	1268.99	11010.3	11297.4	12024.8	1405.06	11444.1	-3.02439	0	0	MT-ND4L	MT	10470	10766	+	297	protein_coding	mitochondrially encoded NADH:ubiquinone oxidoreductase core subunit 4L [Source:HGNC Symbol;Acc:HGNC:7460]	-
ENSG00000198695	522.094	526.045	479.515	13032.7	10983.1	13498.5	509.218	12504.8	-4.61657	0	0	MT-ND6	MT	14149	14673	-	525	protein_coding	mitochondrially encoded NADH:ubiquinone oxidoreductase core subunit 6 [Source:HGNC Symbol;Acc:HGNC:7462]	-
ENSG00000102241	2284.76	2187.66	2155.17	9025.25	9084.42	9650.38	2209.2	9253.35	-2.06626	0	0	HTATSF1	X	136497079	136512346	+	3136	protein_coding	HIV-1 Tat specific factor 1 [Source:HGNC Symbol;Acc:HGNC:5276]	-
ENSG00000248527	210.753	218.423	178.825	2661.99	2612.77	2695.74	202.667	2656.84	-3.70753	0	0	MTATP6P1	1	633696	634376	+	681	unprocessed_pseudogene	MT-ATP6 pseudogene 1 [Source:HGNC Symbol;Acc:HGNC:44575]	-
ENSG00000225630	172.435	162.388	121.866	2097.27	2154.62	2168.62	152.229	2140.17	-3.80588	1.46311e-294	7.7901e-292	MTND2P28	1	629640	630683	+	1044	unprocessed_pseudogene	MT-ND2 pseudogene 28 [Source:HGNC Symbol;Acc:HGNC:42129]	-
ENSG00000100351	645.432	615.244	584.161	3395.1	3365.72	3351.08	614.946	3370.63	-2.45333	5.33464e-280	2.77992e-277	GRAP2	22	39901082	39973721	+	6190	protein_coding	GRB2 related adaptor protein 2 [Source:HGNC Symbol;Acc:HGNC:4563]	-
ENSG00000071575	3180.46	3031.62	2910.21	9737.1	9638.24	9789.68	3040.76	9721.68	-1.67638	2.66322e-227	1.06931e-224	TRIB2	2	12716889	12742734	+	4588	protein_coding	tribbles pseudokinase 2 [Source:HGNC Symbol;Acc:HGNC:30809]	-
ENSG00000188042	2645.19	2616.5	2288.96	8907.04	9391.67	9524.54	2516.88	9274.41	-1.88079	6.34685e-203	2.39149e-200	ARL4C	2	234493041	234497053	-	4013	protein_coding	ADP ribosylation factor like GTPase 4C [Source:HGNC Symbol;Acc:HGNC:698]	-
ENSG00000136997	255.06	202.413	209.291	1588.69	1729.92	1799.01	222.255	1705.87	-2.94001	3.44648e-184	1.15632e-181	MYC	8	127735434	127741434	+	3001	protein_coding	MYC proto-oncogene, bHLH transcription factor [Source:HGNC Symbol;Acc:HGNC:7553]	bHLH
ENSG00000068831	492.157	537.481	515.28	2923.94	2467.32	2876.2	514.973	2755.82	-2.41934	3.34989e-180	1.09394e-177	RASGRP2	11	64726911	64745456	-	6084	protein_coding	RAS guanyl releasing protein 2 [Source:HGNC Symbol;Acc:HGNC:9879]	-
ENSG00000179144	197.581	161.244	197.369	1379.47	1421.12	1453.93	185.398	1418.17	-2.93917	3.45426e-178	1.11318e-175	GIMAP7	7	150514830	150521073	+	1256	protein_coding	GTPase, IMAP family member 7 [Source:HGNC Symbol;Acc:HGNC:22404]	-
ENSG00000163508	87.4148	93.7732	95.3732	951.683	1025.2	1015.45	92.1871	997.445	-3.43677	1.0401e-155	2.86225e-153	EOMES	3	27715949	27722711	-	3656	protein_coding	eomesodermin [Source:HGNC Symbol;Acc:HGNC:3372]	T-box
ENSG00000164100	251.467	231.002	237.108	1381.17	1527.68	1398.53	239.859	1435.79	-2.58197	5.31929e-155	1.44756e-152	NDST3	4	118033618	118258648	+	7009	protein_coding	N-deacetylase and N-sulfotransferase 3 [Source:HGNC Symbol;Acc:HGNC:7682]	-
ENSG00000198805	1495.63	1459.2	1405.43	3989.58	4087.56	4178.96	1453.42	4085.37	-1.49058	7.95432e-140	2.02935e-137	PNP	14	20468954	20477094	+	4139	protein_coding	purine nucleoside phosphorylase [Source:HGNC Symbol;Acc:HGNC:7892]	-
ENSG00000135144	1221.41	1271.66	1188.19	3548.19	3526.74	3763.43	1227.09	3612.79	-1.5572	1.07431e-134	2.52999e-132	DTX1	12	113056709	113098028	+	4387	protein_coding	deltex E3 ubiquitin ligase 1 [Source:HGNC Symbol;Acc:HGNC:3060]	-
ENSG00000178562	2773.32	2623.36	2520.77	6619.26	7063.59	6918.23	2639.15	6867.02	-1.37931	1.52966e-130	3.43709e-128	CD28	2	203706475	203738912	+	4885	protein_coding	CD28 molecule [Source:HGNC Symbol;Acc:HGNC:1653]	-
ENSG00000096060	1090.89	1080.68	1033.21	3031.95	3145.59	3106.52	1068.26	3094.69	-1.53398	1.58046e-130	3.48726e-128	FKBP5	6	35573585	35728583	-	10628	protein_coding	FK506 binding protein 5 [Source:HGNC Symbol;Acc:HGNC:3721]	-
ENSG00000237973	33.529	41.1687	47.6866	723.755	645.609	709.156	40.7948	692.84	-4.09208	1.70758e-116	3.40017e-114	MTCO1P12	1	631074	632616	+	1543	unprocessed_pseudogene	MT-CO1 pseudogene 12 [Source:HGNC Symbol;Acc:HGNC:52014]	-
ENSG00000119969	1063.35	1116.13	1205.41	3066.82	3224.93	3105.72	1128.3	3132.49	-1.47433	1.02029e-108	1.93712e-106	HELLS	10	94501434	94613905	+	10148	protein_coding	helicase, lymphoid specific [Source:HGNC Symbol;Acc:HGNC:4861]	-
ENSG00000210196	38.3188	37.738	31.7911	637.857	593.494	621.303	35.9493	617.551	-4.09688	1.95642e-107	3.65776e-105	MT-TP	MT	15956	16023	-	68	Mt_tRNA	mitochondrially encoded tRNA proline [Source:HGNC Symbol;Acc:HGNC:7494]	-
ENSG00000075826	1111.25	1269.37	1466.36	5391.17	4415.81	5111.31	1282.33	4972.76	-1.95631	2.19135e-107	4.06594e-105	SEC31B	10	100486642	100519864	-	7938	protein_coding	SEC31 homolog B, COPII coat complex component [Source:HGNC Symbol;Acc:HGNC:23197]	-
ENSG00000163817	221.531	239.007	206.642	1133.68	1057.09	1040.78	222.393	1077.18	-2.27304	3.87362e-107	7.08005e-105	SLC6A20	3	45755450	45796535	-	6651	protein_coding	solute carrier family 6 member 20 [Source:HGNC Symbol;Acc:HGNC:30927]	-
ENSG00000161405	373.608	399.108	344.403	1380.32	1444.45	1403.27	372.373	1409.35	-1.91786	9.09321e-106	1.62563e-103	IKZF3	17	39757715	39864188	-	10008	protein_coding	IKAROS family zinc finger 3 [Source:HGNC Symbol;Acc:HGNC:13178]	zf-C2H2
ENSG00000027075	1348.34	1231.63	1237.2	3244.57	3332.28	3279.85	1272.39	3285.56	-1.36845	1.38357e-104	2.42045e-102	PRKCH	14	61187559	61550976	+	8833	protein_coding	protein kinase C eta [Source:HGNC Symbol;Acc:HGNC:9403]	-
ENSG00000064886	1166.33	1161.87	1070.3	2946.05	3148.71	3319.42	1132.83	3138.06	-1.46921	6.4206e-99	1.07708e-96	CHI3L2	1	111200771	111243440	+	3295	protein_coding	chitinase 3 like 2 [Source:HGNC Symbol;Acc:HGNC:1933]	-
ENSG00000005379	1474.08	1596.43	1839.91	5839.37	4870.07	5791.18	1636.81	5500.21	-1.74946	6.88239e-99	1.14669e-96	TSPOAP1	17	58301228	58328760	-	11354	protein_coding	TSPO associated protein 1 [Source:HGNC Symbol;Acc:HGNC:16831]	-
ENSG00000101003	738.834	722.74	655.691	2062.4	2125.84	1994.5	705.755	2060.92	-1.5446	5.99229e-95	9.46859e-93	GINS1	20	25407727	25452628	+	4068	protein_coding	GINS complex subunit 1 [Source:HGNC Symbol;Acc:HGNC:28980]	-
ENSG00000132359	561.61	503.173	499.385	1600.6	1656.8	1655.75	521.389	1637.72	-1.65083	7.76568e-94	1.21145e-91	RAP1GAP2	17	2755705	3037739	+	7530	protein_coding	RAP1 GTPase activating protein 2 [Source:HGNC Symbol;Acc:HGNC:29176]	-
ENSG00000210135	44.3061	28.5894	45.0373	570.67	540.6	530.284	39.311	547.185	-3.8091	4.14052e-93	6.37796e-91	MT-TN	MT	5657	5729	-	73	Mt_tRNA	mitochondrially encoded tRNA asparagine [Source:HGNC Symbol;Acc:HGNC:7493]	-
ENSG00000127528	300.563	369.375	333.806	1473.88	1220.43	1461.84	334.581	1385.38	-2.04862	1.39597e-86	1.96495e-84	KLF2	19	16324817	16327874	+	2018	protein_coding	Kruppel like factor 2 [Source:HGNC Symbol;Acc:HGNC:6347]	zf-C2H2
ENSG00000276043	2433.24	2463.26	2204.18	5150.48	5408.34	5331.33	2366.9	5296.72	-1.16136	1.59429e-85	2.20606e-83	UHRF1	19	4903080	4962154	+	5145	protein_coding	ubiquitin like with PHD and ring finger domains 1 [Source:HGNC Symbol;Acc:HGNC:12556]	-
ENSG00000228253	67.0579	67.471	58.2836	577.473	518.043	618.929	64.2708	571.482	-3.14846	3.30586e-85	4.5233e-83	MT-ATP8	MT	8366	8572	+	207	protein_coding	mitochondrially encoded ATP synthase membrane subunit 8 [Source:HGNC Symbol;Acc:HGNC:7415]	-
ENSG00000163235	336.487	282.463	256.978	1112.42	1130.2	1108.85	291.976	1117.16	-1.93359	6.94122e-82	9.09115e-80	TGFA	2	70447280	70554193	-	4963	protein_coding	transforming growth factor alpha [Source:HGNC Symbol;Acc:HGNC:11765]	-
ENSG00000213859	446.654	520.327	467.593	1797.91	1494.24	1819.59	478.191	1703.91	-1.83193	1.10948e-81	1.43774e-79	KCTD11	17	7351889	7354944	+	3056	protein_coding	potassium channel tetramerization domain containing 11 [Source:HGNC Symbol;Acc:HGNC:21302]	-
ENSG00000104918	869.358	891.989	819.944	2142.35	2195.85	2323.75	860.431	2220.65	-1.36694	1.19642e-81	1.54225e-79	RETN	19	7669044	7670454	+	520	protein_coding	resistin [Source:HGNC Symbol;Acc:HGNC:20389]	-
ENSG00000007968	1318.41	1267.08	1201.44	2868.66	2876.46	2976.71	1262.31	2907.28	-1.20292	3.28237e-79	4.12265e-77	E2F2	1	23506430	23531220	-	5457	protein_coding	E2F transcription factor 2 [Source:HGNC Symbol;Acc:HGNC:3114]	E2F
ENSG00000131370	225.123	193.264	213.265	830.915	846.292	897.526	210.551	858.244	-2.02867	1.1152e-77	1.36567e-75	SH3BP5	3	15254853	15341368	-	4159	protein_coding	SH3 domain binding protein 5 [Source:HGNC Symbol;Acc:HGNC:10827]	-
ENSG00000171848	1629.75	1675.34	1572.33	3395.1	3630.97	3700.12	1625.81	3575.4	-1.13656	1.78027e-74	2.05672e-72	RRM2	2	10120698	10131419	+	5323	protein_coding	ribonucleotide reductase regulatory subunit M2 [Source:HGNC Symbol;Acc:HGNC:10452]	-
ENSG00000186810	70.6503	57.1788	70.2053	481.37	462.038	516.038	66.0115	486.482	-2.8857	3.54351e-71	3.92704e-69	CXCR3	X	71615916	71618517	-	1868	protein_coding	C-X-C motif chemokine receptor 3 [Source:HGNC Symbol;Acc:HGNC:4540]	-
ENSG00000183918	3015.21	2785.75	2605.54	5820.66	5875.04	6076.9	2802.17	5924.2	-1.07959	7.43537e-71	8.09365e-69	SH2D1A	X	124227868	124373197	+	3062	protein_coding	SH2 domain containing 1A [Source:HGNC Symbol;Acc:HGNC:10820]	-
ENSG00000102317	4812.6	4446.22	4217.61	8845.8	9043.97	9102.68	4492.15	8997.49	-1.00182	1.09992e-70	1.192e-68	RBM3	X	48574449	48579066	+	3731	protein_coding	RNA binding motif protein 3 [Source:HGNC Symbol;Acc:HGNC:9900]	-
ENSG00000197594	140.103	106.353	128.489	624.25	665.833	612.597	124.982	634.227	-2.34614	2.29943e-70	2.45929e-68	ENPP1	6	131808016	131895155	+	9959	protein_coding	ectonucleotide pyrophosphatase/phosphodiesterase 1 [Source:HGNC Symbol;Acc:HGNC:3356]	-
ENSG00000160991	1312.42	1281.95	1234.55	2764.05	2703.78	2853.25	1276.31	2773.69	-1.11932	5.50235e-70	5.83392e-68	ORAI2	7	102433106	102456821	+	11103	protein_coding	ORAI calcium release-activated calcium modulator 2 [Source:HGNC Symbol;Acc:HGNC:21667]	-
ENSG00000164120	1208.24	1182.46	1021.29	2657.74	2748.12	2745.61	1137.33	2717.15	-1.25497	3.01228e-69	3.13944e-67	HPGD	4	174490177	174523154	-	5529	protein_coding	15-hydroxyprostaglandin dehydrogenase [Source:HGNC Symbol;Acc:HGNC:5154]	-
ENSG00000101082	1124.42	1101.26	1125.93	2522.51	2405.87	2644.3	1117.2	2524.23	-1.17612	6.36237e-69	6.60284e-67	SLA2	20	36612318	36646216	-	2757	protein_coding	Src like adaptor 2 [Source:HGNC Symbol;Acc:HGNC:17329]	-
ENSG00000122862	663.394	676.997	562.967	1666.93	1715.92	1785.55	634.453	1722.8	-1.43891	3.07705e-68	3.14013e-66	SRGN	10	69088106	69104811	+	1220	protein_coding	serglycin [Source:HGNC Symbol;Acc:HGNC:9361]	-
ENSG00000210140	22.7518	10.2922	14.5709	370.808	397.477	493.877	15.8716	420.721	-4.73223	4.94022e-67	4.95885e-65	MT-TC	MT	5761	5826	-	66	Mt_tRNA	mitochondrially encoded tRNA cysteine [Source:HGNC Symbol;Acc:HGNC:7477]	-
ENSG00000143502	228.715	273.315	231.81	944.879	875.073	846.872	244.613	888.941	-1.85881	1.98173e-66	1.98109e-64	SUSD4	1	223220819	223364202	-	4710	protein_coding	sushi domain containing 4 [Source:HGNC Symbol;Acc:HGNC:25470]	-
ENSG00000167768	1868.04	1711.93	1604.12	3901.98	3814.54	4306.38	1728.03	4007.64	-1.21304	2.9079e-66	2.89513e-64	KRT1	12	52674736	52680407	-	2488	protein_coding	keratin 1 [Source:HGNC Symbol;Acc:HGNC:6412]	-
ENSG00000160796	4750.33	4924.24	5215.06	11361.5	9691.14	11246	4963.21	10766.2	-1.11731	1.59239e-65	1.56003e-63	NBEAL2	3	46979683	47009703	+	9819	protein_coding	neurobeachin like 2 [Source:HGNC Symbol;Acc:HGNC:31928]	-
ENSG00000171951	116.154	96.0604	71.5299	526.445	600.494	571.441	94.5814	566.127	-2.57489	3.86276e-65	3.75423e-63	SCG2	2	223596940	223602503	-	2719	protein_coding	secretogranin II [Source:HGNC Symbol;Acc:HGNC:10575]	-
ENSG00000111536	14.3696	6.86146	19.8694	353.798	399.811	407.606	13.7001	387.072	-4.84978	2.24545e-64	2.15669e-62	IL26	12	68201351	68225821	-	1075	protein_coding	interleukin 26 [Source:HGNC Symbol;Acc:HGNC:17119]	-
ENSG00000101608	4855.71	4688.66	4344.78	8624.68	8909.41	9227.74	4629.72	8920.61	-0.945892	7.57086e-64	7.18704e-62	MYL12A	18	3247481	3256236	+	3245	protein_coding	myosin light chain 12A [Source:HGNC Symbol;Acc:HGNC:16701]	-
ENSG00000155926	3960.01	3748.64	3662.59	6944.99	6865.24	7111.35	3790.42	6973.86	-0.879381	7.29661e-63	6.74372e-61	SLA	8	133036724	133103054	-	7637	protein_coding	Src like adaptor [Source:HGNC Symbol;Acc:HGNC:10902]	-
ENSG00000163519	161.657	150.952	136.437	602.137	633.942	651.379	149.682	629.153	-2.06927	2.45141e-62	2.24869e-60	TRAT1	3	108822698	108855005	+	2528	protein_coding	T cell receptor associated transmembrane adaptor 1 [Source:HGNC Symbol;Acc:HGNC:30698]	-
ENSG00000134824	3366.07	3477.62	3335.41	6474.68	6071.84	6740.15	3393.03	6428.89	-0.92175	1.24883e-59	1.08848e-57	FADS2	11	61792980	61867354	+	11026	protein_coding	fatty acid desaturase 2 [Source:HGNC Symbol;Acc:HGNC:3575]	-
ENSG00000092470	787.93	687.289	683.508	1718.81	1834.15	1717.49	719.576	1756.82	-1.28739	1.95051e-59	1.69404e-57	WDR76	15	43826963	43868419	+	4078	protein_coding	WD repeat domain 76 [Source:HGNC Symbol;Acc:HGNC:25773]	-
ENSG00000198963	5108.38	4548	4347.43	9615.48	11184.6	9892.57	4667.93	10230.9	-1.13193	2.3195e-59	2.00739e-57	RORB	9	74497365	74693177	+	9591	protein_coding	RAR related orphan receptor B [Source:HGNC Symbol;Acc:HGNC:10259]	THR-like
ENSG00000015475	1529.16	1542.68	1417.35	2936.69	3048.36	3179.33	1496.4	3054.8	-1.02889	1.50612e-57	1.25897e-55	BID	22	17734138	17774770	-	4446	protein_coding	BH3 interacting domain death agonist [Source:HGNC Symbol;Acc:HGNC:1050]	-
ENSG00000074706	34.7264	36.5944	31.7911	348.695	386.588	310.256	34.3706	348.513	-3.33841	8.22332e-57	6.78133e-55	IPCEF1	6	154154496	154356792	-	8474	protein_coding	interaction protein for cytohesin exchange factors 1 [Source:HGNC Symbol;Acc:HGNC:21204]	-
ENSG00000145649	413.125	353.365	336.455	1023.12	1074.98	1107.27	367.648	1068.46	-1.53799	1.20868e-56	9.86763e-55	GZMA	5	55102648	55110252	+	894	protein_coding	granzyme A [Source:HGNC Symbol;Acc:HGNC:4708]	-
ENSG00000138018	991.499	1054.38	976.25	2184.02	2485.21	2181.29	1007.38	2283.51	-1.18019	3.48261e-55	2.72512e-53	SELENOI	2	26308547	26395891	+	8552	protein_coding	selenoprotein I [Source:HGNC Symbol;Acc:HGNC:29361]	-
ENSG00000136492	714.885	755.904	716.623	1576.78	1708.92	1655.75	729.137	1647.15	-1.17538	1.0208e-54	7.88686e-53	BRIP1	17	61681266	61863521	-	7991	protein_coding	BRCA1 interacting protein C-terminal helicase 1 [Source:HGNC Symbol;Acc:HGNC:20473]	-
ENSG00000142303	457.431	494.025	498.06	1314.84	1152.76	1258.44	483.172	1242.01	-1.3621	4.60109e-53	3.45674e-51	ADAMTS10	19	8580242	8610735	-	5703	protein_coding	ADAM metallopeptidase with thrombospondin type 1 motif 10 [Source:HGNC Symbol;Acc:HGNC:13201]	-
ENSG00000145779	2424.86	2467.84	2322.07	4248.13	4425.92	4553.32	2404.92	4409.12	-0.874153	8.70808e-53	6.50239e-51	TNFAIP8	5	119268692	119399688	+	9591	protein_coding	TNF alpha induced protein 8 [Source:HGNC Symbol;Acc:HGNC:17260]	-
ENSG00000145439	1208.24	1198.47	1116.66	2295.44	2444.76	2503.42	1174.46	2414.54	-1.03915	2.29841e-52	1.70583e-50	CBR4	4	168863770	169010275	-	5110	protein_coding	carbonyl reductase 4 [Source:HGNC Symbol;Acc:HGNC:25891]	-
ENSG00000157193	1040.6	918.292	953.732	2045.4	2183.4	2040.41	970.873	2089.74	-1.10618	3.37824e-52	2.49216e-50	LRP8	1	53242364	53328070	-	10263	protein_coding	LDL receptor related protein 8 [Source:HGNC Symbol;Acc:HGNC:6700]	-
ENSG00000135046	816.67	816.513	682.183	1756.23	1792.93	1880.53	771.789	1809.9	-1.22765	4.35439e-52	3.19304e-50	ANXA1	9	73151757	73170393	+	4561	protein_coding	annexin A1 [Source:HGNC Symbol;Acc:HGNC:533]	-
ENSG00000135452	605.916	582.08	577.538	1348	1372.11	1318.59	588.511	1346.24	-1.19354	6.78728e-52	4.93276e-50	TSPAN31	12	57738013	57750211	+	5385	protein_coding	tetraspanin 31 [Source:HGNC Symbol;Acc:HGNC:10539]	-
ENSG00000099901	2356.61	2131.63	2160.47	4040.61	4120.23	4140.17	2216.23	4100.34	-0.887594	3.85429e-51	2.76021e-49	RANBP1	22	20115938	20127357	+	4622	protein_coding	RAN binding protein 1 [Source:HGNC Symbol;Acc:HGNC:9847]	-
ENSG00000167325	2056.04	1922.35	1814.74	3663.85	3988	3721.49	1931.04	3791.11	-0.972797	4.61221e-51	3.29336e-49	RRM1	11	4094707	4138876	+	4177	protein_coding	ribonucleotide reductase catalytic subunit M1 [Source:HGNC Symbol;Acc:HGNC:10451]	-
ENSG00000165304	951.983	944.594	858.359	1923.78	2094.73	1930.39	918.312	1982.97	-1.10963	8.51814e-51	6.06472e-49	MELK	9	36572862	36677683	+	3087	protein_coding	maternal embryonic leucine zipper kinase [Source:HGNC Symbol;Acc:HGNC:16870]	-
ENSG00000100297	2552.99	2486.13	2377.71	4483.71	4355.92	4759.1	2472.28	4532.91	-0.87423	1.55599e-49	1.07653e-47	MCM5	22	35400063	35425430	+	7338	protein_coding	minichromosome maintenance complex component 5 [Source:HGNC Symbol;Acc:HGNC:6948]	-
ENSG00000132016	234.703	274.458	243.731	817.308	716.393	830.251	250.964	787.984	-1.64885	2.34747e-49	1.61956e-47	C19orf57	19	13882348	13906452	-	3840	protein_coding	chromosome 19 open reading frame 57 [Source:HGNC Symbol;Acc:HGNC:28153]	-
ENSG00000171243	208.358	166.962	173.526	606.39	644.831	705.199	182.949	652.14	-1.83381	2.59784e-49	1.78725e-47	SOSTDC1	7	16461481	16530580	-	2473	protein_coding	sclerostin domain containing 1 [Source:HGNC Symbol;Acc:HGNC:21748]	-
ENSG00000183813	1011.86	1000.63	913.993	1980.76	2092.4	1969.97	975.493	2014.37	-1.04512	1.05208e-48	7.0985e-47	CCR4	3	32951574	32956349	+	3095	protein_coding	C-C motif chemokine receptor 4 [Source:HGNC Symbol;Acc:HGNC:1605]	-
ENSG00000030419	2411.69	2116.76	2070.39	4655.51	5456.56	4490.79	2199.61	4867.62	-1.14581	2.22e-48	1.49374e-46	IKZF2	2	212999691	213152427	-	12240	protein_coding	IKAROS family zinc finger 2 [Source:HGNC Symbol;Acc:HGNC:13177]	zf-C2H2
ENSG00000110031	2913.43	2820.06	2571.1	4975.29	4982.08	5253.77	2768.2	5070.38	-0.872555	2.44855e-47	1.6252e-45	LPXN	11	58526871	58578220	-	2467	protein_coding	leupaxin [Source:HGNC Symbol;Acc:HGNC:14061]	-
ENSG00000117318	2841.58	2637.09	2677.07	4804.34	4919.07	5384.36	2718.58	5035.93	-0.889475	3.62466e-47	2.38643e-45	ID3	1	23557918	23559794	-	1797	protein_coding	inhibitor of DNA binding 3, HLH protein [Source:HGNC Symbol;Acc:HGNC:5362]	bHLH
ENSG00000147138	2800.87	2728.57	2410.82	5155.59	5692.25	4976.76	2646.75	5274.86	-0.99433	1.73673e-46	1.1135e-44	GPR174	X	79144663	79175315	+	5516	protein_coding	G protein-coupled receptor 174 [Source:HGNC Symbol;Acc:HGNC:30245]	-
ENSG00000278771	243.085	293.899	243.731	881.093	725.727	910.189	260.238	839.003	-1.68621	1.36186e-45	8.5525e-44	RN7SL3	14	49853616	49853914	-	299	misc_RNA	RNA, 7SL, cytoplasmic 3 [Source:HGNC Symbol;Acc:HGNC:23135]	-
ENSG00000129355	1626.15	1634.17	1635.91	2968.16	2960.47	3298.05	1632.08	3075.56	-0.914244	7.50615e-45	4.5618e-43	CDKN2D	19	10566462	10569059	-	1503	protein_coding	cyclin dependent kinase inhibitor 2D [Source:HGNC Symbol;Acc:HGNC:1790]	-
ENSG00000189403	11283.7	10329.9	9913.51	17422	18031.9	18230.7	10509	17894.9	-0.767807	1.86033e-44	1.1278e-42	HMGB1	13	30456704	30617597	-	7723	protein_coding	high mobility group box 1 [Source:HGNC Symbol;Acc:HGNC:4983]	HMG
ENSG00000122952	2429.65	2489.57	2228.02	4389.31	4144.34	4505.83	2382.41	4346.49	-0.866648	2.21618e-44	1.33363e-42	ZWINT	10	56357228	56361275	-	2378	protein_coding	ZW10 interacting kinetochore protein [Source:HGNC Symbol;Acc:HGNC:13195]	-
ENSG00000125968	414.322	402.539	394.739	973.795	1004.97	1166.63	403.867	1048.46	-1.37622	2.3077e-44	1.38191e-42	ID1	20	31605283	31606515	+	1233	protein_coding	inhibitor of DNA binding 1, HLH protein [Source:HGNC Symbol;Acc:HGNC:5360]	bHLH
ENSG00000184992	1269.31	1211.05	1125.93	2262.27	2383.31	2332.46	1202.1	2326.01	-0.951534	2.35755e-44	1.40772e-42	BRI3BP	12	124993700	125031231	+	6648	protein_coding	BRI3 binding protein [Source:HGNC Symbol;Acc:HGNC:14251]	-
ENSG00000122566	21763.9	21897.2	21452.3	32684.7	32283.6	32424.9	21704.5	32464.4	-0.580825	2.3623e-44	1.40772e-42	HNRNPA2B1	7	26173057	26201529	-	9267	protein_coding	heterogeneous nuclear ribonucleoprotein A2/B1 [Source:HGNC Symbol;Acc:HGNC:5033]	-
ENSG00000125245	156.868	141.803	135.112	494.977	505.598	521.578	144.594	507.384	-1.80973	2.86316e-44	1.70205e-42	GPR18	13	99254714	99261744	-	1908	protein_coding	G protein-coupled receptor 18 [Source:HGNC Symbol;Acc:HGNC:4472]	-
ENSG00000166508	6214.83	6057.52	5657.48	9936.11	9863.82	10593	5976.61	10131	-0.76112	3.70669e-44	2.19817e-42	MCM7	7	100092728	100101940	-	4386	protein_coding	minichromosome maintenance complex component 7 [Source:HGNC Symbol;Acc:HGNC:6950]	-
ENSG00000167286	9136.64	8776.95	8168.98	14174.9	14535.5	14971.4	8694.19	14560.6	-0.743758	3.81864e-44	2.25909e-42	CD3D	11	118338954	118342744	-	929	protein_coding	CD3d molecule [Source:HGNC Symbol;Acc:HGNC:1673]	-
ENSG00000171793	911.269	897.707	819.944	1769.84	1768.04	1742.81	876.307	1760.23	-1.00502	4.0814e-44	2.40872e-42	CTPS1	1	40979335	41012565	+	11517	protein_coding	CTP synthase 1 [Source:HGNC Symbol;Acc:HGNC:2519]	-
ENSG00000132646	2742.19	2513.58	2409.5	4543.24	4618.83	4944.31	2555.09	4702.13	-0.879615	5.25739e-44	3.09529e-42	PCNA	20	5114953	5126626	-	1471	protein_coding	proliferating cell nuclear antigen [Source:HGNC Symbol;Acc:HGNC:8729]	-
ENSG00000259834	219.136	239.007	222.537	682.082	626.941	721.028	226.893	676.684	-1.57533	1.14845e-43	6.68121e-42	AL365361.1	1	110653560	110657040	-	3481	lincRNA	novel transcript	-
ENSG00000164291	284.996	295.043	259.627	725.456	821.402	770.891	279.889	772.583	-1.46317	3.50749e-43	2.01183e-41	ARSK	5	95555074	95605064	+	4314	protein_coding	arylsulfatase family member K [Source:HGNC Symbol;Acc:HGNC:25239]	-
ENSG00000101412	1248.95	1265.94	1239.85	2565.04	2256.52	2541.41	1251.58	2454.32	-0.971169	3.87291e-43	2.21624e-41	E2F1	20	33675683	33686404	-	2503	protein_coding	E2F transcription factor 1 [Source:HGNC Symbol;Acc:HGNC:3113]	E2F
ENSG00000133816	571.19	542.055	590.784	1205.98	1274.11	1229.94	568.01	1236.67	-1.1238	5.84559e-43	3.32181e-41	MICAL2	11	12094008	12359144	+	20191	protein_coding	microtubule associated monooxygenase, calponin and LIM domain containing 2 [Source:HGNC Symbol;Acc:HGNC:24693]	-
ENSG00000281103	646.63	668.992	584.161	1387.13	1332.44	1381.9	633.261	1367.16	-1.1084	7.17751e-43	4.05049e-41	TRG-AS1	7	38341577	38378804	+	4130	antisense	T cell receptor gamma locus antisense RNA 1 [Source:HGNC Symbol;Acc:HGNC:48974]	-
ENSG00000129173	374.806	388.816	335.131	898.953	972.303	897.526	366.251	922.927	-1.33132	7.19911e-43	4.05335e-41	E2F8	11	19224063	19241620	-	4140	protein_coding	E2F transcription factor 8 [Source:HGNC Symbol;Acc:HGNC:24727]	E2F
ENSG00000050405	877.74	806.221	813.321	1649.92	1904.94	1745.19	832.427	1766.68	-1.08585	9.66453e-43	5.41656e-41	LIMA1	12	50175788	50283546	-	6317	protein_coding	LIM domain and actin binding 1 [Source:HGNC Symbol;Acc:HGNC:24636]	-
ENSG00000065413	428.692	409.4	411.959	978.048	1137.21	979.839	416.684	1031.7	-1.3083	4.91425e-42	2.72307e-40	ANKRD44	2	196967017	197311173	-	12813	protein_coding	ankyrin repeat domain 44 [Source:HGNC Symbol;Acc:HGNC:25259]	-
ENSG00000170989	156.868	148.665	133.787	484.771	501.708	503.374	146.44	496.618	-1.75957	6.7457e-42	3.72947e-40	S1PR1	1	101236865	101243713	+	5223	protein_coding	sphingosine-1-phosphate receptor 1 [Source:HGNC Symbol;Acc:HGNC:3165]	-
ENSG00000143401	4194.71	3822.98	3457.28	6896.51	7341.28	7075.73	3824.99	7104.51	-0.892857	8.21247e-42	4.52e-40	ANP32E	1	150218417	150236156	-	3605	protein_coding	acidic nuclear phosphoprotein 32 family member E [Source:HGNC Symbol;Acc:HGNC:16673]	-
ENSG00000132507	6062.75	5918.01	5872.07	9692.03	9404.11	10433.9	5950.94	9843.36	-0.725987	9.43987e-42	5.17229e-40	EIF5A	17	7306999	7312463	+	2815	protein_coding	eukaryotic translation initiation factor 5A [Source:HGNC Symbol;Acc:HGNC:3300]	-
ENSG00000141965	359.239	338.499	331.157	881.093	813.623	937.891	342.965	877.536	-1.3547	1.09857e-41	5.99247e-40	FEM1A	19	4791681	4801273	+	9593	protein_coding	fem-1 homolog A [Source:HGNC Symbol;Acc:HGNC:16934]	-
ENSG00000104356	269.429	290.468	215.914	739.064	874.295	751.104	258.604	788.154	-1.60392	2.81009e-41	1.50931e-39	POP1	8	98117297	98159834	+	4852	protein_coding	POP1 homolog, ribonuclease P/MRP subunit [Source:HGNC Symbol;Acc:HGNC:30129]	-
ENSG00000120833	174.83	172.68	164.254	518.791	528.155	547.696	170.588	531.547	-1.63875	8.07686e-41	4.28178e-39	SOCS2	12	93569814	93583487	+	6776	protein_coding	suppressor of cytokine signaling 2 [Source:HGNC Symbol;Acc:HGNC:19382]	-
ENSG00000136161	2011.74	1992.11	1874.35	3473.34	3404.62	3808.55	1959.4	3562.17	-0.861899	9.42634e-41	4.97564e-39	RCBTB2	13	48488959	48533256	-	3545	protein_coding	RCC1 and BTB domain containing protein 2 [Source:HGNC Symbol;Acc:HGNC:1914]	-
ENSG00000146918	2057.24	1929.21	1825.34	3511.62	3929.66	3498.29	1937.26	3646.52	-0.912147	1.11249e-40	5.83448e-39	NCAPG2	7	158631311	158704829	-	6988	protein_coding	non-SMC condensin II complex subunit G2 [Source:HGNC Symbol;Acc:HGNC:21904]	-
ENSG00000113368	3607.95	3431.87	3213.55	5717.75	6346.42	5998.54	3417.79	6020.9	-0.816641	1.11511e-40	5.83573e-39	LMNB1	5	126776623	126837020	+	3633	protein_coding	lamin B1 [Source:HGNC Symbol;Acc:HGNC:6637]	-
ENSG00000104738	2966.11	2710.28	2643.96	4670.82	5101.09	4956.18	2773.45	4909.36	-0.823703	1.57335e-40	8.19882e-39	MCM4	8	47960185	47978160	+	6973	protein_coding	minichromosome maintenance complex component 4 [Source:HGNC Symbol;Acc:HGNC:6947]	-
ENSG00000277791	2366.19	2339.76	2119.4	3978.53	3971.66	4302.42	2275.12	4084.21	-0.843464	1.79557e-40	9.31719e-39	PSMB3	17	38752736	38764231	+	1179	protein_coding	proteasome subunit beta 3 [Source:HGNC Symbol;Acc:HGNC:9540]	-
ENSG00000093009	779.548	822.231	749.739	1533.41	1545.57	1573.44	783.84	1550.81	-0.983331	3.15263e-40	1.62556e-38	CDC45	22	19479459	19520612	+	2846	protein_coding	cell division cycle 45 [Source:HGNC Symbol;Acc:HGNC:1739]	-
ENSG00000183684	1299.25	1271.66	1231.9	2331.16	2246.41	2508.16	1267.6	2361.91	-0.897478	3.0572e-39	1.54704e-37	ALYREF	17	81887844	81891586	-	1574	protein_coding	Aly/REF export factor [Source:HGNC Symbol;Acc:HGNC:19071]	-
ENSG00000204264	1957.85	1786.27	1810.77	3283.69	3250.6	3642.34	1851.63	3392.21	-0.87343	7.96248e-39	3.99625e-37	PSMB8	6	32840717	32844703	-	2997	protein_coding	proteasome subunit beta 8 [Source:HGNC Symbol;Acc:HGNC:9545]	-
ENSG00000075290	56.2807	62.8967	88.75	365.705	377.254	311.839	69.3092	351.599	-2.35157	9.31777e-39	4.65736e-37	WNT8B	10	100463041	100483744	+	2112	protein_coding	Wnt family member 8B [Source:HGNC Symbol;Acc:HGNC:12789]	-
ENSG00000128708	1028.62	959.46	906.045	1834.48	1824.04	1876.57	964.709	1845.03	-0.934616	1.01458e-38	5.06091e-37	HAT1	2	171922448	171983682	+	6790	protein_coding	histone acetyltransferase 1 [Source:HGNC Symbol;Acc:HGNC:4821]	-
ENSG00000169220	1424.98	1255.65	1462.39	2705.36	2602.66	3066.15	1381.01	2791.39	-1.01621	2.94661e-38	1.43476e-36	RGS14	5	177357837	177372601	+	3797	protein_coding	regulator of G protein signaling 14 [Source:HGNC Symbol;Acc:HGNC:9996]	-
ENSG00000196584	574.782	634.685	605.355	1235.74	1256.99	1233.11	604.941	1241.95	-1.03739	4.53418e-38	2.19903e-36	XRCC2	7	152644779	152676165	-	4853	protein_coding	X-ray repair cross complementing 2 [Source:HGNC Symbol;Acc:HGNC:12829]	-
ENSG00000117322	62.2681	56.0352	42.3881	267.9	314.248	311.839	53.5638	297.996	-2.46976	6.69311e-38	3.23968e-36	CR2	1	207454230	207489895	+	4885	protein_coding	complement C3d receptor 2 [Source:HGNC Symbol;Acc:HGNC:2336]	-
ENSG00000118402	1720.75	1725.66	1606.77	2828.68	2931.69	3010.75	1684.39	2923.71	-0.795018	1.48997e-37	7.15534e-36	ELOVL4	6	79914812	79947580	-	3042	protein_coding	ELOVL fatty acid elongase 4 [Source:HGNC Symbol;Acc:HGNC:14415]	-
ENSG00000186369	3.59239	6.86146	6.62314	229.629	248.132	226.36	5.69233	234.707	-5.36867	1.75367e-37	8.40527e-36	LINC00643	14	62114353	62130962	+	4637	transcribed_unitary_pseudogene	long intergenic non-protein coding RNA 643 [Source:HGNC Symbol;Acc:HGNC:44296]	-
ENSG00000123219	450.246	423.123	369.571	937.225	1008.86	958.469	414.313	968.185	-1.22258	2.34481e-37	1.11513e-35	CENPK	5	65517766	65563171	-	4312	protein_coding	centromere protein K [Source:HGNC Symbol;Acc:HGNC:29479]	-
ENSG00000143321	5594.55	5530.33	5370.04	8703.77	8469.15	9338.54	5498.31	8837.15	-0.68447	2.9407e-37	1.39581e-35	HDGF	1	156742107	156766925	-	3745	protein_coding	heparin binding growth factor [Source:HGNC Symbol;Acc:HGNC:4856]	-
ENSG00000156970	1468.09	1399.74	1438.55	2557.38	2861.68	2517.66	1435.46	2645.58	-0.882393	4.13914e-37	1.95329e-35	BUB1B	15	40161023	40221136	+	4476	protein_coding	BUB1 mitotic checkpoint serine/threonine kinase B [Source:HGNC Symbol;Acc:HGNC:1149]	-
ENSG00000160818	477.788	484.876	492.761	1003.56	1036.09	1099.35	485.142	1046.33	-1.1094	4.68722e-37	2.20768e-35	GPATCH4	1	156594487	156601496	-	4437	protein_coding	G-patch domain containing 4 [Source:HGNC Symbol;Acc:HGNC:25982]	-
ENSG00000116824	1189.08	1143.58	992.146	2096.42	2131.29	2206.62	1108.27	2144.78	-0.951131	4.79593e-37	2.25455e-35	CD2	1	116754385	116769228	+	1679	protein_coding	CD2 molecule [Source:HGNC Symbol;Acc:HGNC:1639]	-
ENSG00000130935	1275.3	1109.27	1043.81	2164.46	2267.41	2292.09	1142.79	2241.32	-0.971061	7.20542e-37	3.36785e-35	NOL11	17	67717833	67744531	+	4713	protein_coding	nucleolar protein 11 [Source:HGNC Symbol;Acc:HGNC:24557]	-
ENSG00000065328	791.523	746.755	675.56	1489.18	1621.8	1460.26	737.946	1523.75	-1.04486	8.24095e-37	3.83721e-35	MCM10	10	13161554	13211104	+	5454	protein_coding	minichromosome maintenance 10 replication initiation factor [Source:HGNC Symbol;Acc:HGNC:18043]	-
ENSG00000162639	1042.99	1102.41	1061.03	1948.44	1885.49	2015.08	1068.81	1949.67	-0.866876	9.72389e-37	4.51912e-35	HENMT1	1	108648290	108661526	-	2426	protein_coding	HEN methyltransferase 1 [Source:HGNC Symbol;Acc:HGNC:26400]	-
ENSG00000126067	3290.63	3230.6	3095.65	5187.05	5100.31	5561.65	3205.63	5283.01	-0.720486	1.16562e-36	5.39665e-35	PSMB2	1	35599544	35641844	-	4843	protein_coding	proteasome subunit beta 2 [Source:HGNC Symbol;Acc:HGNC:9539]	-
ENSG00000175040	1124.42	1108.13	1096.79	2019.88	1926.72	2098.18	1109.78	2014.93	-0.860236	1.96812e-36	9.04376e-35	CHST2	3	143119331	143124014	+	4582	protein_coding	carbohydrate sulfotransferase 2 [Source:HGNC Symbol;Acc:HGNC:1970]	-
ENSG00000122188	403.545	355.652	333.806	850.476	939.634	853.203	364.334	881.104	-1.27292	2.06858e-36	9.48757e-35	LAX1	1	203765176	203776233	+	3198	protein_coding	lymphocyte transmembrane adaptor 1 [Source:HGNC Symbol;Acc:HGNC:26005]	-
ENSG00000164530	689.738	674.71	699.403	1460.27	1297.44	1396.15	687.951	1384.62	-1.00918	2.51674e-36	1.15e-34	PI16	6	36948263	36964837	+	2378	protein_coding	peptidase inhibitor 16 [Source:HGNC Symbol;Acc:HGNC:21245]	-
ENSG00000159958	209.556	244.725	239.758	718.652	583.382	720.237	231.346	674.09	-1.54263	3.42624e-36	1.55977e-34	TNFRSF13C	22	41922023	41926818	-	3944	protein_coding	TNF receptor superfamily member 13C [Source:HGNC Symbol;Acc:HGNC:17755]	-
ENSG00000182481	3175.67	3023.62	2874.44	4840.91	5056.75	4940.35	3024.58	4946	-0.709192	4.48191e-36	2.02529e-34	KPNA2	17	68035519	68046842	+	3140	protein_coding	karyopherin subunit alpha 2 [Source:HGNC Symbol;Acc:HGNC:6395]	-
ENSG00000090924	2470.37	2514.72	2565.8	4197.95	3955.33	4328.54	2516.96	4160.61	-0.725233	8.02363e-36	3.59259e-34	PLEKHG2	19	39412585	39428415	+	9200	protein_coding	pleckstrin homology and RhoGEF domain containing G2 [Source:HGNC Symbol;Acc:HGNC:29515]	-
ENSG00000120278	328.105	330.494	365.597	806.251	903.853	781.971	341.398	830.692	-1.28479	9.16783e-36	4.08996e-34	PLEKHG1	6	150599883	150843665	+	10294	protein_coding	pleckstrin homology and RhoGEF domain containing G1 [Source:HGNC Symbol;Acc:HGNC:20884]	-
ENSG00000111554	762.784	711.304	732.519	1393.08	1464.68	1400.11	735.536	1419.29	-0.948626	9.6022e-36	4.27595e-34	MDM1	12	68272443	68332381	-	6549	protein_coding	Mdm1 nuclear protein [Source:HGNC Symbol;Acc:HGNC:29917]	-
ENSG00000111445	894.505	861.113	819.944	1569.13	1799.93	1692.16	858.521	1687.07	-0.974299	1.42006e-35	6.30076e-34	RFC5	12	118013588	118033130	+	3249	protein_coding	replication factor C subunit 5 [Source:HGNC Symbol;Acc:HGNC:9973]	-
ENSG00000112742	865.765	887.415	829.217	1576.78	1774.26	1639.13	860.799	1663.39	-0.949935	1.56502e-35	6.91886e-34	TTK	6	80003887	80042527	+	4579	protein_coding	TTK protein kinase [Source:HGNC Symbol;Acc:HGNC:12401]	-
ENSG00000149636	690.936	718.166	702.053	1325.89	1376	1357.37	703.718	1353.09	-0.943119	1.71566e-35	7.57116e-34	DSN1	20	36751791	36773818	-	2739	protein_coding	DSN1 homolog, MIS12 kinetochore complex component [Source:HGNC Symbol;Acc:HGNC:16165]	-
ENSG00000123136	2694.29	2649.67	2671.77	4337.43	4147.46	4478.92	2671.91	4321.27	-0.693577	1.89681e-35	8.3555e-34	DDX39A	19	14408819	14419383	-	3840	protein_coding	DExD-box helicase 39A [Source:HGNC Symbol;Acc:HGNC:17821]	-
ENSG00000051341	931.626	951.455	969.627	1701.8	1814.71	1717.49	950.903	1744.67	-0.87606	1.96113e-35	8.62333e-34	POLQ	3	121431427	121546641	-	9400	protein_coding	DNA polymerase theta [Source:HGNC Symbol;Acc:HGNC:9186]	-
ENSG00000180730	601.126	534.05	447.724	1166.85	1244.55	1348.66	527.633	1253.35	-1.24622	2.07359e-35	9.08523e-34	SHISA2	13	26044597	26051031	-	2860	protein_coding	shisa family member 2 [Source:HGNC Symbol;Acc:HGNC:20366]	-
ENSG00000115977	2585.32	2593.63	2477.05	4205.6	4670.94	4159.17	2552	4345.24	-0.767633	3.87766e-35	1.6839e-33	AAK1	2	69457997	69674349	-	23608	protein_coding	AP2 associated kinase 1 [Source:HGNC Symbol;Acc:HGNC:19679]	-
ENSG00000108798	226.32	205.844	178.825	575.772	549.935	621.303	203.663	582.337	-1.51285	4.25847e-35	1.84599e-33	ABI3	17	49210227	49223225	+	2456	protein_coding	ABI family member 3 [Source:HGNC Symbol;Acc:HGNC:29859]	-
ENSG00000204934	216.741	195.552	154.981	559.613	595.049	546.114	189.091	566.925	-1.57992	4.432e-35	1.91444e-33	ATP6V0E2-AS1	7	149867697	149880610	-	3291	antisense	ATP6V0E2 antisense RNA 1 [Source:HGNC Symbol;Acc:HGNC:44180]	-
ENSG00000174004	1229.79	1156.16	1231.9	2131.29	2201.29	2470.17	1205.95	2267.59	-0.911633	8.20884e-35	3.52103e-33	NRROS	3	196639686	196662004	+	2910	protein_coding	negative regulator of reactive oxygen species [Source:HGNC Symbol;Acc:HGNC:24613]	-
ENSG00000155115	754.401	735.319	712.65	1381.17	1377.56	1462.63	734.123	1407.12	-0.938213	9.30341e-35	3.98355e-33	GTF3C6	6	110958560	110967890	+	1067	protein_coding	general transcription factor IIIC subunit 6 [Source:HGNC Symbol;Acc:HGNC:20872]	-
ENSG00000050628	77.8351	60.6095	82.1269	314.676	313.47	315.005	73.5238	314.384	-2.1019	1.1632e-34	4.95462e-33	PTGER3	1	70852353	71047808	-	9653	protein_coding	prostaglandin E receptor 3 [Source:HGNC Symbol;Acc:HGNC:9595]	-
ENSG00000140525	2439.23	2362.63	2385.65	3964.92	4268.02	3810.13	2395.84	4014.36	-0.744731	1.43487e-34	6.0801e-33	FANCI	15	89243949	89317261	+	7766	protein_coding	FA complementation group I [Source:HGNC Symbol;Acc:HGNC:25568]	-
ENSG00000159496	209.556	232.146	258.302	625.951	591.938	645.047	233.335	620.979	-1.41444	1.45028e-34	6.13474e-33	RGL4	22	23688136	23699176	+	4715	protein_coding	ral guanine nucleotide dissociation stimulator like 4 [Source:HGNC Symbol;Acc:HGNC:31911]	-
ENSG00000111247	735.242	766.196	622.575	1399.88	1488.79	1505.37	708.004	1464.68	-1.04668	1.48886e-34	6.27717e-33	RAD51AP1	12	4538798	4560048	+	2558	protein_coding	RAD51 associated protein 1 [Source:HGNC Symbol;Acc:HGNC:16956]	-
ENSG00000174371	696.923	635.828	611.978	1280.82	1418.01	1279.01	648.243	1325.95	-1.0319	3.26397e-34	1.35724e-32	EXO1	1	241847967	241895148	+	4140	protein_coding	exonuclease 1 [Source:HGNC Symbol;Acc:HGNC:3511]	-
ENSG00000106268	1319.6	1332.27	1320.65	2258.86	2216.85	2394.19	1324.17	2289.97	-0.79019	5.08239e-34	2.08855e-32	NUDT1	7	2242222	2251146	+	2093	protein_coding	nudix hydrolase 1 [Source:HGNC Symbol;Acc:HGNC:8048]	-
ENSG00000182628	1330.38	1403.17	1254.42	2262.27	2382.53	2376.78	1329.32	2340.53	-0.81526	5.63473e-34	2.31166e-32	SKA2	17	59109951	59155269	-	3148	protein_coding	spindle and kinetochore associated complex subunit 2 [Source:HGNC Symbol;Acc:HGNC:28006]	-
ENSG00000160654	2345.83	2400.37	2259.81	3657.9	3829.32	3872.66	2335.34	3786.62	-0.69695	5.78766e-34	2.37043e-32	CD3G	11	118344344	118355161	+	3836	protein_coding	CD3g molecule [Source:HGNC Symbol;Acc:HGNC:1675]	-
ENSG00000108312	4702.44	4655.5	4449.42	6902.47	7312.5	7508.67	4602.45	7241.21	-0.653691	6.66345e-34	2.7155e-32	UBTF	17	44205033	44221626	-	6993	protein_coding	upstream binding transcription factor [Source:HGNC Symbol;Acc:HGNC:12511]	HMG
ENSG00000164045	755.599	775.345	711.325	1373.52	1470.12	1555.24	747.423	1466.29	-0.971472	8.05205e-34	3.27327e-32	CDC25A	3	48157146	48188402	-	4117	protein_coding	cell division cycle 25A [Source:HGNC Symbol;Acc:HGNC:1725]	-
ENSG00000040275	825.052	845.103	700.728	1516.4	1580.58	1635.97	790.294	1577.65	-0.99545	1.01316e-33	4.10154e-32	SPDL1	5	169583634	169604778	+	4777	protein_coding	spindle apparatus coiled-coil protein 1 [Source:HGNC Symbol;Acc:HGNC:26010]	-
ENSG00000143742	4712.02	4140.89	3961.96	7143.15	7258.82	7332.96	4271.62	7244.98	-0.761932	1.18088e-33	4.77262e-32	SRP9	1	225777813	225790466	+	1728	protein_coding	signal recognition particle 9 [Source:HGNC Symbol;Acc:HGNC:11304]	-
ENSG00000106560	493.355	527.189	478.19	994.207	1053.98	1084.31	499.578	1044.17	-1.0626	1.38667e-33	5.58592e-32	GIMAP2	7	150685697	150693641	+	2097	protein_coding	GTPase, IMAP family member 2 [Source:HGNC Symbol;Acc:HGNC:21789]	-
ENSG00000183688	1766.26	1718.79	1561.74	2918.83	2893.57	3228.4	1682.26	3013.6	-0.840368	1.38994e-33	5.58987e-32	RFLNB	17	439978	445939	-	3621	protein_coding	refilin B [Source:HGNC Symbol;Acc:HGNC:28705]	-
ENSG00000235162	734.045	731.889	639.795	1331	1409.45	1465.8	701.909	1402.08	-0.996789	1.45336e-33	5.83534e-32	C12orf75	12	105235290	105396097	+	2693	protein_coding	chromosome 12 open reading frame 75 [Source:HGNC Symbol;Acc:HGNC:35164]	-
ENSG00000178209	4798.23	4642.92	5054.78	7857.55	7363.83	7515	4831.98	7578.79	-0.64964	1.65606e-33	6.63832e-32	PLEC	8	143915147	143976734	-	16991	protein_coding	plectin [Source:HGNC Symbol;Acc:HGNC:9069]	-
ENSG00000132274	150.88	169.249	120.541	483.921	469.039	449.554	146.89	467.505	-1.66419	1.97844e-33	7.90473e-32	TRIM22	11	5689689	5737089	+	6020	protein_coding	tripartite motif containing 22 [Source:HGNC Symbol;Acc:HGNC:16379]	-
ENSG00000069275	6026.83	5606.95	5179.29	9049.07	10250.4	9479.42	5604.36	9592.97	-0.775231	2.45071e-33	9.75979e-32	NUCKS1	1	205712819	205750276	-	6546	protein_coding	nuclear casein kinase and cyclin dependent kinase substrate 1 [Source:HGNC Symbol;Acc:HGNC:29923]	-
ENSG00000156787	870.555	932.015	899.422	1666.08	1591.47	1647.05	900.664	1634.87	-0.859705	3.12485e-33	1.24042e-31	TBC1D31	8	123041968	123152153	+	8611	protein_coding	TBC1 domain family member 31 [Source:HGNC Symbol;Acc:HGNC:30888]	-
ENSG00000163818	936.416	874.836	847.762	1590.39	1764.15	1650.21	886.338	1668.25	-0.912127	4.07256e-33	1.61149e-31	LZTFL1	3	45823316	45916042	-	7201	protein_coding	leucine zipper transcription factor like 1 [Source:HGNC Symbol;Acc:HGNC:6741]	-
ENSG00000146263	778.351	752.473	719.273	1449.21	1626.47	1399.32	750.032	1491.67	-0.991494	4.24285e-33	1.67606e-31	MMS22L	6	97142161	97283217	-	21793	protein_coding	MMS22 like, DNA repair protein [Source:HGNC Symbol;Acc:HGNC:21475]	-
ENSG00000126882	741.229	792.498	777.556	1417.74	1445.23	1598.77	770.428	1487.25	-0.949048	8.39642e-33	3.27983e-31	FAM78A	9	131258076	131276547	-	5499	protein_coding	family with sequence similarity 78 member A [Source:HGNC Symbol;Acc:HGNC:25465]	-
ENSG00000120802	4164.77	4005.95	3763.27	6233.14	7084.59	6570.77	3978	6629.5	-0.736674	9.0849e-33	3.53748e-31	TMPO	12	98515512	98550379	+	8593	protein_coding	thymopoietin [Source:HGNC Symbol;Acc:HGNC:11875]	-
ENSG00000227191	83.8224	76.6196	84.7762	320.63	314.248	309.464	81.7394	314.781	-1.94699	1.01358e-32	3.93415e-31	TRGC2	7	38239580	38249572	-	1013	TR_C_gene	T cell receptor gamma constant 2 [Source:HGNC Symbol;Acc:HGNC:12276]	-
ENSG00000076003	2496.71	2143.06	2035.95	3896.88	4222.13	4020.66	2225.24	4046.56	-0.862349	1.08327e-32	4.19803e-31	MCM6	2	135839626	135876426	-	4118	protein_coding	minichromosome maintenance complex component 6 [Source:HGNC Symbol;Acc:HGNC:6949]	-
novel.209	32.3315	44.5995	34.4403	231.33	277.69	208.156	37.1238	239.059	-2.68225	1.28275e-32	4.95537e-31	-	3	45805741	45813974	+	8234	-	-	-
ENSG00000267472	40.7137	46.8866	59.6082	262.797	232.575	291.261	49.0695	262.211	-2.42459	1.49928e-32	5.76457e-31	ARHGAP27P2	17	68198921	68199596	+	676	processed_pseudogene	Rho GTPase activating protein 27 pseudogene 2 [Source:HGNC Symbol;Acc:HGNC:53771]	-
ENSG00000168906	4430.61	4505.69	4596.46	6723.87	6858.24	6671.29	4510.92	6751.13	-0.581872	1.67589e-32	6.42347e-31	MAT2A	2	85539165	85545280	+	4487	protein_coding	methionine adenosyltransferase 2A [Source:HGNC Symbol;Acc:HGNC:6904]	-
ENSG00000174576	57.4782	73.1889	71.5299	302.77	266.8	313.422	67.399	294.33	-2.12694	3.21962e-32	1.22067e-30	NPAS4	11	66421004	66426707	+	3428	protein_coding	neuronal PAS domain protein 4 [Source:HGNC Symbol;Acc:HGNC:18983]	Others
ENSG00000131153	813.077	855.395	751.064	1518.95	1467.01	1583.73	806.512	1523.23	-0.915872	4.25073e-32	1.60662e-30	GINS2	16	85676198	85690073	-	3264	protein_coding	GINS complex subunit 2 [Source:HGNC Symbol;Acc:HGNC:24575]	-
ENSG00000175567	1639.33	1759.96	1771.03	2796.37	2912.24	3107.31	1723.44	2938.64	-0.770207	6.07446e-32	2.28534e-30	UCP2	11	73974667	73983307	-	3237	protein_coding	uncoupling protein 2 [Source:HGNC Symbol;Acc:HGNC:12518]	-
ENSG00000111679	4793.44	4598.32	4523.6	7399.14	7022.36	7981.96	4638.46	7467.82	-0.686928	8.23227e-32	3.0924e-30	PTPN6	12	6946468	6961316	+	5009	protein_coding	protein tyrosine phosphatase, non-receptor type 6 [Source:HGNC Symbol;Acc:HGNC:9658]	-
ENSG00000139618	753.204	725.027	872.929	1540.21	1967.94	1653.38	783.72	1720.51	-1.13633	1.02741e-31	3.85351e-30	BRCA2	13	32315474	32400266	+	12273	protein_coding	BRCA2, DNA repair associated [Source:HGNC Symbol;Acc:HGNC:1101]	-
ENSG00000120437	777.153	594.66	560.317	1375.22	1523.02	1575.81	644.043	1491.35	-1.21054	1.02925e-31	3.8545e-30	ACAT2	6	159760328	159779055	+	4299	protein_coding	acetyl-CoA acetyltransferase 2 [Source:HGNC Symbol;Acc:HGNC:94]	-
ENSG00000080986	936.416	949.168	804.049	1625.26	1747.03	1795.84	896.544	1722.71	-0.940775	1.16534e-31	4.35748e-30	NDC80	18	2571511	2616635	+	3600	protein_coding	NDC80, kinetochore complex component [Source:HGNC Symbol;Acc:HGNC:16909]	-
ENSG00000101057	3296.61	3473.04	3185.73	5297.62	5072.31	5505.46	3318.46	5291.79	-0.672776	1.23844e-31	4.61671e-30	MYBL2	20	43667019	43716496	+	2777	protein_coding	MYB proto-oncogene like 2 [Source:HGNC Symbol;Acc:HGNC:7548]	MYB
ENSG00000100632	3210.4	2896.68	2881.06	4798.39	4891.07	5315.51	2996.05	5001.65	-0.739257	1.55439e-31	5.76819e-30	ERH	14	69380123	69398627	-	1446	protein_coding	ERH, mRNA splicing and mitosis factor [Source:HGNC Symbol;Acc:HGNC:3447]	-
ENSG00000115539	452.641	455.143	381.493	905.757	916.298	969.549	429.759	930.535	-1.11212	2.94448e-31	1.07958e-29	PDCL3	2	100562690	100576735	+	1831	protein_coding	phosducin like 3 [Source:HGNC Symbol;Acc:HGNC:28860]	-
ENSG00000064012	4199.5	4296.42	4368.62	6398.13	6291.97	6550.99	4288.18	6413.7	-0.58092	4.07452e-31	1.48281e-29	CASP8	2	201233443	201287711	+	7243	protein_coding	caspase 8 [Source:HGNC Symbol;Acc:HGNC:1509]	-
ENSG00000166803	276.614	338.499	287.444	702.493	712.504	707.573	300.852	707.523	-1.23171	6.51632e-31	2.35048e-29	PCLAF	15	64364311	64387687	-	3734	protein_coding	PCNA clamp associated factor [Source:HGNC Symbol;Acc:HGNC:28961]	-
ENSG00000143179	1438.15	1523.24	1324.63	2432.36	2425.31	2557.24	1428.67	2471.64	-0.78965	6.75905e-31	2.43445e-29	UCK2	1	165827531	165911618	+	7067	protein_coding	uridine-cytidine kinase 2 [Source:HGNC Symbol;Acc:HGNC:12562]	-
ENSG00000133574	144.893	130.368	133.787	391.219	441.814	407.606	136.349	413.547	-1.60123	8.96963e-31	3.22591e-29	GIMAP4	7	150567277	150573955	+	2193	protein_coding	GTPase, IMAP family member 4 [Source:HGNC Symbol;Acc:HGNC:21872]	-
ENSG00000100162	447.851	395.677	449.049	912.561	873.517	961.635	430.859	915.904	-1.08941	9.2816e-31	3.32561e-29	CENPM	22	41938721	41947164	-	1778	protein_coding	centromere protein M [Source:HGNC Symbol;Acc:HGNC:18352]	-
ENSG00000076770	711.293	646.121	582.836	1250.2	1548.68	1387.44	646.75	1395.44	-1.10863	9.97876e-31	3.56788e-29	MBNL3	X	132369317	132489968	-	12199	protein_coding	muscleblind like splicing regulator 3 [Source:HGNC Symbol;Acc:HGNC:20564]	-
ENSG00000104951	93.4021	81.1939	95.3732	347.845	303.359	330.043	89.9897	327.082	-1.86411	1.14817e-30	4.09929e-29	IL4I1	19	49889654	49929539	-	2563	protein_coding	interleukin 4 induced 1 [Source:HGNC Symbol;Acc:HGNC:19094]	-
ENSG00000132434	250.27	263.023	263.601	611.492	591.16	645.839	258.964	616.164	-1.25079	2.68842e-30	9.46044e-29	LANCL2	7	55365448	55433742	+	5235	protein_coding	LanC like 2 [Source:HGNC Symbol;Acc:HGNC:6509]	-
ENSG00000088986	2262.01	2312.31	2281.01	3532.03	3533.74	3787.18	2285.11	3617.65	-0.662781	2.84355e-30	9.97768e-29	DYNLL1	12	120469850	120498493	+	2957	protein_coding	dynein light chain LC8-type 1 [Source:HGNC Symbol;Acc:HGNC:15476]	-
ENSG00000117632	10723.3	10858.3	10305.6	15005.8	15595	15823.8	10629	15474.9	-0.541815	3.79933e-30	1.32554e-28	STMN1	1	25884181	25906991	-	6261	protein_coding	stathmin 1 [Source:HGNC Symbol;Acc:HGNC:6510]	-
ENSG00000189043	1933.9	1968.09	1732.61	3022.59	3276.27	3236.32	1878.2	3178.39	-0.758178	3.83618e-30	1.3365e-28	NDUFA4	7	10931951	10940256	-	3556	protein_coding	NDUFA4, mitochondrial complex associated [Source:HGNC Symbol;Acc:HGNC:7687]	-
ENSG00000154127	1076.52	969.753	966.978	1739.22	1961.72	1814.05	1004.42	1838.33	-0.872031	4.06234e-30	1.40927e-28	UBASH3B	11	122655675	122814473	+	9011	protein_coding	ubiquitin associated and SH3 domain containing B [Source:HGNC Symbol;Acc:HGNC:29884]	-
ENSG00000097046	981.919	897.707	982.874	1638.87	1762.59	1697.7	954.167	1699.72	-0.834028	4.37788e-30	1.51659e-28	CDC7	1	91500893	91525764	+	3557	protein_coding	cell division cycle 7 [Source:HGNC Symbol;Acc:HGNC:1745]	-
ENSG00000147647	7.18478	10.2922	14.5709	149.684	172.681	157.502	10.6826	159.956	-3.91977	4.49709e-30	1.55349e-28	DPYS	8	104330324	104467053	-	3818	protein_coding	dihydropyrimidinase [Source:HGNC Symbol;Acc:HGNC:3013]	-
ENSG00000182173	1610.59	1611.3	1597.5	2764.05	2532.65	2905.48	1606.46	2734.06	-0.766989	5.24906e-30	1.81071e-28	TSEN54	17	75516060	75524739	+	3440	protein_coding	tRNA splicing endonuclease subunit 54 [Source:HGNC Symbol;Acc:HGNC:27561]	-
ENSG00000168002	1174.71	1184.74	1196.14	1940.79	1983.5	2064.94	1185.2	1996.41	-0.752547	5.6638e-30	1.95102e-28	POLR2G	11	62761544	62766710	+	1923	protein_coding	RNA polymerase II subunit G [Source:HGNC Symbol;Acc:HGNC:9194]	-
ENSG00000182551	926.836	949.168	1019.96	1660.13	1691.81	1781.6	965.322	1711.18	-0.826983	6.29753e-30	2.16628e-28	ADI1	2	3497361	3519736	-	5560	protein_coding	acireductone dioxygenase 1 [Source:HGNC Symbol;Acc:HGNC:30576]	-
ENSG00000118513	3579.22	3417.01	3244.01	5201.51	5258.99	5404.94	3413.41	5288.48	-0.631296	6.31089e-30	2.16783e-28	MYB	6	135181315	135219173	+	5493	protein_coding	MYB proto-oncogene, transcription factor [Source:HGNC Symbol;Acc:HGNC:7545]	MYB
ENSG00000197299	687.344	703.299	663.638	1258.7	1271.77	1236.27	684.76	1255.58	-0.873924	1.35195e-29	4.6117e-28	BLM	15	90717327	90816165	+	6674	protein_coding	Bloom syndrome RecQ like helicase [Source:HGNC Symbol;Acc:HGNC:1058]	-
ENSG00000142686	235.9	233.29	287.444	641.259	585.715	638.715	252.211	621.897	-1.30538	1.69279e-29	5.74235e-28	C1orf216	1	35713875	35719472	-	3629	protein_coding	chromosome 1 open reading frame 216 [Source:HGNC Symbol;Acc:HGNC:26800]	-
ENSG00000100580	3475.04	3215.74	2851.92	5346.09	6157.4	5487.25	3180.9	5663.58	-0.83187	1.7518e-29	5.9343e-28	TMED8	14	77335021	77377109	-	7784	protein_coding	transmembrane p24 trafficking protein family member 8 [Source:HGNC Symbol;Acc:HGNC:18633]	-
ENSG00000127603	11387.9	10511.8	10065.8	17243.4	20142.2	16921.6	10655.2	18102.4	-0.764581	1.94686e-29	6.58599e-28	MACF1	1	39081316	39487177	+	40739	protein_coding	microtubule-actin crosslinking factor 1 [Source:HGNC Symbol;Acc:HGNC:13664]	-
ENSG00000127152	2903.85	3190.58	2994.98	4741.41	4597.05	4828.75	3029.8	4722.4	-0.639988	2.23125e-29	7.53762e-28	BCL11B	14	99169287	99271524	-	7855	protein_coding	B cell CLL/lymphoma 11B [Source:HGNC Symbol;Acc:HGNC:13222]	zf-C2H2
ENSG00000139372	1246.56	1220.2	1159.05	1975.66	2127.4	2051.49	1208.6	2051.51	-0.76294	2.28147e-29	7.68607e-28	TDG	12	103965804	103988874	+	4903	protein_coding	thymine DNA glycosylase [Source:HGNC Symbol;Acc:HGNC:11700]	-
ENSG00000112312	937.613	859.969	804.049	1517.25	1663.8	1647.84	867.21	1609.63	-0.891597	2.29784e-29	7.73057e-28	GMNN	6	24774931	24786099	+	2476	protein_coding	geminin, DNA replication inhibitor [Source:HGNC Symbol;Acc:HGNC:17493]	-
ENSG00000084073	1193.87	1095.55	944.459	1972.25	2159.29	2007.17	1077.96	2046.24	-0.923425	2.78075e-29	9.25355e-28	ZMPSTE24	1	40258107	40294184	+	3572	protein_coding	zinc metallopeptidase STE24 [Source:HGNC Symbol;Acc:HGNC:12877]	-
ENSG00000067064	825.052	856.539	782.855	1489.18	1514.46	1423.85	821.482	1475.83	-0.844155	3.0584e-29	1.01362e-27	IDI1	10	1039152	1049170	-	4345	protein_coding	isopentenyl-diphosphate delta isomerase 1 [Source:HGNC Symbol;Acc:HGNC:5387]	-
ENSG00000127314	3130.17	2882.96	2661.18	4601.08	4943.97	4770.18	2891.43	4771.74	-0.722298	4.76015e-29	1.56701e-27	RAP1B	12	68610839	68671901	+	16942	protein_coding	RAP1B, member of RAS oncogene family [Source:HGNC Symbol;Acc:HGNC:9857]	-
ENSG00000135426	2091.97	2162.5	1898.19	3250.52	3410.06	3446.06	2050.89	3368.88	-0.715213	5.67485e-29	1.86562e-27	TESPA1	12	54948018	54984746	-	5025	protein_coding	thymocyte expressed, positive selection associated 1 [Source:HGNC Symbol;Acc:HGNC:29109]	-
ENSG00000088832	4632.98	4494.25	4456.05	6566.53	6581.32	6738.57	4527.76	6628.81	-0.549878	6.31173e-29	2.07221e-27	FKBP1A	20	1368978	1393172	-	2577	protein_coding	FK506 binding protein 1A [Source:HGNC Symbol;Acc:HGNC:3711]	-
ENSG00000136450	889.715	760.478	717.948	1488.33	1540.13	1735.69	789.38	1588.05	-1.00776	6.50449e-29	2.13264e-27	SRSF1	17	58003360	58007346	-	3340	protein_coding	serine and arginine rich splicing factor 1 [Source:HGNC Symbol;Acc:HGNC:10780]	-
ENSG00000135525	311.34	291.612	270.224	658.269	642.498	732.9	291.059	677.889	-1.21837	7.54662e-29	2.46772e-27	MAP7	6	136342281	136550819	-	5447	protein_coding	microtubule associated protein 7 [Source:HGNC Symbol;Acc:HGNC:6869]	-
ENSG00000134954	11519.6	10229.3	9457.84	16685.5	18331.4	17049	10402.2	17355.3	-0.738357	1.06312e-28	3.4579e-27	ETS1	11	128458761	128587558	-	7149	protein_coding	ETS proto-oncogene 1, transcription factor [Source:HGNC Symbol;Acc:HGNC:3488]	ETS
ENSG00000145220	464.615	439.133	398.713	873.439	881.295	952.929	434.154	902.554	-1.05436	1.07647e-28	3.49669e-27	LYAR	4	4267701	4290169	-	2319	protein_coding	Ly1 antibody reactive [Source:HGNC Symbol;Acc:HGNC:26021]	-
ENSG00000159199	734.045	683.859	729.87	1280.82	1281.11	1332.83	715.924	1298.25	-0.85943	1.16178e-28	3.76379e-27	ATP5MC1	17	48892765	48895871	+	2615	protein_coding	ATP synthase membrane subunit c locus 1 [Source:HGNC Symbol;Acc:HGNC:841]	-
ENSG00000133561	708.898	568.357	553.694	1217.03	1309.11	1249.73	610.316	1258.62	-1.04351	1.20244e-28	3.88523e-27	GIMAP6	7	150625375	150632648	-	3913	protein_coding	GTPase, IMAP family member 6 [Source:HGNC Symbol;Acc:HGNC:21918]	-
ENSG00000173221	1211.83	1222.48	1110.04	2115.98	1951.61	2015.87	1181.45	2027.82	-0.778147	1.25864e-28	4.06148e-27	GLRX	5	95751319	95823005	-	6508	protein_coding	glutaredoxin [Source:HGNC Symbol;Acc:HGNC:4330]	-
ENSG00000170312	2044.07	2099.61	1890.24	3135.71	3277.83	3290.14	2011.31	3234.56	-0.684736	1.31841e-28	4.24876e-27	CDK1	10	60778331	60794852	+	3931	protein_coding	cyclin dependent kinase 1 [Source:HGNC Symbol;Acc:HGNC:1722]	-
ENSG00000077152	682.554	594.66	586.81	1156.65	1191.65	1226.78	621.341	1191.69	-0.93911	2.8557e-28	9.09517e-27	UBE2T	1	202331657	202341980	-	1652	protein_coding	ubiquitin conjugating enzyme E2 T [Source:HGNC Symbol;Acc:HGNC:25009]	-
ENSG00000109066	681.356	593.516	613.302	1147.29	1209.54	1244.19	629.392	1200.34	-0.931652	3.15612e-28	1.00129e-26	TMEM104	17	74776483	74839779	+	4983	protein_coding	transmembrane protein 104 [Source:HGNC Symbol;Acc:HGNC:25984]	-
ENSG00000006625	465.813	466.579	463.62	911.711	888.296	938.682	465.337	912.896	-0.972045	3.37197e-28	1.06701e-26	GGCT	7	30496621	30504844	-	1597	protein_coding	gamma-glutamylcyclotransferase [Source:HGNC Symbol;Acc:HGNC:21705]	-
ENSG00000167088	1111.25	1096.69	1018.64	1786.85	1827.93	1859.95	1075.52	1824.91	-0.761989	3.6699e-28	1.15829e-26	SNRPD1	18	21612267	21633524	+	4909	protein_coding	small nuclear ribonucleoprotein D1 polypeptide [Source:HGNC Symbol;Acc:HGNC:11158]	-
ENSG00000078596	6722.56	6263.37	5351.49	10046.7	10659.6	10482.2	6112.47	10396.1	-0.765874	4.23604e-28	1.33354e-26	ITM2A	X	79360384	79367667	-	2051	protein_coding	integral membrane protein 2A [Source:HGNC Symbol;Acc:HGNC:6173]	-
ENSG00000090554	19.1594	17.1536	13.2463	179.45	137.678	170.957	16.5198	162.695	-3.29147	4.27333e-28	1.34355e-26	FLT3LG	19	49474207	49486231	+	2846	protein_coding	fms related tyrosine kinase 3 ligand [Source:HGNC Symbol;Acc:HGNC:3766]	-
ENSG00000118308	417.914	403.682	372.22	812.205	849.404	800.175	397.939	820.595	-1.04283	5.56281e-28	1.74226e-26	LRMP	12	25004342	25108334	+	6610	protein_coding	lymphoid restricted membrane protein [Source:HGNC Symbol;Acc:HGNC:6690]	-
ENSG00000112297	3128.97	2862.37	2828.08	4497.32	5074.64	4730.61	2939.81	4767.52	-0.697491	6.69475e-28	2.09143e-26	CRYBG1	6	106360808	106571978	+	10374	protein_coding	crystallin beta-gamma domain containing 1 [Source:HGNC Symbol;Acc:HGNC:356]	-
ENSG00000029993	1984.2	1902.91	1907.46	2953.7	3056.14	2990.96	1931.52	3000.27	-0.635365	8.39437e-28	2.61571e-26	HMGB3	X	150980509	150990775	+	3967	protein_coding	high mobility group box 3 [Source:HGNC Symbol;Acc:HGNC:5004]	HMG
ENSG00000164687	438.271	377.38	313.937	823.261	864.961	941.057	376.529	876.426	-1.21648	9.0447e-28	2.8112e-26	FABP5	8	81280363	81284777	+	2077	protein_coding	fatty acid binding protein 5 [Source:HGNC Symbol;Acc:HGNC:3560]	-
ENSG00000111885	413.125	454	385.467	882.794	965.302	827.876	417.53	891.991	-1.09329	9.14858e-28	2.83989e-26	MAN1A1	6	119177209	119349761	-	5014	protein_coding	mannosidase alpha class 1A member 1 [Source:HGNC Symbol;Acc:HGNC:6821]	-
ENSG00000130749	1470.48	1442.05	1367.02	2364.32	2239.41	2398.15	1426.52	2333.96	-0.709598	1.55172e-27	4.75653e-26	ZC3H4	19	47064187	47113752	-	6502	protein_coding	zinc finger CCCH-type containing 4 [Source:HGNC Symbol;Acc:HGNC:17808]	-
ENSG00000143365	39.5163	35.4509	33.1157	192.208	187.46	212.905	36.0276	197.524	-2.45265	1.71235e-27	5.22927e-26	RORC	1	151806071	151831872	-	6314	protein_coding	RAR related orphan receptor C [Source:HGNC Symbol;Acc:HGNC:10260]	THR-like
ENSG00000071539	795.115	778.775	641.12	1396.48	1376	1502.21	738.337	1424.9	-0.946475	3.68751e-27	1.10544e-25	TRIP13	5	892643	919357	+	3560	protein_coding	thyroid hormone receptor interactor 13 [Source:HGNC Symbol;Acc:HGNC:12307]	-
ENSG00000188404	166.447	137.229	119.216	402.275	400.589	440.848	140.964	414.571	-1.55315	3.70269e-27	1.10863e-25	SELL	1	169690667	169711698	-	2725	protein_coding	selectin L [Source:HGNC Symbol;Acc:HGNC:10720]	-
ENSG00000167670	1510	1527.82	1474.31	2366.02	2350.64	2480.46	1504.04	2399.04	-0.673305	4.52048e-27	1.3469e-25	CHAF1A	19	4402662	4445018	+	4299	protein_coding	chromatin assembly factor 1 subunit A [Source:HGNC Symbol;Acc:HGNC:1910]	-
ENSG00000185811	6210.04	5723.6	5595.23	8663.8	9514.57	8834.38	5842.96	9004.25	-0.623834	4.98008e-27	1.48204e-25	IKZF1	7	50304068	50405101	+	10930	protein_coding	IKAROS family zinc finger 1 [Source:HGNC Symbol;Acc:HGNC:13176]	zf-C2H2
ENSG00000100749	884.925	865.687	826.568	1442.41	1574.35	1495.08	859.06	1503.95	-0.807555	5.09518e-27	1.51446e-25	VRK1	14	96797304	96931722	+	2744	protein_coding	vaccinia related kinase 1 [Source:HGNC Symbol;Acc:HGNC:12718]	-
ENSG00000163938	1189.08	1085.25	1041.16	1831.93	1916.6	1916.15	1105.16	1888.23	-0.772249	5.55382e-27	1.64878e-25	GNL3	3	52681156	52694492	+	3318	protein_coding	G protein nucleolar 3 [Source:HGNC Symbol;Acc:HGNC:29931]	-
ENSG00000125630	409.532	388.816	373.545	778.186	822.179	781.971	390.631	794.112	-1.02288	6.71524e-27	1.99116e-25	POLR1B	2	112541915	112577150	+	6329	protein_coding	RNA polymerase I subunit B [Source:HGNC Symbol;Acc:HGNC:20454]	-
ENSG00000108854	807.09	777.632	690.131	1377.77	1371.34	1362.12	758.284	1370.41	-0.852191	7.5747e-27	2.24057e-25	SMURF2	17	64542295	64662068	-	6961	protein_coding	SMAD specific E3 ubiquitin protein ligase 2 [Source:HGNC Symbol;Acc:HGNC:16809]	-
ENSG00000198015	1233.39	1254.5	1136.53	1939.09	2053.5	2090.27	1208.14	2027.62	-0.746207	8.7942e-27	2.59816e-25	MRPL42	12	93467488	93516213	+	16393	protein_coding	mitochondrial ribosomal protein L42 [Source:HGNC Symbol;Acc:HGNC:14493]	-
ENSG00000118596	507.724	455.143	442.426	895.551	1033.75	936.308	468.431	955.204	-1.02766	9.13107e-27	2.69444e-25	SLC16A7	12	59596067	59789855	+	13665	protein_coding	solute carrier family 16 member 7 [Source:HGNC Symbol;Acc:HGNC:10928]	-
ENSG00000126822	44.3061	38.8816	47.6866	215.17	201.461	207.365	43.6248	207.999	-2.25746	1.11101e-26	3.27053e-25	PLEKHG3	14	64704102	64750247	+	11910	protein_coding	pleckstrin homology and RhoGEF domain containing G3 [Source:HGNC Symbol;Acc:HGNC:20364]	-
ENSG00000164305	1505.21	1462.63	1242.5	2341.36	2503.87	2541.41	1403.45	2462.21	-0.809842	1.222e-26	3.58865e-25	CASP3	4	184627696	184649509	-	2899	protein_coding	caspase 3 [Source:HGNC Symbol;Acc:HGNC:1504]	-
novel.163	310.143	368.232	400.037	881.944	761.508	778.014	359.471	807.155	-1.1682	1.22957e-26	3.60654e-25	-	2	10213218	10219568	-	6351	-	-	-
ENSG00000185340	1790.21	1774.83	1800.17	2808.27	2700.67	2947.43	1788.4	2818.79	-0.656495	1.4963e-26	4.3576e-25	GAS2L1	22	29306582	29312785	+	4481	protein_coding	growth arrest specific 2 like 1 [Source:HGNC Symbol;Acc:HGNC:16955]	-
ENSG00000185304	65.8604	49.1738	43.7127	386.967	200.683	322.919	52.9156	303.523	-2.51579	1.66755e-26	4.84479e-25	RGPD2	2	87755955	87825952	-	7023	protein_coding	RANBP2-like and GRIP domain containing 2 [Source:HGNC Symbol;Acc:HGNC:32415]	-
ENSG00000197622	2487.13	2491.85	2343.27	3636.64	3776.42	3704.87	2440.75	3705.98	-0.602114	1.6731e-26	4.85515e-25	CDC42SE1	1	151050971	151070325	-	4184	protein_coding	CDC42 small effector 1 [Source:HGNC Symbol;Acc:HGNC:17719]	-
ENSG00000114315	106.574	141.803	100.672	343.592	367.919	400.483	116.35	370.665	-1.66661	1.80183e-26	5.22253e-25	HES1	3	194136145	194138732	+	2062	protein_coding	hes family bHLH transcription factor 1 [Source:HGNC Symbol;Acc:HGNC:5192]	bHLH
ENSG00000108826	532.871	516.896	524.552	984.001	961.413	993.293	524.773	979.569	-0.900517	1.97425e-26	5.70876e-25	MRPL27	17	50367857	50373214	-	3027	protein_coding	mitochondrial ribosomal protein L27 [Source:HGNC Symbol;Acc:HGNC:14483]	-
ENSG00000137168	417.914	405.97	435.802	795.195	875.85	843.706	419.895	838.251	-0.998757	2.40555e-26	6.92324e-25	PPIL1	6	36854827	36875024	-	1810	protein_coding	peptidylprolyl isomerase like 1 [Source:HGNC Symbol;Acc:HGNC:9260]	-
ENSG00000159733	282.601	353.365	340.429	796.046	677.501	743.189	325.465	738.912	-1.18255	2.51631e-26	7.22501e-25	ZFYVE28	4	2269582	2418663	-	9624	protein_coding	zinc finger FYVE-type containing 28 [Source:HGNC Symbol;Acc:HGNC:29334]	-
novel.275	171.237	163.531	217.239	496.678	468.261	474.881	184.002	479.94	-1.38794	2.84377e-26	8.14615e-25	-	6	31561610	31569059	-	7450	-	-	-
ENSG00000106537	683.751	643.833	582.836	1144.74	1214.21	1193.54	636.807	1184.16	-0.893681	2.98875e-26	8.55146e-25	TSPAN13	7	16753535	16784536	+	2224	protein_coding	tetraspanin 13 [Source:HGNC Symbol;Acc:HGNC:21643]	-
ENSG00000184983	2417.68	2398.08	2159.14	3671.51	3559.41	3822.79	2324.97	3684.57	-0.663534	3.68386e-26	1.05035e-24	NDUFA6	22	42085525	42090955	-	1416	protein_coding	NADH:ubiquinone oxidoreductase subunit A6 [Source:HGNC Symbol;Acc:HGNC:7690]	-
ENSG00000174807	136.511	120.075	123.19	419.285	330.583	406.024	126.592	385.297	-1.60501	3.90762e-26	1.11156e-24	CD248	11	66314487	66317044	-	2558	protein_coding	CD248 molecule [Source:HGNC Symbol;Acc:HGNC:18219]	-
ENSG00000188822	208.358	217.279	227.836	497.529	508.709	550.862	217.825	519.033	-1.25396	4.01814e-26	1.14035e-24	CNR2	1	23870526	23913362	-	5254	protein_coding	cannabinoid receptor 2 [Source:HGNC Symbol;Acc:HGNC:2160]	-
ENSG00000108379	232.308	251.587	250.355	588.53	545.267	547.696	244.75	560.498	-1.19525	4.0294e-26	1.14222e-24	WNT3	17	46762506	46833154	-	4334	protein_coding	Wnt family member 3 [Source:HGNC Symbol;Acc:HGNC:12782]	-
ENSG00000092853	772.363	731.889	667.612	1319.09	1673.92	1392.99	723.955	1462	-1.01343	4.60147e-26	1.30138e-24	CLSPN	1	35720218	35769967	-	5411	protein_coding	claspin [Source:HGNC Symbol;Acc:HGNC:19715]	-
ENSG00000139343	1707.58	1684.49	1581.61	2647.53	2608.11	2940.31	1657.89	2731.98	-0.720127	5.46543e-26	1.53685e-24	SNRPF	12	95858928	95903828	+	3043	protein_coding	small nuclear ribonucleoprotein polypeptide F [Source:HGNC Symbol;Acc:HGNC:11162]	-
ENSG00000138346	573.585	504.317	553.694	1029.93	1107.65	994.085	543.865	1043.89	-0.941647	6.19299e-26	1.72755e-24	DNA2	10	68414064	68472121	-	4867	protein_coding	DNA replication helicase/nuclease 2 [Source:HGNC Symbol;Acc:HGNC:2939]	-
ENSG00000108424	4643.76	4406.2	4173.9	6442.36	6755.56	6577.9	4407.95	6591.94	-0.580331	7.36383e-26	2.04252e-24	KPNB1	17	47649476	47685505	+	7678	protein_coding	karyopherin subunit beta 1 [Source:HGNC Symbol;Acc:HGNC:6400]	-
ENSG00000274012	21908.8	22661.1	17772.5	81508.8	59572.6	79731	20780.8	73604.1	-1.82451	7.64289e-26	2.11753e-24	RN7SL2	14	49862550	49862849	-	300	misc_RNA	RNA, 7SL, cytoplasmic 2 [Source:HGNC Symbol;Acc:HGNC:23134]	-
ENSG00000173868	99.3894	109.783	87.4254	313.826	304.136	324.502	98.866	314.155	-1.66358	8.48581e-26	2.34841e-24	PHOSPHO1	17	49223362	49230766	-	2375	protein_coding	phosphoethanolamine/phosphocholine phosphatase [Source:HGNC Symbol;Acc:HGNC:16815]	-
ENSG00000239672	274.219	290.468	202.668	619.147	608.273	654.545	255.785	627.321	-1.28938	1.09392e-25	3.02056e-24	NME1	17	51153536	51162428	+	3438	protein_coding	NME/NM23 nucleoside diphosphate kinase 1 [Source:HGNC Symbol;Acc:HGNC:7849]	-
ENSG00000154839	817.867	870.261	755.038	1377.77	1512.9	1466.59	814.389	1452.42	-0.83346	1.57394e-25	4.3168e-24	SKA1	18	50374995	50394173	+	2950	protein_coding	spindle and kinetochore associated complex subunit 1 [Source:HGNC Symbol;Acc:HGNC:28109]	-
ENSG00000173638	547.24	553.491	627.873	1174.51	1022.08	1214.11	576.202	1136.9	-0.981792	1.57824e-25	4.32373e-24	SLC19A1	21	45493572	45544411	-	9998	protein_coding	solute carrier family 19 member 1 [Source:HGNC Symbol;Acc:HGNC:10937]	-
ENSG00000171132	178.422	158.957	135.112	410.78	448.037	417.104	157.497	425.307	-1.43013	1.67542e-25	4.57819e-24	PRKCE	2	45651345	46187990	+	9908	protein_coding	protein kinase C epsilon [Source:HGNC Symbol;Acc:HGNC:9401]	-
ENSG00000116574	432.284	412.831	390.765	785.84	906.186	821.545	411.96	837.857	-1.02371	1.97743e-25	5.36931e-24	RHOU	1	228735077	228746669	+	4372	protein_coding	ras homolog family member U [Source:HGNC Symbol;Acc:HGNC:17794]	-
ENSG00000160193	246.677	218.423	234.459	515.389	570.158	535.033	233.186	540.193	-1.21313	2.1452e-25	5.81197e-24	WDR4	21	42843094	42879568	-	2738	protein_coding	WD repeat domain 4 [Source:HGNC Symbol;Acc:HGNC:12756]	-
ENSG00000153310	1811.76	1750.82	1567.03	2676.45	2843.01	2890.44	1709.87	2803.3	-0.712472	2.27828e-25	6.16504e-24	FAM49B	8	129839593	130017129	-	9132	protein_coding	family with sequence similarity 49 member B [Source:HGNC Symbol;Acc:HGNC:25216]	-
ENSG00000271367	21.5543	33.1637	29.1418	179.45	155.568	184.412	27.9533	173.144	-2.62909	2.28055e-25	6.16504e-24	AL034374.1	6	53350158	53350705	+	548	lincRNA	novel transcript	-
ENSG00000177084	1997.37	2210.53	2397.58	3812.68	3459.84	3700.91	2201.83	3657.81	-0.732797	2.48382e-25	6.68503e-24	POLE	12	132623753	132687365	-	16609	protein_coding	DNA polymerase epsilon, catalytic subunit [Source:HGNC Symbol;Acc:HGNC:9177]	-
ENSG00000189319	1357.92	1191.61	1194.81	2078.56	2032.5	2184.45	1248.11	2098.51	-0.74935	3.14683e-25	8.41398e-24	FAM53B	10	124619292	124744269	-	6424	protein_coding	family with sequence similarity 53 member B [Source:HGNC Symbol;Acc:HGNC:28968]	-
ENSG00000167984	1605.8	1539.25	1601.47	2458.73	2419.87	2468.59	1582.18	2449.06	-0.630606	3.28912e-25	8.78485e-24	NLRC3	16	3539033	3577400	-	6686	protein_coding	NLR family CARD domain containing 3 [Source:HGNC Symbol;Acc:HGNC:29889]	-
ENSG00000228544	160.46	124.65	165.578	428.64	385.032	434.516	150.229	416.063	-1.47338	3.35968e-25	8.95379e-24	CCDC183-AS1	9	136803927	136808848	-	2386	antisense	CCDC183 antisense RNA 1 [Source:HGNC Symbol;Acc:HGNC:44105]	-
ENSG00000079387	922.046	898.851	868.956	1455.16	1732.25	1621.72	896.618	1603.05	-0.838291	4.82877e-25	1.27717e-23	SENP1	12	48042898	48106308	-	6342	protein_coding	SUMO specific peptidase 1 [Source:HGNC Symbol;Acc:HGNC:17927]	-
ENSG00000169710	1835.71	1875.46	1984.29	3040.45	2829.01	3092.27	1898.49	2987.24	-0.654379	5.97225e-25	1.57282e-23	FASN	17	82078333	82098332	-	9364	protein_coding	fatty acid synthase [Source:HGNC Symbol;Acc:HGNC:3594]	-
ENSG00000227507	391.57	360.226	349.702	724.606	736.617	831.834	367.166	764.352	-1.05733	7.55585e-25	1.98347e-23	LTB	6	31580525	31582522	-	1535	protein_coding	lymphotoxin beta [Source:HGNC Symbol;Acc:HGNC:6711]	-
ENSG00000213203	289.786	301.904	254.328	593.632	616.051	666.417	282.006	625.367	-1.14665	7.8802e-25	2.0664e-23	GIMAP1	7	150716557	150724284	+	4846	protein_coding	GTPase, IMAP family member 1 [Source:HGNC Symbol;Acc:HGNC:23237]	-
ENSG00000128833	65.8604	76.6196	76.8284	260.246	247.354	263.559	73.1028	257.053	-1.81471	9.93155e-25	2.59875e-23	MYO5C	15	52192322	52295798	-	10045	protein_coding	myosin VC [Source:HGNC Symbol;Acc:HGNC:7604]	-
ENSG00000172115	3368.46	3283.21	2822.78	4919.15	5181.99	5092.31	3158.15	5064.48	-0.680677	1.01762e-24	2.65994e-23	CYCS	7	25120091	25125361	-	4457	protein_coding	cytochrome c, somatic [Source:HGNC Symbol;Acc:HGNC:19986]	-
ENSG00000163781	1963.84	1885.76	1826.66	2947.75	3214.82	2869.87	1892.09	3010.81	-0.669971	1.06636e-24	2.77844e-23	TOPBP1	3	133598175	133662380	-	7304	protein_coding	DNA topoisomerase II binding protein 1 [Source:HGNC Symbol;Acc:HGNC:17008]	-
ENSG00000144230	35.9239	42.3123	54.3097	216.021	185.904	216.862	44.182	206.263	-2.22976	1.18667e-24	3.0723e-23	GPR17	2	127645864	127652639	+	2671	protein_coding	G protein-coupled receptor 17 [Source:HGNC Symbol;Acc:HGNC:4471]	-
ENSG00000163565	2594.9	2562.75	2246.57	3816.94	4245.46	3939.93	2468.07	4000.78	-0.696278	1.24274e-24	3.21408e-23	IFI16	1	158999968	159055155	+	5294	protein_coding	interferon gamma inducible protein 16 [Source:HGNC Symbol;Acc:HGNC:5395]	-
ENSG00000077514	996.289	871.405	970.952	1642.27	1617.91	1569.48	946.215	1609.89	-0.767502	1.36494e-24	3.52639e-23	POLD3	11	74493851	74669117	+	5508	protein_coding	DNA polymerase delta 3, accessory subunit [Source:HGNC Symbol;Acc:HGNC:20932]	-
ENSG00000136490	3936.06	4007.09	4159.33	6212.73	5852.49	6856.5	4034.16	6307.24	-0.64491	1.43143e-24	3.69426e-23	LIMD2	17	63695902	63701172	-	4745	protein_coding	LIM domain containing 2 [Source:HGNC Symbol;Acc:HGNC:28142]	-
ENSG00000213551	1578.26	1418.03	1555.11	2410.25	2374.75	2430.6	1517.13	2405.2	-0.665437	1.49068e-24	3.83507e-23	DNAJC9	10	73183362	73248862	-	3955	protein_coding	DnaJ heat shock protein family (Hsp40) member C9 [Source:HGNC Symbol;Acc:HGNC:19123]	-
ENSG00000149177	129.326	146.378	149.683	366.555	443.37	375.156	141.796	395.027	-1.47968	1.49599e-24	3.84467e-23	PTPRJ	11	47980558	48170841	+	9620	protein_coding	protein tyrosine phosphatase, receptor type J [Source:HGNC Symbol;Acc:HGNC:9673]	-
ENSG00000126787	981.919	920.579	825.243	1546.17	1726.03	1584.52	909.247	1618.91	-0.831271	1.53999e-24	3.95362e-23	DLGAP5	14	55148112	55191678	-	3667	protein_coding	DLG associated protein 5 [Source:HGNC Symbol;Acc:HGNC:16864]	-
ENSG00000272789	176.027	164.675	194.72	546.006	404.478	515.246	178.474	488.577	-1.45456	1.69585e-24	4.3492e-23	AC010976.2	2	127625997	127626848	-	852	antisense	novel transcript, antisense to MYO7B	-
ENSG00000149480	4678.49	4405.06	4323.58	6507.84	6512.1	7123.22	4469.04	6714.39	-0.587188	1.85081e-24	4.73173e-23	MTA2	11	62593214	62601840	-	4236	protein_coding	metastasis associated 1 family member 2 [Source:HGNC Symbol;Acc:HGNC:7411]	zf-GATA
ENSG00000136824	1440.55	1267.08	1200.11	2151.7	2521.76	2265.18	1302.58	2312.88	-0.827955	1.98062e-24	5.05834e-23	SMC2	9	104094260	104141417	+	6468	protein_coding	structural maintenance of chromosomes 2 [Source:HGNC Symbol;Acc:HGNC:14011]	-
ENSG00000140853	924.441	984.619	913.993	1717.11	1515.24	1616.18	941.018	1616.18	-0.779257	2.09585e-24	5.34705e-23	NLRC5	16	56989485	57083531	+	12386	protein_coding	NLR family CARD domain containing 5 [Source:HGNC Symbol;Acc:HGNC:29933]	-
ENSG00000113441	2584.12	2399.22	2163.12	3839.05	4298.36	3795.88	2382.15	3977.76	-0.739183	2.1862e-24	5.57173e-23	LNPEP	5	96935394	97037515	+	15266	protein_coding	leucyl and cystinyl aminopeptidase [Source:HGNC Symbol;Acc:HGNC:6656]	-
ENSG00000184900	2053.65	1963.52	1707.44	3094.88	3074.03	3195.95	1908.2	3121.62	-0.709082	2.32872e-24	5.9288e-23	SUMO3	21	44805617	44818779	-	2732	protein_coding	small ubiquitin-like modifier 3 [Source:HGNC Symbol;Acc:HGNC:11124]	-
ENSG00000165480	529.278	503.173	517.929	906.608	979.303	1002.79	516.794	962.901	-0.898428	2.68464e-24	6.82076e-23	SKA3	13	21153595	21176602	-	3048	protein_coding	spindle and kinetochore associated complex subunit 3 [Source:HGNC Symbol;Acc:HGNC:20262]	-
ENSG00000198168	835.829	736.463	745.765	1304.63	1439.79	1363.7	772.686	1369.37	-0.82564	3.06185e-24	7.77107e-23	SVIP	11	22813799	22830299	-	5263	protein_coding	small VCP interacting protein [Source:HGNC Symbol;Acc:HGNC:25238]	-
ENSG00000069974	789.128	733.032	663.638	1281.67	1504.35	1319.38	728.599	1368.46	-0.908505	3.50551e-24	8.87869e-23	RAB27A	15	55202966	55319113	-	5605	protein_coding	RAB27A, member RAS oncogene family [Source:HGNC Symbol;Acc:HGNC:9766]	-
ENSG00000259781	834.631	811.939	710	1332.7	1404.78	1474.51	785.524	1404	-0.83648	4.95149e-24	1.24637e-22	HMGB1P6	15	71164770	71165415	-	646	processed_pseudogene	high mobility group box 1 pseudogene 6 [Source:HGNC Symbol;Acc:HGNC:4998]	-
ENSG00000149089	778.351	762.765	715.299	1243.4	1320.78	1360.54	752.138	1308.24	-0.797954	5.42267e-24	1.36357e-22	APIP	11	34853094	34916499	-	5337	protein_coding	APAF1 interacting protein [Source:HGNC Symbol;Acc:HGNC:17581]	-
ENSG00000121281	1342.36	1285.38	1345.82	2107.48	2097.06	2030.91	1324.52	2078.48	-0.65041	5.55649e-24	1.39579e-22	ADCY7	16	50246137	50318135	+	8630	protein_coding	adenylate cyclase 7 [Source:HGNC Symbol;Acc:HGNC:238]	-
ENSG00000205268	1950.67	1926.93	1904.81	2832.94	2962.02	2888.86	1927.47	2894.61	-0.586637	6.28925e-24	1.57824e-22	PDE7A	8	65717510	65842322	-	7425	protein_coding	phosphodiesterase 7A [Source:HGNC Symbol;Acc:HGNC:8791]	-
ENSG00000160298	1195.07	1368.86	1412.05	2600.76	2133.62	2390.24	1325.33	2374.87	-0.841641	6.29625e-24	1.57838e-22	C21orf58	21	46300181	46323875	-	5315	protein_coding	chromosome 21 open reading frame 58 [Source:HGNC Symbol;Acc:HGNC:1300]	-
novel.106	116.154	131.511	132.463	404.827	385.81	316.588	126.709	369.075	-1.54253	7.87734e-24	1.96869e-22	-	16	54292715	54297236	-	4522	-	-	-
ENSG00000112081	6010.06	5735.03	5791.27	8188.39	8234.24	8853.37	5845.46	8425.33	-0.527452	9.40216e-24	2.33547e-22	SRSF3	6	36594353	36605600	+	7118	protein_coding	serine and arginine rich splicing factor 3 [Source:HGNC Symbol;Acc:HGNC:10785]	-
ENSG00000094916	8543.9	8242.9	7780.86	11615	13172	12126.9	8189.22	12304.6	-0.587314	9.71652e-24	2.41111e-22	CBX5	12	54230940	54280133	-	15040	protein_coding	chromobox 5 [Source:HGNC Symbol;Acc:HGNC:1555]	-
ENSG00000143977	1397.44	1479.79	1255.75	2238.45	2219.96	2376.78	1377.66	2278.4	-0.724528	9.88212e-24	2.44972e-22	SNRPG	2	70281362	70293771	-	1795	protein_coding	small nuclear ribonucleoprotein polypeptide G [Source:HGNC Symbol;Acc:HGNC:11163]	-
ENSG00000088836	273.021	328.206	307.314	705.045	598.939	701.241	302.847	668.408	-1.1413	9.94127e-24	2.4619e-22	SLC4A11	20	3227417	3239559	-	4346	protein_coding	solute carrier family 4 member 11 [Source:HGNC Symbol;Acc:HGNC:16438]	-
ENSG00000067955	2428.45	2280.29	2294.25	3418.06	3458.29	3584.56	2334.33	3486.97	-0.578957	1.10725e-23	2.73928e-22	CBFB	16	67029116	67101058	+	4129	protein_coding	core-binding factor subunit beta [Source:HGNC Symbol;Acc:HGNC:1539]	CBF
ENSG00000136518	1433.36	1276.23	1225.28	2101.53	2215.29	2163.08	1311.62	2159.97	-0.71916	1.1295e-23	2.79149e-22	ACTL6A	3	179562880	179588408	+	3675	protein_coding	actin like 6A [Source:HGNC Symbol;Acc:HGNC:24124]	-
ENSG00000122034	2617.65	2533.02	2483.68	3696.17	3783.43	4074.48	2544.78	3851.36	-0.597741	1.7063e-23	4.19164e-22	GTF3A	13	27424544	27435823	+	3001	protein_coding	general transcription factor IIIA [Source:HGNC Symbol;Acc:HGNC:4662]	zf-C2H2
ENSG00000091483	1354.33	1230.49	1219.98	2008.82	2044.17	2030.12	1268.27	2027.7	-0.676712	1.73905e-23	4.26782e-22	FH	1	241497603	241519761	-	2142	protein_coding	fumarate hydratase [Source:HGNC Symbol;Acc:HGNC:3700]	-
ENSG00000149554	1119.63	943.45	855.709	1732.42	1839.6	1749.94	972.929	1773.98	-0.86555	2.05904e-23	5.03292e-22	CHEK1	11	125625136	125676255	+	6558	protein_coding	checkpoint kinase 1 [Source:HGNC Symbol;Acc:HGNC:1925]	-
ENSG00000168496	1410.61	1383.73	1250.45	2102.38	2198.18	2340.37	1348.26	2213.64	-0.714559	2.10534e-23	5.14097e-22	FEN1	11	61792637	61797244	+	2478	protein_coding	flap structure-specific endonuclease 1 [Source:HGNC Symbol;Acc:HGNC:3650]	-
ENSG00000189306	1021.44	990.337	1030.56	1638.87	1596.91	1688.2	1014.11	1641.33	-0.695028	2.19376e-23	5.35155e-22	RRP7A	22	42509968	42519802	-	4082	protein_coding	ribosomal RNA processing 7 homolog A [Source:HGNC Symbol;Acc:HGNC:24286]	-
ENSG00000138080	144.893	152.096	176.175	417.584	374.142	444.014	157.721	411.913	-1.38772	2.24942e-23	5.47642e-22	EMILIN1	2	27078567	27086408	+	3958	protein_coding	elastin microfibril interfacer 1 [Source:HGNC Symbol;Acc:HGNC:19880]	-
ENSG00000197471	7599.1	7817.49	7542.43	10856.3	10326.6	11122.5	7653	10768.5	-0.492588	3.04678e-23	7.3883e-22	SPN	16	29662979	29670876	+	7382	protein_coding	sialophorin [Source:HGNC Symbol;Acc:HGNC:11249]	-
ENSG00000172116	33.529	45.743	26.4925	180.301	180.459	177.289	35.2548	179.35	-2.33526	3.34249e-23	8.09736e-22	CD8B	2	86815339	86861924	-	1864	protein_coding	CD8b molecule [Source:HGNC Symbol;Acc:HGNC:1707]	-
ENSG00000198604	1565.08	1546.11	1518.02	2335.41	2492.21	2326.92	1543.07	2384.84	-0.628013	3.62853e-23	8.78161e-22	BAZ1A	14	34752731	34875647	-	7698	protein_coding	bromodomain adjacent to zinc finger domain 1A [Source:HGNC Symbol;Acc:HGNC:960]	-
ENSG00000179528	50.2934	52.6045	76.8284	252.591	209.24	251.687	59.9088	237.839	-1.99752	3.7864e-23	9.1366e-22	LBX2	2	74497517	74503316	-	2389	protein_coding	ladybird homeobox 2 [Source:HGNC Symbol;Acc:HGNC:15525]	Homeobox
ENSG00000267731	82.6249	107.496	95.3732	295.966	301.803	280.971	95.1648	292.913	-1.6205	3.97e-23	9.5514e-22	AC005332.2	17	68189884	68192802	+	2919	lincRNA	novel transcript	-
ENSG00000104870	1715.96	1913.2	1763.08	2984.32	2698.34	3146.88	1797.42	2943.18	-0.710956	4.01889e-23	9.65953e-22	FCGRT	19	49506816	49526333	+	4173	protein_coding	Fc fragment of IgG receptor and transporter [Source:HGNC Symbol;Acc:HGNC:3621]	-
ENSG00000012048	1191.48	1117.27	1226.6	1857.44	2005.28	1862.33	1178.45	1908.35	-0.696442	5.50399e-23	1.31773e-21	BRCA1	17	43044295	43170245	-	9187	protein_coding	BRCA1, DNA repair associated [Source:HGNC Symbol;Acc:HGNC:1100]	-
ENSG00000265688	81.4275	83.4811	76.8284	260.246	246.576	282.554	80.579	263.125	-1.70557	5.52999e-23	1.32266e-21	MAFG-DT	17	81927829	81930753	+	1895	antisense	MAFG divergent transcript [Source:HGNC Symbol;Acc:HGNC:43649]	-
ENSG00000188452	542.451	558.065	551.045	1042.68	931.077	1052.65	550.52	1008.8	-0.873399	5.67593e-23	1.35624e-21	CERKL	2	181536676	181680665	-	4765	protein_coding	ceramide kinase like [Source:HGNC Symbol;Acc:HGNC:21699]	-
ENSG00000210176	0	4.5743	0	256.844	226.352	293.635	1.52477	258.944	-7.3199	5.90292e-23	1.40911e-21	MT-TH	MT	12138	12206	+	69	Mt_tRNA	mitochondrially encoded tRNA histidine [Source:HGNC Symbol;Acc:HGNC:7487]	-
ENSG00000176890	925.639	899.994	959.03	1455.16	1607.02	1575.81	928.221	1546	-0.737023	6.50333e-23	1.54791e-21	TYMS	18	657604	673578	+	2470	protein_coding	thymidylate synthetase [Source:HGNC Symbol;Acc:HGNC:12441]	-
ENSG00000163754	556.82	588.942	517.929	987.403	985.526	1064.53	554.564	1012.48	-0.866975	6.5317e-23	1.55315e-21	GYG1	3	148991341	149027668	+	3511	protein_coding	glycogenin 1 [Source:HGNC Symbol;Acc:HGNC:4699]	-
ENSG00000105486	1701.59	1727.94	1674.33	2586.3	2498.43	2640.34	1701.29	2575.02	-0.597625	6.70377e-23	1.59098e-21	LIG1	19	48115445	48170603	-	6576	protein_coding	DNA ligase 1 [Source:HGNC Symbol;Acc:HGNC:6598]	-
ENSG00000175544	91.0072	81.1939	86.1008	287.461	257.466	269.891	86.1006	271.606	-1.65761	6.75833e-23	1.60237e-21	CABP4	11	67452406	67460313	+	3786	protein_coding	calcium binding protein 4 [Source:HGNC Symbol;Acc:HGNC:1386]	-
ENSG00000134215	1104.06	1009.78	1051.75	1635.47	1803.82	1781.6	1055.2	1740.29	-0.722344	7.90345e-23	1.86485e-21	VAV3	1	107571160	107965144	-	7271	protein_coding	vav guanine nucleotide exchange factor 3 [Source:HGNC Symbol;Acc:HGNC:12659]	-
ENSG00000144554	863.371	920.579	908.694	1465.37	1459.23	1472.92	897.548	1465.84	-0.707681	7.9884e-23	1.88127e-21	FANCD2	3	10026414	10101930	+	8378	protein_coding	FA complementation group D2 [Source:HGNC Symbol;Acc:HGNC:3585]	-
ENSG00000123329	997.486	934.302	978.9	1665.23	1509.79	1688.2	970.229	1621.08	-0.740701	8.10378e-23	1.90661e-21	ARHGAP9	12	57472255	57488814	-	5127	protein_coding	Rho GTPase activating protein 9 [Source:HGNC Symbol;Acc:HGNC:14130]	-
ENSG00000152253	362.831	349.934	356.325	676.129	696.947	713.905	356.363	695.66	-0.965396	9.65487e-23	2.24993e-21	SPC25	2	168834132	168913371	-	1841	protein_coding	SPC25, NDC80 kinetochore complex component [Source:HGNC Symbol;Acc:HGNC:24031]	-
ENSG00000178295	759.191	720.453	702.053	1222.13	1306	1212.53	727.232	1246.89	-0.777521	1.00707e-22	2.34236e-21	GEN1	2	17753858	17788941	+	11827	protein_coding	GEN1, Holliday junction 5' flap endonuclease [Source:HGNC Symbol;Acc:HGNC:26881]	-
ENSG00000125944	5384.99	5114.07	4764.68	7224.8	8060.78	7805.47	5087.92	7697.01	-0.59704	1.01947e-22	2.36896e-21	HNRNPR	1	23303771	23344336	-	8676	protein_coding	heterogeneous nuclear ribonucleoprotein R [Source:HGNC Symbol;Acc:HGNC:5047]	-
ENSG00000164032	8343.92	7751.16	7482.82	11230.5	11284.2	12301.8	7859.3	11605.5	-0.562229	1.39553e-22	3.22447e-21	H2AFZ	4	99948086	99950388	-	2303	protein_coding	H2A histone family member Z [Source:HGNC Symbol;Acc:HGNC:4741]	-
ENSG00000158882	329.302	283.607	279.496	607.24	608.273	652.962	297.468	622.825	-1.06542	1.86302e-22	4.28442e-21	TOMM40L	1	161225939	161230744	+	3289	protein_coding	translocase of outer mitochondrial membrane 40 like [Source:HGNC Symbol;Acc:HGNC:25756]	-
ENSG00000151876	210.753	160.101	197.369	465.211	439.481	464.592	189.408	456.428	-1.27112	2.14521e-22	4.91952e-21	FBXO4	5	41925254	41941743	+	3014	protein_coding	F-box protein 4 [Source:HGNC Symbol;Acc:HGNC:13583]	-
ENSG00000150637	140.103	114.358	92.7239	312.975	362.475	352.204	115.728	342.551	-1.56179	2.28661e-22	5.23399e-21	CD226	18	69831158	69961803	-	13638	protein_coding	CD226 molecule [Source:HGNC Symbol;Acc:HGNC:16961]	-
ENSG00000142920	416.717	424.267	415.933	784.99	762.285	801.758	418.972	783.011	-0.901861	2.34737e-22	5.36304e-21	AZIN2	1	33081104	33120530	+	6559	protein_coding	antizyme inhibitor 2 [Source:HGNC Symbol;Acc:HGNC:29957]	-
ENSG00000112118	3461.86	3303.79	3138.04	4738.85	4772.06	4915.02	3301.23	4808.65	-0.542274	3.64691e-22	8.27039e-21	MCM3	6	52264009	52284881	-	3650	protein_coding	minichromosome maintenance complex component 3 [Source:HGNC Symbol;Acc:HGNC:6945]	-
ENSG00000085415	881.332	880.554	766.959	1440.71	1410.23	1415.15	842.948	1422.03	-0.752732	3.96604e-22	8.9609e-21	SEH1L	18	12947133	12987536	+	10481	protein_coding	SEH1 like nucleoporin [Source:HGNC Symbol;Acc:HGNC:30379]	-
ENSG00000168078	690.936	615.244	560.317	1125.18	1099.87	1150.8	622.166	1125.28	-0.853435	4.43639e-22	1.00052e-20	PBK	8	27809620	27838095	-	2165	protein_coding	PDZ binding kinase [Source:HGNC Symbol;Acc:HGNC:18282]	-
ENSG00000142227	2341.04	2288.3	2434.67	3565.2	3430.28	3942.31	2354.67	3645.93	-0.631154	4.64886e-22	1.04747e-20	EMP3	19	48321509	48330553	+	1667	protein_coding	epithelial membrane protein 3 [Source:HGNC Symbol;Acc:HGNC:3335]	-
ENSG00000112759	705.305	821.088	744.441	1286.77	1309.89	1286.14	756.945	1294.26	-0.773082	4.9344e-22	1.10976e-20	SLC29A1	6	44219505	44234151	+	4408	protein_coding	solute carrier family 29 member 1 (Augustine blood group) [Source:HGNC Symbol;Acc:HGNC:11003]	-
ENSG00000213160	504.132	463.148	476.866	847.925	924.855	875.365	481.382	882.715	-0.87522	5.27557e-22	1.18541e-20	KLHL23	2	169694488	169776989	+	5509	protein_coding	kelch like family member 23 [Source:HGNC Symbol;Acc:HGNC:27506]	-
ENSG00000009694	165.25	189.834	186.772	424.388	472.928	406.024	180.619	434.446	-1.26676	7.41374e-22	1.6507e-20	TENM1	X	124375903	124963817	-	12896	protein_coding	teneurin transmembrane protein 1 [Source:HGNC Symbol;Acc:HGNC:8117]	-
ENSG00000111581	1423.78	1387.16	1287.54	2184.87	2121.95	2083.15	1366.16	2129.99	-0.639783	7.83332e-22	1.74254e-20	NUP107	12	68686734	68745809	+	8320	protein_coding	nucleoporin 107 [Source:HGNC Symbol;Acc:HGNC:29914]	-
ENSG00000135905	1490.84	1363.14	1359.07	2220.59	2663.33	2257.27	1404.35	2380.4	-0.761389	8.25495e-22	1.833e-20	DOCK10	2	224765090	225042445	-	11265	protein_coding	dedicator of cytokinesis 10 [Source:HGNC Symbol;Acc:HGNC:23479]	-
ENSG00000135476	1544.73	1535.82	1609.42	2332.86	2384.09	2335.62	1563.32	2350.86	-0.58911	8.32945e-22	1.84787e-20	ESPL1	12	53268299	53293643	+	8890	protein_coding	extra spindle pole bodies like 1, separase [Source:HGNC Symbol;Acc:HGNC:16856]	-
ENSG00000165501	326.907	265.31	344.403	657.418	637.053	664.834	312.207	653.102	-1.06792	8.41462e-22	1.86507e-20	LRR1	14	49598697	49614672	+	2359	protein_coding	leucine rich repeat protein 1 [Source:HGNC Symbol;Acc:HGNC:19742]	-
ENSG00000139998	1421.39	1522.1	1421.33	2250.36	2180.29	2391.82	1454.94	2274.16	-0.643864	8.6104e-22	1.90674e-20	RAB15	14	64945814	64973226	-	5015	protein_coding	RAB15, member RAS oncogene family [Source:HGNC Symbol;Acc:HGNC:20150]	-
ENSG00000065809	1207.04	1177.88	1027.91	1803.86	1887.05	1946.22	1137.61	1879.04	-0.722813	9.08958e-22	2.00922e-20	FAM107B	10	14518557	14774897	-	7019	protein_coding	family with sequence similarity 107 member B [Source:HGNC Symbol;Acc:HGNC:23726]	-
ENSG00000133477	178.422	137.229	164.254	434.593	388.921	387.028	159.968	403.514	-1.33631	1.11566e-21	2.45506e-20	FAM83F	22	39994949	40043529	+	16389	protein_coding	family with sequence similarity 83 member F [Source:HGNC Symbol;Acc:HGNC:25148]	-
ENSG00000066294	147.288	144.091	129.813	381.864	374.92	332.417	140.397	363.067	-1.36838	1.15158e-21	2.52956e-20	CD84	1	160541095	160579516	-	9255	protein_coding	CD84 molecule [Source:HGNC Symbol;Acc:HGNC:1704]	-
ENSG00000081320	4465.34	4216.37	3755.32	6331.8	7050.36	6249.44	4145.67	6543.87	-0.658177	1.21721e-21	2.66654e-20	STK17B	2	196133566	196176503	-	6580	protein_coding	serine/threonine kinase 17b [Source:HGNC Symbol;Acc:HGNC:11396]	-
ENSG00000089685	1732.73	1754.25	1720.69	2521.66	2574.66	2687.83	1735.89	2594.72	-0.579856	1.38348e-21	3.02538e-20	BIRC5	17	78214186	78225636	+	3815	protein_coding	baculoviral IAP repeat containing 5 [Source:HGNC Symbol;Acc:HGNC:593]	-
ENSG00000134308	5114.36	4550.29	4380.54	6814.87	7692.08	7207.12	4681.73	7238.02	-0.628435	1.76651e-21	3.85265e-20	YWHAQ	2	9583972	9631014	-	2713	protein_coding	tyrosine 3-monooxygenase/tryptophan 5-monooxygenase activation protein theta [Source:HGNC Symbol;Acc:HGNC:12854]	-
ENSG00000160207	46.701	42.3123	59.6082	196.46	186.682	209.739	49.5405	197.627	-2.00371	1.77506e-21	3.86787e-20	HSF2BP	21	43529192	43659493	-	1908	protein_coding	heat shock transcription factor 2 binding protein [Source:HGNC Symbol;Acc:HGNC:5226]	-
ENSG00000184220	458.628	452.856	426.53	781.588	861.849	835	446.005	826.146	-0.888799	1.79513e-21	3.90811e-20	CMSS1	3	99817834	100181732	+	7210	protein_coding	cms1 ribosomal small subunit homolog (yeast) [Source:HGNC Symbol;Acc:HGNC:28666]	-
ENSG00000182718	524.489	508.891	508.657	910.86	885.962	930.767	514.012	909.197	-0.822625	2.12449e-21	4.61695e-20	ANXA2	15	60347134	60402883	-	8824	protein_coding	annexin A2 [Source:HGNC Symbol;Acc:HGNC:537]	-
ENSG00000197442	118.549	80.0503	112.593	322.33	335.25	282.554	103.731	313.378	-1.59932	2.40591e-21	5.21465e-20	MAP3K5	6	136557047	136792518	-	5303	protein_coding	mitogen-activated protein kinase kinase kinase 5 [Source:HGNC Symbol;Acc:HGNC:6857]	-
ENSG00000139684	1585.44	1426.04	1392.18	2286.08	2253.41	2345.12	1467.89	2294.87	-0.64422	2.51161e-21	5.43894e-20	ESD	13	46771256	46797232	-	3401	protein_coding	esterase D [Source:HGNC Symbol;Acc:HGNC:3465]	-
ENSG00000255121	38.3188	37.738	42.3881	179.45	169.57	168.583	39.4816	172.534	-2.13015	2.73562e-21	5.91358e-20	AP003392.4	11	118994824	118998004	-	1506	lincRNA	novel transcript	-
ENSG00000268858	183.212	211.562	149.683	476.267	408.367	494.668	181.485	459.767	-1.33588	2.75133e-21	5.94229e-20	AL118506.1	20	63861212	63864293	-	3082	antisense	novel transcript, antisense to ABHD16B	-
ENSG00000203760	526.884	520.327	486.138	887.897	919.41	913.355	511.116	906.887	-0.826368	3.25946e-21	7.015e-20	CENPW	6	126340174	126348875	+	795	protein_coding	centromere protein W [Source:HGNC Symbol;Acc:HGNC:21488]	-
ENSG00000156802	2123.1	1906.34	1854.48	3066.82	3579.63	3041.62	1961.31	3229.35	-0.719297	3.35788e-21	7.21413e-20	ATAD2	8	123319850	123416350	-	7118	protein_coding	ATPase family, AAA domain containing 2 [Source:HGNC Symbol;Acc:HGNC:30123]	-
ENSG00000211456	2276.38	2171.65	2118.08	3257.32	3255.27	3123.14	2188.7	3211.91	-0.553012	4.23244e-21	9.0297e-20	SACM1L	3	45689056	45745424	+	7352	protein_coding	SAC1 like phosphatidylinositide phosphatase [Source:HGNC Symbol;Acc:HGNC:17059]	-
ENSG00000165732	1488.45	1376.87	1226.6	2185.72	2481.32	2211.36	1363.97	2292.8	-0.748525	4.36298e-21	9.30009e-20	DDX21	10	68956128	68985073	+	5020	protein_coding	DExD-box helicase 21 [Source:HGNC Symbol;Acc:HGNC:2744]	-
ENSG00000124767	1862.05	1822.86	1711.42	2610.96	2769.12	2739.27	1798.78	2706.45	-0.588941	4.53742e-21	9.65513e-20	GLO1	6	38675925	38703141	-	2352	protein_coding	glyoxalase I [Source:HGNC Symbol;Acc:HGNC:4323]	-
ENSG00000135048	805.892	814.226	766.959	1318.24	1397.78	1261.6	795.693	1325.87	-0.736042	4.6711e-21	9.92235e-20	CEMIP2	9	71683366	71816690	-	9625	protein_coding	cell migration inducing hyaluronidase 2 [Source:HGNC Symbol;Acc:HGNC:11869]	-
ENSG00000120948	2362.59	2499.86	2222.72	3523.52	3429.51	3640.76	2361.73	3531.26	-0.579579	4.77527e-21	1.01348e-19	TARDBP	1	11012344	11026420	+	6071	protein_coding	TAR DNA binding protein [Source:HGNC Symbol;Acc:HGNC:11571]	-
ENSG00000138035	560.413	520.327	527.202	942.328	1027.53	914.147	535.98	961.335	-0.843009	4.86844e-21	1.03236e-19	PNPT1	2	55634265	55693910	-	5134	protein_coding	polyribonucleotide nucleotidyltransferase 1 [Source:HGNC Symbol;Acc:HGNC:23166]	-
ENSG00000173898	1371.09	1362	1329.93	2010.53	2050.39	2113.22	1354.34	2058.05	-0.603516	5.02604e-21	1.06486e-19	SPTBN2	11	66685248	66729226	-	9642	protein_coding	spectrin beta, non-erythrocytic 2 [Source:HGNC Symbol;Acc:HGNC:11276]	-
ENSG00000100410	792.72	761.622	717.948	1247.65	1239.1	1377.16	757.43	1287.97	-0.76521	5.68261e-21	1.20085e-19	PHF5A	22	41459717	41468725	-	1235	protein_coding	PHD finger protein 5A [Source:HGNC Symbol;Acc:HGNC:18000]	-
ENSG00000280287	86.2173	84.6246	119.216	274.704	283.135	329.251	96.6861	295.697	-1.61986	5.84717e-21	1.2335e-19	AC131212.3	12	132550729	132554947	+	4219	TEC	novel transcript	-
ENSG00000115875	1918.34	1842.3	1749.83	2734.28	2690.56	2812.09	1836.82	2745.64	-0.579385	6.27227e-21	1.32203e-19	SRSF7	2	38743599	38751494	-	4045	protein_coding	serine and arginine rich splicing factor 7 [Source:HGNC Symbol;Acc:HGNC:10789]	-
ENSG00000196329	82.6249	53.7481	74.1791	243.236	233.353	237.441	70.184	238.01	-1.7659	6.93075e-21	1.45957e-19	GIMAP5	7	150722253	150750033	+	6031	protein_coding	GTPase, IMAP family member 5 [Source:HGNC Symbol;Acc:HGNC:18005]	-
ENSG00000104524	152.078	153.239	135.112	355.499	349.251	407.606	146.81	370.786	-1.33455	7.25944e-21	1.52748e-19	PYCR3	8	143603913	143609773	-	3244	protein_coding	pyrroline-5-carboxylate reductase 3 [Source:HGNC Symbol;Acc:HGNC:25846]	-
ENSG00000213190	1078.91	1060.1	972.277	1612.5	1650.58	1711.16	1037.1	1658.08	-0.676079	7.97923e-21	1.67461e-19	MLLT11	1	151057758	151068497	+	4075	protein_coding	MLLT11, transcription factor 7 cofactor [Source:HGNC Symbol;Acc:HGNC:16997]	-
ENSG00000156299	1095.68	1069.24	1042.48	1663.53	1754.03	1634.38	1069.13	1683.98	-0.655186	8.06354e-21	1.69086e-19	TIAM1	21	31118416	31559977	-	9216	protein_coding	T cell lymphoma invasion and metastasis 1 [Source:HGNC Symbol;Acc:HGNC:11805]	-
ENSG00000100479	219.136	231.002	230.485	473.715	496.263	481.213	226.874	483.731	-1.09268	8.83845e-21	1.84702e-19	POLE2	14	49643555	49688422	-	2955	protein_coding	DNA polymerase epsilon 2, accessory subunit [Source:HGNC Symbol;Acc:HGNC:9178]	-
ENSG00000106785	957.97	985.763	955.056	1508.74	1528.46	1521.2	966.263	1519.47	-0.652801	9.03559e-21	1.88501e-19	TRIM14	9	98069275	98119212	-	5469	protein_coding	tripartite motif containing 14 [Source:HGNC Symbol;Acc:HGNC:16283]	-
ENSG00000149926	119.746	128.081	151.008	386.116	328.249	337.166	132.945	350.51	-1.40137	9.56231e-21	1.99319e-19	FAM57B	16	30024427	30052978	-	4920	protein_coding	family with sequence similarity 57 member B [Source:HGNC Symbol;Acc:HGNC:25295]	-
ENSG00000151702	2636.81	2297.44	2352.54	3538.83	3770.2	3814.09	2428.93	3707.71	-0.610272	1.03854e-20	2.16291e-19	FLI1	11	128686535	128813267	+	8172	protein_coding	Fli-1 proto-oncogene, ETS transcription factor [Source:HGNC Symbol;Acc:HGNC:3749]	ETS
ENSG00000183617	280.206	261.879	286.12	568.118	537.489	577.772	276.068	561.126	-1.02441	1.15136e-20	2.38974e-19	MRPL54	19	3762664	3768575	+	1003	protein_coding	mitochondrial ribosomal protein L54 [Source:HGNC Symbol;Acc:HGNC:16685]	-
ENSG00000257167	267.034	281.32	286.12	534.099	570.158	610.223	278.158	571.493	-1.03974	1.1733e-20	2.43324e-19	TMPO-AS1	12	98512973	98516422	-	3357	antisense	TMPO antisense RNA 1 [Source:HGNC Symbol;Acc:HGNC:44158]	-
ENSG00000151835	1389.06	1248.79	1174.94	2087.07	2616.66	2117.97	1270.93	2273.9	-0.839023	1.31491e-20	2.7223e-19	SACS	13	23328826	23433740	-	15918	protein_coding	sacsin molecular chaperone [Source:HGNC Symbol;Acc:HGNC:10519]	-
ENSG00000085999	395.163	385.385	421.232	815.607	791.843	698.076	400.593	768.509	-0.940832	1.42898e-20	2.94848e-19	RAD54L	1	46247688	46278473	+	3212	protein_coding	RAD54 like [Source:HGNC Symbol;Acc:HGNC:9826]	-
ENSG00000143772	1277.69	1307.11	1245.15	1923.78	1957.83	1931.98	1276.65	1937.86	-0.60165	1.43352e-20	2.95537e-19	ITPKB	1	226631690	226739323	-	7036	protein_coding	inositol-trisphosphate 3-kinase B [Source:HGNC Symbol;Acc:HGNC:6179]	-
ENSG00000163930	5551.44	5452.57	5261.42	7533.52	7332.72	7914.69	5421.81	7593.64	-0.485841	1.44544e-20	2.97744e-19	BAP1	3	52401013	52410350	-	5055	protein_coding	BRCA1 associated protein 1 [Source:HGNC Symbol;Acc:HGNC:950]	-
ENSG00000167775	803.497	858.826	740.467	1312.28	1322.33	1450.76	800.93	1361.79	-0.764393	1.49029e-20	3.06209e-19	CD320	19	8302127	8308356	-	2277	protein_coding	CD320 molecule [Source:HGNC Symbol;Acc:HGNC:16692]	-
ENSG00000178980	3431.93	3450.17	3572.52	5177.7	4735.5	5220.53	3484.87	5044.58	-0.533735	1.60424e-20	3.28796e-19	SELENOW	19	47778572	47784686	+	5261	protein_coding	selenoprotein W [Source:HGNC Symbol;Acc:HGNC:10752]	-
ENSG00000123505	2006.95	1912.06	1763.08	2833.79	3007.14	2821.59	1894.03	2887.5	-0.607747	1.68726e-20	3.45521e-19	AMD1	6	110874770	110895713	+	7027	protein_coding	adenosylmethionine decarboxylase 1 [Source:HGNC Symbol;Acc:HGNC:457]	-
ENSG00000112576	7178.79	6962.09	6670.82	9732	9642.91	10843.1	6937.23	10072.7	-0.537901	1.73843e-20	3.55109e-19	CCND3	6	41934933	42050357	-	5802	protein_coding	cyclin D3 [Source:HGNC Symbol;Acc:HGNC:1585]	-
ENSG00000125434	268.232	211.562	284.795	599.586	524.266	566.692	254.863	563.514	-1.14788	1.82934e-20	3.73058e-19	SLC25A35	17	8287763	8295343	-	3897	protein_coding	solute carrier family 25 member 35 [Source:HGNC Symbol;Acc:HGNC:31921]	-
ENSG00000183011	1123.22	1150.44	1051.75	1682.24	1789.82	1930.39	1108.47	1800.82	-0.699518	1.83259e-20	3.73408e-19	NAA38	17	7856685	7885238	-	1943	protein_coding	N(alpha)-acetyltransferase 38, NatC auxiliary subunit [Source:HGNC Symbol;Acc:HGNC:28212]	-
ENSG00000125885	803.497	870.261	842.463	1335.25	1505.12	1356.58	838.741	1398.98	-0.738217	1.8786e-20	3.82149e-19	MCM8	20	5950652	5998977	+	7691	protein_coding	minichromosome maintenance 8 homologous recombination repair factor [Source:HGNC Symbol;Acc:HGNC:16147]	-
ENSG00000079246	5816.08	4985.99	4551.42	7837.14	8537.6	8281.93	5117.83	8218.89	-0.683164	2.15831e-20	4.37956e-19	XRCC5	2	216107464	216206303	+	5463	protein_coding	X-ray repair cross complementing 5 [Source:HGNC Symbol;Acc:HGNC:12833]	-
ENSG00000011426	846.606	873.692	715.299	1365.86	1568.13	1385.07	811.866	1439.69	-0.824895	2.30752e-20	4.67845e-19	ANLN	7	36389806	36453791	+	6012	protein_coding	anillin actin binding protein [Source:HGNC Symbol;Acc:HGNC:14082]	-
ENSG00000108384	516.106	520.327	486.138	858.981	945.856	899.109	507.524	901.315	-0.82796	2.41542e-20	4.89318e-19	RAD51C	17	58692573	58735611	+	6068	protein_coding	RAD51 paralog C [Source:HGNC Symbol;Acc:HGNC:9820]	-
ENSG00000090889	1027.42	1006.35	927.239	1504.49	1754.03	1670	987.003	1642.84	-0.734625	2.92583e-20	5.89789e-19	KIF4A	X	70290090	70420832	+	4533	protein_coding	kinesin family member 4A [Source:HGNC Symbol;Acc:HGNC:13339]	-
ENSG00000165672	1606.99	1500.37	1374.96	2271.62	2388.75	2326.92	1494.11	2329.1	-0.639714	3.17394e-20	6.38228e-19	PRDX3	10	119167703	119178833	-	3417	protein_coding	peroxiredoxin 3 [Source:HGNC Symbol;Acc:HGNC:9354]	-
ENSG00000181061	677.764	678.141	626.549	1063.95	1139.54	1225.19	660.818	1142.89	-0.789745	3.85566e-20	7.70251e-19	HIGD1A	3	42784298	42804531	-	1675	protein_coding	HIG1 hypoxia inducible domain family member 1A [Source:HGNC Symbol;Acc:HGNC:29527]	-
ENSG00000270681	16.7645	25.1587	23.8433	123.319	150.124	128.218	21.9221	133.887	-2.61182	4.32372e-20	8.58854e-19	AC095055.1	4	151139991	151141103	+	1113	antisense	novel transcript, antisense to SH3D19	-
ENSG00000173597	26.3442	17.1536	15.8955	119.067	155.568	122.678	19.7978	132.438	-2.73842	4.8434e-20	9.58969e-19	SULT1B1	4	69721162	69787961	-	7356	protein_coding	sulfotransferase family 1B member 1 [Source:HGNC Symbol;Acc:HGNC:17845]	-
ENSG00000106266	1060.95	1105.84	986.847	1655.88	1634.25	1825.13	1051.21	1705.08	-0.696808	5.45183e-20	1.07596e-18	SNX8	7	2251770	2354318	-	5773	protein_coding	sorting nexin 8 [Source:HGNC Symbol;Acc:HGNC:14972]	-
ENSG00000134697	1919.53	1790.84	1722.02	2689.21	2654	2774.1	1810.8	2705.77	-0.578941	5.62194e-20	1.10864e-18	GNL2	1	37566816	37595935	-	5745	protein_coding	G protein nucleolar 2 [Source:HGNC Symbol;Acc:HGNC:29925]	-
ENSG00000110108	2632.02	2467.84	2311.47	3602.62	3625.52	3901.15	2470.44	3709.76	-0.586115	5.75381e-20	1.13282e-18	TMEM109	11	60913874	60923443	+	2421	protein_coding	transmembrane protein 109 [Source:HGNC Symbol;Acc:HGNC:28771]	-
ENSG00000171241	754.401	770.77	800.075	1237.44	1390.78	1248.94	775.082	1292.39	-0.738448	6.08401e-20	1.19686e-18	SHCBP1	16	46580554	46621626	-	4459	protein_coding	SHC binding and spindle associated 1 [Source:HGNC Symbol;Acc:HGNC:29547]	-
ENSG00000086475	2344.63	2212.82	2035.95	3259.02	3267.72	3283.01	2197.8	3269.92	-0.572503	8.73345e-20	1.70574e-18	SEPHS1	10	13317424	13348298	-	3888	protein_coding	selenophosphate synthetase 1 [Source:HGNC Symbol;Acc:HGNC:19685]	-
ENSG00000100427	368.818	380.811	321.884	680.381	668.944	696.493	357.171	681.939	-0.93054	8.84181e-20	1.72553e-18	MLC1	22	50059391	50085902	-	4297	protein_coding	megalencephalic leukoencephalopathy with subcortical cysts 1 [Source:HGNC Symbol;Acc:HGNC:17082]	-
ENSG00000147065	17542.8	15813.4	14867.6	22598.9	23688.4	24713.6	16074.6	23667	-0.558017	9.20666e-20	1.7953e-18	MSN	X	65588377	65741931	+	5971	protein_coding	moesin [Source:HGNC Symbol;Acc:HGNC:7373]	-
ENSG00000131747	7506.89	6894.62	6179.39	10165.7	12204.3	10631	6860.3	11000.4	-0.681053	9.47395e-20	1.84595e-18	TOP2A	17	40388516	40417950	-	6437	protein_coding	DNA topoisomerase II alpha [Source:HGNC Symbol;Acc:HGNC:11989]	-
ENSG00000224877	331.697	348.791	348.377	654.867	625.385	664.834	342.955	648.362	-0.918818	9.70935e-20	1.89031e-18	NDUFAF8	17	81239239	81241281	+	1376	protein_coding	NADH:ubiquinone oxidoreductase complex assembly factor 8 [Source:HGNC Symbol;Acc:HGNC:33551]	-
ENSG00000204410	104.179	125.793	151.008	430.341	316.582	340.332	126.993	362.418	-1.5157	1.06851e-19	2.07862e-18	MSH5	6	31739948	31762834	+	6234	protein_coding	mutS homolog 5 [Source:HGNC Symbol;Acc:HGNC:7328]	-
ENSG00000150753	4780.27	4370.75	4099.72	6343.7	6430.42	6585.81	4416.91	6453.31	-0.546685	1.08728e-19	2.11178e-18	CCT5	5	10249921	10266412	+	5839	protein_coding	chaperonin containing TCP1 subunit 5 [Source:HGNC Symbol;Acc:HGNC:1618]	-
ENSG00000260196	143.696	133.798	123.19	332.536	321.249	342.706	133.561	332.164	-1.31245	1.20651e-19	2.3378e-18	AC124798.1	11	17380649	17383531	+	2883	antisense	antisense to KCNJ11 and overlapping to a novel gene	-
ENSG00000112149	623.878	587.798	529.851	989.104	1008.86	1016.25	580.509	1004.74	-0.789964	1.27054e-19	2.45992e-18	CD83	6	14117256	14136918	+	2515	protein_coding	CD83 molecule [Source:HGNC Symbol;Acc:HGNC:1703]	-
novel.195	314.933	308.766	295.392	628.502	620.718	560.36	306.363	603.193	-0.976355	1.273e-19	2.46274e-18	-	21	46447168	46458718	-	11551	-	-	-
ENSG00000163009	160.46	185.259	188.097	432.042	393.588	395.734	177.939	407.122	-1.19446	1.38743e-19	2.68199e-18	C2orf48	2	10141382	10211725	+	2502	lincRNA	chromosome 2 open reading frame 48 [Source:HGNC Symbol;Acc:HGNC:26322]	-
ENSG00000125835	3055.92	3053.35	3106.25	4515.18	4341.92	5167.5	3071.84	4674.86	-0.605937	1.45985e-19	2.81311e-18	SNRPB	20	2461634	2470853	-	1278	protein_coding	small nuclear ribonucleoprotein polypeptides B and B1 [Source:HGNC Symbol;Acc:HGNC:11153]	-
ENSG00000165272	1271.71	1333.41	1329.93	1973.96	1925.94	2091.06	1311.68	1996.98	-0.606508	1.87975e-19	3.60523e-18	AQP3	9	33441154	33447633	-	2950	protein_coding	aquaporin 3 (Gill blood group) [Source:HGNC Symbol;Acc:HGNC:636]	-
ENSG00000048162	197.581	228.715	225.187	483.921	437.925	483.588	217.161	468.478	-1.10917	2.0903e-19	3.99967e-18	NOP16	5	176383938	176388975	-	2862	protein_coding	NOP16 nucleolar protein [Source:HGNC Symbol;Acc:HGNC:26934]	-
ENSG00000230701	58.6757	81.1939	42.3881	235.582	227.908	207.365	60.7526	223.618	-1.86855	2.11473e-19	4.04325e-18	FBXW4P1	22	23262767	23265005	+	2239	processed_pseudogene	F-box and WD repeat domain containing 4 pseudogene 1 [Source:HGNC Symbol;Acc:HGNC:13609]	-
ENSG00000148700	3573.23	3252.33	3028.1	4866.43	5346.11	4818.46	3284.55	5010.33	-0.608887	2.28075e-19	4.34709e-18	ADD3	10	109996368	110135565	+	6541	protein_coding	adducin 3 [Source:HGNC Symbol;Acc:HGNC:245]	-
ENSG00000175387	2331.46	2350.05	2224.05	3190.99	3376.61	3349.5	2301.85	3305.7	-0.521872	2.83055e-19	5.38339e-18	SMAD2	18	47808957	47931146	-	36366	protein_coding	SMAD family member 2 [Source:HGNC Symbol;Acc:HGNC:6768]	MH1
ENSG00000100413	516.106	481.446	517.929	864.934	860.294	896.734	505.16	873.987	-0.791774	3.22471e-19	6.11771e-18	POLR3H	22	41525804	41544606	-	6594	protein_coding	RNA polymerase III subunit H [Source:HGNC Symbol;Acc:HGNC:30349]	-
ENSG00000101888	338.882	343.073	256.978	624.25	705.503	628.426	312.977	652.726	-1.05702	3.35114e-19	6.34774e-18	NXT2	X	109535781	109544690	+	3064	protein_coding	nuclear transport factor 2 like export factor 2 [Source:HGNC Symbol;Acc:HGNC:18151]	-
ENSG00000148773	5677.17	5691.58	5118.36	7809.92	9232.21	8054.78	5495.7	8365.64	-0.60599	3.4962e-19	6.61228e-18	MKI67	10	128096659	128126385	-	12807	protein_coding	marker of proliferation Ki-67 [Source:HGNC Symbol;Acc:HGNC:7107]	-
ENSG00000117228	478.985	404.826	378.843	780.737	840.848	769.308	420.885	796.964	-0.919893	3.83372e-19	7.21718e-18	GBP1	1	89052319	89065360	-	4992	protein_coding	guanylate binding protein 1 [Source:HGNC Symbol;Acc:HGNC:4182]	-
ENSG00000163918	1142.38	1060.1	1017.31	1677.99	1679.36	1648.63	1073.26	1668.66	-0.636009	3.87721e-19	7.28784e-18	RFC4	3	186789880	186807058	-	2997	protein_coding	replication factor C subunit 4 [Source:HGNC Symbol;Acc:HGNC:9972]	-
ENSG00000162377	431.087	364.801	337.78	682.082	799.622	758.227	377.889	746.644	-0.981499	3.97515e-19	7.46621e-18	COA7	1	52684451	52698366	-	4165	protein_coding	cytochrome c oxidase assembly factor 7 (putative) [Source:HGNC Symbol;Acc:HGNC:25716]	-
ENSG00000124795	2217.7	2287.15	2054.5	3103.39	3326.83	3224.44	2186.45	3218.22	-0.557066	4.04292e-19	7.58187e-18	DEK	6	18223868	18264823	-	4361	protein_coding	DEK proto-oncogene [Source:HGNC Symbol;Acc:HGNC:2768]	-
ENSG00000071073	3724.11	3454.74	3330.11	4908.95	5417.67	5036.12	3502.99	5120.91	-0.547663	4.35595e-19	8.16265e-18	MGAT4A	2	98619106	98731126	-	9630	protein_coding	alpha-1,3-mannosyl-glycoprotein 4-beta-N-acetylglucosaminyltransferase A [Source:HGNC Symbol;Acc:HGNC:7047]	-
ENSG00000154447	108.969	110.927	90.0747	258.545	299.469	296.009	103.324	284.674	-1.45895	4.58703e-19	8.57599e-18	SH3RF1	4	169094256	169271105	-	5624	protein_coding	SH3 domain containing ring finger 1 [Source:HGNC Symbol;Acc:HGNC:17650]	-
ENSG00000210174	2.39493	4.5743	2.64925	99.5057	94.8968	130.592	3.20616	108.332	-5.06264	5.0073e-19	9.33323e-18	MT-TR	MT	10405	10469	+	65	Mt_tRNA	mitochondrially encoded tRNA arginine [Source:HGNC Symbol;Acc:HGNC:7496]	-
ENSG00000138071	10417.9	9527.13	8759.76	13540.4	15038	14059.7	9568.27	14212.7	-0.570716	5.11758e-19	9.53155e-18	ACTR2	2	65227753	65271253	+	4347	protein_coding	ARP2 actin related protein 2 homolog [Source:HGNC Symbol;Acc:HGNC:169]	-
ENSG00000130713	986.709	989.193	989.497	1517.25	1492.68	1553.65	988.466	1521.19	-0.621941	5.13456e-19	9.55589e-18	EXOSC2	9	130693721	130704894	+	4240	protein_coding	exosome component 2 [Source:HGNC Symbol;Acc:HGNC:17097]	-
ENSG00000133657	2093.16	1950.94	1834.61	3003.03	3433.4	2895.98	1959.57	3110.8	-0.666435	5.78665e-19	1.07287e-17	ATP13A3	3	194402672	194498364	-	13254	protein_coding	ATPase 13A3 [Source:HGNC Symbol;Acc:HGNC:24113]	-
ENSG00000101361	2262.01	2248.27	2351.21	3346.62	3151.04	3487.21	2287.16	3328.29	-0.541494	6.40782e-19	1.18178e-17	NOP56	20	2652145	2658393	+	5398	protein_coding	NOP56 ribonucleoprotein [Source:HGNC Symbol;Acc:HGNC:15911]	-
ENSG00000169689	737.637	721.597	684.832	1202.57	1119.32	1320.17	714.689	1214.02	-0.763702	6.82311e-19	1.25553e-17	CENPX	17	82018702	82024107	-	1531	protein_coding	centromere protein X [Source:HGNC Symbol;Acc:HGNC:11422]	-
ENSG00000198554	815.472	697.581	720.597	1207.68	1367.45	1232.32	744.55	1269.15	-0.76966	6.96291e-19	1.27934e-17	WDHD1	14	54938950	55027105	-	6385	protein_coding	WD repeat and HMG-box DNA binding protein 1 [Source:HGNC Symbol;Acc:HGNC:23170]	HMG
ENSG00000138092	608.311	594.66	606.679	960.188	1075.76	1020.2	603.217	1018.72	-0.75663	7.18167e-19	1.31854e-17	CENPO	2	24793136	24822376	+	5518	protein_coding	centromere protein O [Source:HGNC Symbol;Acc:HGNC:28152]	-
ENSG00000166974	3021.2	2960.72	2630.71	4135.02	4192.57	4486.84	2870.88	4271.47	-0.57265	7.32234e-19	1.34336e-17	MAPRE2	18	34976928	35143470	+	6180	protein_coding	microtubule associated protein RP/EB family member 2 [Source:HGNC Symbol;Acc:HGNC:6891]	-
ENSG00000050344	531.673	503.173	506.008	898.103	900.741	847.663	513.618	882.169	-0.780168	8.73104e-19	1.59702e-17	NFE2L3	7	26152240	26187125	+	4249	protein_coding	nuclear factor, erythroid 2 like 3 [Source:HGNC Symbol;Acc:HGNC:7783]	TF_bZIP
ENSG00000136828	552.03	582.08	568.265	976.347	962.191	923.644	567.459	954.061	-0.749244	9.41759e-19	1.72131e-17	RALGPS1	9	126914774	127223166	+	10507	protein_coding	Ral GEF with PH domain and SH3 binding motif 1 [Source:HGNC Symbol;Acc:HGNC:16851]	-
ENSG00000088992	286.194	274.458	256.978	568.969	514.154	544.531	272.543	542.551	-0.991613	9.88687e-19	1.80439e-17	TESC	12	117038923	117099479	-	1926	protein_coding	tescalcin [Source:HGNC Symbol;Acc:HGNC:26065]	-
ENSG00000035687	829.842	809.652	740.467	1234.04	1340.22	1297.22	793.32	1290.49	-0.701087	1.02954e-18	1.87615e-17	ADSS	1	244408494	244452134	-	3666	protein_coding	adenylosuccinate synthase [Source:HGNC Symbol;Acc:HGNC:292]	-
ENSG00000174442	528.081	506.604	460.97	855.579	885.962	862.701	498.552	868.081	-0.798723	1.03192e-18	1.8791e-17	ZWILCH	15	66504959	66550128	+	4849	protein_coding	zwilch kinetochore protein [Source:HGNC Symbol;Acc:HGNC:25468]	-
ENSG00000139734	468.208	480.302	377.519	813.906	972.303	812.047	442.01	866.085	-0.968204	1.1111e-18	2.01729e-17	DIAPH3	13	59665583	60163987	-	7442	protein_coding	diaphanous related formin 3 [Source:HGNC Symbol;Acc:HGNC:15480]	-
ENSG00000148229	1997.37	1810.28	1727.31	2676.45	2851.57	2831.88	1844.99	2786.63	-0.594534	1.21915e-18	2.20855e-17	POLE3	9	113407235	113410672	-	2604	protein_coding	DNA polymerase epsilon 3, accessory subunit [Source:HGNC Symbol;Acc:HGNC:13546]	-
novel.176	50.2934	69.7581	62.2575	221.974	239.575	179.663	60.7697	213.738	-1.81327	1.2657e-18	2.28948e-17	-	2	203745698	203747592	-	1895	-	-	-
ENSG00000128951	1911.15	1926.93	1744.53	2646.68	2773.01	2831.08	1860.87	2750.26	-0.562931	1.53144e-18	2.74986e-17	DUT	15	48331011	48343373	+	3674	protein_coding	deoxyuridine triphosphatase [Source:HGNC Symbol;Acc:HGNC:3078]	-
ENSG00000169442	359.239	331.637	355	654.016	617.607	728.943	348.625	666.855	-0.936444	1.53533e-18	2.75483e-17	CD52	1	26317957	26320523	+	935	protein_coding	CD52 molecule [Source:HGNC Symbol;Acc:HGNC:1804]	-
ENSG00000180776	3815.12	3685.75	3208.25	5243.19	6074.95	5362.2	3569.7	5560.11	-0.638916	1.55919e-18	2.79559e-17	ZDHHC20	13	21372573	21459370	-	5574	protein_coding	zinc finger DHHC-type containing 20 [Source:HGNC Symbol;Acc:HGNC:20749]	-
ENSG00000198911	2554.19	2459.83	2492.95	3473.34	3455.95	3615.43	2502.32	3514.91	-0.490287	1.58801e-18	2.84517e-17	SREBF2	22	41833079	41907308	+	7557	protein_coding	sterol regulatory element binding transcription factor 2 [Source:HGNC Symbol;Acc:HGNC:11290]	bHLH
ENSG00000124160	1256.14	1159.59	1115.34	1802.16	1789.04	1808.51	1177.02	1799.9	-0.612149	1.59184e-18	2.84996e-17	NCOA5	20	46060985	46089952	-	3220	protein_coding	nuclear receptor coactivator 5 [Source:HGNC Symbol;Acc:HGNC:15909]	-
ENSG00000165916	2555.39	2442.68	2332.67	3436.77	3469.18	3694.58	2443.58	3533.51	-0.531778	1.6011e-18	2.86443e-17	PSMC3	11	47418769	47426473	-	2276	protein_coding	proteasome 26S subunit, ATPase 3 [Source:HGNC Symbol;Acc:HGNC:9549]	-
ENSG00000134326	140.103	110.927	116.567	297.667	340.695	304.716	122.532	314.359	-1.3596	1.64714e-18	2.94466e-17	CMPK2	2	6840570	6866635	-	4302	protein_coding	cytidine/uridine monophosphate kinase 2 [Source:HGNC Symbol;Acc:HGNC:27015]	-
ENSG00000106028	1533.95	1484.36	1420	2179.77	2161.62	2188.41	1479.44	2176.6	-0.556473	1.65104e-18	2.94731e-17	SSBP1	7	141738321	141787922	+	4988	protein_coding	single stranded DNA binding protein 1 [Source:HGNC Symbol;Acc:HGNC:11317]	-
ENSG00000255468	80.23	75.476	103.321	252.591	244.242	248.521	86.3423	248.452	-1.53104	2.18922e-18	3.87695e-17	AP001107.9	11	66347950	66364804	+	2552	antisense	uncharacterized LOC102724064 [Source:NCBI gene;Acc:102724064]	-
ENSG00000109062	3306.19	3282.06	3242.69	4533.04	4442.26	4889.69	3276.98	4621.66	-0.495988	2.51322e-18	4.43471e-17	SLC9A3R1	17	74748652	74769353	+	2315	protein_coding	SLC9A3 regulator 1 [Source:HGNC Symbol;Acc:HGNC:11075]	-
ENSG00000184752	1428.57	1345.99	1210.71	2031.79	2064.39	2042.78	1328.42	2046.32	-0.622264	2.52638e-18	4.45472e-17	NDUFA12	12	94897055	95003770	-	1815	protein_coding	NADH:ubiquinone oxidoreductase subunit A12 [Source:HGNC Symbol;Acc:HGNC:23987]	-
ENSG00000273174	51.4909	51.4609	46.362	173.497	175.792	183.621	49.7713	177.637	-1.83332	2.64811e-18	4.65931e-17	AC108673.2	3	129123439	129124003	+	565	antisense	novel transcript, antisense to RAB43	-
ENSG00000112578	493.355	506.604	454.347	847.925	808.178	914.147	484.769	856.75	-0.820134	2.67125e-18	4.69664e-17	BYSL	6	41921188	41933046	+	2248	protein_coding	bystin like [Source:HGNC Symbol;Acc:HGNC:1157]	-
ENSG00000130299	906.479	895.42	876.903	1481.53	1323.89	1559.99	892.934	1455.13	-0.704096	2.67589e-18	4.70143e-17	GTPBP3	19	17334920	17342735	+	4532	protein_coding	GTP binding protein 3, mitochondrial [Source:HGNC Symbol;Acc:HGNC:14880]	-
ENSG00000035141	1647.71	1795.41	1637.24	2422.16	2517.1	2653	1693.45	2530.75	-0.579127	2.79721e-18	4.91106e-17	FAM136A	2	70295975	70302090	-	3086	protein_coding	family with sequence similarity 136 member A [Source:HGNC Symbol;Acc:HGNC:25911]	-
ENSG00000182809	566.4	528.332	589.459	982.3	899.964	1023.37	561.397	968.544	-0.787865	2.81534e-18	4.93935e-17	CRIP2	14	105472962	105480170	+	4837	protein_coding	cysteine rich protein 2 [Source:HGNC Symbol;Acc:HGNC:2361]	-
ENSG00000143643	741.229	872.549	785.504	1308.88	1330.89	1271.89	799.761	1303.89	-0.70434	2.94924e-18	5.17057e-17	TTC13	1	230906243	230978875	-	4212	protein_coding	tetratricopeptide repeat domain 13 [Source:HGNC Symbol;Acc:HGNC:26204]	-
ENSG00000265354	1401.03	1376.87	1155.08	1996.07	2160.85	2148.84	1310.99	2101.92	-0.679845	2.9765e-18	5.21462e-17	TIMM23	10	45972449	46003734	+	1222	protein_coding	translocase of inner mitochondrial membrane 23 [Source:HGNC Symbol;Acc:HGNC:17312]	-
ENSG00000164309	51.4909	53.7481	54.3097	182.002	192.905	175.706	53.1829	183.538	-1.78764	3.34732e-18	5.85172e-17	CMYA5	5	79689877	79800240	+	14179	protein_coding	cardiomyopathy associated 5 [Source:HGNC Symbol;Acc:HGNC:14305]	-
ENSG00000147443	2420.07	2259.71	2173.71	3343.22	3207.82	3560.03	2284.5	3370.36	-0.560647	3.66148e-18	6.38271e-17	DOK2	8	21908873	21913860	-	2211	protein_coding	docking protein 2 [Source:HGNC Symbol;Acc:HGNC:2991]	-
ENSG00000151631	14.3696	8.00503	13.2463	93.5524	98.786	112.389	11.8736	101.576	-3.1067	4.04605e-18	7.03806e-17	AKR1C6P	10	4871901	4891975	-	983	unprocessed_pseudogene	aldo-keto reductase family 1 member C6, pseudogene [Source:HGNC Symbol;Acc:HGNC:44680]	-
ENSG00000122376	670.579	561.496	537.799	973.795	1090.53	1087.48	589.958	1050.6	-0.831966	4.57566e-18	7.93676e-17	SHLD2	10	87094161	87191468	+	4242	protein_coding	shieldin complex subunit 2 [Source:HGNC Symbol;Acc:HGNC:28773]	-
ENSG00000104549	773.561	678.141	629.198	1170.26	1216.55	1135.76	693.633	1174.19	-0.75829	4.76443e-18	8.25835e-17	SQLE	8	124998497	125022283	+	4305	protein_coding	squalene epoxidase [Source:HGNC Symbol;Acc:HGNC:11279]	-
ENSG00000023892	3427.14	3517.64	3462.58	5022.06	4657.72	5407.32	3469.12	5029.03	-0.53563	5.01124e-18	8.67387e-17	DEF6	6	35297852	35321771	+	2545	protein_coding	DEF6, guanine nucleotide exchange factor [Source:HGNC Symbol;Acc:HGNC:2760]	-
ENSG00000072163	271.824	363.657	347.052	815.607	619.162	675.123	327.511	703.297	-1.10202	5.0534e-18	8.74067e-17	LIMS2	2	127638381	127681786	-	8487	protein_coding	LIM zinc finger domain containing 2 [Source:HGNC Symbol;Acc:HGNC:16084]	-
ENSG00000142875	893.307	874.836	745.765	1322.49	1524.57	1391.4	837.969	1412.82	-0.752366	5.35703e-18	9.24626e-17	PRKACB	1	84078062	84238498	+	6730	protein_coding	protein kinase cAMP-activated catalytic subunit beta [Source:HGNC Symbol;Acc:HGNC:9381]	-
ENSG00000133119	617.891	631.254	504.683	987.403	1154.32	1031.28	584.609	1057.67	-0.853418	5.49468e-18	9.45055e-17	RFC3	13	33818049	33966558	+	2874	protein_coding	replication factor C subunit 3 [Source:HGNC Symbol;Acc:HGNC:9971]	-
ENSG00000109674	949.588	944.594	825.243	1425.4	1548.68	1418.31	906.475	1464.13	-0.690458	5.66087e-18	9.72955e-17	NEIL3	4	177309836	177362943	+	2959	protein_coding	nei like DNA glycosylase 3 [Source:HGNC Symbol;Acc:HGNC:24573]	-
ENSG00000042493	3235.54	2980.16	2898.28	4394.41	4216.68	4728.24	3038	4446.44	-0.549282	6.09766e-18	1.04729e-16	CAPG	2	85394748	85418432	-	2607	protein_coding	capping actin protein, gelsolin like [Source:HGNC Symbol;Acc:HGNC:1474]	-
ENSG00000173218	2644	2401.51	2212.13	3721.68	3988.78	3488.79	2419.21	3733.08	-0.625345	6.12446e-18	1.05116e-16	VANGL1	1	115641953	115698224	+	9062	protein_coding	VANGL planar cell polarity protein 1 [Source:HGNC Symbol;Acc:HGNC:15512]	-
ENSG00000126895	377.201	383.098	381.493	687.185	652.61	729.734	380.597	689.843	-0.857933	6.17405e-18	1.05819e-16	AVPR2	X	153902531	153907166	+	2252	protein_coding	arginine vasopressin receptor 2 [Source:HGNC Symbol;Acc:HGNC:897]	-
ENSG00000156398	148.485	177.254	158.955	454.154	404.478	331.625	161.565	396.753	-1.29423	6.82563e-18	1.16741e-16	SFXN2	10	102714538	102743492	+	8034	protein_coding	sideroflexin 2 [Source:HGNC Symbol;Acc:HGNC:16086]	-
ENSG00000210164	2.39493	2.28715	5.29851	105.459	78.5621	114.763	3.32686	99.5947	-4.93496	6.96981e-18	1.19041e-16	MT-TG	MT	9991	10058	+	68	Mt_tRNA	mitochondrially encoded tRNA glycine [Source:HGNC Symbol;Acc:HGNC:7486]	-
ENSG00000158473	287.391	267.597	288.769	578.324	502.486	604.682	281.252	561.831	-0.998865	7.13049e-18	1.217e-16	CD1D	1	158179947	158184896	+	2253	protein_coding	CD1d molecule [Source:HGNC Symbol;Acc:HGNC:1637]	-
ENSG00000149781	4716.81	4510.26	4408.36	6436.4	6038.39	6772.6	4545.14	6415.8	-0.497127	7.91573e-18	1.34914e-16	FERMT3	11	64206678	64223886	+	3066	protein_coding	fermitin family member 3 [Source:HGNC Symbol;Acc:HGNC:23151]	-
ENSG00000180921	962.76	904.569	855.709	1413.49	1386.89	1500.63	907.679	1433.67	-0.658696	8.81661e-18	1.49956e-16	FAM83H	8	143723933	143733801	-	5654	protein_coding	family with sequence similarity 83 member H [Source:HGNC Symbol;Acc:HGNC:24797]	-
ENSG00000094804	819.064	889.702	857.034	1329.29	1468.57	1312.26	855.267	1370.04	-0.679781	8.92725e-18	1.51732e-16	CDC6	17	40287633	40304657	+	5557	protein_coding	cell division cycle 6 [Source:HGNC Symbol;Acc:HGNC:1744]	-
ENSG00000109084	643.037	569.501	548.396	965.291	986.304	1039.99	586.978	997.195	-0.76389	9.0943e-18	1.54357e-16	TMEM97	17	28319095	28328685	+	3034	protein_coding	transmembrane protein 97 [Source:HGNC Symbol;Acc:HGNC:28106]	-
ENSG00000161996	1162.74	1157.3	1380.26	2481.69	1853.6	2256.48	1233.43	2197.26	-0.833701	9.92083e-18	1.68037e-16	WDR90	16	649311	667833	+	10534	protein_coding	WD repeat domain 90 [Source:HGNC Symbol;Acc:HGNC:26960]	-
ENSG00000103064	544.845	512.322	545.746	1015.47	925.632	854.786	534.305	931.962	-0.80275	1.09903e-17	1.86022e-16	SLC7A6	16	68264516	68301823	+	7588	protein_coding	solute carrier family 7 member 6 [Source:HGNC Symbol;Acc:HGNC:11064]	-
ENSG00000071655	1701.59	1846.88	1752.48	2588	2492.21	2779.64	1766.98	2619.95	-0.567969	1.13245e-17	1.91422e-16	MBD3	19	1573596	1592801	-	7845	protein_coding	methyl-CpG binding domain protein 3 [Source:HGNC Symbol;Acc:HGNC:6918]	MBD
ENSG00000123473	1168.72	1121.85	1112.69	1661.83	1880.04	1711.16	1134.42	1751.01	-0.626361	1.30227e-17	2.1906e-16	STIL	1	47250139	47314147	-	7291	protein_coding	STIL, centriolar assembly protein [Source:HGNC Symbol;Acc:HGNC:10879]	-
ENSG00000100890	209.556	275.602	233.134	496.678	481.484	512.872	239.431	497.011	-1.05179	1.4331e-17	2.40244e-16	KIAA0391	14	35121846	35277614	+	6982	protein_coding	KIAA0391 [Source:HGNC Symbol;Acc:HGNC:19958]	-
ENSG00000180626	550.833	528.332	525.877	871.738	959.08	880.905	535.014	903.908	-0.756709	1.50386e-17	2.51416e-16	ZNF594	17	5179536	5191883	-	5314	protein_coding	zinc finger protein 594 [Source:HGNC Symbol;Acc:HGNC:29392]	zf-C2H2
ENSG00000177917	947.193	819.944	808.023	1383.72	1474.79	1337.58	858.387	1398.7	-0.703981	1.51069e-17	2.52386e-16	ARL6IP6	2	152717893	152761253	+	3349	protein_coding	ADP ribosylation factor like GTPase 6 interacting protein 6 [Source:HGNC Symbol;Acc:HGNC:24048]	-
ENSG00000168453	626.273	583.224	622.575	986.552	977.748	1047.11	610.691	1003.8	-0.717712	1.54336e-17	2.57318e-16	HR	8	22114415	22133384	-	8784	protein_coding	HR, lysine demethylase and nuclear receptor corepressor [Source:HGNC Symbol;Acc:HGNC:5172]	-
ENSG00000130164	912.467	886.272	891.474	1409.24	1375.23	1345.5	896.737	1376.65	-0.618254	1.56945e-17	2.61134e-16	LDLR	19	11089362	11133816	+	7718	protein_coding	low density lipoprotein receptor [Source:HGNC Symbol;Acc:HGNC:6547]	-
ENSG00000136002	118.549	94.9168	119.216	304.47	315.026	257.227	110.894	292.241	-1.40102	1.59778e-17	2.65668e-16	ARHGEF4	2	130836916	131047263	+	10611	protein_coding	Rho guanine nucleotide exchange factor 4 [Source:HGNC Symbol;Acc:HGNC:684]	-
ENSG00000106462	2672.74	2896.68	2681.05	3808.43	3896.21	3834.67	2750.15	3846.44	-0.48362	1.77996e-17	2.9436e-16	EZH2	7	148807383	148884321	-	4522	protein_coding	enhancer of zeste 2 polycomb repressive complex 2 subunit [Source:HGNC Symbol;Acc:HGNC:3527]	-
ENSG00000174669	211.951	249.3	271.549	528.146	460.483	571.441	244.266	520.023	-1.09174	1.79382e-17	2.96452e-16	SLC29A2	11	66362521	66372214	-	2720	protein_coding	solute carrier family 29 member 2 [Source:HGNC Symbol;Acc:HGNC:11004]	-
ENSG00000092148	2996.05	2736.58	2661.18	4011.7	4656.16	4038.87	2797.94	4235.58	-0.598111	2.03762e-17	3.35386e-16	HECTD1	14	31100112	31207804	-	12557	protein_coding	HECT domain E3 ubiquitin protein ligase 1 [Source:HGNC Symbol;Acc:HGNC:20157]	-
ENSG00000117395	908.874	815.37	770.933	1316.54	1318.44	1493.5	831.726	1376.16	-0.725799	2.41003e-17	3.95354e-16	EBNA1BP2	1	43164175	43270936	-	3561	protein_coding	EBNA1 binding protein 2 [Source:HGNC Symbol;Acc:HGNC:15531]	-
ENSG00000109861	1913.55	1937.22	1703.47	2644.98	2776.9	2755.89	1851.41	2725.92	-0.557254	2.62589e-17	4.29328e-16	CTSC	11	88293592	88337787	-	11421	protein_coding	cathepsin C [Source:HGNC Symbol;Acc:HGNC:2528]	-
ENSG00000134046	1019.04	1109.27	1021.29	1581.04	1575.91	1618.55	1049.87	1591.83	-0.599752	2.70347e-17	4.41423e-16	MBD2	18	54151601	54224788	-	5810	protein_coding	methyl-CpG binding domain protein 2 [Source:HGNC Symbol;Acc:HGNC:6917]	MBD
ENSG00000260804	346.067	365.944	377.519	637.857	647.943	669.583	363.177	651.794	-0.844602	2.8694e-17	4.67891e-16	LINC01963	2	216217045	216220192	+	3148	lincRNA	long intergenic non-protein coding RNA 1963 [Source:HGNC Symbol;Acc:HGNC:25283]	-
ENSG00000139083	734.045	814.226	773.582	1228.09	1196.32	1240.23	773.951	1221.55	-0.657957	3.07153e-17	5.00518e-16	ETV6	12	11649854	11895402	+	7075	protein_coding	ETS variant 6 [Source:HGNC Symbol;Acc:HGNC:3495]	ETS
ENSG00000198055	3775.6	3893.88	3671.87	5225.33	5020.19	5500.71	3780.45	5248.74	-0.473117	3.35127e-17	5.45377e-16	GRK6	5	177403204	177442901	+	4355	protein_coding	G protein-coupled receptor kinase 6 [Source:HGNC Symbol;Acc:HGNC:4545]	-
ENSG00000132967	1071.73	962.891	903.396	1501.94	1691.03	1540.99	979.339	1577.99	-0.687634	3.66396e-17	5.95077e-16	HMGB1P5	3	22381819	22382929	+	1111	transcribed_processed_pseudogene	high mobility group box 1 pseudogene 5 [Source:HGNC Symbol;Acc:HGNC:4997]	-
ENSG00000204366	125.734	98.3475	127.164	296.816	298.691	281.763	117.082	292.424	-1.3242	3.74284e-17	6.07084e-16	ZBTB12	6	31899607	31901992	-	1875	protein_coding	zinc finger and BTB domain containing 12 [Source:HGNC Symbol;Acc:HGNC:19066]	ZBTB
ENSG00000075131	287.391	237.864	278.172	500.08	544.49	533.45	267.809	526.007	-0.976017	4.30793e-17	6.96434e-16	TIPIN	15	66336206	66386746	-	2755	protein_coding	TIMELESS interacting protein [Source:HGNC Symbol;Acc:HGNC:30750]	-
ENSG00000099795	993.894	969.753	874.254	1397.33	1546.35	1586.1	945.967	1509.93	-0.673871	4.45939e-17	7.20444e-16	NDUFB7	19	14566078	14572062	-	531	protein_coding	NADH:ubiquinone oxidoreductase subunit B7 [Source:HGNC Symbol;Acc:HGNC:7702]	-
ENSG00000123416	8200.22	7318.89	7159.61	10370.7	10501.6	10934.1	7559.57	10602.2	-0.487876	4.62996e-17	7.47508e-16	TUBA1B	12	49127782	49131397	-	3574	protein_coding	tubulin alpha 1b [Source:HGNC Symbol;Acc:HGNC:18809]	-
novel.2	94.5995	115.501	160.28	327.433	310.359	334.791	123.46	324.195	-1.39939	4.98031e-17	8.02485e-16	-	1	1600179	1608774	+	4704	-	-	-
ENSG00000139579	1572.27	1528.96	1480.93	2143.2	2243.3	2234.32	1527.39	2206.94	-0.530745	5.04339e-17	8.11582e-16	NABP2	12	56222015	56229854	+	2218	protein_coding	nucleic acid binding protein 2 [Source:HGNC Symbol;Acc:HGNC:28412]	-
ENSG00000134809	755.599	633.541	532.5	1158.35	1125.54	1196.7	640.547	1160.2	-0.855076	5.16288e-17	8.30264e-16	TIMM10	11	57528463	57530803	-	777	protein_coding	translocase of inner mitochondrial membrane 10 [Source:HGNC Symbol;Acc:HGNC:11814]	-
ENSG00000143167	96.9945	82.3375	84.7762	230.479	234.908	254.853	88.036	240.08	-1.44742	5.37482e-17	8.62648e-16	GPA33	1	167052836	167166479	-	3200	protein_coding	glycoprotein A33 [Source:HGNC Symbol;Acc:HGNC:4445]	-
ENSG00000033050	487.367	473.441	460.97	776.485	808.956	818.379	473.926	801.273	-0.757355	5.95237e-17	9.53469e-16	ABCF2	7	151212490	151227230	-	4177	protein_coding	ATP binding cassette subfamily F member 2 [Source:HGNC Symbol;Acc:HGNC:71]	-
ENSG00000189057	651.42	608.383	576.213	936.374	1133.32	1139.72	612.005	1069.8	-0.805581	6.27015e-17	1.00306e-15	FAM111B	11	59107185	59127410	+	3863	protein_coding	family with sequence similarity 111 member B [Source:HGNC Symbol;Acc:HGNC:24200]	-
ENSG00000112419	464.615	388.816	386.791	745.017	812.067	710.739	413.408	755.941	-0.870257	6.78978e-17	1.08406e-15	PHACTR2	6	143536845	143831185	+	11224	protein_coding	phosphatase and actin regulator 2 [Source:HGNC Symbol;Acc:HGNC:20956]	-
ENSG00000147669	1278.89	1095.55	985.523	1762.19	1860.6	1866.28	1119.99	1829.69	-0.707165	6.95501e-17	1.109e-15	POLR2K	8	100150584	100154002	+	1711	protein_coding	RNA polymerase II subunit K [Source:HGNC Symbol;Acc:HGNC:9198]	-
ENSG00000105374	331.697	328.206	325.858	569.819	605.161	690.952	328.587	621.978	-0.920908	7.22e-17	1.1505e-15	NKG7	19	51371606	51372715	-	935	protein_coding	natural killer cell granule protein 7 [Source:HGNC Symbol;Acc:HGNC:7830]	-
ENSG00000171320	383.188	306.478	313.937	609.791	661.166	630.009	334.534	633.656	-0.921394	7.4231e-17	1.18133e-15	ESCO2	8	27771949	27812640	+	7973	protein_coding	establishment of sister chromatid cohesion N-acetyltransferase 2 [Source:HGNC Symbol;Acc:HGNC:27230]	-
ENSG00000040608	298.168	298.473	332.481	574.922	550.712	633.175	309.708	586.27	-0.922405	7.43675e-17	1.18273e-15	RTN4R	22	20241415	20283246	-	3339	protein_coding	reticulon 4 receptor [Source:HGNC Symbol;Acc:HGNC:18601]	-
ENSG00000051128	512.514	504.317	487.463	868.336	794.177	922.853	501.431	861.789	-0.780617	7.76917e-17	1.2348e-15	HOMER3	19	18929201	18941261	-	3422	protein_coding	homer scaffold protein 3 [Source:HGNC Symbol;Acc:HGNC:17514]	-
ENSG00000138376	823.854	829.093	706.026	1240.84	1404.01	1254.48	786.324	1299.78	-0.723716	7.81845e-17	1.24183e-15	BARD1	2	214725646	214809711	-	6067	protein_coding	BRCA1 associated RING domain 1 [Source:HGNC Symbol;Acc:HGNC:952]	-
ENSG00000145725	1639.33	1644.46	1528.62	2244.41	2580.88	2390.24	1604.14	2405.17	-0.58406	8.32163e-17	1.32089e-15	PPIP5K2	5	103120149	103212799	+	17270	protein_coding	diphosphoinositol pentakisphosphate kinase 2 [Source:HGNC Symbol;Acc:HGNC:29035]	-
ENSG00000101265	1854.87	1746.24	1635.91	2584.6	2846.9	2487.59	1745.68	2639.7	-0.596146	8.32785e-17	1.32102e-15	RASSF2	20	4780023	4823645	-	5759	protein_coding	Ras association domain family member 2 [Source:HGNC Symbol;Acc:HGNC:9883]	-
ENSG00000116396	707.7	730.745	720.597	1187.26	1214.21	1073.23	719.681	1158.24	-0.686338	8.4647e-17	1.34099e-15	KCNC4	1	110211343	110283100	+	25042	protein_coding	potassium voltage-gated channel subfamily C member 4 [Source:HGNC Symbol;Acc:HGNC:6236]	-
ENSG00000108506	997.486	1039.51	963.004	1475.58	1668.47	1518.04	1000	1554.03	-0.635614	8.56271e-17	1.35564e-15	INTS2	17	61865367	61928016	-	8627	protein_coding	integrator complex subunit 2 [Source:HGNC Symbol;Acc:HGNC:29241]	-
ENSG00000225077	92.2046	112.07	112.593	271.302	262.133	269.891	105.623	267.775	-1.3429	8.60063e-17	1.36077e-15	LINC00337	1	6234692	6239444	+	2358	lincRNA	long intergenic non-protein coding RNA 337 [Source:HGNC Symbol;Acc:HGNC:28620]	-
ENSG00000142632	408.335	404.826	419.907	742.466	672.056	755.853	411.023	723.458	-0.815938	8.658e-17	1.36896e-15	ARHGEF19	1	16197854	16212609	-	3745	protein_coding	Rho guanine nucleotide exchange factor 19 [Source:HGNC Symbol;Acc:HGNC:26604]	-
ENSG00000179958	771.166	698.725	717.948	1148.14	1128.65	1268.72	729.28	1181.84	-0.696628	8.77247e-17	1.38616e-15	DCTPP1	16	30423619	30430075	-	1581	protein_coding	dCTP pyrophosphatase 1 [Source:HGNC Symbol;Acc:HGNC:28777]	-
ENSG00000135679	1533.95	1605.58	1504.78	2209.54	2341.31	2190.79	1548.1	2247.21	-0.537219	8.86556e-17	1.39997e-15	MDM2	12	68808176	68850686	+	13284	protein_coding	MDM2 proto-oncogene [Source:HGNC Symbol;Acc:HGNC:6973]	-
ENSG00000160299	2320.68	2305.45	2442.61	3304.95	3296.5	3207.03	2356.25	3269.49	-0.473018	9.68505e-17	1.52544e-15	PCNT	21	46324122	46445769	+	11660	protein_coding	pericentrin [Source:HGNC Symbol;Acc:HGNC:16068]	-
ENSG00000143549	10018	9477.96	8889.57	12477.3	13373.4	13212.8	9461.84	13021.2	-0.460542	9.74551e-17	1.53299e-15	TPM3	1	154155304	154194648	-	8389	protein_coding	tropomyosin 3 [Source:HGNC Symbol;Acc:HGNC:12012]	-
ENSG00000261061	101.784	89.1989	109.944	241.535	262.133	280.18	100.309	261.283	-1.38522	1.02288e-16	1.60696e-15	AC092718.4	16	81030770	81031485	+	716	sense_intronic	novel transcript	-
ENSG00000154734	87.4148	65.1838	51.6605	211.769	204.573	227.152	68.0864	214.498	-1.65014	1.05769e-16	1.66057e-15	ADAMTS1	21	26835747	26845409	-	7063	protein_coding	ADAM metallopeptidase with thrombospondin type 1 motif 1 [Source:HGNC Symbol;Acc:HGNC:217]	-
ENSG00000186469	2603.28	2345.47	2181.66	3372.14	3760.87	3571.9	2376.81	3568.3	-0.585847	1.06887e-16	1.67705e-15	GNG2	14	51826195	51979342	+	6379	protein_coding	G protein subunit gamma 2 [Source:HGNC Symbol;Acc:HGNC:4404]	-
ENSG00000135045	502.934	542.055	502.034	839.42	875.85	856.369	515.674	857.213	-0.732468	1.19988e-16	1.8766e-15	C9orf40	9	74946581	74952886	-	2327	protein_coding	chromosome 9 open reading frame 40 [Source:HGNC Symbol;Acc:HGNC:23433]	-
ENSG00000185862	635.853	636.972	592.108	972.094	997.972	1073.23	621.644	1014.43	-0.705773	1.32589e-16	2.06575e-15	EVI2B	17	31303766	31314112	-	2072	protein_coding	ecotropic viral integration site 2B [Source:HGNC Symbol;Acc:HGNC:3500]	-
ENSG00000163219	94.5995	86.9118	79.4776	269.601	212.351	246.938	86.9963	242.963	-1.47875	1.3817e-16	2.14997e-15	ARHGAP25	2	68679601	68826833	+	5452	protein_coding	Rho GTPase activating protein 25 [Source:HGNC Symbol;Acc:HGNC:28951]	-
ENSG00000170473	562.807	606.095	576.213	918.514	938.856	1023.37	581.705	960.246	-0.722877	1.69257e-16	2.62869e-15	PYM1	12	55901413	55932618	-	2425	protein_coding	PYM homolog 1, exon junction complex associated factor [Source:HGNC Symbol;Acc:HGNC:30258]	-
ENSG00000185651	2622.44	2372.92	2426.72	3485.25	3397.62	3681.91	2474.03	3521.59	-0.509362	1.86498e-16	2.88913e-15	UBE2L3	22	21549447	21624034	+	3838	protein_coding	ubiquitin conjugating enzyme E2 L3 [Source:HGNC Symbol;Acc:HGNC:12488]	-
ENSG00000188211	532.871	543.199	418.582	942.328	1039.98	830.251	498.217	937.518	-0.909648	2.00248e-16	3.09235e-15	NCR3LG1	11	17351726	17377341	+	6438	protein_coding	natural killer cell cytotoxicity receptor 3 ligand 1 [Source:HGNC Symbol;Acc:HGNC:42400]	-
ENSG00000160352	1093.28	1166.45	1012.02	1617.61	1985.83	1729.36	1090.58	1777.6	-0.704202	2.22354e-16	3.42508e-15	ZNF714	19	21082159	21125270	+	8033	protein_coding	zinc finger protein 714 [Source:HGNC Symbol;Acc:HGNC:27124]	zf-C2H2
ENSG00000143942	120.944	120.075	116.567	292.564	280.801	277.014	119.195	283.46	-1.24893	2.33823e-16	3.59723e-15	CHAC2	2	53767792	53775196	+	1321	protein_coding	ChaC cation transport regulator homolog 2 [Source:HGNC Symbol;Acc:HGNC:32363]	-
ENSG00000104450	82.6249	84.6246	79.4776	248.339	228.686	206.573	82.2424	227.866	-1.46843	2.43507e-16	3.73448e-15	SPAG1	8	100157906	100259278	+	5055	protein_coding	sperm associated antigen 1 [Source:HGNC Symbol;Acc:HGNC:11212]	-
ENSG00000148459	155.67	144.091	136.437	312.125	331.361	337.166	145.399	326.884	-1.16778	2.45611e-16	3.7644e-15	PDSS1	10	26697659	26746798	+	1955	protein_coding	decaprenyl diphosphate synthase subunit 1 [Source:HGNC Symbol;Acc:HGNC:17759]	-
ENSG00000116406	1943.48	1758.82	1737.91	2673.9	2907.57	2546.16	1813.4	2709.21	-0.579012	2.52852e-16	3.87296e-15	EDEM3	1	184690231	184754913	-	7804	protein_coding	ER degradation enhancing alpha-mannosidase like protein 3 [Source:HGNC Symbol;Acc:HGNC:16787]	-
ENSG00000254726	1286.07	1348.28	1299.46	1951.84	1832.6	1982.63	1311.27	1922.36	-0.551504	2.62443e-16	4.01233e-15	MEX3A	1	156072013	156081998	-	6124	protein_coding	mex-3 RNA binding family member A [Source:HGNC Symbol;Acc:HGNC:33482]	-
ENSG00000101773	1331.58	1230.49	1120.63	1842.13	1949.27	1835.42	1227.57	1875.61	-0.61066	2.88057e-16	4.39296e-15	RBBP8	18	22798261	23026488	+	5091	protein_coding	RB binding protein 8, endonuclease [Source:HGNC Symbol;Acc:HGNC:9891]	-
ENSG00000116489	3704.95	3579.39	3181.76	4860.47	5009.3	4988.63	3488.7	4952.8	-0.504996	3.05228e-16	4.64614e-15	CAPZA1	1	112619173	112671619	+	4130	protein_coding	capping actin protein of muscle Z-line subunit alpha 1 [Source:HGNC Symbol;Acc:HGNC:1488]	-
novel.16	55.0833	45.743	66.2314	180.301	196.794	169.374	55.6859	182.156	-1.71711	3.17944e-16	4.8367e-15	-	1	227720111	227728448	+	8338	-	-	-
ENSG00000247077	1590.23	1602.15	1465.04	2323.5	2156.96	2328.5	1552.47	2269.65	-0.546968	3.31176e-16	5.02862e-15	PGAM5	12	132710819	132722734	+	3952	protein_coding	PGAM family member 5, mitochondrial serine/threonine protein phosphatase [Source:HGNC Symbol;Acc:HGNC:28763]	-
ENSG00000172867	98.1919	91.4861	105.97	241.535	241.909	282.554	98.5494	255.333	-1.37634	3.33659e-16	5.06318e-15	KRT2	12	52644558	52652164	-	2522	protein_coding	keratin 2 [Source:HGNC Symbol;Acc:HGNC:6439]	-
ENSG00000152240	696.923	600.377	577.538	991.655	1048.53	1106.47	624.946	1048.89	-0.746478	3.34896e-16	5.07881e-15	HAUS1	18	46104332	46128333	+	2165	protein_coding	HAUS augmin like complex subunit 1 [Source:HGNC Symbol;Acc:HGNC:25174]	-
ENSG00000182004	2199.74	1857.17	1786.92	2877.16	2961.25	3155.59	1947.94	2998	-0.621691	3.49745e-16	5.30072e-15	SNRPE	1	203861603	203870550	+	1474	protein_coding	small nuclear ribonucleoprotein polypeptide E [Source:HGNC Symbol;Acc:HGNC:11161]	-
ENSG00000176022	474.195	530.619	486.138	875.991	827.624	806.507	496.984	836.707	-0.750299	3.57567e-16	5.41591e-15	B3GALT6	1	1232226	1235041	+	2816	protein_coding	beta-1,3-galactosyltransferase 6 [Source:HGNC Symbol;Acc:HGNC:17978]	-
ENSG00000159753	2616.46	2778.89	2842.65	4497.32	3668.3	4325.38	2746	4163.67	-0.600495	3.62261e-16	5.48362e-15	CARMIL2	16	67644919	67657569	+	7699	protein_coding	capping protein regulator and myosin 1 linker 2 [Source:HGNC Symbol;Acc:HGNC:27089]	-
ENSG00000183520	840.619	862.256	744.441	1268.06	1285	1279.01	815.772	1277.36	-0.6453	3.63652e-16	5.50128e-15	UTP11	1	38009258	38024824	+	3385	protein_coding	UTP11, small subunit processome component [Source:HGNC Symbol;Acc:HGNC:24329]	-
ENSG00000155368	1332.78	1219.05	1173.62	1774.94	1917.38	1923.27	1241.82	1871.86	-0.591714	3.66181e-16	5.53612e-15	DBI	2	119366921	119372560	+	2509	protein_coding	diazepam binding inhibitor, acyl-CoA binding protein [Source:HGNC Symbol;Acc:HGNC:2690]	-
ENSG00000101972	2885.88	2682.83	2396.25	3844.15	4424.37	3883.74	2654.99	4050.75	-0.609054	3.87359e-16	5.84151e-15	STAG2	X	123960212	124422664	+	8187	protein_coding	stromal antigen 2 [Source:HGNC Symbol;Acc:HGNC:11355]	-
ENSG00000134996	1037	951.455	851.735	1495.99	1449.9	1521.99	946.731	1489.29	-0.652253	3.92638e-16	5.91056e-15	OSTF1	9	75088543	75147265	+	1319	protein_coding	osteoclast stimulating factor 1 [Source:HGNC Symbol;Acc:HGNC:8510]	-
ENSG00000177508	1556.7	1517.53	1507.43	2357.52	2078.39	2402.9	1527.22	2279.6	-0.577575	4.39838e-16	6.60891e-15	IRX3	16	54283304	54286763	-	2911	protein_coding	iroquois homeobox 3 [Source:HGNC Symbol;Acc:HGNC:14360]	Homeobox
ENSG00000162521	5956.18	5509.75	5261.42	7472.28	8074.78	7670.92	5575.78	7739.33	-0.472878	4.5489e-16	6.83088e-15	RBBP4	1	32651142	32686211	+	9470	protein_coding	RB binding protein 4, chromatin remodeling factor [Source:HGNC Symbol;Acc:HGNC:9887]	-
ENSG00000121211	432.284	421.98	398.713	668.474	761.508	778.805	417.659	736.262	-0.817626	4.82398e-16	7.22623e-15	MND1	4	153344649	153415118	+	1511	protein_coding	meiotic nuclear divisions 1 [Source:HGNC Symbol;Acc:HGNC:24839]	-
ENSG00000163964	845.409	791.355	809.347	1207.68	1271.77	1277.43	815.37	1252.29	-0.61937	4.94251e-16	7.39927e-15	PIGX	3	196639775	196736007	+	4446	protein_coding	phosphatidylinositol glycan anchor biosynthesis class X [Source:HGNC Symbol;Acc:HGNC:26046]	-
ENSG00000178966	653.815	560.352	569.59	952.533	966.858	1055.82	594.586	991.737	-0.738	5.36693e-16	8.02484e-15	RMI1	9	83980711	84004074	+	3507	protein_coding	RecQ mediated genome instability 1 [Source:HGNC Symbol;Acc:HGNC:25764]	-
ENSG00000143476	896.899	845.103	837.165	1343.75	1380.67	1255.27	859.722	1326.56	-0.625456	5.45374e-16	8.14966e-15	DTL	1	212035553	212107400	+	4916	protein_coding	denticleless E3 ubiquitin protein ligase homolog [Source:HGNC Symbol;Acc:HGNC:30288]	-
ENSG00000136014	1747.1	1587.28	1512.72	2303.94	2518.65	2369.66	1615.7	2397.42	-0.568944	5.91933e-16	8.83462e-15	USP44	12	95516560	95551490	-	5386	protein_coding	ubiquitin specific peptidase 44 [Source:HGNC Symbol;Acc:HGNC:20064]	-
ENSG00000213047	772.363	679.284	596.082	1095.41	1290.44	1158.71	682.577	1181.52	-0.790466	6.53649e-16	9.7498e-15	DENND1B	1	197504748	197775696	-	13203	protein_coding	DENN domain containing 1B [Source:HGNC Symbol;Acc:HGNC:28404]	-
ENSG00000111913	932.823	878.266	798.75	1345.45	1358.89	1334.42	869.947	1346.25	-0.628726	7.38318e-16	1.09926e-14	RIPOR2	6	24804281	25042170	-	9536	protein_coding	RHO family interacting cell polarization regulator 2 [Source:HGNC Symbol;Acc:HGNC:13872]	-
ENSG00000149328	365.226	399.108	377.519	680.381	626.941	710.739	380.618	672.687	-0.820863	7.66921e-16	1.13977e-14	GLB1L2	11	134331874	134378341	+	7280	protein_coding	galactosidase beta 1 like 2 [Source:HGNC Symbol;Acc:HGNC:25129]	-
ENSG00000204472	1499.22	1551.83	1500.8	2150	2105.62	2282.6	1517.29	2179.41	-0.522213	7.78754e-16	1.15595e-14	AIF1	6	31615184	31617021	+	1276	protein_coding	allograft inflammatory factor 1 [Source:HGNC Symbol;Acc:HGNC:352]	-
ENSG00000142347	27.5416	35.4509	39.7388	142.03	120.566	163.834	34.2438	142.143	-2.05723	7.83482e-16	1.16156e-14	MYO1F	19	8520790	8577577	-	8549	protein_coding	myosin IF [Source:HGNC Symbol;Acc:HGNC:7600]	-
ENSG00000157014	668.184	647.264	586.81	1001.86	998.75	1108.06	634.086	1036.22	-0.70743	8.2233e-16	1.21548e-14	TATDN2	3	10248023	10281218	+	5572	protein_coding	TatD DNase domain containing 2 [Source:HGNC Symbol;Acc:HGNC:28988]	-
ENSG00000075399	356.844	348.791	362.948	739.914	570.936	722.611	356.194	677.821	-0.928052	1.01122e-15	1.48571e-14	VPS9D1	16	89707134	89720986	-	3428	protein_coding	VPS9 domain containing 1 [Source:HGNC Symbol;Acc:HGNC:13526]	-
ENSG00000151465	1713.57	1660.47	1536.57	2286.93	2507.76	2360.95	1636.87	2385.22	-0.542673	1.0343e-15	1.51871e-14	CDC123	10	12195965	12250589	+	2404	protein_coding	cell division cycle 123 [Source:HGNC Symbol;Acc:HGNC:16827]	-
ENSG00000233184	43.1087	44.5995	47.6866	136.076	167.236	176.498	45.1316	159.937	-1.82803	1.06324e-15	1.55933e-14	AC093157.1	1	101025878	101087268	+	2840	antisense	uncharacterized LOC102606465 [Source:NCBI gene;Acc:102606465]	-
ENSG00000159593	1372.29	1308.25	1230.58	1884.66	1898.71	1908.23	1303.71	1897.2	-0.540534	1.13466e-15	1.6611e-14	NAE1	16	66802875	66873256	-	4810	protein_coding	NEDD8 activating enzyme E1 subunit 1 [Source:HGNC Symbol;Acc:HGNC:621]	-
ENSG00000168502	1803.38	1649.04	1692.87	2473.18	2574.66	2356.99	1715.1	2468.28	-0.525289	1.14419e-15	1.67405e-14	MTCL1	18	8705661	8832778	+	12665	protein_coding	microtubule crosslinking factor 1 [Source:HGNC Symbol;Acc:HGNC:29121]	-
ENSG00000132600	969.945	988.05	1021.29	1573.38	1400.12	1587.69	993.094	1520.39	-0.614593	1.18633e-15	1.73467e-14	PRMT7	16	68310974	68358563	+	9458	protein_coding	protein arginine methyltransferase 7 [Source:HGNC Symbol;Acc:HGNC:25557]	-
ENSG00000213390	1882.41	1820.57	1810.77	2489.34	2717	2585.73	1837.92	2597.36	-0.499074	1.24327e-15	1.81575e-14	ARHGAP19	10	97222173	97292673	-	6167	protein_coding	Rho GTPase activating protein 19 [Source:HGNC Symbol;Acc:HGNC:23724]	-
ENSG00000107815	392.768	384.242	372.22	657.418	724.171	636.341	383.077	672.643	-0.811925	1.24411e-15	1.8159e-14	TWNK	10	100987367	100994401	+	4133	protein_coding	twinkle mtDNA helicase [Source:HGNC Symbol;Acc:HGNC:1160]	-
ENSG00000121644	1660.88	1530.1	1461.06	2196.78	2342.86	2244.61	1550.68	2261.42	-0.543901	1.26318e-15	1.84153e-14	DESI2	1	244652935	244709033	+	5104	protein_coding	desumoylating isopeptidase 2 [Source:HGNC Symbol;Acc:HGNC:24264]	-
ENSG00000197451	3831.88	3818.4	3728.83	5140.28	4897.3	5307.59	3793.04	5115.05	-0.431211	1.3649e-15	1.986e-14	HNRNPAB	5	178204507	178211163	+	2144	protein_coding	heterogeneous nuclear ribonucleoprotein A/B [Source:HGNC Symbol;Acc:HGNC:5034]	-
ENSG00000185697	364.029	363.657	361.623	665.072	636.275	603.891	363.103	635.079	-0.806136	1.49775e-15	2.17187e-14	MYBL1	8	66562175	66614247	-	7239	protein_coding	MYB proto-oncogene like 1 [Source:HGNC Symbol;Acc:HGNC:7547]	MYB
ENSG00000127564	1411.81	1367.72	1474.31	2132.14	2044.17	2565.15	1417.95	2247.15	-0.664825	1.54781e-15	2.24274e-14	PKMYT1	16	2968024	2980539	-	5034	protein_coding	protein kinase, membrane associated tyrosine/threonine 1 [Source:HGNC Symbol;Acc:HGNC:29650]	-
ENSG00000142149	398.755	373.949	369.571	639.558	677.501	656.128	380.758	657.729	-0.788447	1.54845e-15	2.24274e-14	HUNK	21	31873315	32044633	+	8294	protein_coding	hormonally up-regulated Neu-associated kinase [Source:HGNC Symbol;Acc:HGNC:13326]	-
ENSG00000171608	1663.28	1595.29	1487.56	2254.61	2232.41	2337.21	1582.04	2274.74	-0.523208	1.55055e-15	2.24445e-14	PIK3CD	1	9651732	9729114	+	6332	protein_coding	phosphatidylinositol-4,5-bisphosphate 3-kinase catalytic subunit delta [Source:HGNC Symbol;Acc:HGNC:8977]	-
ENSG00000121579	2804.46	2517.01	2322.07	3572	4185.57	3840.21	2547.85	3865.93	-0.601243	1.69975e-15	2.45606e-14	NAA50	3	113716460	113746300	-	6436	protein_coding	N(alpha)-acetyltransferase 50, NatE catalytic subunit [Source:HGNC Symbol;Acc:HGNC:29533]	-
ENSG00000249978	63.4655	77.7632	86.1008	200.712	210.795	223.986	75.7765	211.831	-1.48655	1.81666e-15	2.62191e-14	TRGV7	7	38335041	38335514	-	353	TR_V_pseudogene	T cell receptor gamma variable 7 (pseudogene) [Source:HGNC Symbol;Acc:HGNC:12293]	-
ENSG00000141543	2238.06	2185.37	1971.05	2935.84	3070.14	3100.18	2131.49	3035.39	-0.509352	2.05004e-15	2.9483e-14	EIF4A3	17	80135214	80147183	-	4967	protein_coding	eukaryotic translation initiation factor 4A3 [Source:HGNC Symbol;Acc:HGNC:18683]	-
ENSG00000075790	766.376	781.062	736.493	1125.18	1177.65	1279.01	761.31	1193.95	-0.648823	2.13676e-15	3.06942e-14	BCAP29	7	107579977	107629170	+	8409	protein_coding	B cell receptor associated protein 29 [Source:HGNC Symbol;Acc:HGNC:24131]	-
ENSG00000248008	104.179	101.778	92.7239	246.638	251.243	240.607	99.5605	246.163	-1.30404	2.29679e-15	3.2935e-14	NRAV	12	120490328	120495940	-	1901	antisense	negative regulator of antiviral response [Source:HGNC Symbol;Acc:HGNC:48588]	-
ENSG00000214960	104.179	118.932	105.97	240.685	278.468	286.512	109.694	268.555	-1.29084	2.36183e-15	3.38478e-14	ISPD	7	16087527	16421322	-	6309	protein_coding	isoprenoid synthase domain containing [Source:HGNC Symbol;Acc:HGNC:37276]	-
ENSG00000110200	196.384	161.244	178.825	375.91	354.696	472.507	178.818	401.038	-1.16626	2.36577e-15	3.38845e-14	ANAPC15	11	72106378	72112780	-	2883	protein_coding	anaphase promoting complex subunit 15 [Source:HGNC Symbol;Acc:HGNC:24531]	-
ENSG00000140932	47.8985	50.3173	70.2053	191.357	160.236	190.744	56.1404	180.779	-1.69415	2.44702e-15	3.50277e-14	CMTM2	16	66579448	66588275	+	1151	protein_coding	CKLF like MARVEL transmembrane domain containing 2 [Source:HGNC Symbol;Acc:HGNC:19173]	-
ENSG00000116830	925.639	973.183	916.642	1491.74	1638.91	1339.96	938.488	1490.2	-0.666726	2.54169e-15	3.63192e-14	TTF2	1	117060303	117107453	+	10181	protein_coding	transcription termination factor 2 [Source:HGNC Symbol;Acc:HGNC:12398]	-
ENSG00000005469	311.34	317.914	361.623	579.174	623.83	579.355	330.293	594.12	-0.849385	2.54706e-15	3.63747e-14	CROT	7	87345681	87399795	+	4979	protein_coding	carnitine O-octanoyltransferase [Source:HGNC Symbol;Acc:HGNC:2366]	-
ENSG00000158805	763.981	823.375	953.732	1535.96	1268.66	1441.26	847.029	1415.3	-0.741702	2.764e-15	3.93581e-14	ZNF276	16	89720400	89740903	+	7427	protein_coding	zinc finger protein 276 [Source:HGNC Symbol;Acc:HGNC:23330]	zf-C2H2
ENSG00000273419	27.5416	34.3073	34.4403	135.226	128.344	123.469	32.0964	129.013	-2.00789	2.94455e-15	4.18803e-14	AC004877.1	7	149858400	149862492	-	4093	antisense	novel transcript, antisense to ZNF862	-
ENSG00000161057	2551.79	2236.83	2210.8	3310.05	3343.17	3322.59	2333.14	3325.27	-0.51093	3.05707e-15	4.34051e-14	PSMC2	7	103344254	103369395	+	3547	protein_coding	proteasome 26S subunit, ATPase 2 [Source:HGNC Symbol;Acc:HGNC:9548]	-
ENSG00000136522	512.514	478.015	430.504	779.887	794.177	811.256	473.678	795.106	-0.745703	3.25381e-15	4.6145e-14	MRPL47	3	179588285	179604654	-	1370	protein_coding	mitochondrial ribosomal protein L47 [Source:HGNC Symbol;Acc:HGNC:16652]	-
ENSG00000163808	1244.16	1175.6	1098.12	1698.4	1956.27	1735.69	1172.63	1796.79	-0.615261	3.43318e-15	4.85762e-14	KIF15	3	44761717	44873376	+	5285	protein_coding	kinesin family member 15 [Source:HGNC Symbol;Acc:HGNC:17273]	-
ENSG00000112972	1181.9	1093.26	1043.81	1581.89	1883.93	1704.82	1106.32	1723.55	-0.639445	3.47209e-15	4.90984e-14	HMGCS1	5	43289395	43313512	-	4702	protein_coding	3-hydroxy-3-methylglutaryl-CoA synthase 1 [Source:HGNC Symbol;Acc:HGNC:5007]	-
ENSG00000169683	569.992	682.715	637.146	1183.86	945.078	1163.46	629.951	1097.47	-0.800147	3.4763e-15	4.91295e-14	LRRC45	17	82023302	82031151	+	3606	protein_coding	leucine rich repeat containing 45 [Source:HGNC Symbol;Acc:HGNC:28302]	-
ENSG00000257497	74.2427	102.922	124.515	252.591	257.466	285.72	100.56	265.259	-1.40449	3.76767e-15	5.30942e-14	AC121761.1	12	75483454	75489820	-	1482	antisense	novel transcript, antisense to GLIPR1	-
ENSG00000131944	220.333	205.844	180.149	387.817	405.256	443.223	202.109	412.099	-1.02583	3.88991e-15	5.47538e-14	FAAP24	19	32972209	32978222	+	2370	protein_coding	FA core complex associated protein 24 [Source:HGNC Symbol;Acc:HGNC:28467]	-
ENSG00000116237	2325.47	2351.19	2185.64	3117	3099.7	3306.76	2287.43	3174.48	-0.472294	4.0844e-15	5.74254e-14	ICMT	1	6221193	6235972	-	4910	protein_coding	isoprenylcysteine carboxyl methyltransferase [Source:HGNC Symbol;Acc:HGNC:5350]	-
ENSG00000115946	391.57	411.687	385.467	713.55	667.389	652.962	396.241	677.967	-0.773603	4.14798e-15	5.82525e-14	PNO1	2	68157844	68176238	+	2674	protein_coding	partner of NOB1 homolog [Source:HGNC Symbol;Acc:HGNC:32790]	-
ENSG00000272031	198.779	206.987	241.082	419.285	409.923	466.967	215.616	432.058	-1.00562	4.28624e-15	6.01253e-14	ANKRD34A	1	145959442	145964582	-	3677	protein_coding	ankyrin repeat domain 34A [Source:HGNC Symbol;Acc:HGNC:27639]	-
ENSG00000100206	37.1213	41.1687	30.4664	147.983	141.567	125.052	36.2522	138.201	-1.92392	4.67546e-15	6.53603e-14	DMC1	22	38518949	38570286	-	3524	protein_coding	DNA meiotic recombinase 1 [Source:HGNC Symbol;Acc:HGNC:2927]	-
ENSG00000144136	1145.97	1147.01	1039.83	1587.84	1643.58	1709.57	1110.94	1647	-0.5672	4.77243e-15	6.66399e-14	SLC20A1	2	112645857	112663827	+	5577	protein_coding	solute carrier family 20 member 1 [Source:HGNC Symbol;Acc:HGNC:10946]	-
ENSG00000133246	71.8478	84.6246	64.9067	246.638	208.462	185.995	73.793	213.698	-1.5286	5.09319e-15	7.09974e-14	PRAM1	19	8490056	8503112	-	3763	protein_coding	PML-RARA regulated adaptor molecule 1 [Source:HGNC Symbol;Acc:HGNC:30091]	-
ENSG00000169994	12398.5	12542.7	12756.2	17650.8	15664.2	18074.8	12565.8	17129.9	-0.447011	5.28056e-15	7.35256e-14	MYO7B	2	127535802	127637729	+	8800	protein_coding	myosin VIIB [Source:HGNC Symbol;Acc:HGNC:7607]	-
ENSG00000175792	564.005	530.619	494.086	833.467	861.071	906.232	529.57	866.923	-0.710159	5.59865e-15	7.76896e-14	RUVBL1	3	128064778	128153914	-	6860	protein_coding	RuvB like AAA ATPase 1 [Source:HGNC Symbol;Acc:HGNC:10474]	-
ENSG00000198561	429.889	462.005	435.802	754.372	761.508	703.616	442.565	739.832	-0.740576	5.61424e-15	7.78618e-14	CTNND1	11	57753243	57819546	+	8798	protein_coding	catenin delta 1 [Source:HGNC Symbol;Acc:HGNC:2515]	-
ENSG00000144476	29.9366	50.3173	29.1418	171.796	134.567	135.341	36.4652	147.235	-2.00265	5.85605e-15	8.11235e-14	ACKR3	2	236567787	236582358	+	2258	protein_coding	atypical chemokine receptor 3 [Source:HGNC Symbol;Acc:HGNC:23692]	-
ENSG00000110321	15620.9	14919.1	14084.8	19081.3	20144.6	19717.1	14874.9	19647.6	-0.401385	6.03648e-15	8.35285e-14	EIF4G2	11	10797050	10809110	-	8655	protein_coding	eukaryotic translation initiation factor 4 gamma 2 [Source:HGNC Symbol;Acc:HGNC:3297]	-
ENSG00000173451	263.442	265.31	253.004	477.968	474.484	489.128	260.585	480.526	-0.882086	6.18692e-15	8.55619e-14	THAP2	12	71663009	71680639	+	6527	protein_coding	THAP domain containing 2 [Source:HGNC Symbol;Acc:HGNC:20854]	THAP
ENSG00000072818	5243.69	5542.91	5551.51	7945.15	6950.02	8243.15	5446.04	7712.77	-0.502019	6.54299e-15	9.03841e-14	ACAP1	17	7336529	7351478	+	7421	protein_coding	ArfGAP with coiled-coil, ankyrin repeat and PH domains 1 [Source:HGNC Symbol;Acc:HGNC:16467]	-
ENSG00000149311	3543.29	3635.43	3667.89	4943.82	5514.9	4751.98	3615.54	5070.23	-0.488004	6.67116e-15	9.21027e-14	ATM	11	108222484	108369102	+	23972	protein_coding	ATM serine/threonine kinase [Source:HGNC Symbol;Acc:HGNC:795]	-
ENSG00000006634	798.708	809.652	710	1149.84	1211.88	1241.81	772.787	1201.18	-0.635042	7.29952e-15	1.00551e-13	DBF4	7	87876216	87909541	+	4583	protein_coding	DBF4 zinc finger [Source:HGNC Symbol;Acc:HGNC:17364]	-
ENSG00000265808	2240.45	2173.94	2001.51	2896.72	3087.26	3032.12	2138.63	3005.37	-0.490331	7.54796e-15	1.03857e-13	SEC22B	1	120150898	120176515	-	9034	protein_coding	SEC22 homolog B, vesicle trafficking protein (gene/pseudogene) [Source:HGNC Symbol;Acc:HGNC:10700]	-
ENSG00000185379	663.394	648.408	698.079	1048.64	1024.42	1029.7	669.96	1034.25	-0.6273	7.63633e-15	1.04955e-13	RAD51D	17	35092208	35121522	-	11304	protein_coding	RAD51 paralog D [Source:HGNC Symbol;Acc:HGNC:9823]	-
ENSG00000206053	990.302	1120.7	961.68	1489.18	1586.8	1593.23	1024.23	1556.4	-0.602608	7.85592e-15	1.07791e-13	JPT2	16	1678256	1702280	+	4768	protein_coding	Jupiter microtubule associated homolog 2 [Source:HGNC Symbol;Acc:HGNC:14137]	-
ENSG00000124831	4313.26	4126.02	3906.33	5422.64	5823.71	5526.83	4115.2	5591.06	-0.441929	7.88916e-15	1.08187e-13	LRRFIP1	2	237627576	237813682	+	11901	protein_coding	LRR binding FLII interacting protein 1 [Source:HGNC Symbol;Acc:HGNC:6702]	-
ENSG00000125089	1259.73	1158.44	1234.55	1861.69	1677.03	1908.23	1217.58	1815.65	-0.576704	7.95776e-15	1.09066e-13	SH3TC1	4	8182072	8241803	+	10593	protein_coding	SH3 domain and tetratricopeptide repeats 1 [Source:HGNC Symbol;Acc:HGNC:26009]	-
ENSG00000148672	2235.66	2000.11	1842.56	2865.25	3050.7	3002.04	2026.11	2972.66	-0.552493	8.30582e-15	1.13582e-13	GLUD1	10	87050486	87094866	-	3519	protein_coding	glutamate dehydrogenase 1 [Source:HGNC Symbol;Acc:HGNC:4335]	-
ENSG00000139350	1081.31	945.737	887.5	1427.1	1577.46	1560.78	971.516	1521.78	-0.646871	8.48006e-15	1.15771e-13	NEDD1	12	96907223	96953777	+	4463	protein_coding	neural precursor cell expressed, developmentally down-regulated 1 [Source:HGNC Symbol;Acc:HGNC:7723]	-
ENSG00000154582	1417.8	1343.7	1262.37	1859.99	1990.5	2057.03	1341.29	1969.17	-0.55353	8.79501e-15	1.19937e-13	ELOC	8	73939169	73972287	-	4934	protein_coding	elongin C [Source:HGNC Symbol;Acc:HGNC:11617]	-
ENSG00000037241	585.559	506.604	517.929	864.934	861.849	889.611	536.698	872.132	-0.700301	9.4465e-15	1.2875e-13	RPL26L1	5	172958729	172969771	+	1164	protein_coding	ribosomal protein L26 like 1 [Source:HGNC Symbol;Acc:HGNC:17050]	-
ENSG00000174839	986.709	974.327	1053.08	1421.15	1581.35	1503.79	1004.7	1502.1	-0.581377	9.4838e-15	1.29186e-13	DENND6A	3	57625457	57693089	-	5124	protein_coding	DENN domain containing 6A [Source:HGNC Symbol;Acc:HGNC:26635]	-
ENSG00000023041	953.18	1050.95	878.228	1441.56	1488.01	1465.8	960.785	1465.12	-0.607171	9.63455e-15	1.30949e-13	ZDHHC6	10	112424428	112446917	-	3748	protein_coding	zinc finger DHHC-type containing 6 [Source:HGNC Symbol;Acc:HGNC:19160]	-
ENSG00000204482	102.982	100.635	124.515	311.274	233.353	277.014	109.377	273.88	-1.32696	1.00877e-14	1.37032e-13	LST1	6	31586124	31588909	+	2281	protein_coding	leukocyte specific transcript 1 [Source:HGNC Symbol;Acc:HGNC:14189]	-
ENSG00000150779	886.122	824.518	694.105	1228.09	1305.22	1400.9	801.582	1311.4	-0.708741	1.12218e-14	1.51763e-13	TIMM8B	11	112084800	112086798	-	1166	protein_coding	translocase of inner mitochondrial membrane 8 homolog B [Source:HGNC Symbol;Acc:HGNC:11818]	-
ENSG00000077935	240.69	231.002	237.108	475.416	446.481	423.436	236.267	448.445	-0.924353	1.14487e-14	1.54747e-13	SMC1B	22	45344063	45413619	-	4253	protein_coding	structural maintenance of chromosomes 1B [Source:HGNC Symbol;Acc:HGNC:11112]	-
ENSG00000113460	573.585	514.609	488.788	830.915	859.516	896.734	525.66	862.388	-0.713411	1.16427e-14	1.57282e-13	BRIX1	5	34915376	34925996	+	5011	protein_coding	BRX1, biogenesis of ribosomes [Source:HGNC Symbol;Acc:HGNC:24170]	-
ENSG00000186185	1219.02	1356.28	1535.24	2243.56	1969.5	2210.57	1370.18	2141.21	-0.644919	1.19236e-14	1.60988e-13	KIF18B	17	44924709	44947711	-	4655	protein_coding	kinesin family member 18B [Source:HGNC Symbol;Acc:HGNC:27102]	-
ENSG00000198056	306.55	305.335	280.821	511.136	584.16	530.284	297.569	541.86	-0.863886	1.19364e-14	1.61073e-13	PRIM1	12	56731596	56752373	-	2437	protein_coding	DNA primase subunit 1 [Source:HGNC Symbol;Acc:HGNC:9369]	-
ENSG00000141956	451.443	462.005	472.892	804.551	790.288	711.531	462.113	768.79	-0.7345	1.29434e-14	1.74565e-13	PRDM15	21	41798225	41879482	-	13004	protein_coding	PR/SET domain 15 [Source:HGNC Symbol;Acc:HGNC:13999]	zf-C2H2
ENSG00000109685	6411.21	6441.76	6126.4	8145.86	8417.03	8095.14	6326.46	8219.35	-0.377442	1.3215e-14	1.78031e-13	NSD2	4	1871424	1982207	+	19776	protein_coding	nuclear receptor binding SET domain protein 2 [Source:HGNC Symbol;Acc:HGNC:12766]	HMG
ENSG00000120837	1071.73	937.732	951.082	1478.98	1467.01	1480.05	986.848	1475.35	-0.579938	1.33108e-14	1.79223e-13	NFYB	12	104117077	104138289	-	4956	protein_coding	nuclear transcription factor Y subunit beta [Source:HGNC Symbol;Acc:HGNC:7805]	NF-YB
ENSG00000211956	122.141	136.086	108.619	273.853	288.58	277.806	122.282	280.079	-1.19206	1.4011e-14	1.88238e-13	IGHV4-34	14	106373663	106374145	-	400	IG_V_gene	immunoglobulin heavy variable 4-34 [Source:HGNC Symbol;Acc:HGNC:5650]	-
ENSG00000161800	2057.24	1908.63	1939.25	2633.92	2778.45	2778.85	1968.37	2730.41	-0.472255	1.48224e-14	1.98921e-13	RACGAP1	12	49976923	50033136	-	4487	protein_coding	Rac GTPase activating protein 1 [Source:HGNC Symbol;Acc:HGNC:9804]	-
ENSG00000164483	29.9366	11.4358	9.27239	91.001	120.566	108.431	16.8816	106.666	-2.65164	1.49705e-14	2.00798e-13	SAMD3	6	130144315	130365425	-	6903	protein_coding	sterile alpha motif domain containing 3 [Source:HGNC Symbol;Acc:HGNC:21574]	-
ENSG00000106012	1501.62	1477.5	1592.2	2151.7	2103.29	2156.75	1523.77	2137.25	-0.488789	1.61436e-14	2.16178e-13	IQCE	7	2558972	2614734	+	9240	protein_coding	IQ motif containing E [Source:HGNC Symbol;Acc:HGNC:29171]	-
ENSG00000244694	15.567	26.3023	21.194	102.057	109.676	101.308	21.0211	104.347	-2.30836	1.76784e-14	2.36085e-13	PTCHD4	6	47878028	48068689	-	5177	protein_coding	patched domain containing 4 [Source:HGNC Symbol;Acc:HGNC:21345]	-
ENSG00000136930	3305	3299.22	3046.64	4296.61	4272.69	4445.68	3216.95	4338.32	-0.430955	1.84066e-14	2.45408e-13	PSMB7	9	124353466	124415444	-	1787	protein_coding	proteasome subunit beta 7 [Source:HGNC Symbol;Acc:HGNC:9544]	-
ENSG00000102387	9.5797	17.1536	19.8694	114.814	91.7854	81.5213	15.5343	96.0403	-2.63424	1.8893e-14	2.51756e-13	TAF7L	X	101268253	101293057	-	2714	protein_coding	TATA-box binding protein associated factor 7 like [Source:HGNC Symbol;Acc:HGNC:11548]	-
ENSG00000105011	1870.44	1834.3	1718.04	2467.23	2538.88	2803.38	1807.59	2603.16	-0.525832	1.89103e-14	2.51849e-13	ASF1B	19	14119509	14136956	-	2304	protein_coding	anti-silencing function 1B histone chaperone [Source:HGNC Symbol;Acc:HGNC:20996]	-
ENSG00000138835	378.398	319.058	343.078	585.978	618.385	616.554	346.845	606.972	-0.808073	2.02095e-14	2.6886e-13	RGS3	9	113444731	113597743	+	13793	protein_coding	regulator of G protein signaling 3 [Source:HGNC Symbol;Acc:HGNC:9999]	-
ENSG00000131979	712.49	630.11	590.784	992.506	1033.75	1074.81	644.462	1033.69	-0.680761	2.06157e-14	2.73669e-13	GCH1	14	54842008	54902852	-	2951	protein_coding	GTP cyclohydrolase 1 [Source:HGNC Symbol;Acc:HGNC:4193]	-
ENSG00000163701	348.462	348.791	313.937	614.044	559.269	601.516	337.063	591.61	-0.809665	2.07361e-14	2.75119e-13	IL17RE	3	9902612	9916402	+	4676	protein_coding	interleukin 17 receptor E [Source:HGNC Symbol;Acc:HGNC:18439]	-
ENSG00000158717	2630.83	2793.76	2919.48	4130.76	3642.64	4338.04	2781.35	4037.15	-0.537738	2.12706e-14	2.81904e-13	RNF166	16	88696495	88706421	-	4394	protein_coding	ring finger protein 166 [Source:HGNC Symbol;Acc:HGNC:28856]	-
ENSG00000177889	2239.26	2017.27	1899.52	2900.97	2920.8	2945.06	2052.01	2922.28	-0.509489	2.15565e-14	2.85385e-13	UBE2N	12	93405673	93442262	-	6269	protein_coding	ubiquitin conjugating enzyme E2 N [Source:HGNC Symbol;Acc:HGNC:12492]	-
ENSG00000186517	7963.13	7683.69	7343.73	9716.69	10161	10422.1	7663.52	10099.9	-0.39815	2.15925e-14	2.85707e-13	ARHGAP30	1	161046946	161069970	-	5064	protein_coding	Rho GTPase activating protein 30 [Source:HGNC Symbol;Acc:HGNC:27414]	-
ENSG00000187627	32.3315	51.4609	45.0373	136.076	182.793	144.839	42.9432	154.569	-1.84764	2.16318e-14	2.86073e-13	RGPD1	2	86907953	87013976	+	7166	protein_coding	RANBP2-like and GRIP domain containing 1 [Source:HGNC Symbol;Acc:HGNC:32414]	-
ENSG00000167081	292.181	327.063	266.25	557.062	511.82	553.237	295.165	540.706	-0.870283	2.1676e-14	2.86502e-13	PBX3	9	125747345	125967377	+	4529	protein_coding	PBX homeobox 3 [Source:HGNC Symbol;Acc:HGNC:8634]	Homeobox
ENSG00000107949	1113.64	1136.71	912.668	1623.56	1614.02	1654.17	1054.34	1630.58	-0.627203	2.25054e-14	2.96664e-13	BCCIP	10	125823546	125853695	+	4498	protein_coding	BRCA2 and CDKN1A interacting protein [Source:HGNC Symbol;Acc:HGNC:978]	-
ENSG00000170364	274.219	265.31	205.317	460.958	477.595	521.578	248.282	486.71	-0.967676	2.39258e-14	3.14711e-13	SETMAR	3	4303304	4317567	+	3567	protein_coding	SET domain and mariner transposase fusion gene [Source:HGNC Symbol;Acc:HGNC:10762]	-
ENSG00000161980	477.788	404.826	506.008	781.588	755.285	816.796	462.874	784.556	-0.763633	2.48113e-14	3.26008e-13	POLR3K	16	46407	53628	-	1889	protein_coding	RNA polymerase III subunit K [Source:HGNC Symbol;Acc:HGNC:14121]	-
ENSG00000198826	1811.76	1651.32	1831.96	2397.49	3007.14	2683.87	1765.01	2696.17	-0.612019	2.69232e-14	3.53189e-13	ARHGAP11A	15	32615144	32639949	+	6428	protein_coding	Rho GTPase activating protein 11A [Source:HGNC Symbol;Acc:HGNC:15783]	-
ENSG00000144736	748.414	722.74	743.116	1100.52	1211.88	1089.06	738.09	1133.82	-0.619831	2.84599e-14	3.72947e-13	SHQ1	3	72749277	72861914	-	5841	protein_coding	SHQ1, H/ACA ribonucleoprotein assembly factor [Source:HGNC Symbol;Acc:HGNC:25543]	-
ENSG00000065150	2461.98	2318.03	2181.66	3111.89	3355.61	3253.73	2320.56	3240.41	-0.481346	2.84859e-14	3.73089e-13	IPO5	13	97953658	98024297	+	9671	protein_coding	importin 5 [Source:HGNC Symbol;Acc:HGNC:6402]	-
ENSG00000123094	229.913	244.725	198.694	396.322	504.82	459.843	224.444	453.662	-1.01331	2.90324e-14	3.80044e-13	RASSF8	12	25959029	26079892	+	7619	protein_coding	Ras association domain family member 8 [Source:HGNC Symbol;Acc:HGNC:13232]	-
ENSG00000172936	2247.64	2220.82	2161.79	3005.58	2911.46	3119.18	2210.08	3012.08	-0.446385	2.92134e-14	3.82209e-13	MYD88	3	38138478	38143022	+	3989	protein_coding	MYD88, innate immune signal transduction adaptor [Source:HGNC Symbol;Acc:HGNC:7562]	-
ENSG00000000460	434.679	383.098	358.974	660.82	759.174	655.336	392.25	691.777	-0.817689	3.09195e-14	4.03667e-13	C1orf112	1	169662007	169854080	+	5967	protein_coding	chromosome 1 open reading frame 112 [Source:HGNC Symbol;Acc:HGNC:25565]	-
ENSG00000122547	192.791	237.864	180.149	453.304	385.81	413.938	203.602	417.684	-1.03242	3.16501e-14	4.12986e-13	EEPD1	7	36153149	36301543	+	4847	protein_coding	endonuclease/exonuclease/phosphatase family domain containing 1 [Source:HGNC Symbol;Acc:HGNC:22223]	-
ENSG00000053372	581.967	588.942	562.967	915.112	865.739	974.298	577.958	918.383	-0.667495	3.29369e-14	4.29319e-13	MRTO4	1	19251539	19260128	+	2822	protein_coding	MRT4 homolog, ribosome maturation factor [Source:HGNC Symbol;Acc:HGNC:18477]	-
ENSG00000173406	25.1467	26.3023	23.8433	101.207	118.232	110.806	25.0974	110.081	-2.13148	3.30196e-14	4.30168e-13	DAB1	1	56994778	58546734	-	7548	protein_coding	DAB1, reelin adaptor protein [Source:HGNC Symbol;Acc:HGNC:2661]	-
ENSG00000137814	718.478	681.571	621.25	1019.72	1046.98	1089.85	673.766	1052.18	-0.64194	3.43469e-14	4.47222e-13	HAUS2	15	42548810	42569994	+	4323	protein_coding	HAUS augmin like complex subunit 2 [Source:HGNC Symbol;Acc:HGNC:25530]	-
ENSG00000110768	835.829	793.642	762.985	1155.8	1214.99	1236.27	797.485	1202.35	-0.591937	3.91755e-14	5.07933e-13	GTF2H1	11	18322295	18367044	+	6939	protein_coding	general transcription factor IIH subunit 1 [Source:HGNC Symbol;Acc:HGNC:4655]	-
ENSG00000172137	1.19746	3.43073	6.62314	62.9352	70.0058	77.564	3.75044	70.1683	-4.25931	4.10943e-14	5.32248e-13	CALB2	16	71358713	71390438	+	1703	protein_coding	calbindin 2 [Source:HGNC Symbol;Acc:HGNC:1435]	-
ENSG00000260793	166.447	180.685	231.81	452.453	351.585	478.047	192.981	427.362	-1.15032	4.1393e-14	5.35834e-13	AC003102.1	17	44221401	44223710	+	2012	antisense	novel transcript, antisense to UBTF	-
ENSG00000146670	2806.85	2958.43	2633.36	3732.74	3864.32	3869.49	2799.55	3822.18	-0.4486	4.4242e-14	5.71506e-13	CDCA5	11	65066300	65084164	-	3925	protein_coding	cell division cycle associated 5 [Source:HGNC Symbol;Acc:HGNC:14626]	-
ENSG00000088035	474.195	503.173	496.735	773.083	772.397	827.876	491.368	791.119	-0.687211	4.78251e-14	6.17466e-13	ALG6	1	63367575	63438562	+	5496	protein_coding	ALG6, alpha-1,3-glucosyltransferase [Source:HGNC Symbol;Acc:HGNC:23157]	-
ENSG00000125870	1658.49	1579.28	1503.45	2166.16	2213.74	2279.43	1580.41	2219.78	-0.489658	4.84527e-14	6.24909e-13	SNRPB2	20	16729961	16742563	+	2607	protein_coding	small nuclear ribonucleoprotein polypeptide B2 [Source:HGNC Symbol;Acc:HGNC:11155]	-
ENSG00000166451	584.362	518.04	460.97	857.28	854.849	872.199	521.124	861.443	-0.723383	4.93255e-14	6.35498e-13	CENPN	16	81006498	81033114	+	3568	protein_coding	centromere protein N [Source:HGNC Symbol;Acc:HGNC:30873]	-
ENSG00000267121	529.278	616.388	626.549	1124.33	872.739	1067.69	590.738	1021.59	-0.790205	5.38583e-14	6.93532e-13	AC008105.3	17	45190931	45222222	-	3719	antisense	novel transcript, antisense to FMNL1	-
ENSG00000104442	1256.14	1179.03	1070.3	1688.2	1817.82	1693.74	1168.49	1733.25	-0.567969	5.51098e-14	7.08902e-13	ARMC1	8	65602456	65634217	-	3421	protein_coding	armadillo repeat containing 1 [Source:HGNC Symbol;Acc:HGNC:17684]	-
ENSG00000163596	247.875	212.705	251.679	479.669	436.37	432.142	237.42	449.393	-0.922172	6.34498e-14	8.14473e-13	ICA1L	2	202773150	202871985	-	10598	protein_coding	islet cell autoantigen 1 like [Source:HGNC Symbol;Acc:HGNC:14442]	-
ENSG00000040933	4100.11	3747.5	3340.71	5327.38	5981.61	5177	3729.44	5495.33	-0.558891	6.49073e-14	8.32308e-13	INPP4A	2	98444854	98594390	+	13187	protein_coding	inositol polyphosphate-4-phosphatase type I A [Source:HGNC Symbol;Acc:HGNC:6074]	-
ENSG00000161813	1430.97	1391.73	1385.56	1966.3	2267.41	1949.39	1402.75	2061.03	-0.555272	6.51707e-14	8.35249e-13	LARP4	12	50392383	50480004	+	8112	protein_coding	La ribonucleoprotein domain family member 4 [Source:HGNC Symbol;Acc:HGNC:24320]	-
ENSG00000168918	789.128	903.425	855.709	1296.98	1241.44	1291.68	849.421	1276.7	-0.587439	6.66493e-14	8.5286e-13	INPP5D	2	233059967	233207903	+	8681	protein_coding	inositol polyphosphate-5-phosphatase D [Source:HGNC Symbol;Acc:HGNC:6079]	-
ENSG00000145833	3340.92	3065.93	3036.05	4112.9	4594.71	4345.96	3147.63	4351.19	-0.467146	6.71731e-14	8.59114e-13	DDX46	5	134758771	134855133	+	9222	protein_coding	DEAD-box helicase 46 [Source:HGNC Symbol;Acc:HGNC:18681]	-
ENSG00000137807	1242.97	1248.79	1106.06	1740.92	1846.6	1691.37	1199.27	1759.63	-0.552066	6.79349e-14	8.67498e-13	KIF23	15	69414246	69448427	+	6576	protein_coding	kinesin family member 23 [Source:HGNC Symbol;Acc:HGNC:6392]	-
ENSG00000115641	546.043	531.763	507.332	825.812	868.072	817.587	528.379	837.157	-0.663313	7.16e-14	9.12397e-13	FHL2	2	105357712	105438513	-	6626	protein_coding	four and a half LIM domains 2 [Source:HGNC Symbol;Acc:HGNC:3703]	-
ENSG00000197601	2173.39	1894.91	2042.58	2739.38	3158.82	2946.64	2036.96	2948.28	-0.533952	7.52147e-14	9.56966e-13	FAR1	11	13668670	13732346	+	7501	protein_coding	fatty acyl-CoA reductase 1 [Source:HGNC Symbol;Acc:HGNC:26222]	-
ENSG00000132623	325.71	292.755	267.575	503.482	550.712	545.322	295.347	533.172	-0.850904	7.62545e-14	9.69691e-13	ANKEF1	20	9986126	10058303	+	5815	protein_coding	ankyrin repeat and EF-hand domain containing 1 [Source:HGNC Symbol;Acc:HGNC:15803]	-
ENSG00000085231	322.117	320.201	288.769	551.109	535.156	541.365	310.363	542.543	-0.803964	7.64034e-14	9.7108e-13	AK6	5	69350984	69370013	-	2162	protein_coding	adenylate kinase 6 [Source:HGNC Symbol;Acc:HGNC:49151]	-
ENSG00000234072	198.779	233.29	225.187	447.351	389.699	431.351	219.085	422.8	-0.947937	8.6328e-14	1.09438e-12	AC074117.1	2	27356246	27367622	+	3412	antisense	uncharacterized LOC105374363 [Source:NCBI gene;Acc:105374363]	-
ENSG00000141076	1226.2	1206.47	1136.53	1655.03	1807.71	1688.2	1189.73	1716.98	-0.528811	9.07488e-14	1.14608e-12	UTP4	16	69131291	69231130	+	5681	protein_coding	UTP4, small subunit processome component [Source:HGNC Symbol;Acc:HGNC:1983]	-
ENSG00000133302	370.016	319.058	333.806	585.978	598.939	576.981	340.96	587.299	-0.784693	9.09063e-14	1.14649e-12	SLF1	5	94618347	94739436	+	7185	protein_coding	SMC5-SMC6 complex localization factor 1 [Source:HGNC Symbol;Acc:HGNC:25408]	-
ENSG00000279207	340.079	303.048	266.25	563.866	546.045	531.076	303.126	546.996	-0.849169	9.18671e-14	1.15801e-12	AC015813.6	17	58095672	58101479	+	5808	TEC	novel transcript	-
ENSG00000100522	326.907	362.514	268.899	537.501	643.276	615.763	319.44	598.846	-0.903801	9.30069e-14	1.17177e-12	GNPNAT1	14	52775194	52791668	-	4009	protein_coding	glucosamine-phosphate N-acetyltransferase 1 [Source:HGNC Symbol;Acc:HGNC:19980]	-
ENSG00000118193	1197.46	1191.61	1152.43	1611.65	1779.7	1699.28	1180.5	1696.88	-0.523431	9.7955e-14	1.23158e-12	KIF14	1	200551497	200620734	-	7277	protein_coding	kinesin family member 14 [Source:HGNC Symbol;Acc:HGNC:19181]	-
ENSG00000163491	73.0452	73.1889	84.7762	210.918	205.35	185.995	77.0034	200.755	-1.38519	9.81667e-14	1.23361e-12	NEK10	3	27110085	27369460	-	9582	protein_coding	NIMA related kinase 10 [Source:HGNC Symbol;Acc:HGNC:18592]	-
ENSG00000226950	831.039	743.324	794.776	1190.67	1145.76	1246.56	789.713	1194.33	-0.59725	1.00176e-13	1.25499e-12	DANCR	4	52712404	52720351	+	2285	processed_transcript	differentiation antagonizing non-protein coding RNA [Source:HGNC Symbol;Acc:HGNC:28964]	-
ENSG00000189308	862.173	811.939	800.075	1188.97	1282.66	1218.86	824.729	1230.16	-0.57676	1.00961e-13	1.26418e-12	LIN54	4	82909973	83012926	-	6768	protein_coding	lin-54 DREAM MuvB core complex component [Source:HGNC Symbol;Acc:HGNC:25397]	-
ENSG00000102034	917.256	850.821	854.385	1307.18	1254.66	1297.22	874.154	1286.35	-0.557031	1.19421e-13	1.48999e-12	ELF4	X	130064874	130110716	-	4316	protein_coding	E74 like ETS transcription factor 4 [Source:HGNC Symbol;Acc:HGNC:3319]	ETS
ENSG00000149548	262.244	264.166	274.198	449.902	516.487	485.962	266.869	484.117	-0.860472	1.20507e-13	1.50278e-12	CCDC15	11	124954121	125041489	+	4823	protein_coding	coiled-coil domain containing 15 [Source:HGNC Symbol;Acc:HGNC:25798]	-
ENSG00000108924	142.498	130.368	116.567	307.022	263.689	292.052	129.811	287.588	-1.14466	1.28622e-13	1.59991e-12	HLF	17	55265012	55325065	+	6602	protein_coding	HLF, PAR bZIP transcription factor [Source:HGNC Symbol;Acc:HGNC:4977]	TF_bZIP
ENSG00000138442	875.345	869.118	794.776	1242.55	1272.55	1243.4	846.413	1252.83	-0.564706	1.34819e-13	1.67274e-12	WDR12	2	202874782	203014798	-	9098	protein_coding	WD repeat domain 12 [Source:HGNC Symbol;Acc:HGNC:14098]	-
ENSG00000012963	1494.43	1523.24	1439.87	1981.61	2146.84	2125.09	1485.85	2084.52	-0.48818	1.39148e-13	1.7247e-12	UBR7	14	93207056	93229215	+	3694	protein_coding	ubiquitin protein ligase E3 component n-recognin 7 (putative) [Source:HGNC Symbol;Acc:HGNC:20344]	-
ENSG00000166845	314.933	283.607	283.47	489.024	604.383	526.327	294.003	539.911	-0.87726	1.39265e-13	1.72528e-12	C18orf54	18	54357917	54385218	+	6165	protein_coding	chromosome 18 open reading frame 54 [Source:HGNC Symbol;Acc:HGNC:13796]	-
ENSG00000152601	3676.21	3290.07	3128.77	4554.3	5088.64	4660.17	3365.02	4767.7	-0.502473	1.39827e-13	1.73137e-12	MBNL1	3	152243828	152465780	+	9989	protein_coding	muscleblind like splicing regulator 1 [Source:HGNC Symbol;Acc:HGNC:6923]	-
novel.255	16.7645	27.4458	47.6866	137.777	118.232	135.341	30.6323	130.45	-2.10566	1.40131e-13	1.73426e-12	-	5	37067908	37072415	-	4508	-	-	-
ENSG00000254858	500.539	544.342	462.295	818.158	776.287	906.232	502.392	833.559	-0.728683	1.42792e-13	1.7663e-12	MPV17L2	19	18193182	18196948	+	2135	protein_coding	MPV17 mitochondrial inner membrane protein like 2 [Source:HGNC Symbol;Acc:HGNC:28177]	-
ENSG00000118007	1123.22	961.748	888.825	1524.9	1691.81	1475.3	991.264	1564	-0.657143	1.43254e-13	1.77111e-12	STAG1	3	136336233	136752403	-	7846	protein_coding	stromal antigen 1 [Source:HGNC Symbol;Acc:HGNC:11354]	-
ENSG00000172086	707.7	754.76	682.183	1029.93	1113.87	1153.96	714.881	1099.25	-0.620057	1.48657e-13	1.83606e-12	KRCC1	2	88027205	88055729	-	1753	protein_coding	lysine rich coiled-coil 1 [Source:HGNC Symbol;Acc:HGNC:28039]	-
ENSG00000103522	43.1087	60.6095	42.3881	146.282	157.902	158.294	48.7021	154.159	-1.65645	1.53864e-13	1.89846e-12	IL21R	16	27402162	27452042	+	5467	protein_coding	interleukin 21 receptor [Source:HGNC Symbol;Acc:HGNC:6006]	-
ENSG00000178445	105.377	97.204	70.2053	227.928	235.686	222.403	90.9286	228.672	-1.32458	1.62604e-13	2.00226e-12	GLDC	9	6532464	6645783	-	8939	protein_coding	glycine decarboxylase [Source:HGNC Symbol;Acc:HGNC:4313]	-
ENSG00000148719	728.057	750.186	713.974	1059.69	1088.98	1150	730.739	1099.56	-0.589146	1.76077e-13	2.1649e-12	DNAJB12	10	72332830	72355230	-	5649	protein_coding	DnaJ heat shock protein family (Hsp40) member B12 [Source:HGNC Symbol;Acc:HGNC:14891]	-
ENSG00000155329	478.985	413.975	380.168	686.334	790.288	716.279	424.376	730.967	-0.783435	1.78441e-13	2.19177e-12	ZCCHC10	5	132996985	133026604	-	2559	protein_coding	zinc finger CCHC-type containing 10 [Source:HGNC Symbol;Acc:HGNC:25954]	-
ENSG00000170445	2033.29	2119.05	2103.51	2792.11	2751.23	2925.27	2085.28	2822.87	-0.436959	1.79417e-13	2.20265e-12	HARS	5	140673904	140691862	-	7853	protein_coding	histidyl-tRNA synthetase [Source:HGNC Symbol;Acc:HGNC:4816]	-
ENSG00000156509	158.065	174.967	180.149	365.705	331.361	334.791	171.061	343.952	-1.00811	1.81763e-13	2.22921e-12	FBXO43	8	100133360	100145800	-	3950	protein_coding	F-box protein 43 [Source:HGNC Symbol;Acc:HGNC:28521]	-
ENSG00000130826	1150.76	1245.35	1133.88	1711.16	1629.58	1718.28	1176.67	1686.34	-0.518253	1.85364e-13	2.26997e-12	DKC1	X	154762742	154777689	+	4203	protein_coding	dyskerin pseudouridine synthase 1 [Source:HGNC Symbol;Acc:HGNC:2890]	-
ENSG00000242485	1172.32	1145.86	1156.4	1775.79	1551.02	1854.41	1158.19	1727.07	-0.576283	1.91016e-13	2.33334e-12	MRPL20	1	1401908	1407313	-	2788	protein_coding	mitochondrial ribosomal protein L20 [Source:HGNC Symbol;Acc:HGNC:14478]	-
ENSG00000165730	113.759	129.224	105.97	246.638	262.911	281.763	116.318	263.771	-1.17849	1.97379e-13	2.40867e-12	STOX1	10	68827541	68895432	+	3904	protein_coding	storkhead box 1 [Source:HGNC Symbol;Acc:HGNC:23508]	-
ENSG00000139679	35.9239	30.8766	42.3881	146.282	121.343	122.678	36.3962	130.101	-1.84328	1.99893e-13	2.43692e-12	LPAR6	13	48389567	48444704	-	4348	protein_coding	lysophosphatidic acid receptor 6 [Source:HGNC Symbol;Acc:HGNC:15520]	-
ENSG00000104472	683.751	679.284	725.896	1018.87	1043.86	1096.98	696.31	1053.24	-0.598089	2.04057e-13	2.48274e-12	CHRAC1	8	140511298	140517137	+	3301	protein_coding	chromatin accessibility complex subunit 1 [Source:HGNC Symbol;Acc:HGNC:13544]	-
ENSG00000116649	780.746	799.36	846.437	1143.89	1228.21	1334.42	808.847	1235.51	-0.612232	2.07092e-13	2.51717e-12	SRM	1	11054584	11060024	-	1898	protein_coding	spermidine synthase [Source:HGNC Symbol;Acc:HGNC:11296]	-
ENSG00000175305	294.576	274.458	264.925	465.211	543.712	499.417	277.987	502.78	-0.854747	2.07385e-13	2.51949e-12	CCNE2	8	94879770	94896678	-	4397	protein_coding	cyclin E2 [Source:HGNC Symbol;Acc:HGNC:1590]	-
ENSG00000063176	554.425	569.501	566.941	937.225	821.402	916.521	563.622	891.716	-0.661454	2.1123e-13	2.56492e-12	SPHK2	19	48619291	48630717	+	6009	protein_coding	sphingosine kinase 2 [Source:HGNC Symbol;Acc:HGNC:18859]	-
ENSG00000130309	1337.57	1476.36	1324.63	1986.71	1933.72	1934.35	1379.52	1951.59	-0.499534	2.12721e-13	2.58175e-12	COLGALT1	19	17555594	17583162	+	4900	protein_coding	collagen beta(1-O)galactosyltransferase 1 [Source:HGNC Symbol;Acc:HGNC:26182]	-
ENSG00000169379	598.731	473.441	483.489	842.822	861.849	869.824	518.554	858.165	-0.726428	2.14239e-13	2.59888e-12	ARL13B	3	93980139	94055668	+	4154	protein_coding	ADP ribosylation factor like GTPase 13B [Source:HGNC Symbol;Acc:HGNC:25419]	-
ENSG00000081237	20172.5	18499.6	17350	24463.1	27193.4	24851.3	18674	25502.6	-0.449555	2.17265e-13	2.63298e-12	PTPRC	1	198638457	198757476	+	9168	protein_coding	protein tyrosine phosphatase, receptor type C [Source:HGNC Symbol;Acc:HGNC:9666]	-
ENSG00000205659	431.087	397.964	381.493	650.614	681.39	665.625	403.515	665.877	-0.721926	2.26485e-13	2.742e-12	LIN52	14	74084796	74201235	+	3692	protein_coding	lin-52 DREAM MuvB core complex component [Source:HGNC Symbol;Acc:HGNC:19856]	-
ENSG00000143107	7.18478	13.7229	19.8694	99.5057	78.5621	79.9384	13.5924	86.0021	-2.67516	2.2805e-13	2.75959e-12	FNDC7	1	108712657	108742740	+	3332	protein_coding	fibronectin type III domain containing 7 [Source:HGNC Symbol;Acc:HGNC:26668]	-
ENSG00000114346	1250.15	1208.76	1121.96	1649.07	1866.82	1722.24	1193.62	1746.04	-0.548285	2.43488e-13	2.94058e-12	ECT2	3	172750682	172821474	+	5499	protein_coding	epithelial cell transforming 2 [Source:HGNC Symbol;Acc:HGNC:3155]	-
ENSG00000158417	2124.3	1936.07	1883.62	2644.13	2872.57	2795.47	1981.33	2770.72	-0.483616	2.47163e-13	2.9835e-12	EIF5B	2	99337353	99401326	+	7883	protein_coding	eukaryotic translation initiation factor 5B [Source:HGNC Symbol;Acc:HGNC:30793]	-
ENSG00000184156	432.284	490.594	480.84	767.13	917.076	728.151	467.906	804.119	-0.781652	2.52475e-13	3.04012e-12	KCNQ3	8	132120858	132481019	-	12646	protein_coding	potassium voltage-gated channel subfamily Q member 3 [Source:HGNC Symbol;Acc:HGNC:6297]	-
ENSG00000162623	641.84	616.388	551.045	912.561	983.193	941.057	603.091	945.603	-0.647592	2.56985e-13	3.09291e-12	TYW3	1	74733152	74766678	+	4616	protein_coding	tRNA-yW synthesizing protein 3 homolog [Source:HGNC Symbol;Acc:HGNC:24757]	-
ENSG00000153574	1257.34	1124.14	1079.57	1622.71	1695.7	1766.56	1153.68	1694.99	-0.554592	2.60603e-13	3.13338e-12	RPIA	2	88691644	88750935	+	1848	protein_coding	ribose 5-phosphate isomerase A [Source:HGNC Symbol;Acc:HGNC:10297]	-
ENSG00000164919	2804.46	2854.37	2463.81	3652.8	3750.76	4019.87	2707.54	3807.81	-0.491312	2.6153e-13	3.14298e-12	COX6C	8	99873200	99894062	-	3066	protein_coding	cytochrome c oxidase subunit 6C [Source:HGNC Symbol;Acc:HGNC:2285]	-
ENSG00000274270	58.6757	66.3274	67.556	172.647	183.571	170.166	64.1864	175.461	-1.45198	2.63655e-13	3.16696e-12	AL137060.1	13	50125816	50128463	+	2648	sense_intronic	novel transcript, sense intronic to DLEU1	-
ENSG00000111335	305.353	300.761	295.392	487.323	588.049	532.659	300.502	536.01	-0.835298	2.70997e-13	3.25356e-12	OAS2	12	112978395	113011723	+	6264	protein_coding	2'-5'-oligoadenylate synthetase 2 [Source:HGNC Symbol;Acc:HGNC:8087]	-
ENSG00000177301	53.8858	64.0403	47.6866	167.544	182.015	146.422	55.2042	165.327	-1.57726	2.81419e-13	3.37703e-12	KCNA2	1	110519837	110631474	-	17379	protein_coding	potassium voltage-gated channel subfamily A member 2 [Source:HGNC Symbol;Acc:HGNC:6220]	-
ENSG00000214826	425.099	515.753	580.187	951.683	791.843	921.27	507.013	888.265	-0.810278	2.83033e-13	3.39307e-12	DDX12P	12	9418673	9448229	-	2947	unprocessed_pseudogene	DEAD/H-box helicase 12, pseudogene [Source:HGNC Symbol;Acc:HGNC:2737]	-
ENSG00000101224	1612.98	1621.59	1756.46	2266.52	2275.97	2505.79	1663.68	2349.43	-0.498721	2.8764e-13	3.44661e-12	CDC25B	20	3786772	3806121	+	4314	protein_coding	cell division cycle 25B [Source:HGNC Symbol;Acc:HGNC:1726]	-
ENSG00000158985	2762.55	2597.06	2485	3442.73	3540.74	3638.38	2614.87	3540.62	-0.436952	2.94989e-13	3.53121e-12	CDC42SE2	5	131245493	131398447	+	6024	protein_coding	CDC42 small effector 2 [Source:HGNC Symbol;Acc:HGNC:18547]	-
ENSG00000109805	1162.74	1078.39	1059.7	1518.1	1786.7	1619.35	1100.28	1641.38	-0.577118	3.09523e-13	3.70158e-12	NCAPG	4	17810902	17844862	+	4921	protein_coding	non-SMC condensin I complex subunit G [Source:HGNC Symbol;Acc:HGNC:24304]	-
ENSG00000152056	93.4021	97.204	90.0747	210.918	228.686	226.36	93.5602	221.988	-1.24561	3.52536e-13	4.19549e-12	AP1S3	2	223751686	223838027	-	4284	protein_coding	adaptor related protein complex 1 subunit sigma 3 [Source:HGNC Symbol;Acc:HGNC:18971]	-
ENSG00000148840	775.956	792.498	804.049	1185.56	1113.09	1239.44	790.834	1179.37	-0.576697	3.53675e-13	4.207e-12	PPRC1	10	102132994	102150331	+	6095	protein_coding	peroxisome proliferator-activated receptor gamma, coactivator-related 1 [Source:HGNC Symbol;Acc:HGNC:30025]	-
ENSG00000073712	774.758	722.74	666.288	1068.2	1179.99	1083.52	721.262	1110.57	-0.621871	3.73826e-13	4.43808e-12	FERMT2	14	52857268	52952435	-	8510	protein_coding	fermitin family member 2 [Source:HGNC Symbol;Acc:HGNC:15767]	-
ENSG00000083099	763.981	746.755	704.702	1057.99	1126.32	1136.55	738.479	1106.95	-0.583454	3.77681e-13	4.4791e-12	LYRM2	6	89568144	89638753	-	8679	protein_coding	LYR motif containing 2 [Source:HGNC Symbol;Acc:HGNC:25229]	-
ENSG00000182010	575.98	595.803	521.903	853.878	938.856	879.322	564.562	890.685	-0.656482	3.80284e-13	4.50601e-12	RTKN2	10	62183035	62268707	-	9548	protein_coding	rhotekin 2 [Source:HGNC Symbol;Acc:HGNC:19364]	-
ENSG00000279369	99.3894	117.788	84.7762	286.61	213.907	251.687	100.651	250.735	-1.31081	3.85392e-13	4.56432e-12	AC046185.3	17	63700847	63702670	+	1824	TEC	uncharacterized LOC729683 [Source:NCBI gene;Acc:729683]	-
ENSG00000125445	862.173	842.816	768.284	1250.2	1169.1	1314.63	824.424	1244.64	-0.593091	3.91075e-13	4.62939e-12	MRPS7	17	75261674	75266373	+	3324	protein_coding	mitochondrial ribosomal protein S7 [Source:HGNC Symbol;Acc:HGNC:14499]	-
ENSG00000187741	724.465	853.108	826.568	1285.92	1244.55	1154.75	801.38	1228.41	-0.616058	4.00285e-13	4.73156e-12	FANCA	16	89737549	89816657	-	9736	protein_coding	FA complementation group A [Source:HGNC Symbol;Acc:HGNC:3582]	-
ENSG00000108604	2537.42	2464.41	2449.24	3241.16	3263.05	3499.88	2483.69	3334.7	-0.425056	4.10173e-13	4.8461e-12	SMARCD2	17	63832081	63843065	-	3734	protein_coding	SWI/SNF related, matrix associated, actin dependent regulator of chromatin, subfamily d, member 2 [Source:HGNC Symbol;Acc:HGNC:11107]	-
novel.306	31.134	34.3073	17.2202	103.758	119.01	120.303	27.5538	114.357	-2.04026	4.31347e-13	5.08399e-12	-	8	2214758	2218628	+	3871	-	PF08333:Protein of unknown function (DUF1725)	-
novel.69	29.9366	60.6095	71.5299	227.077	150.124	187.578	54.0253	188.26	-1.80546	4.75673e-13	5.58226e-12	-	13	49953837	49956267	-	2431	-	-	-
ENSG00000279407	249.072	301.904	280.821	490.725	521.154	478.839	277.266	496.906	-0.841343	4.83763e-13	5.67177e-12	AC007191.1	19	45714387	45717381	-	2995	TEC	TEC	-
ENSG00000076382	1909.95	1952.08	1778.97	2610.11	2506.99	2594.44	1880.34	2570.51	-0.450212	4.86502e-13	5.70115e-12	SPAG5	17	28577565	28599279	-	5472	protein_coding	sperm associated antigen 5 [Source:HGNC Symbol;Acc:HGNC:13452]	-
ENSG00000113456	736.44	754.76	694.105	1057.14	1123.98	1085.1	728.435	1088.74	-0.579001	5.03672e-13	5.89672e-12	RAD1	5	34905264	34918989	-	6766	protein_coding	RAD1 checkpoint DNA exonuclease [Source:HGNC Symbol;Acc:HGNC:9806]	-
ENSG00000141858	1023.83	1159.59	1123.28	1642.27	1515.24	1746.77	1102.23	1634.76	-0.568516	5.21232e-13	6.09647e-12	SAMD1	19	14087840	14091036	-	2263	protein_coding	sterile alpha motif domain containing 1 [Source:HGNC Symbol;Acc:HGNC:17958]	-
ENSG00000281398	391.57	481.446	462.295	737.363	718.726	743.189	445.104	733.093	-0.719829	5.37417e-13	6.27678e-12	SNHG4	5	139274102	139284899	+	4469	lincRNA	small nucleolar RNA host gene 4 [Source:HGNC Symbol;Acc:HGNC:32964]	-
ENSG00000257702	41.9112	45.743	54.3097	169.245	141.567	134.55	47.3213	148.454	-1.65266	6.07801e-13	7.0887e-12	LBX2-AS1	2	74502595	74504678	+	2084	antisense	LBX2 antisense RNA 1 [Source:HGNC Symbol;Acc:HGNC:25136]	-
ENSG00000182307	1052.57	994.911	974.926	1379.47	1515.24	1490.34	1007.47	1461.68	-0.536866	6.23733e-13	7.27104e-12	C8orf33	8	145052378	145066685	+	4440	protein_coding	chromosome 8 open reading frame 33 [Source:HGNC Symbol;Acc:HGNC:26104]	-
ENSG00000172508	86.2173	72.0453	94.0485	225.376	199.905	201.825	84.1037	209.035	-1.31727	6.29788e-13	7.33116e-12	CARNS1	11	67414968	67425607	+	5670	protein_coding	carnosine synthase 1 [Source:HGNC Symbol;Acc:HGNC:29268]	-
ENSG00000151718	347.264	300.761	292.743	517.94	688.39	556.403	313.589	587.578	-0.905926	6.3687e-13	7.40304e-12	WWC2	4	183099293	183320777	+	9966	protein_coding	WW and C2 domain containing 2 [Source:HGNC Symbol;Acc:HGNC:24148]	-
ENSG00000135439	2113.52	1932.64	2005.49	2671.35	2759.78	2765.39	2017.22	2732.17	-0.437917	6.37668e-13	7.40881e-12	AGAP2	12	57723761	57742157	-	6728	protein_coding	ArfGAP with GTPase domain, ankyrin repeat and PH domain 2 [Source:HGNC Symbol;Acc:HGNC:16921]	-
ENSG00000166136	91.0072	107.496	116.567	253.442	245.798	226.36	105.024	241.867	-1.20548	6.69946e-13	7.77277e-12	NDUFB8	10	100523740	100530000	-	1999	protein_coding	NADH:ubiquinone oxidoreductase subunit B8 [Source:HGNC Symbol;Acc:HGNC:7703]	-
ENSG00000177192	633.458	752.473	716.623	1127.73	1008.86	1184.04	700.851	1106.88	-0.659004	7.41267e-13	8.58804e-12	PUS1	12	131929200	131945896	+	5732	protein_coding	pseudouridylate synthase 1 [Source:HGNC Symbol;Acc:HGNC:15508]	-
ENSG00000156709	1351.94	1399.74	1208.06	1911.02	1829.49	1922.48	1319.91	1887.66	-0.514795	7.47865e-13	8.65469e-12	AIFM1	X	130129362	130165887	-	3306	protein_coding	apoptosis inducing factor mitochondria associated 1 [Source:HGNC Symbol;Acc:HGNC:8768]	-
ENSG00000173153	1220.21	1221.34	1249.12	1786.85	1634.25	1836.21	1230.23	1752.44	-0.510501	7.4808e-13	8.65469e-12	ESRRA	11	64305572	64316743	+	3030	protein_coding	estrogen related receptor alpha [Source:HGNC Symbol;Acc:HGNC:3471]	ESR-like
ENSG00000279443	69.4528	72.0453	78.153	226.227	170.347	187.578	73.217	194.717	-1.41162	7.80803e-13	9.029e-12	AL513497.1	1	28544460	28546542	+	2083	TEC	TEC	-
ENSG00000004779	916.059	905.712	916.642	1270.61	1311.44	1367.66	912.804	1316.57	-0.528729	7.8991e-13	9.13e-12	NDUFAB1	16	23581002	23596356	-	1600	protein_coding	NADH:ubiquinone oxidoreductase subunit AB1 [Source:HGNC Symbol;Acc:HGNC:7694]	-
ENSG00000125454	205.964	205.844	231.81	450.752	391.255	382.279	214.539	408.096	-0.928861	8.09602e-13	9.3532e-12	SLC25A19	17	75272981	75289510	-	3316	protein_coding	solute carrier family 25 member 19 [Source:HGNC Symbol;Acc:HGNC:14409]	-
ENSG00000107937	1384.27	1249.93	1307.41	1837.88	1873.04	1807.71	1313.87	1839.55	-0.485768	8.14349e-13	9.4036e-12	GTPBP4	10	988019	1019936	+	6540	protein_coding	GTP binding protein 4 [Source:HGNC Symbol;Acc:HGNC:21535]	-
ENSG00000091039	2487.13	2217.39	2025.36	3172.28	3802.87	3185.66	2243.29	3386.94	-0.594035	8.42255e-13	9.7121e-12	OSBPL8	12	76351797	76559809	-	9198	protein_coding	oxysterol binding protein like 8 [Source:HGNC Symbol;Acc:HGNC:16396]	-
ENSG00000136810	1670.46	1532.39	1512.72	2140.65	2153.07	2250.94	1571.86	2181.55	-0.472647	8.51533e-13	9.80819e-12	TXN	9	110243811	110256640	-	1142	protein_coding	thioredoxin [Source:HGNC Symbol;Acc:HGNC:12435]	-
ENSG00000010295	1062.15	1039.51	1084.87	1560.62	1438.23	1701.66	1062.18	1566.84	-0.561132	8.58104e-13	9.86699e-12	IFFO1	12	6538375	6556083	-	5203	protein_coding	intermediate filament family orphan 1 [Source:HGNC Symbol;Acc:HGNC:24970]	-
ENSG00000153936	1230.99	1061.24	1015.99	1589.54	1713.59	1618.55	1102.74	1640.56	-0.572573	8.85123e-13	1.01681e-11	HS2ST1	1	86914648	87109998	+	7429	protein_coding	heparan sulfate 2-O-sulfotransferase 1 [Source:HGNC Symbol;Acc:HGNC:5193]	-
ENSG00000083799	1832.12	1710.79	1581.61	2422.16	2576.99	2303.17	1708.17	2434.11	-0.510319	8.95311e-13	1.02755e-11	CYLD	16	50742050	50801935	+	12954	protein_coding	CYLD lysine 63 deubiquitinase [Source:HGNC Symbol;Acc:HGNC:2584]	-
ENSG00000125257	393.965	405.97	340.429	607.24	775.509	644.256	380.121	675.668	-0.828529	9.18688e-13	1.0529e-11	ABCC4	13	95019829	95301475	-	8635	protein_coding	ATP binding cassette subfamily C member 4 [Source:HGNC Symbol;Acc:HGNC:55]	-
ENSG00000161395	238.295	249.3	299.366	489.874	441.814	526.327	262.32	486.005	-0.892391	9.54429e-13	1.09284e-11	PGAP3	17	39671122	39696797	-	3669	protein_coding	post-GPI attachment to proteins 3 [Source:HGNC Symbol;Acc:HGNC:23719]	-
ENSG00000118655	439.469	354.509	345.728	651.465	646.387	645.839	379.902	647.897	-0.769093	1.01652e-12	1.16231e-11	DCLRE1B	1	113905141	113914086	+	3940	protein_coding	DNA cross-link repair 1B [Source:HGNC Symbol;Acc:HGNC:17641]	-
ENSG00000121073	789.128	831.38	755.038	1142.19	1148.1	1234.69	791.848	1174.99	-0.56845	1.04555e-12	1.19439e-11	SLC35B1	17	49700934	49709014	-	5928	protein_coding	solute carrier family 35 member B1 [Source:HGNC Symbol;Acc:HGNC:20798]	-
ENSG00000115339	182.014	209.274	218.564	393.77	379.587	377.531	203.284	383.629	-0.917306	1.07333e-12	1.22555e-11	GALNT3	2	165747591	165794682	-	4686	protein_coding	polypeptide N-acetylgalactosaminyltransferase 3 [Source:HGNC Symbol;Acc:HGNC:4125]	-
ENSG00000175322	520.896	516.896	569.59	836.869	857.96	803.341	535.794	832.723	-0.637538	1.14088e-12	1.30086e-11	ZNF519	18	14057457	14132490	-	15787	protein_coding	zinc finger protein 519 [Source:HGNC Symbol;Acc:HGNC:30574]	zf-C2H2
ENSG00000167528	966.352	894.277	970.952	1327.59	1405.56	1350.25	943.86	1361.13	-0.529109	1.15295e-12	1.314e-11	ZNF641	12	48337180	48351414	-	8474	protein_coding	zinc finger protein 641 [Source:HGNC Symbol;Acc:HGNC:31834]	zf-C2H2
ENSG00000162062	385.583	373.949	523.228	772.232	701.614	899.109	427.587	790.985	-0.890646	1.15548e-12	1.31628e-11	TEDC2	16	2460080	2464963	+	2854	protein_coding	tubulin epsilon and delta complex 2 [Source:HGNC Symbol;Acc:HGNC:25849]	-
ENSG00000114491	837.026	872.549	790.803	1188.12	1234.44	1229.94	833.459	1217.5	-0.54579	1.21975e-12	1.38691e-11	UMPS	3	124730366	124749273	+	7579	protein_coding	uridine monophosphate synthetase [Source:HGNC Symbol;Acc:HGNC:12563]	-
ENSG00000181026	834.631	824.518	817.295	1177.06	1181.54	1227.57	825.482	1195.39	-0.534102	1.22414e-12	1.39126e-11	AEN	15	88621296	88632282	+	6018	protein_coding	apoptosis enhancing nuclease [Source:HGNC Symbol;Acc:HGNC:25722]	-
ENSG00000011451	1418.99	1384.87	1511.4	2027.54	1915.05	2104.52	1438.42	2015.7	-0.487493	1.23143e-12	1.39889e-11	WIZ	19	15419980	15449951	-	9826	protein_coding	widely interspaced zinc finger motifs [Source:HGNC Symbol;Acc:HGNC:30917]	zf-C2H2
ENSG00000168653	3482.22	3332.38	3151.29	4377.4	4299.91	4549.36	3321.96	4408.89	-0.407995	1.24626e-12	1.41509e-11	NDUFS5	1	39026318	39034636	+	548	protein_coding	NADH:ubiquinone oxidoreductase subunit S5 [Source:HGNC Symbol;Acc:HGNC:7712]	-
ENSG00000163389	773.561	817.657	739.142	1147.29	1141.09	1136.55	776.787	1141.65	-0.554348	1.28069e-12	1.45351e-11	POGLUT1	3	119468938	119494708	+	7097	protein_coding	protein O-glucosyltransferase 1 [Source:HGNC Symbol;Acc:HGNC:22954]	-
ENSG00000125775	171.237	128.081	127.164	272.152	322.805	343.498	142.161	312.818	-1.13741	1.3382e-12	1.51808e-11	SDCBP2	20	1309909	1329239	-	2653	protein_coding	syndecan binding protein 2 [Source:HGNC Symbol;Acc:HGNC:15756]	-
ENSG00000175564	52.6884	73.1889	38.4142	177.75	178.904	149.588	54.7638	168.747	-1.61283	1.34922e-12	1.52987e-11	UCP3	11	74000281	74009435	-	3684	protein_coding	uncoupling protein 3 [Source:HGNC Symbol;Acc:HGNC:12519]	-
ENSG00000136153	427.494	448.282	402.687	665.923	721.06	678.289	426.154	688.424	-0.690796	1.35653e-12	1.53673e-11	LMO7	13	75620434	75859870	+	14367	protein_coding	LIM domain 7 [Source:HGNC Symbol;Acc:HGNC:6646]	-
ENSG00000005059	656.21	691.864	659.664	961.889	1013.53	1027.33	669.246	1000.91	-0.580493	1.47231e-12	1.66175e-11	MCUB	4	109560205	109688726	+	3566	protein_coding	mitochondrial calcium uniporter dominant negative beta subunit [Source:HGNC Symbol;Acc:HGNC:26076]	-
ENSG00000133265	669.382	712.448	650.392	1043.53	962.969	1115.97	677.407	1040.82	-0.618601	1.49285e-12	1.68337e-11	HSPBP1	19	55262231	55280381	-	2159	protein_coding	HSPA (Hsp70) binding protein 1 [Source:HGNC Symbol;Acc:HGNC:24989]	-
ENSG00000136352	1060.95	1116.13	1141.83	1641.42	1482.57	1656.54	1106.3	1593.51	-0.526596	1.49464e-12	1.68462e-11	NKX2-1	14	36516392	36521149	-	3165	protein_coding	NK2 homeobox 1 [Source:HGNC Symbol;Acc:HGNC:11825]	Homeobox
ENSG00000083457	707.7	672.423	601.381	978.048	1057.09	1004.37	660.501	1013.17	-0.616021	1.52681e-12	1.72008e-11	ITGAE	17	3714628	3801243	-	6657	protein_coding	integrin subunit alpha E [Source:HGNC Symbol;Acc:HGNC:6147]	-
ENSG00000114686	1536.34	1355.14	1255.75	1966.3	1985.05	2079.98	1382.41	2010.44	-0.539581	1.54263e-12	1.73631e-11	MRPL3	3	131462212	131502983	-	2715	protein_coding	mitochondrial ribosomal protein L3 [Source:HGNC Symbol;Acc:HGNC:10379]	-
ENSG00000148484	1544.73	1372.29	1332.58	1911.02	2097.06	2120.35	1416.53	2042.81	-0.527994	1.56409e-12	1.75966e-11	RSU1	10	16590611	16817528	-	4191	protein_coding	Ras suppressor protein 1 [Source:HGNC Symbol;Acc:HGNC:10464]	-
ENSG00000132005	462.221	490.594	459.646	769.681	697.725	795.426	470.82	754.277	-0.678951	1.57836e-12	1.77428e-11	RFX1	19	13961538	14007039	-	5465	protein_coding	regulatory factor X1 [Source:HGNC Symbol;Acc:HGNC:9982]	RFX
ENSG00000097021	1372.29	1410.03	1274.29	1854.04	1864.49	2056.24	1352.2	1924.92	-0.508755	1.57853e-12	1.77428e-11	ACOT7	1	6264269	6394391	-	4124	protein_coding	acyl-CoA thioesterase 7 [Source:HGNC Symbol;Acc:HGNC:24157]	-
ENSG00000181827	1283.68	1227.06	1123.28	1710.31	1929.83	1688.99	1211.34	1776.38	-0.55172	1.63425e-12	1.83438e-11	RFX7	15	56087280	56243266	-	10588	protein_coding	regulatory factor X7 [Source:HGNC Symbol;Acc:HGNC:25777]	RFX
ENSG00000139055	298.168	266.453	260.952	491.575	460.483	497.834	275.191	483.297	-0.811533	1.6942e-12	1.90079e-11	ERP27	12	14914035	14939082	-	2426	protein_coding	endoplasmic reticulum protein 27 [Source:HGNC Symbol;Acc:HGNC:26495]	-
ENSG00000256663	202.371	193.264	156.306	331.686	374.142	398.109	183.981	367.979	-0.997352	1.70372e-12	1.9106e-11	AC112777.1	12	20551590	20553012	+	1423	processed_pseudogene	ubiquitin-like with PHD and ring finger domains 1 (UHRF1) pseudogene	-
ENSG00000170006	566.4	505.461	459.646	789.242	861.849	812.047	510.502	821.046	-0.684341	1.73131e-12	1.94065e-11	TMEM154	4	152618632	152680165	-	11587	protein_coding	transmembrane protein 154 [Source:HGNC Symbol;Acc:HGNC:26489]	-
ENSG00000070831	68.2554	83.4811	74.1791	193.909	170.347	227.943	75.3052	197.4	-1.38872	1.73903e-12	1.94752e-11	CDC42	1	22052627	22092946	+	3598	protein_coding	cell division cycle 42 [Source:HGNC Symbol;Acc:HGNC:1736]	-
ENSG00000109189	249.072	235.577	247.705	445.65	432.48	423.436	244.118	433.855	-0.830062	1.76646e-12	1.97734e-11	USP46	4	52590972	52659335	-	8917	protein_coding	ubiquitin specific peptidase 46 [Source:HGNC Symbol;Acc:HGNC:20075]	-
ENSG00000183248	706.503	721.597	751.064	1169.4	999.527	1209.36	726.388	1126.1	-0.632702	1.79259e-12	2.00475e-11	PRR36	19	7868719	7874379	-	4456	protein_coding	proline rich 36 [Source:HGNC Symbol;Acc:HGNC:26172]	-
ENSG00000174469	1.19746	3.43073	1.32463	67.1876	63.7831	65.6919	1.98427	65.5542	-5.01664	1.91829e-12	2.14239e-11	CNTNAP2	7	146116002	148420998	+	16666	protein_coding	contactin associated protein like 2 [Source:HGNC Symbol;Acc:HGNC:13830]	-
ENSG00000006576	854.988	912.574	831.866	1271.46	1443.68	1218.07	866.476	1311.07	-0.596967	1.9406e-12	2.16633e-11	PHTF2	7	77798792	77957503	+	8646	protein_coding	putative homeodomain transcription factor 2 [Source:HGNC Symbol;Acc:HGNC:13411]	-
ENSG00000166471	1988.99	2013.84	1926.01	2697.71	2588.66	2622.14	1976.28	2636.17	-0.415147	2.07795e-12	2.31543e-11	TMEM41B	11	9280654	9314780	-	4422	protein_coding	transmembrane protein 41B [Source:HGNC Symbol;Acc:HGNC:28948]	-
ENSG00000136261	1351.94	1255.65	1257.07	1729.02	1810.04	1886.86	1288.22	1808.64	-0.489579	2.08631e-12	2.32368e-11	BZW2	7	16646131	16706523	+	3662	protein_coding	basic leucine zipper and W2 domains 2 [Source:HGNC Symbol;Acc:HGNC:18808]	-
ENSG00000146410	313.735	260.735	270.224	505.183	496.263	480.422	281.565	493.956	-0.810629	2.09819e-12	2.33586e-11	MTFR2	6	136231024	136250335	-	2450	protein_coding	mitochondrial fission regulator 2 [Source:HGNC Symbol;Acc:HGNC:21115]	-
ENSG00000177646	702.911	705.586	679.534	1007.81	1150.43	1013.08	696.01	1057.11	-0.602873	2.11241e-12	2.35062e-11	ACAD9	3	128879596	128916067	+	4327	protein_coding	acyl-CoA dehydrogenase family member 9 [Source:HGNC Symbol;Acc:HGNC:21497]	-
ENSG00000099783	5822.06	5574.93	5387.26	7018.98	7215.27	7558.53	5594.75	7264.26	-0.376622	2.11625e-12	2.35062e-11	HNRNPM	19	8444767	8489114	+	5614	protein_coding	heterogeneous nuclear ribonucleoprotein M [Source:HGNC Symbol;Acc:HGNC:5046]	-
ENSG00000185238	305.353	272.171	270.224	500.931	488.485	479.63	282.583	489.682	-0.792455	2.13556e-12	2.37099e-11	PRMT3	11	20387530	20509294	+	5467	protein_coding	protein arginine methyltransferase 3 [Source:HGNC Symbol;Acc:HGNC:30163]	-
ENSG00000136159	259.849	242.438	214.59	414.182	448.037	440.057	238.959	434.092	-0.859443	2.21991e-12	2.4613e-11	NUDT15	13	48037567	48047222	+	2098	protein_coding	nudix hydrolase 15 [Source:HGNC Symbol;Acc:HGNC:23063]	-
ENSG00000107130	313.735	305.335	271.549	518.791	483.04	554.028	296.873	518.62	-0.802885	2.23599e-12	2.47688e-11	NCS1	9	130172578	130237304	+	5289	protein_coding	neuronal calcium sensor 1 [Source:HGNC Symbol;Acc:HGNC:3953]	-
ENSG00000147684	1151.96	1103.55	1114.01	1600.6	1512.13	1626.47	1123.17	1579.73	-0.491963	2.28552e-12	2.52948e-11	NDUFB9	8	124539101	124580648	+	4106	protein_coding	NADH:ubiquinone oxidoreductase subunit B9 [Source:HGNC Symbol;Acc:HGNC:7704]	-
ENSG00000184924	96.9945	123.506	94.0485	236.432	247.354	233.483	104.85	239.09	-1.18517	2.29632e-12	2.54026e-11	PTRHD1	2	24789734	24793382	-	1917	protein_coding	peptidyl-tRNA hydrolase domain containing 1 [Source:HGNC Symbol;Acc:HGNC:33782]	-
ENSG00000100350	825.052	797.073	762.985	1154.95	1148.87	1161.08	795.037	1154.97	-0.538083	2.30812e-12	2.55216e-11	FOXRED2	22	36487190	36507101	-	5577	protein_coding	FAD dependent oxidoreductase domain containing 2 [Source:HGNC Symbol;Acc:HGNC:26264]	-
ENSG00000060339	3096.64	2975.59	3028.1	3850.96	4118.68	3938.35	3033.44	3969.33	-0.388126	2.42469e-12	2.67743e-11	CCAR1	10	68721012	68792377	+	6059	protein_coding	cell division cycle and apoptosis regulator 1 [Source:HGNC Symbol;Acc:HGNC:24236]	-
ENSG00000128408	85.0198	56.0352	75.5038	180.301	189.794	193.91	72.1863	188.001	-1.38477	2.47923e-12	2.73643e-11	RIBC2	22	45413691	45432496	+	1815	protein_coding	RIB43A domain with coiled-coils 2 [Source:HGNC Symbol;Acc:HGNC:13241]	-
ENSG00000137812	1532.75	1517.53	1425.3	2069.21	2571.55	2083.15	1491.86	2241.3	-0.587116	2.59407e-12	2.86189e-11	KNL1	15	40594020	40664342	+	10250	protein_coding	kinetochore scaffold 1 [Source:HGNC Symbol;Acc:HGNC:24054]	-
ENSG00000106443	1931.51	1870.89	1922.03	2454.47	2885.8	2661.71	1908.14	2667.33	-0.483683	2.62755e-12	2.89622e-11	PHF14	7	10973336	11169630	+	14051	protein_coding	PHD finger protein 14 [Source:HGNC Symbol;Acc:HGNC:22203]	-
ENSG00000110921	389.175	373.949	413.284	624.25	624.607	653.753	392.136	634.203	-0.695094	2.63048e-12	2.89814e-11	MVK	12	109573255	109598117	+	6480	protein_coding	mevalonate kinase [Source:HGNC Symbol;Acc:HGNC:7530]	-
ENSG00000249700	34.7264	69.7581	64.9067	183.703	175.792	155.128	56.4638	171.541	-1.60376	2.64311e-12	2.90944e-11	SRD5A3-AS1	4	55363971	55395847	-	5148	processed_transcript	SRD5A3 antisense RNA 1 [Source:HGNC Symbol;Acc:HGNC:44138]	-
ENSG00000101695	304.156	297.33	300.69	513.688	483.818	545.322	300.725	514.276	-0.774102	2.70318e-12	2.97198e-11	RNF125	18	32018372	32073213	+	6508	protein_coding	ring finger protein 125 [Source:HGNC Symbol;Acc:HGNC:21150]	-
ENSG00000132603	780.746	778.775	672.911	1066.5	1133.32	1202.24	744.144	1134.02	-0.606498	2.78052e-12	3.05246e-11	NIP7	16	69337996	69343111	+	4749	protein_coding	NIP7, nucleolar pre-rRNA processing protein [Source:HGNC Symbol;Acc:HGNC:24328]	-
ENSG00000079616	2010.54	1930.36	1965.75	2647.53	2561.43	2899.94	1968.88	2702.97	-0.457265	2.8256e-12	3.09918e-11	KIF22	16	29790719	29805385	+	4312	protein_coding	kinesin family member 22 [Source:HGNC Symbol;Acc:HGNC:6391]	-
ENSG00000167840	343.672	352.221	335.131	622.549	549.935	556.403	343.675	576.295	-0.744465	2.88208e-12	3.15829e-11	ZNF232	17	5105541	5123116	-	2794	protein_coding	zinc finger protein 232 [Source:HGNC Symbol;Acc:HGNC:13026]	zf-C2H2
ENSG00000158169	240.69	211.562	180.149	442.248	364.808	426.602	210.8	411.219	-0.960767	2.92502e-12	3.20249e-11	FANCC	9	95099054	95426796	-	12809	protein_coding	FA complementation group C [Source:HGNC Symbol;Acc:HGNC:3584]	-
ENSG00000124207	1462.1	1459.2	1249.12	1979.91	2040.28	1931.98	1390.14	1984.05	-0.511956	2.97127e-12	3.25022e-11	CSE1L	20	49046246	49096960	+	3800	protein_coding	chromosome segregation 1 like [Source:HGNC Symbol;Acc:HGNC:2431]	-
ENSG00000283689	52.6884	37.738	52.9851	153.936	128.344	154.336	47.8038	145.539	-1.61087	3.21726e-12	3.51302e-11	AC018553.2	16	54285604	54289568	+	1064	antisense	novel transcript, antisense to IRX3	-
ENSG00000113263	3115.8	2896.68	2679.72	3878.17	4289.8	3872.66	2897.4	4013.54	-0.469765	3.30621e-12	3.60533e-11	ITK	5	157142933	157255191	+	8604	protein_coding	IL2 inducible T cell kinase [Source:HGNC Symbol;Acc:HGNC:6171]	-
novel.279	130.523	176.111	194.72	373.359	325.138	339.54	167.118	346.012	-1.05207	3.58986e-12	3.90943e-11	-	6	57076413	57084770	-	8358	-	PF00078:Reverse transcriptase (RNA-dependent DNA polymerase)|PF17490:L1 transposable element dsRBD-like domain	RVT_1
ENSG00000253683	117.351	137.229	112.593	268.75	239.575	296.801	122.391	268.376	-1.12967	3.62423e-12	3.94509e-11	AC027309.2	5	172656522	172656713	-	192	processed_pseudogene	coiled-coil domain containing 72 (CCDC72) pseudogene	-
ENSG00000143633	451.443	419.692	393.414	657.418	685.279	683.829	421.517	675.509	-0.679412	3.87712e-12	4.21475e-11	C1orf131	1	231223763	231241187	-	5413	protein_coding	chromosome 1 open reading frame 131 [Source:HGNC Symbol;Acc:HGNC:25332]	-
ENSG00000164076	132.918	124.65	133.787	277.255	250.465	292.052	130.452	273.258	-1.06752	3.91533e-12	4.25441e-11	CAMKV	3	49857988	49870222	-	3900	protein_coding	CaM kinase like vesicle associated [Source:HGNC Symbol;Acc:HGNC:28788]	-
ENSG00000114841	477.788	470.01	580.187	832.616	782.509	835	509.328	816.708	-0.68372	3.97141e-12	4.31342e-11	DNAH1	3	52316319	52400491	+	13872	protein_coding	dynein axonemal heavy chain 1 [Source:HGNC Symbol;Acc:HGNC:2940]	-
ENSG00000210184	0	0	0	76.5429	65.3388	88.6445	0	76.842	-8.41996	4.02625e-12	4.37079e-11	MT-TS2	MT	12207	12265	+	59	Mt_tRNA	mitochondrially encoded tRNA serine 2 (AGU/C) [Source:HGNC Symbol;Acc:HGNC:7498]	-
ENSG00000125450	975.932	927.44	871.605	1354.81	1295.89	1337.58	924.992	1329.43	-0.522291	4.27544e-12	4.63131e-11	NUP85	17	75205659	75235758	+	5193	protein_coding	nucleoporin 85 [Source:HGNC Symbol;Acc:HGNC:8734]	-
ENSG00000110944	153.275	147.521	135.112	301.069	269.133	328.46	145.303	299.554	-1.04191	4.31385e-12	4.6688e-11	IL23A	12	56334174	56340410	+	1187	protein_coding	interleukin 23 subunit alpha [Source:HGNC Symbol;Acc:HGNC:15488]	-
ENSG00000135454	511.317	465.435	541.773	779.036	829.18	770.891	506.175	793.036	-0.649711	4.4979e-12	4.86154e-11	B4GALNT1	12	57623410	57633355	-	8003	protein_coding	beta-1,4-N-acetyl-galactosaminyltransferase 1 [Source:HGNC Symbol;Acc:HGNC:4117]	-
ENSG00000273038	15.567	21.7279	18.5448	83.3467	82.4513	95.7677	18.6132	87.1886	-2.22553	4.8426e-12	5.2157e-11	AL365203.2	10	32887255	32889311	-	2057	lincRNA	novel transcript	-
ENSG00000134285	401.15	394.534	347.052	646.362	581.826	687.786	380.912	638.658	-0.743628	5.03784e-12	5.4236e-11	FKBP11	12	48921518	48926474	-	4957	protein_coding	FK506 binding protein 11 [Source:HGNC Symbol;Acc:HGNC:18624]	-
ENSG00000035115	913.664	961.748	927.239	1327.59	1414.9	1282.18	934.217	1341.56	-0.521913	5.05874e-12	5.4437e-11	SH3YL1	2	217730	266398	-	11165	protein_coding	SH3 and SYLF domain containing 1 [Source:HGNC Symbol;Acc:HGNC:29546]	-
ENSG00000132694	720.872	666.705	627.873	1001.86	974.636	1073.23	671.817	1016.58	-0.596668	5.06623e-12	5.44937e-11	ARHGEF11	1	156934840	157045370	-	8950	protein_coding	Rho guanine nucleotide exchange factor 11 [Source:HGNC Symbol;Acc:HGNC:14580]	-
ENSG00000072310	2078.8	2336.33	2230.67	3138.26	2846.13	3229.98	2215.26	3071.46	-0.471202	5.1193e-12	5.50162e-11	SREBF1	17	17810399	17837002	-	8030	protein_coding	sterol regulatory element binding transcription factor 1 [Source:HGNC Symbol;Acc:HGNC:11289]	bHLH
ENSG00000205765	896.899	814.226	751.064	1185.56	1363.56	1204.62	820.73	1251.25	-0.607715	5.33199e-12	5.72768e-11	C5orf51	5	41904188	41921636	+	5572	protein_coding	chromosome 5 open reading frame 51 [Source:HGNC Symbol;Acc:HGNC:27750]	-
ENSG00000132963	2215.31	2117.9	1965.75	2809.12	2784.68	3040.82	2099.65	2878.21	-0.454483	5.52241e-12	5.92703e-11	POMP	13	28659104	28678925	+	1428	protein_coding	proteasome maturation protein [Source:HGNC Symbol;Acc:HGNC:20330]	-
ENSG00000165490	322.117	308.766	275.523	501.781	544.49	504.166	302.135	516.812	-0.772865	5.60017e-12	5.99997e-11	DDIAS	11	82899975	82958277	+	5339	protein_coding	DNA damage induced apoptosis suppressor [Source:HGNC Symbol;Acc:HGNC:26351]	-
ENSG00000260565	411.927	428.841	439.776	728.008	759.952	622.095	426.848	703.351	-0.720883	5.66965e-12	6.0691e-11	ERVK13-1	16	2660349	2673444	-	8966	processed_transcript	endogenous retrovirus group K13 member 1 [Source:HGNC Symbol;Acc:HGNC:27548]	-
ENSG00000174775	686.146	675.853	698.079	1045.24	953.635	1100.93	686.693	1033.27	-0.589665	5.67593e-12	6.07317e-11	HRAS	11	532242	537287	-	1854	protein_coding	HRas proto-oncogene, GTPase [Source:HGNC Symbol;Acc:HGNC:5173]	-
ENSG00000167604	235.9	283.607	276.847	505.183	444.926	465.384	265.451	471.831	-0.829496	5.70762e-12	6.10441e-11	NFKBID	19	35887653	35902303	-	3198	protein_coding	NFKB inhibitor delta [Source:HGNC Symbol;Acc:HGNC:15671]	-
ENSG00000132341	6204.05	5743.04	5330.3	7529.27	7651.64	7665.38	5759.13	7615.43	-0.402786	5.87457e-12	6.27749e-11	RAN	12	130871879	130877678	+	4825	protein_coding	RAN, member RAS oncogene family [Source:HGNC Symbol;Acc:HGNC:9846]	-
ENSG00000182308	14.3696	24.0151	27.8172	100.356	88.674	96.5592	22.0673	95.1965	-2.11496	6.03809e-12	6.43538e-11	DCAF4L1	4	41981696	41986467	+	4772	protein_coding	DDB1 and CUL4 associated factor 4 like 1 [Source:HGNC Symbol;Acc:HGNC:27723]	-
ENSG00000115687	1316.01	1318.54	1476.96	1915.27	1968.72	1854.41	1370.5	1912.8	-0.482103	6.08661e-12	6.48427e-11	PASK	2	241106099	241150264	-	10686	protein_coding	PAS domain containing serine/threonine kinase [Source:HGNC Symbol;Acc:HGNC:17270]	-
ENSG00000128581	494.552	519.184	409.31	748.419	774.731	774.848	474.348	765.999	-0.68872	6.21468e-12	6.61494e-11	IFT22	7	101313367	101321823	-	4132	protein_coding	intraflagellar transport 22 [Source:HGNC Symbol;Acc:HGNC:21895]	-
ENSG00000151881	395.163	389.959	426.53	633.605	661.944	637.132	403.884	644.227	-0.675143	6.24047e-12	6.63951e-11	TMEM267	5	43444252	43483893	-	3158	protein_coding	transmembrane protein 267 [Source:HGNC Symbol;Acc:HGNC:26139]	-
ENSG00000155755	1005.87	937.732	826.568	1319.94	1474.01	1354.2	923.39	1382.72	-0.581439	6.30045e-12	6.69751e-11	TMEM237	2	201620184	201643570	-	7647	protein_coding	transmembrane protein 237 [Source:HGNC Symbol;Acc:HGNC:14432]	-
ENSG00000162385	1330.38	1251.07	1102.09	1749.43	1729.14	1825.13	1227.85	1767.9	-0.524714	6.47555e-12	6.8747e-11	MAGOH	1	53226892	53238610	-	1463	protein_coding	mago homolog, exon junction complex subunit [Source:HGNC Symbol;Acc:HGNC:6815]	-
ENSG00000129187	1383.07	1333.41	1233.23	1774.94	1831.82	1928.02	1316.57	1844.93	-0.486129	6.537e-12	6.93692e-11	DCTD	4	182890060	182917936	-	3466	protein_coding	dCMP deaminase [Source:HGNC Symbol;Acc:HGNC:2710]	-
ENSG00000108671	2624.84	2530.73	2459.83	3250.52	3324.5	3491.17	2538.47	3355.4	-0.402357	6.611e-12	7.01241e-11	PSMD11	17	32444261	32483318	+	7200	protein_coding	proteasome 26S subunit, non-ATPase 11 [Source:HGNC Symbol;Acc:HGNC:9556]	-
ENSG00000141433	126.931	147.521	120.541	265.349	296.358	265.142	131.664	275.616	-1.06314	6.64414e-12	7.04147e-11	ADCYAP1	18	904943	912172	+	3805	protein_coding	adenylate cyclase activating polypeptide 1 [Source:HGNC Symbol;Acc:HGNC:241]	-
ENSG00000164163	1482.46	1181.31	1239.85	1836.18	2034.84	1930.39	1301.21	1933.8	-0.571719	6.81854e-12	7.21693e-11	ABCE1	4	145097932	145129179	+	6265	protein_coding	ATP binding cassette subfamily E member 1 [Source:HGNC Symbol;Acc:HGNC:69]	-
ENSG00000197771	1932.7	1886.9	1707.44	2417.05	2615.11	2578.61	1842.35	2536.92	-0.460928	6.86128e-12	7.25903e-11	MCMBP	10	119829404	119892556	-	6000	protein_coding	minichromosome maintenance complex binding protein [Source:HGNC Symbol;Acc:HGNC:25782]	-
ENSG00000067704	2167.41	1971.53	2026.68	2692.61	2773.79	2778.85	2055.2	2748.41	-0.419449	6.96965e-12	7.36414e-11	IARS2	1	220094102	220148041	+	4165	protein_coding	isoleucyl-tRNA synthetase 2, mitochondrial [Source:HGNC Symbol;Acc:HGNC:29685]	-
ENSG00000145604	1039.4	1049.8	1002.74	1451.76	1461.57	1408.81	1030.65	1440.71	-0.482679	7.24997e-12	7.64713e-11	SKP2	5	36151989	36184319	+	3837	protein_coding	S-phase kinase associated protein 2 [Source:HGNC Symbol;Acc:HGNC:10901]	-
ENSG00000174842	302.958	319.058	324.534	518.791	532.044	519.995	315.516	523.61	-0.731349	7.39083e-12	7.78899e-11	GLMN	1	92246402	92298987	-	2910	protein_coding	glomulin, FKBP associated protein [Source:HGNC Symbol;Acc:HGNC:14373]	-
ENSG00000159259	655.012	623.249	626.549	934.673	928.744	953.72	634.937	939.046	-0.564511	7.45192e-12	7.84663e-11	CHAF1B	21	36385378	36419015	+	5118	protein_coding	chromatin assembly factor 1 subunit B [Source:HGNC Symbol;Acc:HGNC:1911]	-
ENSG00000183431	2750.57	2507.86	2596.27	3425.72	3463.73	3434.98	2618.23	3441.48	-0.394546	7.48304e-12	7.87263e-11	SF3A3	1	37956975	37990921	-	4740	protein_coding	splicing factor 3a subunit 3 [Source:HGNC Symbol;Acc:HGNC:10767]	-
ENSG00000160783	241.887	263.023	267.575	516.239	402.144	504.166	257.495	474.183	-0.8807	7.52805e-12	7.91658e-11	PMF1	1	156212993	156240042	+	2520	protein_coding	polyamine modulated factor 1 [Source:HGNC Symbol;Acc:HGNC:9112]	-
ENSG00000145494	1931.51	1992.11	1968.4	2606.71	2531.88	2797.84	1964	2645.48	-0.429707	7.86757e-12	8.25943e-11	NDUFS6	5	1801400	1816605	+	1451	protein_coding	NADH:ubiquinone oxidoreductase subunit S6 [Source:HGNC Symbol;Acc:HGNC:7713]	-
ENSG00000123374	1556.7	1480.93	1402.78	1979.06	2023.17	2092.64	1480.14	2031.62	-0.456394	8.22971e-12	8.6359e-11	CDK2	12	55966769	55972784	+	3894	protein_coding	cyclin dependent kinase 2 [Source:HGNC Symbol;Acc:HGNC:1771]	-
ENSG00000254510	95.797	97.204	111.269	237.283	229.463	211.322	101.423	226.023	-1.15845	8.3825e-12	8.78119e-11	AP001107.5	11	66409158	66417137	+	1330	processed_transcript	neuronal PAS domain protein 4 [Source:NCBI gene;Acc:266743]	-
ENSG00000153914	2315.89	2300.88	2306.18	3078.72	3160.37	2909.44	2307.65	3049.51	-0.402157	8.71841e-12	9.12137e-11	SREK1	5	66139971	66183615	+	18240	protein_coding	splicing regulatory glutamic acid and lysine rich protein 1 [Source:HGNC Symbol;Acc:HGNC:17882]	-
ENSG00000166557	2463.18	2417.52	2241.27	3054.91	3195.38	3242.65	2373.99	3164.31	-0.414125	9.08038e-12	9.49601e-11	TMED3	15	79311062	79427432	+	19470	protein_coding	transmembrane p24 trafficking protein 3 [Source:HGNC Symbol;Acc:HGNC:28889]	-
ENSG00000130816	3949.23	3997.94	3854.67	4945.52	5069.98	4976.76	3933.95	4997.42	-0.345031	9.35044e-12	9.77009e-11	DNMT1	19	10133345	10231286	-	9796	protein_coding	DNA methyltransferase 1 [Source:HGNC Symbol;Acc:HGNC:2976]	-
ENSG00000065183	757.994	713.592	631.847	1053.74	1126.32	1016.25	701.144	1065.43	-0.602294	9.49523e-12	9.91292e-11	WDR3	1	117929720	117966542	+	10275	protein_coding	WD repeat domain 3 [Source:HGNC Symbol;Acc:HGNC:12755]	-
ENSG00000113387	4096.52	4007.09	3599.01	5042.47	5147.76	5431.85	3900.87	5207.36	-0.416316	9.85117e-12	1.0267e-10	SUB1	5	32531633	32604079	+	9324	protein_coding	SUB1 homolog, transcriptional regulator [Source:HGNC Symbol;Acc:HGNC:19985]	PC4
ENSG00000168234	496.947	569.501	513.955	806.251	834.625	793.843	526.801	811.573	-0.622523	1.02145e-11	1.06321e-10	TTC39C	18	23992773	24135610	+	7188	protein_coding	tetratricopeptide repeat domain 39C [Source:HGNC Symbol;Acc:HGNC:26595]	-
ENSG00000279017	10.7772	11.4358	13.2463	66.3371	66.1166	80.7298	11.8197	71.0612	-2.59267	1.11528e-11	1.1594e-10	AC098476.1	3	45749627	45750651	+	1025	TEC	TEC	-
ENSG00000119121	19.1594	9.14861	10.597	79.9448	62.2274	89.436	12.9683	77.2027	-2.57176	1.12022e-11	1.16404e-10	TRPM6	9	74722495	74888094	-	9193	protein_coding	transient receptor potential cation channel subfamily M member 6 [Source:HGNC Symbol;Acc:HGNC:17995]	-
ENSG00000105676	338.882	410.544	366.922	645.511	581.048	622.095	372.116	616.218	-0.726261	1.12838e-11	1.17202e-10	ARMC6	19	19033575	19060311	+	4052	protein_coding	armadillo repeat containing 6 [Source:HGNC Symbol;Acc:HGNC:25049]	-
ENSG00000145014	451.443	535.194	537.799	808.803	792.621	781.971	508.145	794.465	-0.645196	1.13494e-11	1.17734e-10	TMEM44	3	194587673	194633689	-	4561	protein_coding	transmembrane protein 44 [Source:HGNC Symbol;Acc:HGNC:25120]	-
ENSG00000109534	854.988	814.226	736.493	1120.08	1198.66	1322.54	801.902	1213.76	-0.597217	1.14957e-11	1.1915e-10	GAR1	4	109815510	109824740	+	2046	protein_coding	GAR1 ribonucleoprotein [Source:HGNC Symbol;Acc:HGNC:14264]	-
ENSG00000144815	1361.51	1260.22	1268.99	1719.66	1885.49	1800.59	1296.91	1801.91	-0.474611	1.20099e-11	1.24375e-10	NXPE3	3	101779202	101827392	+	8635	protein_coding	neurexophilin and PC-esterase domain family member 3 [Source:HGNC Symbol;Acc:HGNC:28238]	-
ENSG00000150907	275.416	251.587	243.731	420.986	486.929	449.554	256.912	452.49	-0.816406	1.21795e-11	1.26078e-10	FOXO1	13	40469953	40666597	-	6232	protein_coding	forkhead box O1 [Source:HGNC Symbol;Acc:HGNC:3819]	Fork
ENSG00000083642	1494.43	1301.39	1307.41	1882.1	2165.51	1901.11	1367.74	1982.91	-0.535849	1.2589e-11	1.30151e-10	PDS5B	13	32586427	32778019	+	13212	protein_coding	PDS5 cohesin associated factor B [Source:HGNC Symbol;Acc:HGNC:20418]	-
ENSG00000136104	2651.18	2525.02	2381.68	3290.49	3585.08	3297.26	2519.29	3390.94	-0.428354	1.30099e-11	1.34277e-10	RNASEH2B	13	50909678	51024120	+	26291	protein_coding	ribonuclease H2 subunit B [Source:HGNC Symbol;Acc:HGNC:25671]	-
ENSG00000182504	1087.3	1068.1	1008.04	1451.76	1625.69	1449.18	1054.48	1508.88	-0.516587	1.38157e-11	1.42473e-10	CEP97	3	101723925	101770562	+	9550	protein_coding	centrosomal protein 97 [Source:HGNC Symbol;Acc:HGNC:26244]	-
ENSG00000116679	2606.88	2550.17	2482.35	3372.99	3530.63	3203.87	2546.47	3369.16	-0.403699	1.49265e-11	1.53605e-10	IVNS1ABP	1	185296388	185317329	-	7929	protein_coding	influenza virus NS1A binding protein [Source:HGNC Symbol;Acc:HGNC:16951]	-
novel.38	238.295	227.572	276.847	467.762	442.592	412.355	247.571	440.903	-0.835176	1.5014e-11	1.54376e-10	-	10	37743150	37752175	-	8908	-	-	-
ENSG00000180198	1537.54	1386.01	1311.38	1904.22	2060.5	1996.08	1411.65	1986.94	-0.492703	1.51504e-11	1.55713e-10	RCC1	1	28505943	28539300	+	3888	protein_coding	regulator of chromosome condensation 1 [Source:HGNC Symbol;Acc:HGNC:1913]	-
ENSG00000148297	1379.48	1310.54	1239.85	1791.1	1776.59	1842.54	1309.96	1803.41	-0.460544	1.53178e-11	1.57222e-10	MED22	9	133338323	133348131	-	7224	protein_coding	mediator complex subunit 22 [Source:HGNC Symbol;Acc:HGNC:11477]	-
ENSG00000166483	938.811	956.03	802.724	1312.28	1315.33	1307.51	899.188	1311.71	-0.542966	1.5869e-11	1.62757e-10	WEE1	11	9573681	9593457	+	9239	protein_coding	WEE1 G2 checkpoint kinase [Source:HGNC Symbol;Acc:HGNC:12761]	-
ENSG00000235903	45.5036	57.1788	47.6866	128.422	152.457	149.588	50.123	143.489	-1.51536	1.70726e-11	1.74662e-10	CPB2-AS1	13	46052806	46122670	+	6803	antisense	CPB2 antisense RNA 1 [Source:HGNC Symbol;Acc:HGNC:39898]	-
ENSG00000180263	267.034	259.592	272.873	455.855	500.153	429.768	266.5	461.925	-0.794449	1.71965e-11	1.75857e-10	FGD6	12	95076749	95217482	-	10044	protein_coding	FYVE, RhoGEF and PH domain containing 6 [Source:HGNC Symbol;Acc:HGNC:21740]	-
ENSG00000211696	51.4909	46.8866	49.0112	154.787	161.791	117.929	49.1296	144.836	-1.55994	1.77868e-11	1.81666e-10	TRGV8	7	38330343	38330935	-	468	TR_V_gene	T cell receptor gamma variable 8 [Source:HGNC Symbol;Acc:HGNC:12294]	-
ENSG00000159314	1573.47	1588.43	1630.62	2263.97	2032.5	2352.25	1597.5	2216.24	-0.472372	1.81627e-11	1.85273e-10	ARHGAP27	17	45393902	45434421	-	10426	protein_coding	Rho GTPase activating protein 27 [Source:HGNC Symbol;Acc:HGNC:31813]	-
ENSG00000159063	602.324	631.254	545.746	925.318	853.293	931.559	593.108	903.39	-0.605132	1.81961e-11	1.85537e-10	ALG8	11	78100936	78139660	-	3448	protein_coding	ALG8, alpha-1,3-glucosyltransferase [Source:HGNC Symbol;Acc:HGNC:23161]	-
ENSG00000141569	1135.19	1191.61	1103.41	1577.63	1562.69	1590.06	1143.41	1576.79	-0.462882	1.85812e-11	1.89305e-10	TRIM65	17	75880335	75897003	-	3955	protein_coding	tripartite motif containing 65 [Source:HGNC Symbol;Acc:HGNC:27316]	-
ENSG00000101811	623.878	586.655	535.149	921.916	888.296	848.455	581.894	886.222	-0.605335	1.91175e-11	1.94607e-10	CSTF2	X	100820359	100840932	+	2187	protein_coding	cleavage stimulation factor subunit 2 [Source:HGNC Symbol;Acc:HGNC:2484]	-
ENSG00000116922	598.731	552.347	569.59	836.018	944.301	844.497	573.556	874.939	-0.609779	1.92492e-11	1.95867e-10	C1orf109	1	37681570	37692249	-	4434	protein_coding	chromosome 1 open reading frame 109 [Source:HGNC Symbol;Acc:HGNC:26039]	-
ENSG00000169410	1951.86	1818.29	1578.96	2432.36	2545.88	2610.26	1783.04	2529.5	-0.50365	1.94522e-11	1.9785e-10	PTPN9	15	75463251	75579289	-	8632	protein_coding	protein tyrosine phosphatase, non-receptor type 9 [Source:HGNC Symbol;Acc:HGNC:9661]	-
ENSG00000213719	5624.48	5600.09	5370.04	7021.53	6887.79	7726.32	5531.54	7211.88	-0.382564	1.9687e-11	2.00072e-10	CLIC1	6	31730581	31739763	-	1942	protein_coding	chloride intracellular channel 1 [Source:HGNC Symbol;Acc:HGNC:2062]	-
ENSG00000117724	2412.89	2544.46	2491.62	3162.07	3903.99	3415.98	2482.99	3494.01	-0.493027	2.00202e-11	2.0332e-10	CENPF	1	214603195	214664588	+	11690	protein_coding	centromere protein F [Source:HGNC Symbol;Acc:HGNC:1857]	-
ENSG00000139687	2688.3	2454.11	2239.94	3225.01	3762.42	3468.22	2460.79	3485.22	-0.501798	2.05306e-11	2.083e-10	RB1	13	48303726	48599436	+	6452	protein_coding	RB transcriptional corepressor 1 [Source:HGNC Symbol;Acc:HGNC:9884]	-
ENSG00000142731	773.561	704.443	703.377	1020.57	1097.54	1074.02	727.127	1064.04	-0.549277	2.17133e-11	2.20026e-10	PLK4	4	127880861	127899195	+	4482	protein_coding	polo like kinase 4 [Source:HGNC Symbol;Acc:HGNC:11397]	-
ENSG00000198018	287.391	268.74	250.355	466.061	539.045	431.351	268.829	478.819	-0.831922	2.2341e-11	2.26199e-10	ENTPD7	10	99659506	99706240	+	3657	protein_coding	ectonucleoside triphosphate diphosphohydrolase 7 [Source:HGNC Symbol;Acc:HGNC:19745]	-
novel.171	647.827	746.755	698.079	1160.9	1145.76	952.137	697.554	1086.27	-0.638392	2.24076e-11	2.2678e-10	-	2	98733235	98753081	-	19847	-	-	-
ENSG00000070010	2305.12	2336.33	2163.12	2960.51	2928.58	3169.83	2268.19	3019.64	-0.412333	2.38395e-11	2.41072e-10	UFD1	22	19449910	19479215	-	8736	protein_coding	ubiquitin recognition factor in ER associated degradation 1 [Source:HGNC Symbol;Acc:HGNC:12520]	-
ENSG00000117461	2167.41	2131.63	1867.72	2731.73	2874.13	2812.09	2055.59	2805.98	-0.448132	2.45766e-11	2.48321e-10	PIK3R3	1	46040140	46133036	-	7410	protein_coding	phosphoinositide-3-kinase regulatory subunit 3 [Source:HGNC Symbol;Acc:HGNC:8981]	-
ENSG00000166801	2918.22	3121.96	2985.71	3852.66	3954.55	3834.67	3008.63	3880.62	-0.367012	2.55282e-11	2.57618e-10	FAM111A	11	59142748	59155039	+	7221	protein_coding	family with sequence similarity 111 member A [Source:HGNC Symbol;Acc:HGNC:24725]	-
ENSG00000181610	1353.13	1236.21	1238.53	1700.1	1758.7	1854.41	1275.96	1771.07	-0.473036	2.63748e-11	2.65832e-10	MRPS23	17	57834781	57850056	-	6379	protein_coding	mitochondrial ribosomal protein S23 [Source:HGNC Symbol;Acc:HGNC:14509]	-
ENSG00000111331	429.889	376.237	390.765	622.549	713.281	614.18	398.964	650.003	-0.704664	2.81463e-11	2.82988e-10	OAS3	12	112938352	112973249	+	8251	protein_coding	2'-5'-oligoadenylate synthetase 3 [Source:HGNC Symbol;Acc:HGNC:8088]	-
ENSG00000197580	71.8478	112.07	76.8284	221.124	221.685	193.118	86.9155	211.976	-1.28073	2.83482e-11	2.84901e-10	BCO2	11	112175467	112224699	+	6789	protein_coding	beta-carotene oxygenase 2 [Source:HGNC Symbol;Acc:HGNC:18503]	-
ENSG00000030066	1548.32	1525.53	1291.51	2055.6	2272.08	1988.96	1455.12	2105.55	-0.53204	2.90109e-11	2.91203e-10	NUP160	11	47778087	47848555	-	8576	protein_coding	nucleoporin 160 [Source:HGNC Symbol;Acc:HGNC:18017]	-
ENSG00000143727	3992.34	3756.65	3466.55	4927.66	4811.73	5108.14	3738.51	4949.18	-0.404278	3.06216e-11	3.06491e-10	ACP1	2	264140	278283	+	4160	protein_coding	acid phosphatase 1 [Source:HGNC Symbol;Acc:HGNC:122]	-
ENSG00000197540	147.288	138.373	144.384	263.648	280.801	311.839	143.348	285.429	-0.994645	3.07046e-11	3.07197e-10	GZMM	19	544034	549924	+	945	protein_coding	granzyme M [Source:HGNC Symbol;Acc:HGNC:4712]	-
ENSG00000258701	59.8731	30.8766	35.7649	134.375	143.901	126.635	42.1715	134.97	-1.6777	3.12049e-11	3.11947e-10	LINC00638	14	104821201	104823718	+	2518	lincRNA	long intergenic non-protein coding RNA 638 [Source:HGNC Symbol;Acc:HGNC:28325]	-
ENSG00000106399	1282.48	1184.74	1019.96	1635.47	1678.58	1827.5	1162.4	1713.85	-0.55902	3.13021e-11	3.12791e-10	RPA3	7	7636518	7718607	-	3232	protein_coding	replication protein A3 [Source:HGNC Symbol;Acc:HGNC:10291]	-
ENSG00000260193	136.511	160.101	180.149	325.732	280.023	367.242	158.92	324.332	-1.03141	3.17823e-11	3.17072e-10	AL138781.1	9	136107808	136109424	-	1334	lincRNA	uncharacterized LOC105376323 [Source:NCBI gene;Acc:105376323]	-
ENSG00000175820	14.3696	28.5894	22.5187	79.0943	109.676	93.3933	21.8259	94.0545	-2.10556	3.1836e-11	3.1735e-10	CCDC168	13	102729369	102759070	-	21466	protein_coding	coiled-coil domain containing 168 [Source:HGNC Symbol;Acc:HGNC:26851]	-
ENSG00000186854	16.7645	9.14861	17.2202	63.7857	77.7842	87.853	14.3777	76.4743	-2.42354	3.23034e-11	3.21746e-10	TRABD2A	2	84821650	84907008	-	8771	protein_coding	TraB domain containing 2A [Source:HGNC Symbol;Acc:HGNC:27013]	-
ENSG00000248213	79.0325	81.1939	98.0224	195.61	198.35	198.659	86.083	197.539	-1.20238	3.23455e-11	3.22035e-10	CICP16	4	118635970	118638782	-	2813	processed_pseudogene	capicua transcriptional repressor pseudogene 16 [Source:HGNC Symbol;Acc:HGNC:38550]	-
ENSG00000115091	5339.49	4931.1	4674.61	6256.1	6711.22	6715.61	4981.73	6560.98	-0.397088	3.30557e-11	3.28705e-10	ACTR3	2	113889960	113962596	+	12049	protein_coding	ARP3 actin related protein 3 homolog [Source:HGNC Symbol;Acc:HGNC:170]	-
ENSG00000226979	17.9619	28.5894	33.1157	113.113	92.5632	98.1421	26.5557	101.273	-1.93612	3.31536e-11	3.29545e-10	LTA	6	31572054	31574324	+	1737	protein_coding	lymphotoxin alpha [Source:HGNC Symbol;Acc:HGNC:6709]	-
ENSG00000136928	11.9746	11.4358	6.62314	73.141	64.5609	59.3602	10.0112	65.6873	-2.69982	3.39458e-11	3.37009e-10	GABBR2	9	98288082	98709197	-	7632	protein_coding	gamma-aminobutyric acid type B receptor subunit 2 [Source:HGNC Symbol;Acc:HGNC:4507]	-
ENSG00000108592	2543.41	2518.15	2412.15	3161.22	3224.93	3425.48	2491.24	3270.54	-0.392443	3.42094e-11	3.39488e-10	FTSJ3	17	63819433	63830012	-	5212	protein_coding	FtsJ RNA methyltransferase homolog 3 [Source:HGNC Symbol;Acc:HGNC:17136]	-
ENSG00000125375	493.355	467.723	474.217	736.512	782.509	696.493	478.431	738.505	-0.626428	3.44766e-11	3.41862e-10	ATP5S	14	50312326	50335558	+	11297	protein_coding	ATP synthase, H+ transporting, mitochondrial Fo complex subunit s (factor B) [Source:HGNC Symbol;Acc:HGNC:18799]	-
ENSG00000072958	1886	1848.02	1647.84	2377.93	2428.42	2549.32	1793.95	2451.89	-0.449949	3.69037e-11	3.6519e-10	AP1M1	19	16197578	16245907	+	14371	protein_coding	adaptor related protein complex 1 subunit mu 1 [Source:HGNC Symbol;Acc:HGNC:13667]	-
ENSG00000170035	922.046	926.297	884.851	1291.02	1239.1	1307.51	911.065	1279.21	-0.488972	3.70299e-11	3.66291e-10	UBE2E3	2	180967248	181076585	+	2973	protein_coding	ubiquitin conjugating enzyme E2 E3 [Source:HGNC Symbol;Acc:HGNC:12479]	-
ENSG00000141030	2245.24	2137.34	2107.48	2756.39	2886.57	2871.45	2163.36	2838.14	-0.391596	3.80656e-11	3.76384e-10	COPS3	17	17246820	17281293	-	2788	protein_coding	COP9 signalosome subunit 3 [Source:HGNC Symbol;Acc:HGNC:2239]	-
ENSG00000254389	176.027	164.675	188.097	354.649	339.139	304.716	176.266	332.834	-0.918627	3.85496e-11	3.80862e-10	RHPN1-AS1	8	143366631	143368548	-	1918	antisense	RHPN1 antisense RNA 1 (head to head) [Source:HGNC Symbol;Acc:HGNC:28457]	-
ENSG00000167083	73.0452	40.0252	46.362	152.235	164.903	144.839	53.1441	153.992	-1.53469	3.89098e-11	3.84265e-10	GNGT2	17	49202791	49210574	-	1689	protein_coding	G protein subunit gamma transducin 2 [Source:HGNC Symbol;Acc:HGNC:4412]	-
ENSG00000187676	186.804	193.264	209.291	335.938	369.475	368.033	196.453	357.815	-0.867078	3.93773e-11	3.88726e-10	B3GLCT	13	31199936	31332276	+	4566	protein_coding	beta 3-glucosyltransferase [Source:HGNC Symbol;Acc:HGNC:20207]	-
ENSG00000139291	1007.07	858.826	921.941	1293.57	1369.78	1336.79	929.277	1333.38	-0.521434	4.13699e-11	4.08231e-10	TMEM19	12	71686087	71705046	+	6488	protein_coding	transmembrane protein 19 [Source:HGNC Symbol;Acc:HGNC:25605]	-
ENSG00000196557	1492.04	1564.41	1679.63	2294.58	2023.17	2405.27	1578.69	2241.01	-0.505858	4.17542e-11	4.11693e-10	CACNA1H	16	1153121	1221772	+	8606	protein_coding	calcium voltage-gated channel subunit alpha1 H [Source:HGNC Symbol;Acc:HGNC:1395]	-
ENSG00000225528	11.9746	12.5793	17.2202	84.1971	84.007	57.7772	13.9247	75.3271	-2.44365	4.25985e-11	4.19679e-10	Z82206.1	22	39960397	39964718	+	1322	protein_coding	novel protein similar to translation machinery associated 7 homolog (S. cerevisiae) TMA7	-
ENSG00000142528	643.037	514.609	535.149	824.111	921.743	918.104	564.265	887.986	-0.654385	4.29094e-11	4.22402e-10	ZNF473	19	50025714	50053414	+	6898	protein_coding	zinc finger protein 473 [Source:HGNC Symbol;Acc:HGNC:23239]	zf-C2H2
ENSG00000107742	2300.33	2303.16	2122.05	3006.43	2857.01	3255.31	2241.85	3039.59	-0.43865	4.45385e-11	4.37736e-10	SPOCK2	10	72059035	72089032	-	6569	protein_coding	SPARC (osteonectin), cwcv and kazal like domains proteoglycan 2 [Source:HGNC Symbol;Acc:HGNC:13564]	-
ENSG00000057935	1075.32	1014.35	1112.69	1461.97	1458.45	1520.41	1067.45	1480.28	-0.472649	4.46144e-11	4.38306e-10	MTA3	2	42494569	42756947	+	10580	protein_coding	metastasis associated 1 family member 3 [Source:HGNC Symbol;Acc:HGNC:23784]	zf-GATA
ENSG00000179195	4144.42	3991.08	3814.93	4921.71	5236.43	5295.72	3983.48	5151.29	-0.370747	4.48303e-11	4.4025e-10	ZNF664	12	123971845	124015439	+	6340	protein_coding	zinc finger protein 664 [Source:HGNC Symbol;Acc:HGNC:25406]	zf-C2H2
ENSG00000171262	971.142	871.405	863.657	1229.79	1316.89	1333.63	902.068	1293.43	-0.519803	4.59587e-11	4.5097e-10	FAM98B	15	38454127	38487710	+	6851	protein_coding	family with sequence similarity 98 member B [Source:HGNC Symbol;Acc:HGNC:26773]	-
ENSG00000151233	793.918	713.592	744.441	1057.99	1121.65	1074.81	750.65	1084.82	-0.531653	4.6144e-11	4.52607e-10	GXYLT1	12	42081845	42144879	-	7497	protein_coding	glucoside xylosyltransferase 1 [Source:HGNC Symbol;Acc:HGNC:27482]	-
ENSG00000136783	511.317	441.42	478.19	691.437	766.953	779.597	476.976	745.996	-0.646319	4.68208e-11	4.59061e-10	NIPSNAP3A	9	104747688	104760122	+	2585	protein_coding	nipsnap homolog 3A [Source:HGNC Symbol;Acc:HGNC:23619]	-
ENSG00000180329	616.693	566.07	528.526	855.579	855.627	860.327	570.43	857.177	-0.586394	4.784e-11	4.68678e-10	CCDC43	17	44673069	44689779	-	2855	protein_coding	coiled-coil domain containing 43 [Source:HGNC Symbol;Acc:HGNC:26472]	-
ENSG00000136231	911.269	914.861	853.06	1208.53	1394.67	1270.31	893.063	1291.17	-0.531525	4.84754e-11	4.74524e-10	IGF2BP3	7	23310209	23470467	-	8511	protein_coding	insulin like growth factor 2 mRNA binding protein 3 [Source:HGNC Symbol;Acc:HGNC:28868]	-
ENSG00000153037	420.309	393.39	385.467	601.287	631.608	658.502	399.722	630.466	-0.657224	5.18168e-11	5.06424e-10	SRP19	5	112861188	112898371	+	10517	protein_coding	signal recognition particle 19 [Source:HGNC Symbol;Acc:HGNC:11300]	-
ENSG00000228314	114.956	172.68	198.694	398.023	294.024	380.697	162.11	357.581	-1.14364	5.27804e-11	5.15635e-10	CYP4F29P	21	13843133	13848364	-	1717	transcribed_unprocessed_pseudogene	cytochrome P450 family 4 subfamily F member 29, pseudogene [Source:HGNC Symbol;Acc:HGNC:2647]	-
ENSG00000101977	17.9619	24.0151	27.8172	91.8514	99.5638	83.8957	23.2647	91.7703	-1.98524	5.3252e-11	5.19827e-10	MCF2	X	139581770	139708227	-	4996	protein_coding	MCF.2 cell line derived transforming sequence [Source:HGNC Symbol;Acc:HGNC:6940]	-
ENSG00000147536	432.284	468.866	462.295	688.035	777.842	675.123	454.482	713.667	-0.651436	5.40603e-11	5.27508e-10	GINS4	8	41529206	41545046	+	5475	protein_coding	GINS complex subunit 4 [Source:HGNC Symbol;Acc:HGNC:28226]	-
ENSG00000111670	1136.39	1095.55	969.627	1473.02	1546.35	1511.71	1067.19	1510.36	-0.499932	5.48221e-11	5.34728e-10	GNPTAB	12	101745497	101830938	-	9755	protein_coding	N-acetylglucosamine-1-phosphate transferase subunits alpha and beta [Source:HGNC Symbol;Acc:HGNC:29670]	-
ENSG00000131467	2659.56	2671.39	2658.53	3305.8	3556.3	3463.47	2663.16	3441.85	-0.370195	5.62349e-11	5.48073e-10	PSME3	17	42824385	42843758	+	5152	protein_coding	proteasome activator subunit 3 [Source:HGNC Symbol;Acc:HGNC:9570]	-
ENSG00000135127	996.289	978.901	1026.59	1365.86	1356.56	1450.76	1000.59	1391.06	-0.475921	5.70543e-11	5.55837e-10	BICDL1	12	119989869	120094494	+	5484	protein_coding	BICD family like cargo adaptor 1 [Source:HGNC Symbol;Acc:HGNC:28095]	-
ENSG00000123545	365.226	335.068	360.299	574.071	539.045	595.185	353.531	569.434	-0.688344	5.76498e-11	5.60523e-10	NDUFAF4	6	96889313	96897881	-	2540	protein_coding	NADH:ubiquinone oxidoreductase complex assembly factor 4 [Source:HGNC Symbol;Acc:HGNC:21034]	-
ENSG00000167799	219.136	232.146	307.314	459.257	429.369	498.625	252.865	462.417	-0.874922	5.94775e-11	5.77377e-10	NUDT8	11	67627938	67629930	-	1475	protein_coding	nudix hydrolase 8 [Source:HGNC Symbol;Acc:HGNC:8055]	-
ENSG00000158485	39.5163	19.4408	39.7388	140.329	105.787	106.848	32.8986	117.654	-1.84709	5.97552e-11	5.79843e-10	CD1B	1	158327951	158331531	-	1395	protein_coding	CD1b molecule [Source:HGNC Symbol;Acc:HGNC:1635]	-
ENSG00000134057	2482.34	2440.39	2288.96	3068.52	3301.16	3123.93	2403.9	3164.54	-0.39627	6.19484e-11	5.99937e-10	CCNB1	5	69167010	69178245	+	2558	protein_coding	cyclin B1 [Source:HGNC Symbol;Acc:HGNC:1579]	-
ENSG00000188177	711.293	609.526	578.862	927.87	1025.97	948.971	633.227	967.605	-0.611016	6.23665e-11	6.0327e-10	ZC3H6	2	112275594	112340063	+	11803	protein_coding	zinc finger CCCH-type containing 6 [Source:HGNC Symbol;Acc:HGNC:24762]	-
ENSG00000174013	1001.08	940.02	891.474	1320.79	1295.11	1392.99	944.191	1336.29	-0.500362	6.33489e-11	6.12531e-10	FBXO45	3	196568611	196589059	+	5976	protein_coding	F-box protein 45 [Source:HGNC Symbol;Acc:HGNC:29148]	-
ENSG00000091651	1008.26	944.594	990.821	1326.74	1387.67	1371.62	981.226	1362.01	-0.473652	6.37774e-11	6.16431e-10	ORC6	16	46689643	46698394	+	4309	protein_coding	origin recognition complex subunit 6 [Source:HGNC Symbol;Acc:HGNC:17151]	-
ENSG00000119185	846.606	959.46	855.709	1260.41	1241.44	1290.89	887.259	1264.24	-0.509825	6.54415e-11	6.31518e-10	ITGB1BP1	2	9403475	9423547	-	6678	protein_coding	integrin subunit beta 1 binding protein 1 [Source:HGNC Symbol;Acc:HGNC:23927]	-
ENSG00000136897	419.112	401.395	435.802	636.156	634.719	689.369	418.77	653.415	-0.643059	6.68759e-11	6.44853e-10	MRPL50	9	101387633	101398614	-	3332	protein_coding	mitochondrial ribosomal protein L50 [Source:HGNC Symbol;Acc:HGNC:16654]	-
ENSG00000145936	51.4909	14.8665	37.0896	113.964	129.122	149.588	34.4823	130.891	-1.93243	6.73888e-11	6.49542e-10	KCNMB1	5	170374671	170389677	-	6079	protein_coding	potassium calcium-activated channel subfamily M regulatory beta subunit 1 [Source:HGNC Symbol;Acc:HGNC:6285]	-
ENSG00000143458	1071.73	1245.35	1147.13	1598.9	1586.02	1659.71	1154.74	1614.88	-0.48338	6.80465e-11	6.55366e-10	GABPB2	1	151070578	151125542	+	9189	protein_coding	GA binding protein transcription factor subunit beta 2 [Source:HGNC Symbol;Acc:HGNC:28441]	-
ENSG00000078124	657.407	569.501	578.862	858.131	1013.53	907.023	601.923	926.227	-0.622071	6.92194e-11	6.664e-10	ACER3	11	76860867	77026797	+	8442	protein_coding	alkaline ceramidase 3 [Source:HGNC Symbol;Acc:HGNC:16066]	-
ENSG00000228716	1817.75	1702.78	1641.21	2224.85	2324.97	2506.58	1720.58	2352.13	-0.45086	6.9406e-11	6.67933e-10	DHFR	5	80626228	80654983	-	4409	protein_coding	dihydrofolate reductase [Source:HGNC Symbol;Acc:HGNC:2861]	-
ENSG00000108352	329.302	373.949	389.44	737.363	551.49	603.891	364.231	630.915	-0.792479	7.08346e-11	6.8088e-10	RAPGEFL1	17	40177010	40195656	+	5711	protein_coding	Rap guanine nucleotide exchange factor like 1 [Source:HGNC Symbol;Acc:HGNC:17428]	-
ENSG00000210191	0	1.14358	1.32463	87.5991	66.1166	147.213	0.822735	100.31	-6.94904	7.19835e-11	6.9138e-10	MT-TL2	MT	12266	12336	+	71	Mt_tRNA	mitochondrially encoded tRNA leucine 2 (CUN) [Source:HGNC Symbol;Acc:HGNC:7491]	-
ENSG00000116030	2791.29	2599.35	2353.86	3422.32	3484.73	3500.67	2581.5	3469.24	-0.425783	7.55335e-11	7.24625e-10	SUMO1	2	202206180	202238608	-	2164	protein_coding	small ubiquitin-like modifier 1 [Source:HGNC Symbol;Acc:HGNC:12502]	-
ENSG00000173918	85.0198	74.3324	84.7762	207.516	168.014	197.076	81.3761	190.869	-1.23097	7.77745e-11	7.45539e-10	C1QTNF1	17	79022814	79049788	+	4854	protein_coding	C1q and TNF related 1 [Source:HGNC Symbol;Acc:HGNC:14324]	-
ENSG00000167196	1259.73	1128.71	1196.14	1597.19	1755.59	1632.8	1194.86	1661.86	-0.476514	7.95734e-11	7.61889e-10	FBXO22	15	75903859	75942510	+	11837	protein_coding	F-box protein 22 [Source:HGNC Symbol;Acc:HGNC:13593]	-
ENSG00000047365	560.413	497.456	478.19	750.971	861.071	776.431	512.02	796.158	-0.636465	8.36867e-11	7.99481e-10	ARAP2	4	35948221	36244509	-	12428	protein_coding	ArfGAP with RhoGAP domain, ankyrin repeat and PH domain 2 [Source:HGNC Symbol;Acc:HGNC:16924]	-
novel.55	373.608	321.345	336.455	628.502	521.932	565.9	343.803	572.111	-0.734124	8.36955e-11	7.99481e-10	-	12	31263776	31277657	+	13882	-	PF08333:Protein of unknown function (DUF1725)|PF00078:Reverse transcriptase (RNA-dependent DNA polymerase)	RVT_1
ENSG00000123737	1665.67	1575.85	1553.79	2180.62	2042.61	2260.44	1598.44	2161.22	-0.434856	8.92206e-11	8.506e-10	EXOSC9	4	121801317	121817021	+	4711	protein_coding	exosome component 9 [Source:HGNC Symbol;Acc:HGNC:9137]	-
ENSG00000115211	1011.86	1034.94	1005.39	1416.04	1349.56	1455.51	1017.39	1407.04	-0.467405	9.01306e-11	8.58607e-10	EIF2B4	2	27364352	27370486	-	5341	protein_coding	eukaryotic translation initiation factor 2B subunit delta [Source:HGNC Symbol;Acc:HGNC:3260]	-
novel.336	338.882	369.375	355	575.772	624.607	530.284	354.419	576.888	-0.70267	9.03629e-11	8.60485e-10	-	GL000205.2	110777	140746	-	13029	-	PF00078:Reverse transcriptase (RNA-dependent DNA polymerase)	RVT_1
ENSG00000272711	25.1467	24.0151	27.8172	99.5057	84.7848	98.1421	25.6597	94.1442	-1.87805	9.61487e-11	9.14159e-10	AC019069.1	2	74832655	74833987	-	1333	lincRNA	novel transcript	-
ENSG00000174837	39.5163	38.8816	27.8172	120.768	100.342	122.678	35.405	114.596	-1.68709	9.65831e-11	9.17933e-10	ADGRE1	19	6887566	6940459	+	3707	protein_coding	adhesion G protein-coupled receptor E1 [Source:HGNC Symbol;Acc:HGNC:3336]	-
ENSG00000180998	73.0452	98.3475	63.5821	217.722	177.348	184.412	78.325	193.161	-1.29471	9.78703e-11	9.29085e-10	GPR137C	14	52553148	52637713	+	6193	protein_coding	G protein-coupled receptor 137C [Source:HGNC Symbol;Acc:HGNC:25445]	-
ENSG00000152128	28.7391	49.1738	41.0634	119.917	111.231	146.422	39.6588	125.857	-1.66435	9.93106e-11	9.42028e-10	TMEM163	2	134455759	134719000	-	6804	protein_coding	transmembrane protein 163 [Source:HGNC Symbol;Acc:HGNC:25380]	-
ENSG00000104731	2339.84	2480.42	2556.53	3236.91	3102.81	3317.84	2458.93	3219.19	-0.38894	9.99576e-11	9.47797e-10	KLHDC4	16	87696485	87765992	-	11177	protein_coding	kelch domain containing 4 [Source:HGNC Symbol;Acc:HGNC:25272]	-
ENSG00000168806	471.8	475.728	445.075	686.334	692.28	768.516	464.201	715.71	-0.623945	1.01108e-10	9.58336e-10	LCMT2	15	43323649	43330605	-	6957	protein_coding	leucine carboxyl methyltransferase 2 [Source:HGNC Symbol;Acc:HGNC:17558]	-
ENSG00000186654	700.516	723.884	639.795	953.384	1016.64	1082.73	688.065	1017.58	-0.563523	1.04263e-10	9.87473e-10	PRR5	22	44668547	44737681	+	5247	protein_coding	proline rich 5 [Source:HGNC Symbol;Acc:HGNC:31682]	-
ENSG00000196262	14409.1	14220.4	13474.1	16864.9	17664.8	17796.2	14034.5	17442	-0.313504	1.04647e-10	9.90122e-10	PPIA	7	44796680	44824564	+	4432	protein_coding	peptidylprolyl isomerase A [Source:HGNC Symbol;Acc:HGNC:9253]	-
ENSG00000181938	320.92	313.34	258.302	498.379	512.598	488.336	297.521	499.771	-0.745466	1.04664e-10	9.90122e-10	GINS3	16	58295080	58406144	+	5105	protein_coding	GINS complex subunit 3 [Source:HGNC Symbol;Acc:HGNC:25851]	-
ENSG00000163029	1318.41	1289.95	1276.94	1711.16	1723.7	1782.39	1295.1	1739.08	-0.425171	1.0541e-10	9.96408e-10	SMC6	2	17663812	17800242	-	9824	protein_coding	structural maintenance of chromosomes 6 [Source:HGNC Symbol;Acc:HGNC:20466]	-
ENSG00000105968	5496.35	5353.08	5264.07	6514.65	6771.9	6925.35	5371.17	6737.3	-0.326905	1.11173e-10	1.04927e-09	H2AFV	7	44826791	44848083	-	4749	protein_coding	H2A histone family member V [Source:HGNC Symbol;Acc:HGNC:20664]	-
ENSG00000129317	1275.3	1160.73	1091.49	1592.94	1884.71	1640.72	1175.84	1706.12	-0.536706	1.19701e-10	1.12715e-09	PUS7L	12	43718993	43758817	-	14037	protein_coding	pseudouridylate synthase 7 like [Source:HGNC Symbol;Acc:HGNC:25276]	-
ENSG00000163507	841.816	743.324	639.795	1093.71	1324.67	1106.47	741.645	1174.95	-0.662746	1.19956e-10	1.12912e-09	CIP2A	3	108549869	108589644	-	4579	protein_coding	cell proliferation regulating inhibitor of protein phosphatase 2A [Source:HGNC Symbol;Acc:HGNC:29302]	-
ENSG00000123643	261.047	259.592	246.381	432.892	469.039	407.606	255.673	436.513	-0.771058	1.22976e-10	1.15577e-09	SLC36A1	5	151437046	151492381	+	6980	protein_coding	solute carrier family 36 member 1 [Source:HGNC Symbol;Acc:HGNC:18761]	-
ENSG00000100281	1005.87	919.435	838.489	1326.74	1355.78	1281.39	921.264	1321.3	-0.519136	1.24755e-10	1.17204e-09	HMGXB4	22	35257452	35295807	+	6006	protein_coding	HMG-box containing 4 [Source:HGNC Symbol;Acc:HGNC:5003]	HMG
ENSG00000094880	1199.86	1156.16	1053.08	1533.41	1603.91	1581.35	1136.36	1572.89	-0.468102	1.29921e-10	1.21963e-09	CDC23	5	138187648	138213343	-	4618	protein_coding	cell division cycle 23 [Source:HGNC Symbol;Acc:HGNC:1724]	-
ENSG00000139626	202.371	176.111	165.578	350.396	304.136	375.948	181.353	343.493	-0.919741	1.33684e-10	1.254e-09	ITGB7	12	53191318	53207307	-	4481	protein_coding	integrin subunit beta 7 [Source:HGNC Symbol;Acc:HGNC:6162]	-
ENSG00000128039	447.851	452.856	362.948	637.857	698.502	689.369	421.218	675.243	-0.678471	1.36556e-10	1.27995e-09	SRD5A3	4	55346109	55373096	+	4420	protein_coding	steroid 5 alpha-reductase 3 [Source:HGNC Symbol;Acc:HGNC:25812]	-
ENSG00000101365	2603.28	2834.93	2548.58	3428.27	3430.28	3613.85	2662.26	3490.8	-0.39037	1.39136e-10	1.30364e-09	IDH3B	20	2658395	2664219	-	2567	protein_coding	isocitrate dehydrogenase 3 (NAD(+)) beta [Source:HGNC Symbol;Acc:HGNC:5385]	-
novel.317	130.523	146.378	120.541	279.807	236.464	295.218	132.481	270.496	-1.02654	1.43714e-10	1.34499e-09	-	9	92670293	92675575	+	3091	-	-	-
ENSG00000093000	4306.08	4007.09	3706.31	5205.77	5468.23	5139.8	4006.49	5271.27	-0.39545	1.48981e-10	1.39322e-09	NUP50	22	45163841	45188015	+	8318	protein_coding	nucleoporin 50 [Source:HGNC Symbol;Acc:HGNC:8065]	-
ENSG00000160588	261.047	260.735	259.627	434.593	437.925	429.768	260.47	434.095	-0.736827	1.53935e-10	1.43845e-09	MPZL3	11	118226690	118252350	-	3968	protein_coding	myelin protein zero like 3 [Source:HGNC Symbol;Acc:HGNC:27279]	-
ENSG00000115652	692.133	743.324	593.433	1032.48	988.638	1012.29	676.297	1011.13	-0.577807	1.66451e-10	1.55185e-09	UXS1	2	106093303	106194339	-	7023	protein_coding	UDP-glucuronate decarboxylase 1 [Source:HGNC Symbol;Acc:HGNC:17729]	-
ENSG00000089220	1773.44	1821.72	1739.24	2278.43	2317.97	2522.41	1778.13	2372.94	-0.416111	1.69996e-10	1.5837e-09	PEBP1	12	118135858	118145584	+	1780	protein_coding	phosphatidylethanolamine binding protein 1 [Source:HGNC Symbol;Acc:HGNC:8630]	-
ENSG00000179818	1502.82	1599.86	1646.51	2369.43	2128.18	2049.11	1583.06	2182.24	-0.463098	1.70146e-10	1.58449e-09	PCBP1-AS1	2	69962263	70103220	-	19619	processed_transcript	PCBP1 antisense RNA 1 [Source:HGNC Symbol;Acc:HGNC:42948]	-
ENSG00000134955	197.581	189.834	221.213	367.406	349.251	362.493	202.876	359.717	-0.828548	1.72804e-10	1.6068e-09	SLC37A2	11	125063067	125090312	+	6371	protein_coding	solute carrier family 37 member 2 [Source:HGNC Symbol;Acc:HGNC:20644]	-
ENSG00000238098	81.4275	122.363	82.1269	227.077	222.463	204.199	95.3057	217.913	-1.18728	1.75954e-10	1.63423e-09	ABCA17P	16	2339150	2426699	+	6574	transcribed_unitary_pseudogene	ATP binding cassette subfamily A member 17, pseudogene [Source:HGNC Symbol;Acc:HGNC:32972]	-
ENSG00000138031	579.572	609.526	623.9	933.823	887.518	844.497	604.332	888.613	-0.556351	1.78241e-10	1.65484e-09	ADCY3	2	24819169	24919839	-	6058	protein_coding	adenylate cyclase 3 [Source:HGNC Symbol;Acc:HGNC:234]	-
ENSG00000168487	749.612	734.176	751.064	1159.2	1005.75	1069.27	744.95	1078.07	-0.532937	1.84772e-10	1.71418e-09	BMP1	8	22164736	22212326	+	7471	protein_coding	bone morphogenetic protein 1 [Source:HGNC Symbol;Acc:HGNC:1067]	-
ENSG00000144401	524.489	539.768	480.84	767.13	787.176	758.227	515.032	770.844	-0.580314	1.9212e-10	1.781e-09	METTL21A	2	207580631	207625928	-	6798	protein_coding	methyltransferase like 21A [Source:HGNC Symbol;Acc:HGNC:30476]	-
ENSG00000101246	1310.02	1261.36	1367.02	1826.82	1684.03	1933.56	1312.8	1814.8	-0.467714	1.92514e-10	1.78398e-09	ARFRP1	20	63698642	63708025	-	7627	protein_coding	ADP ribosylation factor related protein 1 [Source:HGNC Symbol;Acc:HGNC:662]	-
ENSG00000247121	40.7137	52.6045	54.3097	132.674	129.122	141.673	49.2093	134.49	-1.45237	1.93488e-10	1.79233e-09	AC009126.1	5	96814028	96935809	-	2536	antisense	novel transcript, antisense to LNPEP and ERAP2	-
ENSG00000137038	1155.55	1148.15	1145.8	1507.89	1565.02	1588.48	1149.83	1553.8	-0.434514	1.97786e-10	1.83097e-09	DMAC1	9	7796490	7888380	-	3000	protein_coding	distal membrane arm assembly complex 1 [Source:HGNC Symbol;Acc:HGNC:30536]	-
ENSG00000058804	975.932	909.143	790.803	1312.28	1516.79	1234.69	891.959	1354.59	-0.601805	1.97809e-10	1.83097e-09	NDC1	1	53765460	53838860	-	5135	protein_coding	NDC1 transmembrane nucleoporin [Source:HGNC Symbol;Acc:HGNC:25525]	-
ENSG00000133250	124.536	204.7	169.552	343.592	326.694	328.46	166.263	332.915	-1.00002	2.18204e-10	2.00987e-09	ZNF414	19	8509678	8514164	-	2758	protein_coding	zinc finger protein 414 [Source:HGNC Symbol;Acc:HGNC:20630]	-
ENSG00000153563	51.4909	70.9017	64.9067	162.441	141.567	172.54	62.4331	158.849	-1.34641	2.20605e-10	2.03046e-09	CD8A	2	86784610	86808396	-	3634	protein_coding	CD8a molecule [Source:HGNC Symbol;Acc:HGNC:1706]	-
ENSG00000111716	628.668	572.932	506.008	821.56	892.963	884.862	569.202	866.462	-0.604843	2.21341e-10	2.03647e-09	LDHB	12	21635342	21757857	-	2983	protein_coding	lactate dehydrogenase B [Source:HGNC Symbol;Acc:HGNC:6541]	-
ENSG00000198890	681.356	643.833	541.773	908.309	943.523	966.384	622.321	939.405	-0.592232	2.33295e-10	2.13922e-09	PRMT6	1	107056679	107067636	+	4335	protein_coding	protein arginine methyltransferase 6 [Source:HGNC Symbol;Acc:HGNC:18241]	-
ENSG00000277559	93.4021	107.496	100.672	212.619	250.465	194.701	100.523	219.262	-1.12491	2.41612e-10	2.21383e-09	AC018553.1	16	54290965	54292422	+	1458	lincRNA	novel transcript	-
ENSG00000013573	1190.28	1273.94	1267.67	1789.4	1582.91	1835.42	1243.96	1735.91	-0.480626	2.42045e-10	2.21697e-09	DDX11	12	31073845	31104791	+	8374	protein_coding	DEAD/H-box helicase 11 [Source:HGNC Symbol;Acc:HGNC:2736]	-
ENSG00000171700	556.82	545.486	529.851	841.971	749.84	860.327	544.052	817.379	-0.586514	2.46789e-10	2.25873e-09	RGS19	20	64073181	64079988	-	2028	protein_coding	regulator of G protein signaling 19 [Source:HGNC Symbol;Acc:HGNC:13735]	-
ENSG00000180448	8578.62	9089.14	9110.79	11816.5	10626.9	12309.7	8926.18	11584.4	-0.37606	2.50141e-10	2.28599e-09	ARHGAP45	19	1065923	1086628	+	6238	protein_coding	Rho GTPase activating protein 45 [Source:HGNC Symbol;Acc:HGNC:17102]	-
ENSG00000049541	752.007	879.41	862.332	1158.35	1197.88	1210.16	831.25	1188.79	-0.516456	2.53178e-10	2.31202e-09	RFC2	7	74231499	74254458	-	2211	protein_coding	replication factor C subunit 2 [Source:HGNC Symbol;Acc:HGNC:9970]	-
ENSG00000103018	2432.05	2352.34	2070.39	3011.54	3200.04	3020.25	2284.93	3077.28	-0.428776	2.55323e-10	2.32987e-09	CYB5B	16	69424525	69466266	+	6903	protein_coding	cytochrome b5 type B [Source:HGNC Symbol;Acc:HGNC:24374]	-
ENSG00000105185	1128.01	1092.12	1087.52	1456.87	1489.57	1544.95	1102.55	1497.13	-0.44137	2.5984e-10	2.37021e-09	PDCD5	19	32581068	32587452	+	2253	protein_coding	programmed cell death 5 [Source:HGNC Symbol;Acc:HGNC:8764]	-
ENSG00000121964	126.931	122.363	136.437	232.18	273.023	261.976	128.577	255.726	-0.994607	2.61604e-10	2.3854e-09	GTDC1	2	143938068	144332568	-	14162	protein_coding	glycosyltransferase like domain containing 1 [Source:HGNC Symbol;Acc:HGNC:20887]	-
ENSG00000103653	4065.39	4115.73	4175.23	5165.79	5021.75	5468.26	4118.78	5218.6	-0.341544	2.62038e-10	2.38848e-09	CSK	15	74782057	74803198	+	4570	protein_coding	C-terminal Src kinase [Source:HGNC Symbol;Acc:HGNC:2444]	-
ENSG00000082515	1096.88	1117.27	1033.21	1455.16	1453.01	1540.99	1082.45	1483.05	-0.453521	2.74133e-10	2.49223e-09	MRPL22	5	154941070	154969411	+	5267	protein_coding	mitochondrial ribosomal protein L22 [Source:HGNC Symbol;Acc:HGNC:14480]	-
ENSG00000272994	144.893	153.239	154.981	290.012	273.801	287.303	151.038	283.705	-0.909674	2.87241e-10	2.60849e-09	AC012360.3	2	105334027	105337475	-	3449	lincRNA	novel transcript	-
ENSG00000184445	1179.5	1104.69	1165.67	1606.55	1669.25	1483.21	1149.96	1586.34	-0.464505	2.96706e-10	2.69045e-09	KNTC1	12	122527246	122626396	+	11325	protein_coding	kinetochore associated 1 [Source:HGNC Symbol;Acc:HGNC:17255]	-
ENSG00000173660	3105.02	3221.45	3069.16	3804.18	4146.68	4217.74	3131.88	4056.2	-0.373054	2.98936e-10	2.70967e-09	UQCRH	1	46303631	46316776	+	1408	protein_coding	ubiquinol-cytochrome c reductase hinge protein [Source:HGNC Symbol;Acc:HGNC:12590]	-
ENSG00000138363	1277.69	1219.05	1266.34	1632.91	1736.92	1684.25	1254.36	1684.69	-0.426037	3.05255e-10	2.76388e-09	ATIC	2	215311817	215349773	+	3928	protein_coding	5-aminoimidazole-4-carboxamide ribonucleotide formyltransferase/IMP cyclohydrolase [Source:HGNC Symbol;Acc:HGNC:794]	-
ENSG00000144674	1083.7	1020.07	1360.39	1636.32	1785.93	1734.9	1154.72	1719.05	-0.576123	3.11059e-10	2.81331e-09	GOLGA4	3	37243177	37366751	+	10737	protein_coding	golgin A4 [Source:HGNC Symbol;Acc:HGNC:4427]	-
ENSG00000277972	768.771	702.156	725.896	999.31	1043.86	1155.54	732.274	1066.24	-0.542522	3.11236e-10	2.81388e-09	CISD3	17	38730235	38735044	+	2663	protein_coding	CDGSH iron sulfur domain 3 [Source:HGNC Symbol;Acc:HGNC:27578]	-
ENSG00000186193	1338.76	1353.99	1262.37	1781.75	1720.59	1796.63	1318.38	1766.32	-0.421194	3.14806e-10	2.84405e-09	SAPCD2	9	137062124	137070588	-	3848	protein_coding	suppressor APC domain containing 2 [Source:HGNC Symbol;Acc:HGNC:28055]	-
ENSG00000165934	1595.02	1335.7	1389.53	1916.97	2165.51	1996.08	1440.08	2026.19	-0.492817	3.17282e-10	2.86431e-09	CPSF2	14	92121937	92172145	+	13595	protein_coding	cleavage and polyadenylation specific factor 2 [Source:HGNC Symbol;Acc:HGNC:2325]	-
ENSG00000266094	5195.79	4823.6	4603.08	6058.79	6400.09	6311.96	4874.16	6256.95	-0.360116	3.17895e-10	2.86878e-09	RASSF5	1	206507530	206589448	+	6976	protein_coding	Ras association domain family member 5 [Source:HGNC Symbol;Acc:HGNC:17609]	-
ENSG00000186298	3358.88	3121.96	2875.77	3940.26	4215.13	4276.31	3118.87	4143.9	-0.409604	3.18706e-10	2.87293e-09	PPP1CC	12	110719680	110742939	-	6906	protein_coding	protein phosphatase 1 catalytic subunit gamma [Source:HGNC Symbol;Acc:HGNC:9283]	-
ENSG00000150401	849.001	792.498	802.724	1114.12	1138.76	1168.21	814.741	1140.36	-0.485184	3.19823e-10	2.88194e-09	DCUN1D2	13	113455819	113490952	-	4346	protein_coding	defective in cullin neddylation 1 domain containing 2 [Source:HGNC Symbol;Acc:HGNC:20328]	-
ENSG00000117748	2112.32	1981.82	1932.63	2562.48	2639.22	2677.54	2008.92	2626.41	-0.386443	3.23996e-10	2.91846e-09	RPA2	1	27891524	27914746	-	2019	protein_coding	replication protein A2 [Source:HGNC Symbol;Acc:HGNC:10290]	-
ENSG00000164742	483.775	426.554	451.698	671.026	767.73	673.54	454.009	704.099	-0.633828	3.30445e-10	2.97546e-09	ADCY1	7	45574140	45723116	+	13812	protein_coding	adenylate cyclase 1 [Source:HGNC Symbol;Acc:HGNC:232]	-
ENSG00000173915	1324.39	1358.57	1188.19	1705.2	1796.04	1795.05	1290.38	1765.43	-0.451191	3.30809e-10	2.97765e-09	ATP5MD	10	103389041	103396492	-	924	protein_coding	ATP synthase membrane subunit DAPIT [Source:HGNC Symbol;Acc:HGNC:30889]	-
ENSG00000272512	148.485	165.819	160.28	365.705	252.799	339.54	158.195	319.348	-1.01222	3.35842e-10	3.01851e-09	AL645608.7	1	995966	998051	-	2086	lincRNA	novel transcript	-
ENSG00000204950	122.141	147.521	135.112	293.414	239.575	273.057	134.925	268.682	-0.992066	3.39079e-10	3.04649e-09	LRRC10B	11	61508800	61511018	+	2219	protein_coding	leucine rich repeat containing 10B [Source:HGNC Symbol;Acc:HGNC:37215]	-
ENSG00000135297	1192.67	1167.59	1005.39	1654.18	1624.13	1494.29	1121.89	1590.87	-0.502414	3.41539e-10	3.06746e-09	MTO1	6	73461578	73509236	+	12071	protein_coding	mitochondrial tRNA translation optimization 1 [Source:HGNC Symbol;Acc:HGNC:19261]	-
ENSG00000118276	692.133	658.7	615.952	935.524	973.859	931.559	655.595	946.98	-0.529638	3.4406e-10	3.08832e-09	B4GALT6	18	31622247	31685836	-	5306	protein_coding	beta-1,4-galactosyltransferase 6 [Source:HGNC Symbol;Acc:HGNC:929]	-
ENSG00000197774	604.719	665.561	733.844	1033.33	914.743	1145.26	668.041	1031.11	-0.627242	3.44113e-10	3.08832e-09	EME2	16	1773207	1781708	+	6909	protein_coding	essential meiotic structure-specific endonuclease subunit 2 [Source:HGNC Symbol;Acc:HGNC:27289]	-
ENSG00000168961	314.933	347.647	344.403	527.295	516.487	561.943	335.661	535.242	-0.673424	3.56053e-10	3.18963e-09	LGALS9	17	27629798	27649560	+	5714	protein_coding	galectin 9 [Source:HGNC Symbol;Acc:HGNC:6570]	-
ENSG00000107821	395.163	470.01	418.582	717.802	609.051	725.777	427.918	684.21	-0.6757	3.67208e-10	3.28595e-09	KAZALD1	10	101061841	101068131	+	3613	protein_coding	Kazal type serine peptidase inhibitor domain 1 [Source:HGNC Symbol;Acc:HGNC:25460]	-
ENSG00000156876	320.92	317.914	317.911	516.239	557.713	477.256	318.915	517.069	-0.697294	3.70164e-10	3.30757e-09	SASS6	1	100083563	100132955	-	3972	protein_coding	SAS-6 centriolar assembly protein [Source:HGNC Symbol;Acc:HGNC:25403]	-
ENSG00000269825	106.574	116.645	104.646	220.273	280.801	206.573	109.288	235.883	-1.10914	3.71965e-10	3.32245e-09	AC022150.4	19	52650437	52653284	-	2848	sense_intronic	novel transcript, sense intronic to ZNF83	-
ENSG00000166979	32.3315	38.8816	45.0373	123.319	116.676	106.057	38.7501	115.351	-1.57751	3.74e-10	3.33941e-09	EVA1C	21	32412006	32515397	+	4353	protein_coding	eva-1 homolog C [Source:HGNC Symbol;Acc:HGNC:13239]	-
ENSG00000171877	165.25	189.834	185.448	329.134	322.805	321.336	180.177	324.425	-0.848454	3.75839e-10	3.35461e-09	FRMD5	15	43870761	44195252	-	6673	protein_coding	FERM domain containing 5 [Source:HGNC Symbol;Acc:HGNC:28214]	-
ENSG00000237649	1428.57	1466.06	1496.83	1894.86	1913.49	2004	1463.82	1937.45	-0.404797	4.02997e-10	3.58135e-09	KIFC1	6	33391536	33409924	+	3345	protein_coding	kinesin family member C1 [Source:HGNC Symbol;Acc:HGNC:6389]	-
ENSG00000114933	1076.52	996.055	1106.06	1421.15	1594.58	1430.98	1059.55	1482.23	-0.485461	4.1484e-10	3.68392e-09	INO80D	2	205993721	206086303	-	14373	protein_coding	INO80 complex subunit D [Source:HGNC Symbol;Acc:HGNC:25997]	-
ENSG00000131238	1785.42	1719.94	1578.96	2269.92	2226.96	2255.69	1694.77	2250.86	-0.408522	4.17967e-10	3.70766e-09	PPT1	1	40071461	40097727	-	5088	protein_coding	palmitoyl-protein thioesterase 1 [Source:HGNC Symbol;Acc:HGNC:9325]	-
ENSG00000143621	3538.5	3392.99	3224.14	4233.67	4284.36	4491.59	3385.21	4336.54	-0.357002	4.30054e-10	3.8066e-09	ILF2	1	153661788	153671048	-	2281	protein_coding	interleukin enhancer binding factor 2 [Source:HGNC Symbol;Acc:HGNC:6037]	-
ENSG00000269837	235.9	288.181	238.433	464.36	399.811	455.886	254.171	440.019	-0.78908	4.38724e-10	3.87914e-09	IPO5P1	19	23255053	23257939	-	2887	transcribed_processed_pseudogene	importin 5 pseudogene 1 [Source:HGNC Symbol;Acc:HGNC:49687]	-
ENSG00000157778	1495.63	1585	1535.24	2089.62	1938.38	2163.08	1538.62	2063.7	-0.423301	4.4508e-10	3.93392e-09	PSMG3	7	1567330	1571005	-	1960	protein_coding	proteasome assembly chaperone 3 [Source:HGNC Symbol;Acc:HGNC:22420]	-
ENSG00000117707	311.34	252.73	246.381	439.696	476.817	458.26	270.15	458.258	-0.76165	4.50564e-10	3.97952e-09	PROX1	1	213983181	214041502	+	8928	protein_coding	prospero homeobox 1 [Source:HGNC Symbol;Acc:HGNC:9459]	HPD
ENSG00000131351	455.036	470.01	464.944	695.69	678.279	700.45	463.33	691.473	-0.577498	4.60681e-10	4.06741e-09	HAUS8	19	17049729	17075625	-	5533	protein_coding	HAUS augmin like complex subunit 8 [Source:HGNC Symbol;Acc:HGNC:30532]	-
ENSG00000167889	288.588	264.166	258.302	488.173	409.145	474.09	270.352	457.136	-0.756535	4.6548e-10	4.10534e-09	MGAT5B	17	76868456	76950393	+	6386	protein_coding	alpha-1,6-mannosylglycoprotein 6-beta-N-acetylglucosaminyltransferase B [Source:HGNC Symbol;Acc:HGNC:24140]	-
ENSG00000189007	496.947	424.267	487.463	782.438	704.725	687.786	469.559	724.983	-0.627417	4.66136e-10	4.10964e-09	ADAT2	6	143422832	143450673	-	7175	protein_coding	adenosine deaminase, tRNA specific 2 [Source:HGNC Symbol;Acc:HGNC:21172]	-
ENSG00000139428	287.391	305.335	222.537	517.94	429.369	491.502	271.754	479.604	-0.815211	4.74375e-10	4.17627e-09	MMAB	12	109553737	109573874	-	6290	protein_coding	methylmalonic aciduria (cobalamin deficiency) cblB type [Source:HGNC Symbol;Acc:HGNC:19331]	-
ENSG00000135541	658.604	654.126	639.795	912.561	969.192	911.772	650.842	931.175	-0.516623	4.82319e-10	4.24164e-09	AHI1	6	135283532	135497776	-	8705	protein_coding	Abelson helper integration site 1 [Source:HGNC Symbol;Acc:HGNC:21575]	-
ENSG00000187862	458.628	359.083	426.53	737.363	623.052	650.587	414.747	670.334	-0.693335	5.14438e-10	4.51599e-09	TTC24	1	156579727	156586770	+	2829	protein_coding	tetratricopeptide repeat domain 24 [Source:HGNC Symbol;Acc:HGNC:32348]	-
ENSG00000198947	130.523	107.496	78.153	230.479	224.796	234.275	105.391	229.85	-1.11942	5.20852e-10	4.56739e-09	DMD	X	31097677	33339441	-	18910	protein_coding	dystrophin [Source:HGNC Symbol;Acc:HGNC:2928]	-
novel.193	53.8858	54.8917	64.9067	159.89	158.68	126.635	57.8947	148.401	-1.36107	5.21963e-10	4.57549e-09	-	21	32563713	32570012	-	5018	-	PF17490:L1 transposable element dsRBD-like domain|PF02994:L1 transposable element RBD-like domain	Transposase_22
ENSG00000196810	847.804	823.375	871.605	1147.29	1155.87	1287.72	847.594	1196.96	-0.498693	5.2945e-10	4.6378e-09	CTBP1-DT	4	1249300	1288291	+	7820	antisense	CTBP1 divergent transcript [Source:HGNC Symbol;Acc:HGNC:28307]	-
ENSG00000226137	771.166	774.201	706.026	1028.23	1100.65	1062.94	750.464	1063.94	-0.502684	5.40511e-10	4.72455e-09	BAIAP2-DT	17	81029130	81034881	-	4773	lincRNA	BAIAP2 divergent transcript [Source:HGNC Symbol;Acc:HGNC:44342]	-
ENSG00000168288	1651.3	1455.77	1328.6	1994.37	2093.17	2100.56	1478.56	2062.7	-0.47961	5.41177e-10	4.72869e-09	MMADHC	2	149569634	149587816	-	2191	protein_coding	methylmalonic aciduria and homocystinuria, cblD type [Source:HGNC Symbol;Acc:HGNC:25221]	-
ENSG00000198648	1256.14	1297.96	1110.04	1601.45	1778.93	1726.19	1221.38	1702.19	-0.477881	5.5523e-10	4.8463e-09	STK39	2	167954020	168248141	-	4247	protein_coding	serine/threonine kinase 39 [Source:HGNC Symbol;Acc:HGNC:17717]	-
ENSG00000100106	2016.53	2167.08	2106.16	2778.51	2651.66	2707.62	2096.59	2712.6	-0.371398	5.6507e-10	4.92818e-09	TRIOBP	22	37696988	37776556	+	12254	protein_coding	TRIO and F-actin binding protein [Source:HGNC Symbol;Acc:HGNC:17009]	-
ENSG00000239306	1418.99	1432.9	1594.85	1997.77	1921.27	2184.45	1482.25	2034.5	-0.457794	5.77793e-10	5.03426e-09	RBM14	11	66616582	66627347	+	3937	protein_coding	RNA binding motif protein 14 [Source:HGNC Symbol;Acc:HGNC:14219]	-
ENSG00000092929	3293.02	3381.55	3540.73	4523.68	4120.23	4624.55	3405.1	4422.82	-0.37745	5.8103e-10	5.06067e-09	UNC13D	17	75827225	75844717	-	7752	protein_coding	unc-13 homolog D [Source:HGNC Symbol;Acc:HGNC:23147]	-
ENSG00000087302	1905.16	1994.4	1866.4	2504.65	2422.98	2611.06	1921.99	2512.9	-0.38625	5.84752e-10	5.09127e-09	RTRAF	14	51989475	52010691	+	8323	protein_coding	RNA transcription, translation and transport factor [Source:HGNC Symbol;Acc:HGNC:23169]	-
ENSG00000122122	5150.29	5019.16	4818.99	6168.5	6137.18	6589.77	4996.15	6298.48	-0.33401	5.86099e-10	5.10119e-09	SASH3	X	129779979	129795201	+	2711	protein_coding	SAM and SH3 domain containing 3 [Source:HGNC Symbol;Acc:HGNC:15975]	-
ENSG00000148834	1640.52	1440.91	1380.26	1994.37	1999.83	2227.19	1487.23	2073.8	-0.479224	6.08064e-10	5.28672e-09	GSTO1	10	104235356	104267459	+	1691	protein_coding	glutathione S-transferase omega 1 [Source:HGNC Symbol;Acc:HGNC:13312]	-
ENSG00000185347	700.516	673.566	683.508	1041.83	903.075	1085.1	685.863	1010	-0.558137	6.15646e-10	5.34885e-09	TEDC1	14	105489855	105499575	+	6698	protein_coding	tubulin epsilon and delta complex 1 [Source:HGNC Symbol;Acc:HGNC:20127]	-
ENSG00000277142	43.1087	51.4609	22.5187	123.319	122.121	119.512	39.0294	121.651	-1.62633	6.16364e-10	5.35319e-09	LINC00235	16	525155	527407	-	2253	lincRNA	long intergenic non-protein coding RNA 235 [Source:HGNC Symbol;Acc:HGNC:14138]	-
ENSG00000183527	597.534	540.912	561.642	851.327	798.844	835	566.696	828.39	-0.547686	6.20342e-10	5.38583e-09	PSMG1	21	39174769	39183851	-	2515	protein_coding	proteasome assembly chaperone 1 [Source:HGNC Symbol;Acc:HGNC:3043]	-
ENSG00000167703	366.424	363.657	390.765	582.576	546.045	635.55	373.615	588.057	-0.655375	6.27344e-10	5.44276e-09	SLC43A2	17	1569267	1628886	-	10606	protein_coding	solute carrier family 43 member 2 [Source:HGNC Symbol;Acc:HGNC:23087]	-
ENSG00000278259	965.155	1024.64	1071.62	1515.55	1345.67	1404.07	1020.47	1421.76	-0.478664	6.34029e-10	5.49881e-09	MYO19	17	36495633	36543435	-	13075	protein_coding	myosin XIX [Source:HGNC Symbol;Acc:HGNC:26234]	-
ENSG00000198780	280.206	237.864	237.108	417.584	528.933	403.649	251.726	450.055	-0.838312	6.37284e-10	5.52313e-09	FAM169A	5	74777574	74866951	-	6860	protein_coding	family with sequence similarity 169 member A [Source:HGNC Symbol;Acc:HGNC:29138]	-
ENSG00000163002	240.69	240.151	206.642	381.864	387.365	406.024	229.161	391.751	-0.77133	6.43064e-10	5.57125e-09	NUP35	2	183117513	183161680	+	4046	protein_coding	nucleoporin 35 [Source:HGNC Symbol;Acc:HGNC:29797]	-
ENSG00000165359	944.798	1022.36	970.952	1411.79	1341	1297.22	979.369	1350	-0.462379	6.71102e-10	5.80595e-09	INTS6L	X	135520643	135582510	+	7193	protein_coding	integrator complex subunit 6 like [Source:HGNC Symbol;Acc:HGNC:27334]	-
ENSG00000129810	384.385	361.37	291.418	523.893	616.829	582.521	345.725	574.414	-0.730297	6.77419e-10	5.85646e-09	SGO1	3	20160593	20186292	-	3828	protein_coding	shugoshin 1 [Source:HGNC Symbol;Acc:HGNC:25088]	-
ENSG00000014138	156.868	172.68	209.291	322.33	316.582	351.412	179.613	330.108	-0.881735	6.97054e-10	6.01559e-09	POLA2	11	65261762	65305589	+	5726	protein_coding	DNA polymerase alpha 2, accessory subunit [Source:HGNC Symbol;Acc:HGNC:30073]	-
ENSG00000134851	1139.98	1199.61	1160.37	1564.88	1523.79	1607.47	1166.66	1565.38	-0.42385	7.37838e-10	6.34966e-09	TMEM165	4	55395957	55453397	+	7045	protein_coding	transmembrane protein 165 [Source:HGNC Symbol;Acc:HGNC:30760]	-
ENSG00000108561	1361.51	1432.9	1212.03	1782.6	1811.59	1916.15	1335.48	1836.78	-0.458602	7.62978e-10	6.55909e-09	C1QBP	17	5432777	5448830	-	2335	protein_coding	complement C1q binding protein [Source:HGNC Symbol;Acc:HGNC:1243]	-
ENSG00000119912	662.197	644.977	553.694	919.365	973.081	871.407	620.289	921.284	-0.568991	7.78129e-10	6.687e-09	IDE	10	92451684	92574076	-	7607	protein_coding	insulin degrading enzyme [Source:HGNC Symbol;Acc:HGNC:5381]	-
ENSG00000144579	3334.93	3339.24	3618.88	4716.74	4139.68	4885.74	3431.02	4580.72	-0.417181	7.79063e-10	6.69267e-09	CTDSP1	2	218398256	218405941	+	4727	protein_coding	CTD small phosphatase 1 [Source:HGNC Symbol;Acc:HGNC:21614]	-
ENSG00000137547	597.534	560.352	494.086	805.401	801.955	867.45	550.657	824.935	-0.581528	7.92032e-10	6.79932e-09	MRPL15	8	54135210	54147901	+	1191	protein_coding	mitochondrial ribosomal protein L15 [Source:HGNC Symbol;Acc:HGNC:14054]	-
ENSG00000104626	874.148	855.395	804.049	1118.38	1216.55	1209.36	844.53	1181.43	-0.483879	8.06474e-10	6.91845e-09	ERI1	8	9002147	9116746	+	6385	protein_coding	exoribonuclease 1 [Source:HGNC Symbol;Acc:HGNC:23994]	-
ENSG00000184208	1407.02	1416.89	1435.9	1964.6	1775.81	2135.38	1419.94	1958.6	-0.464024	8.21248e-10	7.04272e-09	C22orf46	22	41688939	41698136	+	5341	protein_coding	chromosome 22 open reading frame 46 [Source:HGNC Symbol;Acc:HGNC:26294]	-
ENSG00000164109	1565.08	1448.91	1294.16	1878.7	2050.39	2042.78	1436.05	1990.63	-0.470369	8.30775e-10	7.12192e-09	MAD2L1	4	120055608	120067074	-	5748	protein_coding	mitotic arrest deficient 2 like 1 [Source:HGNC Symbol;Acc:HGNC:6763]	-
ENSG00000166197	2238.06	1984.1	1961.77	2684.1	2710.78	2772.52	2061.31	2722.47	-0.401108	8.87818e-10	7.59499e-09	NOLC1	10	102152176	102163871	+	3970	protein_coding	nucleolar and coiled-body phosphoprotein 1 [Source:HGNC Symbol;Acc:HGNC:15608]	-
ENSG00000116176	8.38224	3.43073	11.9216	70.5895	45.1149	54.6114	7.91154	56.7719	-2.86704	8.93131e-10	7.63776e-09	TPSG1	16	1221651	1225257	-	1255	protein_coding	tryptase gamma 1 [Source:HGNC Symbol;Acc:HGNC:14134]	-
ENSG00000127870	1617.77	1452.34	1441.19	1932.28	2072.95	2061.78	1503.77	2022.34	-0.427365	9.07388e-10	7.75427e-09	RNF6	13	26132115	26222493	-	4621	protein_coding	ring finger protein 6 [Source:HGNC Symbol;Acc:HGNC:10069]	-
ENSG00000173599	276.614	337.355	263.601	483.071	465.15	519.995	292.523	489.405	-0.739591	9.1293e-10	7.79619e-09	PC	11	66848233	66958376	-	5927	protein_coding	pyruvate carboxylase [Source:HGNC Symbol;Acc:HGNC:8636]	-
ENSG00000102385	146.09	195.552	140.411	369.107	318.138	275.431	160.684	320.892	-0.993203	9.31137e-10	7.93783e-09	DRP2	X	101219769	101264497	+	8187	protein_coding	dystrophin related protein 2 [Source:HGNC Symbol;Acc:HGNC:3032]	-
ENSG00000174327	222.728	179.541	237.108	398.873	350.807	383.862	213.126	377.848	-0.829042	9.80603e-10	8.3479e-09	SLC16A13	17	7036075	7040121	+	2087	protein_coding	solute carrier family 16 member 13 [Source:HGNC Symbol;Acc:HGNC:31037]	-
ENSG00000188827	1095.68	1017.78	1072.95	1449.21	1387.67	1492.71	1062.14	1443.2	-0.442623	1.01277e-09	8.61573e-09	SLX4	16	3581181	3611598	-	8591	protein_coding	SLX4 structure-specific endonuclease subunit [Source:HGNC Symbol;Acc:HGNC:23845]	-
ENSG00000115317	749.612	765.052	749.739	1074.15	1008.86	1085.9	754.801	1056.3	-0.484474	1.04586e-09	8.87263e-09	HTRA2	2	74529377	74533348	+	3001	protein_coding	HtrA serine peptidase 2 [Source:HGNC Symbol;Acc:HGNC:14348]	-
ENSG00000145675	2267.99	2128.2	1952.5	2696.01	3096.59	2824.75	2116.23	2872.45	-0.440418	1.04704e-09	8.87958e-09	PIK3R1	5	68215720	68301821	+	10767	protein_coding	phosphoinositide-3-kinase regulatory subunit 1 [Source:HGNC Symbol;Acc:HGNC:8979]	-
ENSG00000119335	8954.63	8359.54	8159.7	10335	10556.9	10776.6	8491.29	10556.2	-0.313941	1.06939e-09	9.05337e-09	SET	9	128683424	128696400	+	4355	protein_coding	SET nuclear proto-oncogene [Source:HGNC Symbol;Acc:HGNC:10760]	-
ENSG00000127423	184.409	196.695	182.799	322.33	322.805	345.872	187.968	330.336	-0.812565	1.08371e-09	9.17146e-09	AUNIP	1	25831913	25859458	-	2408	protein_coding	aurora kinase A and ninein interacting protein [Source:HGNC Symbol;Acc:HGNC:28363]	-
ENSG00000185298	1137.59	1148.15	1133.88	1530.86	1482.57	1552.07	1139.87	1521.83	-0.416741	1.09564e-09	9.26927e-09	CCDC137	17	81666364	81673904	+	2762	protein_coding	coiled-coil domain containing 137 [Source:HGNC Symbol;Acc:HGNC:33451]	-
ENSG00000197162	39.5163	50.3173	46.362	169.245	101.897	129.801	45.3985	133.648	-1.55522	1.11196e-09	9.40405e-09	ZNF785	16	30573740	30585771	-	4952	protein_coding	zinc finger protein 785 [Source:HGNC Symbol;Acc:HGNC:26496]	zf-C2H2
ENSG00000125351	827.447	814.226	759.012	1055.44	1151.21	1188.79	800.228	1131.81	-0.499707	1.13215e-09	9.5715e-09	UPF3B	X	119805311	119852998	-	3081	protein_coding	UPF3B, regulator of nonsense mediated mRNA decay [Source:HGNC Symbol;Acc:HGNC:20439]	-
ENSG00000112195	149.683	144.091	158.955	264.498	290.135	282.554	150.91	279.063	-0.889009	1.13764e-09	9.61461e-09	TREML2	6	41190277	41201194	-	3302	protein_coding	triggering receptor expressed on myeloid cells like 2 [Source:HGNC Symbol;Acc:HGNC:21092]	-
ENSG00000112029	811.88	718.166	731.194	1015.47	1094.42	1110.43	753.747	1073.44	-0.510294	1.1421e-09	9.64895e-09	FBXO5	6	152970519	152983579	-	3833	protein_coding	F-box protein 5 [Source:HGNC Symbol;Acc:HGNC:13584]	-
ENSG00000113569	1241.77	1058.95	1047.78	1490.88	1595.35	1597.98	1116.17	1561.41	-0.484073	1.15012e-09	9.70999e-09	NUP155	5	37288137	37371181	-	9233	protein_coding	nucleoporin 155 [Source:HGNC Symbol;Acc:HGNC:8063]	-
ENSG00000212694	1020.24	1148.15	1274.29	1846.38	1505.9	1697.7	1147.56	1683.33	-0.553317	1.1677e-09	9.85161e-09	LINC01089	12	121795267	121803906	-	4132	lincRNA	long intergenic non-protein coding RNA 1089 [Source:HGNC Symbol;Acc:HGNC:27886]	-
ENSG00000231607	233.505	221.854	305.989	481.37	435.592	414.73	253.783	443.897	-0.810456	1.25077e-09	1.05162e-08	DLEU2	13	49982552	50125720	-	5103	antisense	deleted in lymphocytic leukemia 2 [Source:HGNC Symbol;Acc:HGNC:13748]	-
ENSG00000087087	4016.29	4124.88	4135.49	5187.05	4911.3	5484.09	4092.22	5194.15	-0.34402	1.26001e-09	1.05903e-08	SRRT	7	100875111	100888664	+	4850	protein_coding	serrate, RNA effector molecule [Source:HGNC Symbol;Acc:HGNC:24101]	-
ENSG00000086061	4928.76	4487.39	4159.33	5683.73	6013.5	6060.28	4525.16	5919.17	-0.387153	1.26619e-09	1.06386e-08	DNAJA1	9	33025211	33039907	+	2730	protein_coding	DnaJ heat shock protein family (Hsp40) member A1 [Source:HGNC Symbol;Acc:HGNC:5229]	-
ENSG00000142156	1657.29	1900.62	1830.64	2514.01	2247.96	2659.34	1796.18	2473.77	-0.461623	1.27935e-09	1.07454e-08	COL6A1	21	45981737	46005050	+	5343	protein_coding	collagen type VI alpha 1 chain [Source:HGNC Symbol;Acc:HGNC:2211]	-
ENSG00000215912	70.6503	92.6297	86.1008	191.357	167.236	197.076	83.1269	185.223	-1.1551	1.28855e-09	1.0819e-08	TTC34	1	2635976	2801717	-	8814	protein_coding	tetratricopeptide repeat domain 34 [Source:HGNC Symbol;Acc:HGNC:34297]	-
novel.153	508.922	465.435	468.918	708.447	724.949	700.45	481.092	711.282	-0.563978	1.30939e-09	1.09865e-08	-	2	57665656	57728055	+	10270	-	-	-
ENSG00000102743	280.206	276.745	262.276	428.64	487.707	429.768	273.076	448.705	-0.716061	1.31455e-09	1.1026e-08	SLC25A15	13	40789412	40810111	+	1837	protein_coding	solute carrier family 25 member 15 [Source:HGNC Symbol;Acc:HGNC:10985]	-
ENSG00000251602	57.4782	52.6045	60.9329	147.983	122.121	164.626	57.0052	144.91	-1.34807	1.36945e-09	1.14786e-08	AL928654.1	14	105416884	105419739	-	2279	antisense	uncharacterized LOC100507437 [Source:NCBI gene;Acc:100507437]	-
ENSG00000109881	766.376	811.939	845.112	1084.36	1142.65	1145.26	807.809	1124.09	-0.477577	1.38961e-09	1.1636e-08	CCDC34	11	27330827	27363868	-	3733	protein_coding	coiled-coil domain containing 34 [Source:HGNC Symbol;Acc:HGNC:25079]	-
novel.229	38.3188	46.8866	54.3097	131.824	118.232	125.052	46.505	125.036	-1.43056	1.40362e-09	1.1749e-08	-	4	129128168	129132180	+	4013	-	-	-
ENSG00000260920	141.301	107.496	103.321	216.021	290.135	237.441	117.373	247.866	-1.07788	1.42309e-09	1.19079e-08	AL031985.3	1	40464319	40466767	+	2449	sense_overlapping	novel transcript, sense overlapping with ZNF643	-
ENSG00000164506	413.125	451.713	351.026	631.904	628.497	641.09	405.288	633.83	-0.642126	1.42529e-09	1.19222e-08	STXBP5	6	147204425	147390476	+	10504	protein_coding	syntaxin binding protein 5 [Source:HGNC Symbol;Acc:HGNC:19665]	-
ENSG00000156853	666.987	704.443	556.344	893	1008.08	999.625	642.591	966.903	-0.587622	1.42684e-09	1.19311e-08	ZNF689	16	30602558	30624012	-	4159	protein_coding	zinc finger protein 689 [Source:HGNC Symbol;Acc:HGNC:25173]	zf-C2H2
ENSG00000100418	1008.26	1006.35	994.795	1291.87	1381.45	1432.56	1003.14	1368.63	-0.448406	1.44665e-09	1.20926e-08	DESI1	22	41598028	41621096	-	4972	protein_coding	desumoylating isopeptidase 1 [Source:HGNC Symbol;Acc:HGNC:24577]	-
ENSG00000132485	3775.6	3659.44	3526.16	4434.38	4830.4	4632.47	3653.73	4632.42	-0.342291	1.47138e-09	1.2291e-08	ZRANB2	1	71063291	71081297	-	4993	protein_coding	zinc finger RANBP2-type containing 2 [Source:HGNC Symbol;Acc:HGNC:13058]	-
ENSG00000115556	150.88	177.254	173.526	302.77	295.58	306.298	167.22	301.549	-0.850803	1.50195e-09	1.25377e-08	PLCD4	2	218607765	218637184	+	5867	protein_coding	phospholipase C delta 4 [Source:HGNC Symbol;Acc:HGNC:9062]	-
ENSG00000122565	9325.84	8897.02	7972.93	10921.8	11203.3	11432.8	8731.93	11185.9	-0.35708	1.52466e-09	1.27186e-08	CBX3	7	26201162	26213356	+	4641	protein_coding	chromobox 3 [Source:HGNC Symbol;Acc:HGNC:1553]	-
ENSG00000198399	1507.61	1452.34	1372.31	1877	2017.72	1873.41	1444.09	1922.71	-0.412542	1.68831e-09	1.4036e-08	ITSN2	2	24202864	24360714	-	12022	protein_coding	intersectin 2 [Source:HGNC Symbol;Acc:HGNC:6184]	-
ENSG00000183134	53.8858	65.1838	34.4403	138.628	132.233	143.256	51.17	138.039	-1.42106	1.69541e-09	1.40902e-08	PTGDR2	11	60850940	60855971	-	2895	protein_coding	prostaglandin D2 receptor 2 [Source:HGNC Symbol;Acc:HGNC:4502]	-
ENSG00000063244	4885.65	4801.88	4565.99	5858.93	5801.15	6275.56	4751.17	5978.55	-0.331292	1.69615e-09	1.40914e-08	U2AF2	19	55654146	55674715	+	4115	protein_coding	U2 small nuclear RNA auxiliary factor 2 [Source:HGNC Symbol;Acc:HGNC:23156]	-
ENSG00000148110	1660.88	1568.99	1518.02	2104.93	2086.95	2028.53	1582.63	2073.47	-0.389218	1.6967e-09	1.40914e-08	MFSD14B	9	94374551	94461042	+	3428	protein_coding	major facilitator superfamily domain containing 14B [Source:HGNC Symbol;Acc:HGNC:23376]	-
ENSG00000125247	423.902	451.713	410.634	695.69	636.275	621.303	428.75	651.089	-0.601065	1.71947e-09	1.42757e-08	TMTC4	13	100603927	100675093	-	6272	protein_coding	transmembrane and tetratricopeptide repeat containing 4 [Source:HGNC Symbol;Acc:HGNC:25904]	-
ENSG00000136367	279.009	242.438	288.769	457.556	441.037	428.185	270.072	442.259	-0.713513	1.7351e-09	1.43956e-08	ZFHX2	14	23520855	23556192	-	10128	protein_coding	zinc finger homeobox 2 [Source:HGNC Symbol;Acc:HGNC:20152]	Homeobox
ENSG00000213888	277.811	251.587	243.731	449.902	383.476	490.711	257.71	441.363	-0.775159	1.76944e-09	1.46657e-08	LINC01521	22	31346777	31348719	+	1943	lincRNA	long intergenic non-protein coding RNA 1521 [Source:HGNC Symbol;Acc:HGNC:26029]	-
novel.266	93.4021	80.0503	100.672	204.114	211.573	174.123	91.3747	196.604	-1.10881	1.79159e-09	1.48442e-08	-	6	37556463	37563111	+	6649	-	-	-
ENSG00000105810	8494.8	7703.13	7274.85	9872.33	11542.4	9962.22	7824.26	10459	-0.418639	1.83431e-09	1.51776e-08	CDK6	7	92604921	92836594	-	12260	protein_coding	cyclin dependent kinase 6 [Source:HGNC Symbol;Acc:HGNC:1777]	-
ENSG00000101911	811.88	770.77	687.482	1084.36	1064.87	1065.32	756.711	1071.51	-0.500305	1.86821e-09	1.54426e-08	PRPS2	X	12791355	12824222	+	2758	protein_coding	phosphoribosyl pyrophosphate synthetase 2 [Source:HGNC Symbol;Acc:HGNC:9465]	-
ENSG00000164161	2157.83	2180.8	2062.44	2696.01	2825.12	2683.08	2133.69	2734.74	-0.357693	1.87382e-09	1.54836e-08	HHIP	4	144646021	144745271	+	12074	protein_coding	hedgehog interacting protein [Source:HGNC Symbol;Acc:HGNC:14866]	-
ENSG00000175416	1350.74	1320.83	1295.49	1697.55	1726.81	1833.04	1322.35	1752.47	-0.406174	1.9058e-09	1.5732e-08	CLTB	5	176392455	176416569	-	2039	protein_coding	clathrin light chain B [Source:HGNC Symbol;Acc:HGNC:2091]	-
ENSG00000051620	1282.48	1193.89	1169.65	1572.53	1687.14	1634.38	1215.34	1631.35	-0.424552	1.9127e-09	1.5773e-08	HEBP2	6	138403531	138422197	+	10356	protein_coding	heme binding protein 2 [Source:HGNC Symbol;Acc:HGNC:15716]	-
ENSG00000109606	4923.97	4631.48	4408.36	5801.1	6316.08	5779.31	4654.6	5965.49	-0.35781	1.95244e-09	1.60737e-08	DHX15	4	24517441	24584550	-	8162	protein_coding	DEAH-box helicase 15 [Source:HGNC Symbol;Acc:HGNC:2738]	-
ENSG00000171960	469.405	441.42	450.373	739.064	640.164	673.54	453.733	684.256	-0.592146	2.01565e-09	1.65717e-08	PPIH	1	42658425	42676758	+	1444	protein_coding	peptidylprolyl isomerase H [Source:HGNC Symbol;Acc:HGNC:14651]	-
ENSG00000135336	507.724	490.594	422.556	724.606	702.392	706.782	473.625	711.26	-0.584431	2.0386e-09	1.67492e-08	ORC3	6	87590067	87667453	+	3689	protein_coding	origin recognition complex subunit 3 [Source:HGNC Symbol;Acc:HGNC:8489]	-
ENSG00000111237	1355.53	1474.07	1307.41	1860.84	1775.04	1914.56	1379	1850.15	-0.423007	2.04764e-09	1.68178e-08	VPS29	12	110491097	110502117	-	3211	protein_coding	VPS29, retromer complex component [Source:HGNC Symbol;Acc:HGNC:14340]	-
ENSG00000135316	2452.4	2404.94	2308.83	2965.61	3130.04	3027.37	2388.72	3041.01	-0.348076	2.10161e-09	1.72264e-08	SYNCRIP	6	85607785	85643792	-	8205	protein_coding	synaptotagmin binding cytoplasmic RNA interacting protein [Source:HGNC Symbol;Acc:HGNC:16918]	-
ENSG00000162063	1411.81	1475.21	1325.95	1869.35	1809.26	1915.35	1404.32	1864.65	-0.40805	2.15355e-09	1.76345e-08	CCNF	16	2429394	2458854	+	6309	protein_coding	cyclin F [Source:HGNC Symbol;Acc:HGNC:1591]	-
ENSG00000140006	287.391	274.458	226.511	431.191	437.147	439.265	262.787	435.868	-0.727111	2.22474e-09	1.81931e-08	WDR89	14	63597039	63641861	-	3209	protein_coding	WD repeat domain 89 [Source:HGNC Symbol;Acc:HGNC:20489]	-
ENSG00000149547	1223.81	1093.26	986.847	1512.15	1606.24	1512.5	1101.3	1543.63	-0.486148	2.33754e-09	1.90647e-08	EI24	11	125569216	125584687	+	3558	protein_coding	EI24, autophagy associated transmembrane protein [Source:HGNC Symbol;Acc:HGNC:13276]	-
ENSG00000148908	571.19	588.942	553.694	787.541	819.846	867.45	571.275	824.946	-0.529662	2.34304e-09	1.91031e-08	RGS10	10	119499828	119542708	-	1252	protein_coding	regulator of G protein signaling 10 [Source:HGNC Symbol;Acc:HGNC:9992]	-
ENSG00000213638	131.721	124.65	184.123	255.143	291.691	337.957	146.831	294.93	-1.01251	2.3775e-09	1.93712e-08	ADAT3	19	1905378	1913447	+	2237	protein_coding	adenosine deaminase, tRNA specific 3 [Source:HGNC Symbol;Acc:HGNC:25151]	-
ENSG00000164344	27.5416	46.8866	59.6082	121.618	121.343	140.881	44.6788	127.948	-1.52534	2.39162e-09	1.94797e-08	KLKB1	4	186208979	186258471	+	2953	protein_coding	kallikrein B1 [Source:HGNC Symbol;Acc:HGNC:6371]	-
ENSG00000165929	23.9493	37.738	37.0896	83.3467	115.121	117.137	32.9256	105.202	-1.67882	2.40876e-09	1.96128e-08	TC2N	14	91779751	91867536	-	6147	protein_coding	tandem C2 domains, nuclear [Source:HGNC Symbol;Acc:HGNC:19859]	-
ENSG00000039560	59.8731	48.0302	59.6082	148.833	130.678	135.341	55.8372	138.284	-1.31092	2.48739e-09	2.02194e-08	RAI14	5	34656237	34832627	+	7687	protein_coding	retinoic acid induced 14 [Source:HGNC Symbol;Acc:HGNC:14873]	-
ENSG00000244617	149.683	164.675	157.631	303.62	290.913	265.934	157.329	286.822	-0.865531	2.49112e-09	2.0243e-08	ASPRV1	2	69960089	69962265	-	2177	protein_coding	aspartic peptidase retroviral like 1 [Source:HGNC Symbol;Acc:HGNC:26321]	-
ENSG00000134255	1072.93	969.753	980.224	1387.98	1473.23	1310.67	1007.63	1390.63	-0.464707	2.50758e-09	2.03633e-08	CEPT1	1	111139627	111185102	+	8413	protein_coding	choline/ethanolamine phosphotransferase 1 [Source:HGNC Symbol;Acc:HGNC:24289]	-
ENSG00000271781	29.9366	51.4609	50.3358	128.422	122.121	116.346	43.9111	122.296	-1.47904	2.5738e-09	2.08871e-08	AC026740.1	5	675826	676616	+	791	antisense	novel transcript, antisense to TPPP	-
ENSG00000227403	332.895	303.048	262.276	459.257	484.596	532.659	299.406	492.171	-0.715229	2.59816e-09	2.10709e-08	LINC01806	2	161244739	161249050	+	2377	lincRNA	long intergenic non-protein coding RNA 1806 [Source:HGNC Symbol;Acc:HGNC:52599]	-
ENSG00000103326	1841.7	1756.53	2063.77	2735.98	2348.31	2698.12	1887.33	2594.14	-0.459591	2.62664e-09	2.12808e-08	CAPN15	16	527717	554636	+	7987	protein_coding	calpain 15 [Source:HGNC Symbol;Acc:HGNC:11182]	Others
ENSG00000067533	478.985	491.738	411.959	685.484	725.727	674.332	460.894	695.181	-0.590866	2.71189e-09	2.19352e-08	RRP15	1	218285287	218337983	+	7883	protein_coding	ribosomal RNA processing 15 homolog [Source:HGNC Symbol;Acc:HGNC:24255]	-
ENSG00000166839	88.6122	126.937	153.657	265.349	238.02	261.185	123.069	254.851	-1.05424	2.88896e-09	2.33058e-08	ANKDD1A	15	64911902	64958700	+	5042	protein_coding	ankyrin repeat and death domain containing 1A [Source:HGNC Symbol;Acc:HGNC:28002]	-
ENSG00000196236	759.191	707.874	671.586	970.393	1036.86	1006.75	712.884	1004.67	-0.494395	2.9619e-09	2.38628e-08	XPNPEP3	22	40857077	40932815	+	9574	protein_coding	X-prolyl aminopeptidase 3 [Source:HGNC Symbol;Acc:HGNC:28052]	-
ENSG00000137310	1574.66	1534.68	1420	1970.55	1936.05	2111.64	1509.78	2006.08	-0.40935	3.02066e-09	2.43042e-08	TCF19	6	31158542	31167159	+	3538	protein_coding	transcription factor 19 [Source:HGNC Symbol;Acc:HGNC:11629]	Others
ENSG00000243335	962.76	970.896	977.575	1327.59	1350.33	1255.27	970.41	1311.07	-0.434145	3.0458e-09	2.44904e-08	KCTD7	7	66628767	66649067	+	7565	protein_coding	potassium channel tetramerization domain containing 7 [Source:HGNC Symbol;Acc:HGNC:21957]	-
ENSG00000160613	1811.76	1778.26	1971.05	2588	2447.09	2314.26	1853.69	2449.78	-0.402803	3.16197e-09	2.53911e-08	PCSK7	11	117204337	117232525	-	22303	protein_coding	proprotein convertase subtilisin/kexin type 7 [Source:HGNC Symbol;Acc:HGNC:8748]	-
ENSG00000115935	1587.84	1485.51	1388.21	1909.32	1986.61	2047.53	1487.18	1981.15	-0.413197	3.23118e-09	2.59129e-08	WIPF1	2	174559572	174682916	-	9121	protein_coding	WAS/WASL interacting protein family member 1 [Source:HGNC Symbol;Acc:HGNC:12736]	-
novel.67	4.78985	10.2922	11.9216	56.1314	51.3376	55.4028	9.00123	54.2906	-2.60063	3.23338e-09	2.5922e-08	-	13	45320396	45324507	-	4112	-	-	-
ENSG00000183576	1444.14	1551.83	1352.44	1917.82	1986.61	1886.07	1449.47	1930.17	-0.412164	3.43104e-09	2.74528e-08	SETD3	14	99397746	99480889	-	5188	protein_coding	SET domain containing 3 [Source:HGNC Symbol;Acc:HGNC:20493]	-
ENSG00000128567	465.813	421.98	525.877	707.596	731.95	688.578	471.223	709.375	-0.592787	3.54008e-09	2.82975e-08	PODXL	7	131500262	131558217	-	6874	protein_coding	podocalyxin like [Source:HGNC Symbol;Acc:HGNC:9171]	-
ENSG00000132254	1463.3	1413.46	1340.52	1845.53	1812.37	1874.2	1405.76	1844.03	-0.390872	3.59016e-09	2.86885e-08	ARFIP2	11	6474683	6481479	-	5312	protein_coding	ADP ribosylation factor interacting protein 2 [Source:HGNC Symbol;Acc:HGNC:17160]	-
ENSG00000127922	2088.37	2028.7	1883.62	2632.22	2497.65	2653	2000.23	2594.29	-0.374446	3.80736e-09	3.03251e-08	SEM1	7	96481626	96709891	-	11490	protein_coding	SEM1, 26S proteasome complex subunit [Source:HGNC Symbol;Acc:HGNC:10845]	-
ENSG00000169020	343.672	419.692	307.314	535.8	582.604	648.213	356.893	588.872	-0.719814	3.86242e-09	3.07177e-08	ATP5ME	4	672436	674338	-	940	protein_coding	ATP synthase membrane subunit e [Source:HGNC Symbol;Acc:HGNC:846]	-
ENSG00000122873	361.634	313.34	316.586	503.482	521.932	522.369	330.52	515.928	-0.642275	3.89117e-09	3.09323e-08	CISD1	10	58269058	58289586	+	2857	protein_coding	CDGSH iron sulfur domain 1 [Source:HGNC Symbol;Acc:HGNC:30880]	-
ENSG00000168807	852.593	837.098	782.855	1092.86	1181.54	1137.34	824.182	1137.25	-0.463951	3.91991e-09	3.11507e-08	SNTB2	16	69187129	69309052	+	9875	protein_coding	syntrophin beta 2 [Source:HGNC Symbol;Acc:HGNC:11169]	-
ENSG00000133789	411.927	404.826	353.676	549.408	635.497	637.924	390.143	607.61	-0.637993	3.92672e-09	3.11947e-08	SWAP70	11	9664077	9752991	+	7190	protein_coding	switching B cell complex subunit SWAP70 [Source:HGNC Symbol;Acc:HGNC:17070]	-
ENSG00000213171	1.19746	0	3.97388	41.6733	43.5592	47.4881	1.72378	44.2402	-4.75959	3.93898e-09	3.12819e-08	LINGO4	1	151800264	151806154	-	3379	protein_coding	leucine rich repeat and Ig domain containing 4 [Source:HGNC Symbol;Acc:HGNC:31814]	-
ENSG00000152926	646.63	606.095	721.922	898.953	963.747	977.464	658.216	946.721	-0.526608	3.97024e-09	3.152e-08	ZNF117	7	64971776	65006684	-	10691	protein_coding	zinc finger protein 117 [Source:HGNC Symbol;Acc:HGNC:12897]	zf-C2H2
ENSG00000122550	1830.92	1737.09	1620.02	2192.53	2337.42	2278.64	1729.34	2269.53	-0.391661	3.97524e-09	3.15494e-08	KLHL7	7	23105758	23177914	+	7066	protein_coding	kelch like family member 7 [Source:HGNC Symbol;Acc:HGNC:15646]	-
ENSG00000168061	431.087	526.045	478.19	717.802	690.724	742.398	478.441	716.975	-0.582802	3.9826e-09	3.15976e-08	SAC3D1	11	65040901	65044828	+	1772	protein_coding	SAC3 domain containing 1 [Source:HGNC Symbol;Acc:HGNC:30179]	-
ENSG00000277879	68.2554	60.6095	38.4142	137.777	136.122	154.336	55.7597	142.745	-1.34826	4.07318e-09	3.23058e-08	AL391988.1	10	117267116	117268668	-	1553	antisense	novel transcript, antisense to SLC18A2	-
ENSG00000132382	1196.27	1243.07	1262.37	1616.76	1579.8	1761.81	1233.9	1652.79	-0.421975	4.12451e-09	3.27024e-08	MYBBP1A	17	4538897	4555631	-	6203	protein_coding	MYB binding protein 1a [Source:HGNC Symbol;Acc:HGNC:7546]	-
ENSG00000184990	2573.35	2400.37	2385.65	3110.19	3037.47	3342.37	2453.12	3163.35	-0.366704	4.14533e-09	3.28461e-08	SIVA1	14	104753100	104768494	+	4776	protein_coding	SIVA1 apoptosis inducing factor [Source:HGNC Symbol;Acc:HGNC:17712]	-
ENSG00000167094	17.9619	25.1587	35.7649	85.0476	81.6734	105.265	26.2952	90.6621	-1.79595	4.15749e-09	3.29318e-08	TTC16	9	127716066	127731600	+	6370	protein_coding	tetratricopeptide repeat domain 16 [Source:HGNC Symbol;Acc:HGNC:26536]	-
ENSG00000005100	699.318	666.705	562.967	928.72	966.858	914.938	642.997	936.839	-0.541099	4.23414e-09	3.35173e-08	DHX33	17	5440912	5469060	-	5872	protein_coding	DEAH-box helicase 33 [Source:HGNC Symbol;Acc:HGNC:16718]	-
ENSG00000156531	1711.17	1575.85	1356.42	2047.95	2339.75	2124.3	1547.81	2170.67	-0.487116	4.28123e-09	3.38573e-08	PHF6	X	134373253	134428791	+	8016	protein_coding	PHD finger protein 6 [Source:HGNC Symbol;Acc:HGNC:18145]	-
ENSG00000111817	253.862	210.418	260.952	389.518	389.699	443.223	241.744	407.48	-0.755996	4.34408e-09	3.431e-08	DSE	6	116254173	116444860	+	19193	protein_coding	dermatan sulfate epimerase [Source:HGNC Symbol;Acc:HGNC:21144]	-
ENSG00000265215	56.2807	58.3224	41.0634	119.067	129.122	156.711	51.8889	134.966	-1.3736	4.39078e-09	3.46565e-08	MIR4269	2	239305462	239305545	+	84	miRNA	microRNA 4269 [Source:HGNC Symbol;Acc:HGNC:38291]	-
ENSG00000116497	1902.77	2087.03	2022.71	2627.12	2588.66	2514.5	2004.17	2576.76	-0.362386	4.48327e-09	3.53523e-08	S100PBP	1	32816767	32858879	+	9194	protein_coding	S100P binding protein [Source:HGNC Symbol;Acc:HGNC:25768]	-
ENSG00000133731	779.548	775.345	727.22	1046.94	1037.64	1057.4	760.704	1047.33	-0.460443	4.72574e-09	3.71924e-08	IMPA1	8	81657961	81686693	-	3720	protein_coding	inositol monophosphatase 1 [Source:HGNC Symbol;Acc:HGNC:6050]	-
ENSG00000158164	176.027	157.814	152.332	278.956	302.581	288.095	162.058	289.877	-0.838282	4.80363e-09	3.77812e-08	TMSB15A	X	102513676	102516784	-	685	protein_coding	thymosin beta 15a [Source:HGNC Symbol;Acc:HGNC:30744]	-
ENSG00000009335	1678.84	1627.31	1557.76	2068.36	2207.52	2062.57	1621.3	2112.81	-0.381692	5.01244e-09	3.93729e-08	UBE3C	7	157138913	157269372	+	9220	protein_coding	ubiquitin protein ligase E3C [Source:HGNC Symbol;Acc:HGNC:16803]	-
ENSG00000204899	1232.19	1153.87	1012.02	1535.96	1516.01	1726.19	1132.69	1592.72	-0.490694	5.1437e-09	4.03522e-08	MZT1	13	72708357	72727687	-	2299	protein_coding	mitotic spindle organizing protein 1 [Source:HGNC Symbol;Acc:HGNC:33830]	-
ENSG00000079459	3200.82	2995.03	2993.66	3840.75	3967	3749.19	3063.17	3852.31	-0.330626	5.32248e-09	4.1728e-08	FDFT1	8	11795573	11839309	+	5202	protein_coding	farnesyl-diphosphate farnesyltransferase 1 [Source:HGNC Symbol;Acc:HGNC:3629]	-
ENSG00000054654	1799.79	1810.28	1751.16	2300.54	2853.9	2297.63	1787.07	2484.03	-0.475173	5.39485e-09	4.22818e-08	SYNE2	14	63852983	64226433	+	31374	protein_coding	spectrin repeat containing nuclear envelope protein 2 [Source:HGNC Symbol;Acc:HGNC:17084]	-
ENSG00000138111	392.768	423.123	445.075	665.923	577.937	691.744	420.322	645.201	-0.618807	5.41826e-09	4.24517e-08	MFSD13A	10	102461395	102477045	+	3526	protein_coding	major facilitator superfamily domain containing 13A [Source:HGNC Symbol;Acc:HGNC:26196]	-
ENSG00000164961	901.689	808.508	830.541	1110.72	1320.78	1173.75	846.913	1201.75	-0.505319	5.51947e-09	4.32032e-08	WASHC5	8	125024260	125091840	-	4784	protein_coding	WASH complex subunit 5 [Source:HGNC Symbol;Acc:HGNC:28984]	-
ENSG00000198830	11304	10904	10710.9	12954.5	13546.9	14745.9	10973	13749.1	-0.325376	5.60836e-09	4.3871e-08	HMGN2	1	26472450	26475972	+	2509	protein_coding	high mobility group nucleosomal binding domain 2 [Source:HGNC Symbol;Acc:HGNC:4986]	-
ENSG00000092201	5242.49	5072.9	4509.03	6105.57	6572.77	6369.74	4941.48	6349.36	-0.361317	5.87954e-09	4.59189e-08	SUPT16H	14	21351472	21384266	-	7151	protein_coding	SPT16 homolog, facilitates chromatin remodeling subunit [Source:HGNC Symbol;Acc:HGNC:11465]	-
ENSG00000151725	779.548	793.642	827.892	1043.53	1121.65	1142.88	800.361	1102.69	-0.463232	5.91655e-09	4.61785e-08	CENPU	4	184694618	184734133	-	2953	protein_coding	centromere protein U [Source:HGNC Symbol;Acc:HGNC:21348]	-
ENSG00000173692	2330.26	2105.32	2039.93	2781.06	2939.47	2735.32	2158.5	2818.61	-0.384655	6.12522e-09	4.7792e-08	PSMD1	2	231056864	231172827	+	5187	protein_coding	proteasome 26S subunit, non-ATPase 1 [Source:HGNC Symbol;Acc:HGNC:9554]	-
ENSG00000132141	77.8351	115.501	84.7762	190.507	196.794	204.99	92.7041	197.43	-1.08665	6.128e-09	4.77984e-08	CCT6B	17	34927859	34981078	-	4334	protein_coding	chaperonin containing TCP1 subunit 6B [Source:HGNC Symbol;Acc:HGNC:1621]	-
ENSG00000214114	367.621	316.771	317.911	492.426	545.267	529.493	334.101	522.395	-0.644871	6.27472e-09	4.89273e-08	MYCBP	1	38862964	38874105	-	3039	protein_coding	MYC binding protein [Source:HGNC Symbol;Acc:HGNC:7554]	-
ENSG00000107669	552.03	556.922	492.761	739.064	865.739	768.516	533.904	791.106	-0.566353	6.36136e-09	4.95555e-08	ATE1	10	121740421	121928801	-	5720	protein_coding	arginyltransferase 1 [Source:HGNC Symbol;Acc:HGNC:782]	-
ENSG00000108984	456.233	413.975	407.985	628.502	660.388	615.763	426.064	634.884	-0.575031	6.41512e-09	4.99311e-08	MAP2K6	17	69414698	69553861	+	16655	protein_coding	mitogen-activated protein kinase kinase 6 [Source:HGNC Symbol;Acc:HGNC:6846]	-
ENSG00000125356	1032.21	924.01	891.474	1222.98	1351.89	1422.27	949.232	1332.38	-0.488982	6.65446e-09	5.174e-08	NDUFA1	X	119871487	119876662	+	766	protein_coding	NADH:ubiquinone oxidoreductase subunit A1 [Source:HGNC Symbol;Acc:HGNC:7683]	-
ENSG00000090266	1584.24	1549.55	1551.14	1945.89	2016.95	2105.31	1561.64	2022.71	-0.373374	6.74384e-09	5.24183e-08	NDUFB2	7	140690777	140722790	+	4447	protein_coding	NADH:ubiquinone oxidoreductase subunit B2 [Source:HGNC Symbol;Acc:HGNC:7697]	-
ENSG00000173320	502.934	423.123	460.97	697.391	805.845	643.464	462.343	715.566	-0.630884	6.77988e-09	5.26817e-08	STOX2	4	183797692	184023526	+	11316	protein_coding	storkhead box 2 [Source:HGNC Symbol;Acc:HGNC:25450]	-
ENSG00000138381	826.249	703.299	724.571	997.609	1094.42	1114.39	751.373	1068.81	-0.508672	7.02031e-09	5.44635e-08	ASNSD1	2	189661385	189670831	+	2504	protein_coding	asparagine synthetase domain containing 1 [Source:HGNC Symbol;Acc:HGNC:24910]	-
ENSG00000128245	1777.03	1809.14	1633.27	2303.94	2160.85	2420.31	1739.81	2295.03	-0.398758	7.07e-09	5.48143e-08	YWHAH	22	31944461	31957603	+	2453	protein_coding	tyrosine 3-monooxygenase/tryptophan 5-monooxygenase activation protein eta [Source:HGNC Symbol;Acc:HGNC:12853]	-
ENSG00000154814	322.117	393.39	325.858	551.109	573.27	514.455	347.122	546.278	-0.652172	7.33158e-09	5.67705e-08	OXNAD1	3	16265160	16350299	+	6095	protein_coding	oxidoreductase NAD binding domain containing 1 [Source:HGNC Symbol;Acc:HGNC:25128]	-
ENSG00000176125	22.7518	33.1637	34.4403	96.9543	89.4519	92.6019	30.1186	93.0027	-1.62884	7.41441e-09	5.73393e-08	UFSP1	7	100888723	100889718	-	996	protein_coding	UFM1 specific peptidase 1 (inactive) [Source:HGNC Symbol;Acc:HGNC:33821]	-
ENSG00000182568	3733.69	3471.9	3096.98	4410.57	4613.38	4424.31	3434.19	4482.75	-0.383906	7.44393e-09	5.75313e-08	SATB1	3	18345387	18445588	-	13409	protein_coding	SATB homeobox 1 [Source:HGNC Symbol;Acc:HGNC:10541]	CUT
ENSG00000205213	26.3442	25.1587	34.4403	80.7952	101.897	89.436	28.6477	90.7095	-1.67076	7.45199e-09	5.75755e-08	LGR4	11	27365961	27472775	-	6340	protein_coding	leucine rich repeat containing G protein-coupled receptor 4 [Source:HGNC Symbol;Acc:HGNC:13299]	-
ENSG00000073910	286.194	227.572	251.679	405.677	454.26	406.024	255.148	421.987	-0.726876	7.59208e-09	5.86209e-08	FRY	13	31846713	32299122	+	18849	protein_coding	FRY microtubule binding protein [Source:HGNC Symbol;Acc:HGNC:20367]	-
ENSG00000138160	2166.21	1794.27	1755.13	2492.75	2906.8	2573.86	1905.2	2657.8	-0.480141	7.80994e-09	6.01513e-08	KIF11	10	92593286	92655395	+	4860	protein_coding	kinesin family member 11 [Source:HGNC Symbol;Acc:HGNC:6388]	-
ENSG00000163993	1.19746	8.00503	7.94776	52.7295	45.1149	41.9479	5.71675	46.5974	-3.0331	7.82296e-09	6.02137e-08	S100P	4	6693069	6697170	+	1280	protein_coding	S100 calcium binding protein P [Source:HGNC Symbol;Acc:HGNC:10504]	-
ENSG00000143228	1054.96	1092.12	1027.91	1358.21	1415.67	1467.38	1058.33	1413.76	-0.417372	7.91334e-09	6.0852e-08	NUF2	1	163266576	163355764	+	3362	protein_coding	NUF2, NDC80 kinetochore complex component [Source:HGNC Symbol;Acc:HGNC:14621]	-
ENSG00000118412	1207.04	1126.42	1042.48	1473.88	1821.71	1520.41	1125.32	1605.33	-0.512247	8.12244e-09	6.24012e-08	CASP8AP2	6	89829894	89874436	+	8171	protein_coding	caspase 8 associated protein 2 [Source:HGNC Symbol;Acc:HGNC:1510]	-
ENSG00000120949	100.587	136.086	128.489	227.928	220.129	284.137	121.72	244.065	-1.00401	8.28267e-09	6.35922e-08	TNFRSF8	1	12063377	12144207	+	3738	protein_coding	TNF receptor superfamily member 8 [Source:HGNC Symbol;Acc:HGNC:11923]	-
ENSG00000165795	452.641	483.733	414.608	668.474	644.053	691.744	450.327	668.091	-0.567083	8.33275e-09	6.39366e-08	NDRG2	14	21016763	21070872	-	7550	protein_coding	NDRG family member 2 [Source:HGNC Symbol;Acc:HGNC:14460]	-
ENSG00000172167	353.251	333.924	361.623	531.548	560.824	508.915	349.6	533.762	-0.611632	8.52859e-09	6.53778e-08	MTBP	8	120445400	120542133	+	8326	protein_coding	MDM2 binding protein [Source:HGNC Symbol;Acc:HGNC:7417]	-
ENSG00000092020	429.889	408.257	390.765	580.875	613.718	642.673	409.637	612.422	-0.579752	8.58167e-09	6.57642e-08	PPP2R3C	14	35085467	35122517	-	3863	protein_coding	protein phosphatase 2 regulatory subunit B''gamma [Source:HGNC Symbol;Acc:HGNC:17485]	-
ENSG00000152133	500.539	472.297	470.243	659.119	721.838	726.568	481.026	702.508	-0.546624	8.65859e-09	6.62914e-08	GPATCH11	2	37084451	37099244	+	4040	protein_coding	G-patch domain containing 11 [Source:HGNC Symbol;Acc:HGNC:26768]	-
ENSG00000141506	1156.75	1179.03	1026.59	1507.04	1531.57	1484	1120.79	1507.54	-0.426351	8.78211e-09	6.72161e-08	PIK3R5	17	8878911	8965712	-	7506	protein_coding	phosphoinositide-3-kinase regulatory subunit 5 [Source:HGNC Symbol;Acc:HGNC:30035]	-
ENSG00000109466	367.621	343.073	323.209	518.791	521.932	540.573	344.634	527.099	-0.611973	8.80803e-09	6.73934e-08	KLHL2	4	165207618	165323156	+	3872	protein_coding	kelch like family member 2 [Source:HGNC Symbol;Acc:HGNC:6353]	-
ENSG00000100567	1785.42	1827.43	1747.18	2366.02	2204.41	2303.97	1786.68	2291.47	-0.358432	8.8986e-09	6.80652e-08	PSMA3	14	58244831	58272012	+	3119	protein_coding	proteasome subunit alpha 3 [Source:HGNC Symbol;Acc:HGNC:9532]	-
ENSG00000184489	1029.82	988.05	1094.14	1461.12	1305.22	1511.71	1037.34	1426.01	-0.459793	9.1472e-09	6.99011e-08	PTP4A3	8	141391993	141432454	+	2877	protein_coding	protein tyrosine phosphatase type IVA, member 3 [Source:HGNC Symbol;Acc:HGNC:9636]	-
ENSG00000163006	447.851	381.954	422.556	597.885	640.942	636.341	417.454	625.056	-0.583576	9.228e-09	7.04746e-08	CCDC138	2	108786757	108885477	+	5796	protein_coding	coiled-coil domain containing 138 [Source:HGNC Symbol;Acc:HGNC:26531]	-
ENSG00000091317	2349.42	2207.1	1963.1	2801.47	2887.35	2877.78	2173.21	2855.53	-0.393182	9.27615e-09	7.08203e-08	CMTM6	3	32481312	32503408	-	4413	protein_coding	CKLF like MARVEL transmembrane domain containing 6 [Source:HGNC Symbol;Acc:HGNC:19177]	-
ENSG00000176542	931.626	742.181	745.765	1150.69	1340.22	1111.22	806.524	1200.71	-0.573943	9.4402e-09	7.19606e-08	USF3	3	113648385	113696646	-	13738	protein_coding	upstream transcription factor family member 3 [Source:HGNC Symbol;Acc:HGNC:30494]	bHLH
ENSG00000117010	217.938	239.007	203.993	375.06	366.364	356.161	220.313	365.862	-0.729278	9.4807e-09	7.22469e-08	ZNF684	1	40531561	40548169	+	3115	protein_coding	zinc finger protein 684 [Source:HGNC Symbol;Acc:HGNC:28418]	zf-C2H2
ENSG00000182168	1.19746	2.28715	1.32463	42.5238	45.1149	36.4076	1.60308	41.3487	-4.67298	9.52949e-09	7.25735e-08	UNC5C	4	95162504	95549206	-	10685	protein_coding	unc-5 netrin receptor C [Source:HGNC Symbol;Acc:HGNC:12569]	-
ENSG00000178177	559.215	593.516	540.448	775.634	826.846	808.881	564.393	803.787	-0.509295	9.7597e-09	7.42805e-08	LCORL	4	17841199	18021876	-	14858	protein_coding	ligand dependent nuclear receptor corepressor like [Source:HGNC Symbol;Acc:HGNC:30776]	HTH
ENSG00000107371	772.363	745.612	760.336	1042.68	1065.64	1006.75	759.437	1038.36	-0.451466	9.76613e-09	7.43063e-08	EXOSC3	9	37766978	37801437	-	3023	protein_coding	exosome component 3 [Source:HGNC Symbol;Acc:HGNC:17944]	-
ENSG00000230989	1658.49	1547.26	1449.14	1993.52	2023.17	2098.98	1551.63	2038.55	-0.393148	9.77793e-09	7.43379e-08	HSBP1	16	83807843	83819737	+	9525	protein_coding	heat shock factor binding protein 1 [Source:HGNC Symbol;Acc:HGNC:5203]	-
ENSG00000178999	1312.42	1353.99	1246.47	1689.9	1669.25	1890.82	1304.3	1749.99	-0.423501	9.81803e-09	7.45854e-08	AURKB	17	8204733	8210600	-	2241	protein_coding	aurora kinase B [Source:HGNC Symbol;Acc:HGNC:11390]	-
ENSG00000196407	16.7645	16.0101	14.5709	68.8886	58.3382	68.8578	15.7818	65.3615	-2.04711	9.87738e-09	7.499e-08	THEM5	1	151847263	151853697	-	984	protein_coding	thioesterase superfamily member 5 [Source:HGNC Symbol;Acc:HGNC:26755]	-
ENSG00000095485	871.753	888.559	793.452	1112.42	1198.66	1199.87	851.254	1170.31	-0.458314	9.87742e-09	7.499e-08	CWF19L1	10	100232298	100267680	-	3985	protein_coding	CWF19 like cell cycle control factor 1 [Source:HGNC Symbol;Acc:HGNC:25613]	-
ENSG00000100387	1489.64	1344.85	1344.5	1791.95	1808.48	1928.02	1393	1842.82	-0.403606	9.91914e-09	7.52834e-08	RBX1	22	40951347	40973309	+	3092	protein_coding	ring-box 1 [Source:HGNC Symbol;Acc:HGNC:9928]	-
ENSG00000166226	4357.57	3980.79	3634.78	5020.36	5313.44	5177	3991.04	5170.27	-0.373109	1.00244e-08	7.60118e-08	CCT2	12	69585334	69601570	+	4322	protein_coding	chaperonin containing TCP1 subunit 2 [Source:HGNC Symbol;Acc:HGNC:1615]	-
ENSG00000232931	525.686	676.997	736.493	1077.55	917.076	987.753	646.392	994.128	-0.621885	1.00462e-08	7.61301e-08	LINC00342	2	95807118	95816215	-	2618	lincRNA	long intergenic non-protein coding RNA 342 [Source:HGNC Symbol;Acc:HGNC:42470]	-
ENSG00000169330	231.11	235.577	221.213	375.91	399.811	355.37	229.3	377.03	-0.716618	1.00686e-08	7.62522e-08	KIAA1024	15	79432516	79472290	+	6800	protein_coding	KIAA1024 [Source:HGNC Symbol;Acc:HGNC:29172]	-
ENSG00000169019	468.208	452.856	438.452	625.951	689.946	679.872	453.172	665.256	-0.553763	1.02326e-08	7.74702e-08	COMMD8	4	47450796	47463719	-	1766	protein_coding	COMM domain containing 8 [Source:HGNC Symbol;Acc:HGNC:26036]	-
ENSG00000173567	44.3061	29.733	55.6344	120.768	113.565	117.137	43.2245	117.157	-1.4487	1.02872e-08	7.78113e-08	ADGRF3	2	26308173	26346817	-	5761	protein_coding	adhesion G protein-coupled receptor F3 [Source:HGNC Symbol;Acc:HGNC:18989]	-
ENSG00000117054	2191.36	1981.82	1727.31	2632.22	2752.78	2617.39	1966.83	2667.47	-0.438775	1.04199e-08	7.87912e-08	ACADM	1	75724347	75787575	+	4783	protein_coding	acyl-CoA dehydrogenase medium chain [Source:HGNC Symbol;Acc:HGNC:89]	-
ENSG00000168803	480.183	466.579	402.687	672.727	650.276	681.455	449.816	668.153	-0.568709	1.04511e-08	7.89785e-08	ADAL	15	43330657	43354555	+	5735	protein_coding	adenosine deaminase like [Source:HGNC Symbol;Acc:HGNC:31853]	-
ENSG00000168827	1078.91	843.959	952.407	1362.46	1472.46	1283.76	958.427	1372.89	-0.51903	1.07232e-08	8.09599e-08	GFM1	3	158644278	158692575	+	9032	protein_coding	G elongation factor mitochondrial 1 [Source:HGNC Symbol;Acc:HGNC:13780]	-
ENSG00000182963	1064.54	1095.55	945.784	1429.65	1506.68	1336	1035.29	1424.11	-0.458755	1.10763e-08	8.35996e-08	GJC1	17	44798448	44830816	-	8660	protein_coding	gap junction protein gamma 1 [Source:HGNC Symbol;Acc:HGNC:4280]	-
ENSG00000135698	421.507	409.4	360.299	576.623	598.939	618.137	397.069	597.9	-0.588888	1.11368e-08	8.40042e-08	MPHOSPH6	16	82147798	82170226	-	2190	protein_coding	M-phase phosphoprotein 6 [Source:HGNC Symbol;Acc:HGNC:7214]	-
ENSG00000198042	669.382	641.546	539.123	864.084	931.077	890.403	616.684	895.188	-0.535876	1.15151e-08	8.68048e-08	MAK16	8	33484750	33501260	+	4846	protein_coding	MAK16 homolog [Source:HGNC Symbol;Acc:HGNC:13703]	-
ENSG00000182054	5030.54	4722.97	4642.82	5865.73	5860.26	6565.23	4798.78	6097.08	-0.345383	1.18332e-08	8.91204e-08	IDH2	15	90083045	90102504	-	2814	protein_coding	isocitrate dehydrogenase (NADP(+)) 2, mitochondrial [Source:HGNC Symbol;Acc:HGNC:5383]	-
ENSG00000186532	944.798	972.04	899.422	1265.51	1225.88	1290.09	938.753	1260.49	-0.424257	1.1953e-08	8.99947e-08	SMYD4	17	1779485	1830634	-	6777	protein_coding	SET and MYND domain containing 4 [Source:HGNC Symbol;Acc:HGNC:21067]	-
ENSG00000115525	440.666	456.287	421.232	614.044	676.723	649.796	439.395	646.854	-0.557322	1.20197e-08	9.04136e-08	ST3GAL5	2	85837120	85905199	-	16318	protein_coding	ST3 beta-galactoside alpha-2,3-sialyltransferase 5 [Source:HGNC Symbol;Acc:HGNC:10872]	-
ENSG00000187944	11.9746	10.2922	9.27239	65.4867	42.7813	59.3602	10.5131	55.8761	-2.40521	1.2036e-08	9.05084e-08	C2orf66	2	196805002	196810276	-	1669	protein_coding	chromosome 2 open reading frame 66 [Source:HGNC Symbol;Acc:HGNC:33809]	-
ENSG00000108055	1365.11	1325.4	1246.47	1666.93	1728.37	1770.52	1312.33	1721.94	-0.391386	1.21511e-08	9.13455e-08	SMC3	10	110567691	110604636	+	4275	protein_coding	structural maintenance of chromosomes 3 [Source:HGNC Symbol;Acc:HGNC:2468]	-
ENSG00000206190	274.219	306.478	262.276	466.911	427.813	445.597	280.991	446.774	-0.666578	1.24487e-08	9.35544e-08	ATP10A	15	25677273	25865172	-	8409	protein_coding	ATPase phospholipid transporting 10A (putative) [Source:HGNC Symbol;Acc:HGNC:13542]	-
ENSG00000151287	542.451	598.09	506.008	745.017	817.512	844.497	548.85	802.342	-0.546477	1.24691e-08	9.36787e-08	TEX30	13	102765990	102773811	-	2154	protein_coding	testis expressed 30 [Source:HGNC Symbol;Acc:HGNC:25188]	-
ENSG00000169062	1510	1692.49	1572.33	2184.02	1994.39	2091.06	1591.61	2089.82	-0.392246	1.29803e-08	9.73704e-08	UPF3A	13	114281584	114305817	+	5772	protein_coding	UPF3A, regulator of nonsense mediated mRNA decay [Source:HGNC Symbol;Acc:HGNC:20332]	-
ENSG00000256269	631.063	641.546	585.485	879.392	829.18	922.061	619.365	876.878	-0.500372	1.33314e-08	9.99731e-08	HMBS	11	119084866	119093549	+	4927	protein_coding	hydroxymethylbilane synthase [Source:HGNC Symbol;Acc:HGNC:4982]	-
ENSG00000161981	978.327	1048.66	929.888	1288.47	1341	1352.62	985.625	1327.36	-0.428463	1.35023e-08	1.01224e-07	SNRNP25	16	53010	57669	+	3060	protein_coding	small nuclear ribonucleoprotein U11/U12 subunit 25 [Source:HGNC Symbol;Acc:HGNC:14161]	-
ENSG00000115355	1567.48	1575.85	1745.86	2059.85	2337.42	2102.14	1629.73	2166.47	-0.411755	1.44731e-08	1.08336e-07	CCDC88A	2	55287842	55419895	-	33942	protein_coding	coiled-coil domain containing 88A [Source:HGNC Symbol;Acc:HGNC:25523]	-
ENSG00000163521	148.485	125.793	100.672	237.283	233.353	254.062	124.983	241.566	-0.946733	1.46865e-08	1.09766e-07	GLB1L	2	219236606	219245478	-	3411	protein_coding	galactosidase beta 1 like [Source:HGNC Symbol;Acc:HGNC:28129]	-
ENSG00000104154	506.527	515.753	482.164	704.194	703.947	755.061	501.481	721.068	-0.523171	1.53989e-08	1.14914e-07	SLC30A4	15	45479611	45522807	-	8073	protein_coding	solute carrier family 30 member 4 [Source:HGNC Symbol;Acc:HGNC:11015]	-
ENSG00000086300	1226.2	1108.13	972.277	1464.52	1574.35	1548.9	1102.2	1529.26	-0.471398	1.56193e-08	1.16453e-07	SNX10	7	26291895	26374329	+	3518	protein_coding	sorting nexin 10 [Source:HGNC Symbol;Acc:HGNC:14974]	-
ENSG00000106355	1037	1079.54	996.12	1311.43	1408.67	1474.51	1037.55	1398.2	-0.429975	1.58421e-08	1.18006e-07	LSM5	7	32485332	32495283	-	4701	protein_coding	LSM5 homolog, U6 small nuclear RNA and mRNA degradation associated [Source:HGNC Symbol;Acc:HGNC:17162]	-
ENSG00000087586	1283.68	1301.39	1283.56	1620.16	1703.47	1693.74	1289.54	1672.46	-0.375194	1.61699e-08	1.20265e-07	AURKA	20	56369389	56392337	-	2928	protein_coding	aurora kinase A [Source:HGNC Symbol;Acc:HGNC:11393]	-
ENSG00000170854	411.927	415.118	385.467	599.586	669.722	563.526	404.171	610.945	-0.595369	1.63994e-08	1.21935e-07	RIOX2	3	97941818	97972457	-	6880	protein_coding	ribosomal oxygenase 2 [Source:HGNC Symbol;Acc:HGNC:19441]	-
ENSG00000187726	154.473	165.819	170.877	325.732	253.577	306.298	163.723	295.202	-0.850256	1.64819e-08	1.22512e-07	DNAJB13	11	73950319	73970366	+	3475	protein_coding	DnaJ heat shock protein family (Hsp40) member B13 [Source:HGNC Symbol;Acc:HGNC:30718]	-
ENSG00000003402	2065.62	2113.33	2133.97	2662.84	2603.44	2640.34	2104.31	2635.54	-0.324828	1.6674e-08	1.23864e-07	CFLAR	2	201116104	201176687	+	22529	protein_coding	CASP8 and FADD like apoptosis regulator [Source:HGNC Symbol;Acc:HGNC:1876]	-
ENSG00000162733	44.3061	32.0201	37.0896	100.356	119.01	95.7677	37.8053	105.045	-1.47619	1.69694e-08	1.25982e-07	DDR2	1	162631373	162787400	+	10730	protein_coding	discoidin domain receptor tyrosine kinase 2 [Source:HGNC Symbol;Acc:HGNC:2731]	-
ENSG00000172732	1555.5	1567.84	1578.96	2093.02	1898.71	2181.29	1567.43	2057.67	-0.392539	1.72415e-08	1.27963e-07	MUS81	11	65857126	65867653	+	5476	protein_coding	MUS81 structure-specific endonuclease subunit [Source:HGNC Symbol;Acc:HGNC:29814]	-
ENSG00000138378	171.237	198.982	152.332	293.414	303.359	322.919	174.184	306.564	-0.812105	1.75244e-08	1.29945e-07	STAT4	2	191029576	191151596	-	4785	protein_coding	signal transducer and activator of transcription 4 [Source:HGNC Symbol;Acc:HGNC:11365]	STAT
ENSG00000184497	112.561	126.937	140.411	227.077	246.576	235.066	126.636	236.24	-0.902285	1.75811e-08	1.30326e-07	TMEM255B	13	113759240	113816995	+	7287	protein_coding	transmembrane protein 255B [Source:HGNC Symbol;Acc:HGNC:28297]	-
ENSG00000150764	110.167	92.6297	101.996	191.357	230.241	189.161	101.598	203.587	-1.00439	1.81226e-08	1.34218e-07	DIXDC1	11	111927144	112022584	+	8509	protein_coding	DIX domain containing 1 [Source:HGNC Symbol;Acc:HGNC:23695]	-
ENSG00000075218	1715.96	1909.77	1816.06	2273.32	2397.31	2326.92	1813.93	2332.52	-0.362672	1.84368e-08	1.3638e-07	GTSE1	22	46296741	46330810	+	4242	protein_coding	G2 and S-phase expressed 1 [Source:HGNC Symbol;Acc:HGNC:13698]	-
ENSG00000210144	2.39493	1.14358	0	51.0286	31.8915	48.2796	1.1795	43.7332	-5.16945	1.87208e-08	1.38439e-07	MT-TY	MT	5826	5891	-	66	Mt_tRNA	mitochondrially encoded tRNA tyrosine [Source:HGNC Symbol;Acc:HGNC:7502]	-
ENSG00000163950	2147.05	1989.82	1813.41	2546.33	2545.1	2731.36	1983.43	2607.6	-0.394062	1.89262e-08	1.39874e-07	SLBP	4	1692800	1712555	-	2026	protein_coding	stem-loop binding protein [Source:HGNC Symbol;Acc:HGNC:10904]	-
ENSG00000137804	489.762	421.98	411.959	668.474	646.387	643.464	441.234	652.775	-0.564077	1.90469e-08	1.40723e-07	NUSAP1	15	41332694	41381050	+	2875	protein_coding	nucleolar and spindle associated protein 1 [Source:HGNC Symbol;Acc:HGNC:18538]	-
novel.241	58.6757	51.4609	60.9329	170.946	126.788	121.095	57.0232	139.61	-1.2927	1.91188e-08	1.41169e-07	-	5	1112625	1122399	+	8889	-	-	-
ENSG00000164082	28.7391	36.5944	59.6082	126.721	100.342	125.052	41.6473	117.372	-1.50522	1.92333e-08	1.41971e-07	GRM2	3	51707070	51718613	+	7096	protein_coding	glutamate metabotropic receptor 2 [Source:HGNC Symbol;Acc:HGNC:4594]	-
ENSG00000111605	4661.72	4560.58	4618.98	5520.44	5538.24	5740.52	4613.76	5599.73	-0.279493	1.99592e-08	1.47153e-07	CPSF6	12	69239537	69274358	+	8082	protein_coding	cleavage and polyadenylation specific factor 6 [Source:HGNC Symbol;Acc:HGNC:13871]	-
ENSG00000177272	228.715	161.244	168.228	311.274	402.922	318.962	186.062	344.386	-0.888356	2.03022e-08	1.49502e-07	KCNA3	1	110672465	110675033	-	2569	protein_coding	potassium voltage-gated channel subfamily A member 3 [Source:HGNC Symbol;Acc:HGNC:6221]	-
ENSG00000266472	1815.35	1767.97	1725.99	2197.63	2223.85	2393.4	1769.77	2271.63	-0.360023	2.03185e-08	1.49576e-07	MRPS21	1	150293720	150308979	+	1641	protein_coding	mitochondrial ribosomal protein S21 [Source:HGNC Symbol;Acc:HGNC:14046]	-
ENSG00000177303	993.894	973.183	943.135	1277.42	1250.77	1457.89	970.071	1328.69	-0.453605	2.09253e-08	1.53859e-07	CASKIN2	17	75500261	75515583	-	5823	protein_coding	CASK interacting protein 2 [Source:HGNC Symbol;Acc:HGNC:18200]	-
ENSG00000090097	967.55	960.604	1115.34	1508.74	1280.33	1458.68	1014.5	1415.92	-0.481915	2.10282e-08	1.54569e-07	PCBP4	3	51957454	51974016	-	3738	protein_coding	poly(rC) binding protein 4 [Source:HGNC Symbol;Acc:HGNC:8652]	-
ENSG00000279692	238.295	235.577	255.653	405.677	371.809	392.569	243.175	390.018	-0.682462	2.1328e-08	1.56631e-07	AC110285.7	17	81395609	81397144	-	1536	TEC	TEC	-
ENSG00000231305	88.6122	70.9017	79.4776	177.75	150.901	181.246	79.6639	169.966	-1.09379	2.19064e-08	1.60639e-07	AC112484.1	3	128861313	128871540	-	1456	antisense	intraflagellar transport 122 homolog (Chlamydomonas) pseudogene [Source:NCBI gene;Acc:653712]	-
ENSG00000132842	759.191	693.007	735.168	944.879	1095.98	1017.83	729.122	1019.56	-0.484648	2.22951e-08	1.63232e-07	AP3B1	5	78000525	78294755	-	7310	protein_coding	adaptor related protein complex 3 subunit beta 1 [Source:HGNC Symbol;Acc:HGNC:566]	-
ENSG00000038295	5.98731	8.00503	6.62314	45.9257	37.3364	55.4028	6.87183	46.2217	-2.74576	2.23798e-08	1.63766e-07	TLL1	4	165873258	166103895	+	7522	protein_coding	tolloid like 1 [Source:HGNC Symbol;Acc:HGNC:11843]	-
ENSG00000172339	186.804	220.71	190.746	345.293	322.805	337.166	199.42	335.088	-0.746573	2.24587e-08	1.64295e-07	ALG14	1	94974407	95072945	-	9633	protein_coding	ALG14, UDP-N-acetylglucosaminyltransferase subunit [Source:HGNC Symbol;Acc:HGNC:28287]	-
ENSG00000163072	68.2554	84.6246	109.944	176.049	180.459	202.616	87.608	186.375	-1.09507	2.26094e-08	1.65348e-07	NOSTRIN	2	168786539	168865514	+	5248	protein_coding	nitric oxide synthase trafficking [Source:HGNC Symbol;Acc:HGNC:20203]	-
ENSG00000256667	79.0325	69.7581	60.9329	140.329	155.568	169.374	69.9078	155.09	-1.14735	2.30833e-08	1.68612e-07	KLRA1P	12	10588063	10599669	-	2457	transcribed_unprocessed_pseudogene	killer cell lectin like receptor A1, pseudogene [Source:HGNC Symbol;Acc:HGNC:6372]	-
ENSG00000234964	63.4655	85.7682	68.8806	175.198	176.57	137.716	72.7048	163.161	-1.16287	2.31181e-08	1.68816e-07	FABP5P7	11	59781318	59781722	-	405	processed_pseudogene	fatty acid binding protein 5 pseudogene 7 [Source:HGNC Symbol;Acc:HGNC:31070]	-
ENSG00000279278	323.315	375.093	520.579	743.316	682.168	623.678	406.329	683.054	-0.752399	2.35275e-08	1.71652e-07	AC245060.6	22	22264601	22273020	+	8420	lincRNA	novel transcript	-
ENSG00000187801	168.842	124.65	164.254	284.059	297.914	254.853	152.582	278.942	-0.873441	2.40002e-08	1.74996e-07	ZFP69B	1	40450102	40463718	+	2386	protein_coding	ZFP69 zinc finger protein B [Source:HGNC Symbol;Acc:HGNC:28053]	zf-C2H2
ENSG00000184083	306.55	289.325	249.03	420.135	484.596	447.971	281.635	450.901	-0.67728	2.41742e-08	1.76056e-07	FAM120C	X	54068324	54183281	-	8799	protein_coding	family with sequence similarity 120C [Source:HGNC Symbol;Acc:HGNC:16949]	-
ENSG00000185760	38.3188	33.1637	46.362	90.1505	119.01	112.389	39.2815	107.183	-1.45571	2.45281e-08	1.7842e-07	KCNQ5	6	72621792	73198851	+	7570	protein_coding	potassium voltage-gated channel subfamily Q member 5 [Source:HGNC Symbol;Acc:HGNC:6299]	-
ENSG00000155959	1096.88	888.559	790.803	1320.79	1332.44	1381.9	925.412	1345.05	-0.538363	2.60763e-08	1.89233e-07	VBP1	X	155197007	155239817	+	2018	protein_coding	VHL binding protein 1 [Source:HGNC Symbol;Acc:HGNC:12662]	-
ENSG00000078053	74.2427	84.6246	71.5299	167.544	153.235	167.791	76.7991	162.857	-1.0814	2.64361e-08	1.91787e-07	AMPH	7	38383704	38631567	-	5636	protein_coding	amphiphysin [Source:HGNC Symbol;Acc:HGNC:471]	-
ENSG00000143554	51.4909	74.3324	88.75	198.161	132.233	182.829	71.5245	171.074	-1.2613	2.65594e-08	1.92624e-07	SLC27A3	1	153774354	153780157	+	5470	protein_coding	solute carrier family 27 member 3 [Source:HGNC Symbol;Acc:HGNC:10997]	-
ENSG00000162227	427.494	494.025	482.164	689.736	640.164	751.895	467.894	693.932	-0.568627	2.66624e-08	1.93257e-07	TAF6L	11	62771303	62787342	+	3149	protein_coding	TATA-box binding protein associated factor 6 like [Source:HGNC Symbol;Acc:HGNC:17305]	-
ENSG00000103245	1203.45	1344.85	1365.69	1787.7	1620.25	1864.7	1304.66	1757.55	-0.430088	2.7087e-08	1.96277e-07	CIAO3	16	729753	741329	-	8101	protein_coding	cytosolic iron-sulfur assembly component 3 [Source:HGNC Symbol;Acc:HGNC:14179]	-
ENSG00000274897	57.4782	52.6045	74.1791	133.525	127.566	185.995	61.4206	149.029	-1.28501	2.78661e-08	2.01743e-07	PANO1	11	797511	799190	+	1680	protein_coding	proapoptotic nucleolar protein 1 [Source:HGNC Symbol;Acc:HGNC:51237]	-
ENSG00000224383	167.645	192.121	196.045	297.667	340.695	310.256	185.27	316.206	-0.772643	2.79668e-08	2.02412e-07	PRR29	17	63998351	64004304	+	4142	protein_coding	proline rich 29 [Source:HGNC Symbol;Acc:HGNC:25673]	-
ENSG00000010072	405.94	377.38	392.09	563.866	589.604	575.398	391.803	576.289	-0.557194	2.80301e-08	2.0275e-07	SPRTN	1	231337104	231355023	+	5906	protein_coding	SprT-like N-terminal domain [Source:HGNC Symbol;Acc:HGNC:25356]	-
ENSG00000154845	1395.04	1323.12	1234.55	1667.78	1856.71	1721.44	1317.57	1748.65	-0.407906	2.86586e-08	2.07174e-07	PPP4R1	18	9546791	9615240	-	8131	protein_coding	protein phosphatase 4 regulatory subunit 1 [Source:HGNC Symbol;Acc:HGNC:9320]	-
ENSG00000152455	447.851	572.932	492.761	742.466	754.507	732.9	504.515	743.291	-0.557813	2.8966e-08	2.09335e-07	SUV39H2	10	14878820	14904315	+	3565	protein_coding	suppressor of variegation 3-9 homolog 2 [Source:HGNC Symbol;Acc:HGNC:17287]	-
ENSG00000161955	38.3188	49.1738	50.3358	131.824	91.7854	146.422	45.9428	123.344	-1.42542	2.90135e-08	2.09616e-07	TNFSF13	17	7558292	7561608	+	2276	protein_coding	TNF superfamily member 13 [Source:HGNC Symbol;Acc:HGNC:11928]	-
ENSG00000274712	286.194	243.582	271.549	440.547	394.366	441.64	267.108	425.517	-0.67247	2.96406e-08	2.13832e-07	AC005332.4	17	68205489	68207493	+	2005	lincRNA	novel transcript	-
ENSG00000144677	221.531	240.151	185.448	363.153	369.475	346.663	215.71	359.764	-0.734277	3.07886e-08	2.21852e-07	CTDSPL	3	37861960	37984469	+	5796	protein_coding	CTD small phosphatase like [Source:HGNC Symbol;Acc:HGNC:16890]	-
ENSG00000029153	312.538	325.919	250.355	449.051	473.706	493.877	296.271	472.211	-0.669418	3.09987e-08	2.233e-07	ARNTL2	12	27332854	27425289	+	6983	protein_coding	aryl hydrocarbon receptor nuclear translocator like 2 [Source:HGNC Symbol;Acc:HGNC:18984]	bHLH
ENSG00000118197	524.489	486.02	525.877	694.839	737.395	758.227	512.129	730.154	-0.512892	3.25681e-08	2.34055e-07	DDX59	1	200623896	200669969	-	4470	protein_coding	DEAD-box helicase 59 [Source:HGNC Symbol;Acc:HGNC:25360]	-
ENSG00000205060	928.034	847.39	798.75	1152.4	1200.21	1150	858.058	1167.54	-0.443543	3.26867e-08	2.34838e-07	SLC35B4	7	134289332	134317051	-	7109	protein_coding	solute carrier family 35 member B4 [Source:HGNC Symbol;Acc:HGNC:20584]	-
ENSG00000005175	910.072	866.831	801.4	1129.43	1169.1	1191.16	859.434	1163.23	-0.435829	3.29411e-08	2.36458e-07	RPAP3	12	47661249	47706061	-	5381	protein_coding	RNA polymerase II associated protein 3 [Source:HGNC Symbol;Acc:HGNC:26151]	-
ENSG00000116205	1057.36	1133.28	1030.56	1371.82	1451.45	1437.31	1073.73	1420.19	-0.402791	3.29615e-08	2.36534e-07	TCEANC2	1	54053584	54112519	+	12168	protein_coding	transcription elongation factor A N-terminal and central domain containing 2 [Source:HGNC Symbol;Acc:HGNC:26494]	-
ENSG00000162390	47.8985	36.5944	33.1157	104.609	106.564	102.891	39.2029	104.688	-1.41392	3.35114e-08	2.4034e-07	ACOT11	1	54542257	54639192	+	9768	protein_coding	acyl-CoA thioesterase 11 [Source:HGNC Symbol;Acc:HGNC:18156]	-
ENSG00000284828	19.1594	24.0151	22.5187	84.1971	68.4501	71.2322	21.8977	74.6265	-1.76737	3.38953e-08	2.43022e-07	AC012020.2	3	108031003	108032261	-	1259	TEC	novel transcript	-
ENSG00000109943	2.39493	1.14358	5.29851	29.7667	40.4478	42.7393	2.94567	37.6513	-3.71969	3.42636e-08	2.45591e-07	CRTAM	11	122838500	122872639	+	2675	protein_coding	cytotoxic and regulatory T cell molecule [Source:HGNC Symbol;Acc:HGNC:24313]	-
ENSG00000111775	1051.37	974.327	890.15	1255.3	1322.33	1441.26	971.95	1339.63	-0.462172	3.46516e-08	2.48294e-07	COX6A1	12	120438090	120440742	+	1344	protein_coding	cytochrome c oxidase subunit 6A1 [Source:HGNC Symbol;Acc:HGNC:2277]	-
ENSG00000148153	913.664	862.256	855.709	1126.88	1255.44	1174.54	877.21	1185.62	-0.434772	3.4661e-08	2.48294e-07	INIP	9	112683926	112718236	-	4423	protein_coding	INTS3 and NABP interacting protein [Source:HGNC Symbol;Acc:HGNC:24994]	-
ENSG00000163376	534.068	514.609	443.75	690.587	754.507	729.734	497.476	724.943	-0.541649	3.48063e-08	2.49189e-07	KBTBD8	3	66998307	67011210	+	4736	protein_coding	kelch repeat and BTB domain containing 8 [Source:HGNC Symbol;Acc:HGNC:30691]	-
ENSG00000226328	239.493	268.74	288.769	446.5	408.367	410.772	265.667	421.88	-0.668277	3.50172e-08	2.50625e-07	NUP50-DT	22	45133020	45163781	-	2263	lincRNA	NUP50 divergent transcript [Source:HGNC Symbol;Acc:HGNC:50502]	-
ENSG00000129255	852.593	800.503	782.855	1123.48	1043.09	1148.42	811.984	1105	-0.44391	3.704e-08	2.64717e-07	MPDU1	17	7583529	7592789	+	3270	protein_coding	mannose-P-dolichol utilization defect 1 [Source:HGNC Symbol;Acc:HGNC:7207]	-
ENSG00000183605	250.27	233.29	209.291	367.406	362.475	395.734	230.95	375.205	-0.698272	3.77951e-08	2.70034e-07	SFXN4	10	119140767	119165667	-	1868	protein_coding	sideroflexin 4 [Source:HGNC Symbol;Acc:HGNC:16088]	-
ENSG00000235823	110.167	98.3475	147.034	280.657	227.13	206.573	118.516	238.12	-1.0113	3.83134e-08	2.73498e-07	OLMALINC	10	100373513	100454043	+	7763	lincRNA	oligodendrocyte maturation-associated long intergenic non-coding RNA [Source:HGNC Symbol;Acc:HGNC:28060]	-
ENSG00000072506	1695.61	1658.19	1581.61	2035.19	2098.62	2172.58	1645.13	2102.13	-0.353311	3.84538e-08	2.7442e-07	HSD17B10	X	53431258	53434373	-	1115	protein_coding	hydroxysteroid 17-beta dehydrogenase 10 [Source:HGNC Symbol;Acc:HGNC:4800]	-
ENSG00000085662	1887.2	1804.56	1788.25	2229.95	2321.08	2534.28	1826.67	2361.77	-0.370701	3.85249e-08	2.74847e-07	AKR1B1	7	134442350	134459284	-	3660	protein_coding	aldo-keto reductase family 1 member B [Source:HGNC Symbol;Acc:HGNC:381]	-
ENSG00000234327	231.11	241.295	182.799	328.284	396.7	394.152	218.401	373.045	-0.769577	3.85983e-08	2.75291e-07	AC012146.1	17	5111468	5115004	+	2006	processed_transcript	uncharacterized LOC101928000 [Source:NCBI gene;Acc:101928000]	-
ENSG00000138698	1240.57	1206.47	1151.1	1503.64	1631.91	1575.81	1199.38	1570.46	-0.388614	3.96713e-08	2.82615e-07	RAP1GDS1	4	98261384	98443861	+	5424	protein_coding	Rap1 GTPase-GDP dissociation stimulator 1 [Source:HGNC Symbol;Acc:HGNC:9859]	-
ENSG00000164134	1100.47	972.04	871.605	1285.92	1519.13	1366.08	981.371	1390.37	-0.501906	3.98229e-08	2.83612e-07	NAA15	4	139301455	139420033	+	9712	protein_coding	N(alpha)-acetyltransferase 15, NatA auxiliary subunit [Source:HGNC Symbol;Acc:HGNC:30782]	-
ENSG00000187688	470.603	505.461	462.295	719.503	652.61	699.659	479.453	690.59	-0.525036	4.01062e-08	2.85547e-07	TRPV2	17	16415542	16437003	+	3410	protein_coding	transient receptor potential cation channel subfamily V member 2 [Source:HGNC Symbol;Acc:HGNC:18082]	-
ENSG00000131470	270.627	303.048	392.09	580.875	471.372	543.739	321.921	531.996	-0.727469	4.01796e-08	2.85986e-07	PSMC3IP	17	42572315	42577831	-	2573	protein_coding	PSMC3 interacting protein [Source:HGNC Symbol;Acc:HGNC:17928]	-
ENSG00000111615	1493.24	1309.39	1222.63	1765.59	1844.26	1785.55	1341.75	1798.47	-0.42196	4.06306e-08	2.89112e-07	KRR1	12	75490861	75511636	-	10749	protein_coding	KRR1, small subunit processome component homolog [Source:HGNC Symbol;Acc:HGNC:5176]	-
ENSG00000272841	31.134	38.8816	34.4403	84.1971	108.12	99.7251	34.8186	97.3474	-1.48282	4.06481e-08	2.89153e-07	AL139393.2	6	160990318	160992342	-	2025	antisense	novel transcript, antisense to MAP3K4	-
ENSG00000183814	349.659	260.735	327.183	460.108	507.931	525.535	312.526	497.858	-0.674143	4.37248e-08	3.10049e-07	LIN9	1	226231149	226309869	-	4442	protein_coding	lin-9 DREAM MuvB core complex component [Source:HGNC Symbol;Acc:HGNC:30830]	-
ENSG00000164683	16.7645	13.7229	15.8955	56.9819	66.1166	60.9431	15.461	61.3472	-1.9914	4.40743e-08	3.12436e-07	HEY1	8	79764010	79767863	-	3232	protein_coding	hes related family bHLH transcription factor with YRPW motif 1 [Source:HGNC Symbol;Acc:HGNC:4880]	bHLH
ENSG00000168883	1985.39	1751.96	1814.74	2346.46	2319.53	2516.08	1850.7	2394.02	-0.371451	4.62264e-08	3.27125e-07	USP39	2	85602856	85649282	+	3952	protein_coding	ubiquitin specific peptidase 39 [Source:HGNC Symbol;Acc:HGNC:20071]	-
ENSG00000185905	878.938	807.365	785.504	1129.43	1082.76	1126.26	823.935	1112.82	-0.432922	4.641e-08	3.28234e-07	C16orf54	16	29742463	29746006	-	2585	protein_coding	chromosome 16 open reading frame 54 [Source:HGNC Symbol;Acc:HGNC:26649]	-
ENSG00000172530	461.023	490.594	441.101	682.082	644.831	675.123	464.239	667.345	-0.522023	4.681e-08	3.30681e-07	BANP	16	87949244	88077318	+	8154	protein_coding	BTG3 associated nuclear protein [Source:HGNC Symbol;Acc:HGNC:13450]	-
ENSG00000115956	38.3188	25.1587	25.1679	93.5524	79.3399	93.3933	29.5485	88.7619	-1.58422	4.86597e-08	3.42956e-07	PLEK	2	68365173	68397453	+	3314	protein_coding	pleckstrin [Source:HGNC Symbol;Acc:HGNC:9070]	-
ENSG00000115232	2591.31	2318.03	2107.48	3031.95	3746.87	3003.62	2338.94	3260.81	-0.479111	5.04447e-08	3.55231e-07	ITGA4	2	181457202	181536187	+	7901	protein_coding	integrin subunit alpha 4 [Source:HGNC Symbol;Acc:HGNC:6140]	-
ENSG00000213619	1535.15	1427.18	1363.04	1924.63	1804.59	1892.4	1441.79	1873.87	-0.377426	5.0735e-08	3.57172e-07	NDUFS3	11	47565336	47584562	+	3670	protein_coding	NADH:ubiquinone oxidoreductase core subunit S3 [Source:HGNC Symbol;Acc:HGNC:7710]	-
ENSG00000184162	288.588	317.914	300.69	454.154	451.926	478.047	302.398	461.376	-0.609023	5.14476e-08	3.62085e-07	NR2C2AP	19	19201416	19203424	-	1794	protein_coding	nuclear receptor 2C2 associated protein [Source:HGNC Symbol;Acc:HGNC:30763]	-
ENSG00000132749	293.378	339.642	264.925	484.771	436.37	503.374	299.315	474.838	-0.662581	5.16012e-08	3.63062e-07	TESMIN	11	68707440	68751564	-	5833	protein_coding	testis expressed metallothionein like protein [Source:HGNC Symbol;Acc:HGNC:7446]	-
ENSG00000182552	554.425	481.446	380.168	721.204	723.393	731.317	472.013	725.305	-0.617199	5.17606e-08	3.64078e-07	RWDD4	4	183639635	183659225	-	2776	protein_coding	RWD domain containing 4 [Source:HGNC Symbol;Acc:HGNC:23750]	-
ENSG00000008853	590.349	592.372	577.538	776.485	809.734	888.82	586.753	825.013	-0.491696	5.25298e-08	3.69277e-07	RHOBTB2	8	22987417	23020199	+	6580	protein_coding	Rho related BTB domain containing 2 [Source:HGNC Symbol;Acc:HGNC:18756]	-
ENSG00000009790	2617.65	2712.56	2598.92	3454.63	3143.26	3322.59	2643.04	3306.83	-0.322806	5.36046e-08	3.76508e-07	TRAF3IP3	1	209756032	209782320	+	7750	protein_coding	TRAF3 interacting protein 3 [Source:HGNC Symbol;Acc:HGNC:30766]	-
ENSG00000280022	16.7645	18.2972	25.1679	73.9914	73.1172	63.3175	20.0765	70.142	-1.81274	5.47741e-08	3.84425e-07	AC126544.1	17	45592621	45593369	+	749	TEC	TEC	-
ENSG00000101052	854.988	807.365	737.817	1080.96	1167.54	1051.86	800.057	1100.12	-0.458548	5.49882e-08	3.85784e-07	IFT52	20	43590931	43647296	+	2542	protein_coding	intraflagellar transport 52 [Source:HGNC Symbol;Acc:HGNC:15901]	-
ENSG00000197191	75.4401	84.6246	91.3993	177.75	153.235	186.787	83.8214	172.59	-1.04347	5.50565e-08	3.86152e-07	CYSRT1	9	137224635	137226311	+	1297	protein_coding	cysteine rich tail 1 [Source:HGNC Symbol;Acc:HGNC:30529]	-
ENSG00000170486	106.574	107.496	132.463	226.227	202.239	223.194	115.511	217.22	-0.914533	5.76378e-08	4.03679e-07	KRT72	12	52585589	52601538	-	2154	protein_coding	keratin 72 [Source:HGNC Symbol;Acc:HGNC:28932]	-
ENSG00000006047	732.847	869.118	833.191	1377.77	983.193	1356.58	811.719	1239.18	-0.609881	5.77357e-08	4.04249e-07	YBX2	17	7288252	7294615	-	4618	protein_coding	Y-box binding protein 2 [Source:HGNC Symbol;Acc:HGNC:17948]	CSD
ENSG00000169026	49.096	51.4609	55.6344	116.515	122.121	127.426	52.0637	122.021	-1.23099	5.8253e-08	4.07638e-07	SLC49A3	4	681829	689441	-	2644	protein_coding	solute carrier family 49 member 3 [Source:HGNC Symbol;Acc:HGNC:26177]	-
ENSG00000144040	587.954	572.932	520.579	829.214	758.396	785.929	560.488	791.18	-0.495634	5.92499e-08	4.14259e-07	SFXN5	2	72942036	73075619	-	11087	protein_coding	sideroflexin 5 [Source:HGNC Symbol;Acc:HGNC:16073]	-
ENSG00000173457	1912.35	2039	1843.88	2519.96	2335.08	2621.35	1931.74	2492.13	-0.366753	5.94724e-08	4.15577e-07	PPP1R14B	11	64244480	64246941	-	1655	protein_coding	protein phosphatase 1 regulatory inhibitor subunit 14B [Source:HGNC Symbol;Acc:HGNC:9057]	-
ENSG00000143933	3029.58	2882.96	2485	3526.92	3681.53	3717.53	2799.18	3641.99	-0.379057	6.03555e-08	4.21185e-07	CALM2	2	47160082	47176601	-	6466	protein_coding	calmodulin 2 [Source:HGNC Symbol;Acc:HGNC:1445]	-
ENSG00000196419	6684.24	6584.71	5942.28	7877.96	7841.43	7909.15	6403.74	7876.18	-0.29822	6.05438e-08	4.22341e-07	XRCC6	22	41621119	41664048	+	3288	protein_coding	X-ray repair cross complementing 6 [Source:HGNC Symbol;Acc:HGNC:4055]	-
ENSG00000214534	13.1721	18.2972	11.9216	55.281	64.5609	58.5687	14.4637	59.4702	-2.03158	6.09575e-08	4.24949e-07	ZNF705E	11	71814045	71821548	-	3442	protein_coding	zinc finger protein 705E [Source:HGNC Symbol;Acc:HGNC:33203]	-
ENSG00000115414	135.313	102.922	107.295	210.068	224.796	217.654	115.177	217.506	-0.917089	6.09698e-08	4.24949e-07	FN1	2	215360440	215436172	-	17315	protein_coding	fibronectin 1 [Source:HGNC Symbol;Acc:HGNC:3778]	-
ENSG00000143106	2768.53	2664.53	2483.68	3286.24	3322.16	3275.89	2638.91	3294.76	-0.319698	6.34535e-08	4.41632e-07	PSMA5	1	109399031	109426427	-	5724	protein_coding	proteasome subunit alpha 5 [Source:HGNC Symbol;Acc:HGNC:9534]	-
ENSG00000126653	543.648	521.471	456.996	699.942	732.727	753.478	507.372	728.716	-0.520783	6.45892e-08	4.49281e-07	NSRP1	17	30115521	30186475	+	4806	protein_coding	nuclear speckle splicing regulatory protein 1 [Source:HGNC Symbol;Acc:HGNC:25305]	-
ENSG00000077420	865.765	901.138	818.62	1091.16	1193.21	1207.78	861.841	1164.05	-0.433069	6.618e-08	4.59563e-07	APBB1IP	10	26438203	26567803	+	3981	protein_coding	amyloid beta precursor protein binding family B member 1 interacting protein [Source:HGNC Symbol;Acc:HGNC:17379]	-
ENSG00000165283	2390.14	2250.56	2258.49	2843.99	2796.34	3023.41	2299.73	2887.92	-0.328515	6.70041e-08	4.65154e-07	STOML2	9	35099776	35103195	-	1806	protein_coding	stomatin like 2 [Source:HGNC Symbol;Acc:HGNC:14559]	-
ENSG00000135446	1557.9	1435.19	1372.31	1820.02	1949.27	1901.9	1455.13	1890.4	-0.377173	6.90288e-08	4.78803e-07	CDK4	12	57747727	57756013	-	3168	protein_coding	cyclin dependent kinase 4 [Source:HGNC Symbol;Acc:HGNC:1773]	-
ENSG00000103356	451.443	435.703	439.776	583.427	705.503	660.877	442.307	649.935	-0.55603	7.00561e-08	4.85242e-07	EARS2	16	23522014	23557731	-	5730	protein_coding	glutamyl-tRNA synthetase 2, mitochondrial [Source:HGNC Symbol;Acc:HGNC:29419]	-
ENSG00000172469	397.558	367.088	340.429	520.491	557.713	569.066	368.358	549.09	-0.575008	7.01038e-08	4.85435e-07	MANEA	6	95577543	95609457	+	5187	protein_coding	mannosidase endo-alpha [Source:HGNC Symbol;Acc:HGNC:21072]	-
ENSG00000169598	449.048	431.128	414.608	627.651	589.604	663.251	431.595	626.836	-0.537625	7.08423e-08	4.90271e-07	DFFB	1	3857267	3885429	+	3870	protein_coding	DNA fragmentation factor subunit beta [Source:HGNC Symbol;Acc:HGNC:2773]	-
ENSG00000161692	572.387	699.869	707.351	989.104	868.85	992.502	659.869	950.152	-0.526255	7.1001e-08	4.91231e-07	DBF4B	17	44708608	44752264	+	7146	protein_coding	DBF4 zinc finger B [Source:HGNC Symbol;Acc:HGNC:17883]	-
ENSG00000128915	1603.4	1463.78	1324.63	1888.06	2198.96	1897.94	1463.94	1994.99	-0.445997	7.12019e-08	4.92481e-07	ICE2	15	60419609	60479160	-	16010	protein_coding	interactor of little elongation complex ELL subunit 2 [Source:HGNC Symbol;Acc:HGNC:29885]	-
ENSG00000134001	1818.95	1700.5	1523.32	2100.68	2372.42	2216.11	1680.92	2229.74	-0.407028	7.12639e-08	4.92771e-07	EIF2S1	14	67359997	67386516	+	5651	protein_coding	eukaryotic translation initiation factor 2 subunit alpha [Source:HGNC Symbol;Acc:HGNC:3265]	-
ENSG00000171612	427.494	360.226	378.843	575.772	557.713	592.019	388.855	575.168	-0.56482	7.15895e-08	4.94883e-07	SLC25A33	1	9539482	9585179	+	3854	protein_coding	solute carrier family 25 member 33 [Source:HGNC Symbol;Acc:HGNC:29681]	-
ENSG00000136888	2610.47	2412.95	2259.81	3054.91	3025.03	3190.41	2427.74	3090.12	-0.347535	7.20829e-08	4.98153e-07	ATP6V1G1	9	114587746	114598373	+	1305	protein_coding	ATPase H+ transporting V1 subunit G1 [Source:HGNC Symbol;Acc:HGNC:864]	-
ENSG00000119013	625.075	546.629	458.321	779.887	782.509	865.867	543.342	809.421	-0.573162	7.22252e-08	4.98996e-07	NDUFB3	2	201071433	201085750	+	1103	protein_coding	NADH:ubiquinone oxidoreductase subunit B3 [Source:HGNC Symbol;Acc:HGNC:7698]	-
ENSG00000050393	1195.07	1132.14	1082.22	1451.76	1484.12	1511.71	1136.48	1482.53	-0.382991	7.28597e-08	5.03095e-07	MCUR1	6	13786557	13814568	-	6057	protein_coding	mitochondrial calcium uniporter regulator 1 [Source:HGNC Symbol;Acc:HGNC:21097]	-
ENSG00000009954	4404.27	4228.94	4062.63	4933.61	5455.01	5439.77	4231.95	5276.13	-0.318097	7.38335e-08	5.09532e-07	BAZ1B	7	73440398	73522278	-	7053	protein_coding	bromodomain adjacent to zinc finger domain 1B [Source:HGNC Symbol;Acc:HGNC:961]	-
ENSG00000104205	267.034	235.577	251.679	402.275	381.143	399.692	251.43	394.37	-0.649757	7.52776e-08	5.18767e-07	SGK3	8	66667596	66862022	+	6474	protein_coding	serum/glucocorticoid regulated kinase family member 3 [Source:HGNC Symbol;Acc:HGNC:10812]	-
ENSG00000198707	423.902	443.708	637.146	766.279	844.737	768.516	501.585	793.177	-0.664621	7.56311e-08	5.20764e-07	CEP290	12	88049014	88142216	-	10388	protein_coding	centrosomal protein 290 [Source:HGNC Symbol;Acc:HGNC:29021]	-
ENSG00000104671	276.614	261.879	278.172	422.687	394.366	455.095	272.222	424.049	-0.640093	7.59255e-08	5.22644e-07	DCTN6	8	30156297	30183640	+	1984	protein_coding	dynactin subunit 6 [Source:HGNC Symbol;Acc:HGNC:16964]	-
ENSG00000087269	979.524	1000.63	976.25	1255.3	1307.55	1302.76	985.468	1288.54	-0.386797	7.69074e-08	5.29254e-07	NOP14	4	2937933	2963385	-	3538	protein_coding	NOP14 nucleolar protein [Source:HGNC Symbol;Acc:HGNC:16821]	-
ENSG00000240891	374.806	347.647	337.78	497.529	577.159	520.787	353.411	531.825	-0.589538	7.70819e-08	5.30306e-07	PLCXD2	3	111674676	111846447	+	8974	protein_coding	phosphatidylinositol specific phospholipase C X domain containing 2 [Source:HGNC Symbol;Acc:HGNC:26462]	-
ENSG00000128973	655.012	723.884	659.664	976.347	928.744	898.317	679.52	934.469	-0.458441	7.72932e-08	5.31611e-07	CLN6	15	68206992	68257211	-	7345	protein_coding	CLN6, transmembrane ER protein [Source:HGNC Symbol;Acc:HGNC:2077]	-
ENSG00000166971	355.646	339.642	380.168	534.099	512.598	543.739	358.486	530.145	-0.565925	7.76503e-08	5.33767e-07	AKTIP	16	53491040	53504411	-	5202	protein_coding	AKT interacting protein [Source:HGNC Symbol;Acc:HGNC:16710]	-
ENSG00000119203	1229.79	1137.86	1037.18	1474.73	1515.24	1531.49	1134.95	1507.15	-0.408269	7.79459e-08	5.35498e-07	CPSF3	2	9423568	9473101	+	3769	protein_coding	cleavage and polyadenylation specific factor 3 [Source:HGNC Symbol;Acc:HGNC:2326]	-
ENSG00000105254	1921.93	1898.34	1813.41	2386.44	2269.74	2492.34	1877.89	2382.84	-0.343107	7.82789e-08	5.37498e-07	TBCB	19	36114289	36125947	+	3326	protein_coding	tubulin folding cofactor B [Source:HGNC Symbol;Acc:HGNC:1989]	-
ENSG00000115368	1064.54	1012.06	895.448	1284.22	1357.33	1361.33	990.686	1334.29	-0.428475	7.82808e-08	5.37498e-07	WDR75	2	189441433	189475565	+	5066	protein_coding	WD repeat domain 75 [Source:HGNC Symbol;Acc:HGNC:25725]	-
ENSG00000167460	12757.8	12288.9	11334.8	14453	14787.6	15170.9	12127.2	14803.8	-0.287578	7.85165e-08	5.38965e-07	TPM4	19	16067021	16103005	+	8632	protein_coding	tropomyosin 4 [Source:HGNC Symbol;Acc:HGNC:12013]	-
ENSG00000150768	862.173	849.677	815.97	1055.44	1207.99	1158.71	842.607	1140.71	-0.437013	7.94506e-08	5.45071e-07	DLAT	11	112024814	112064390	+	4831	protein_coding	dihydrolipoamide S-acetyltransferase [Source:HGNC Symbol;Acc:HGNC:2896]	-
ENSG00000285650	5.98731	4.5743	18.5448	43.3743	70.7837	48.2796	9.70213	54.1458	-2.51556	8.01419e-08	5.49506e-07	AL157827.2	9	92600094	92612368	-	3199	antisense	Novel transcript, antisense to CENPP	-
ENSG00000174007	137.708	156.67	153.657	241.535	271.467	270.682	149.345	261.228	-0.807465	8.03849e-08	5.51018e-07	CEP19	3	196706277	196712293	-	2201	protein_coding	centrosomal protein 19 [Source:HGNC Symbol;Acc:HGNC:28209]	-
ENSG00000164308	1136.39	1137.86	1010.69	1422.85	1518.35	1412.77	1094.98	1451.32	-0.405441	8.06953e-08	5.52836e-07	ERAP2	5	96875939	96919716	+	7422	protein_coding	endoplasmic reticulum aminopeptidase 2 [Source:HGNC Symbol;Acc:HGNC:29499]	-
ENSG00000083454	232.308	303.048	288.769	466.911	408.367	442.431	274.708	439.237	-0.676685	8.24284e-08	5.63763e-07	P2RX5	17	3672199	3696404	-	4190	protein_coding	purinergic receptor P2X 5 [Source:HGNC Symbol;Acc:HGNC:8536]	-
ENSG00000163947	496.947	434.559	434.478	623.399	685.279	670.374	455.328	659.684	-0.534871	8.25219e-08	5.64245e-07	ARHGEF3	3	56727418	57079329	-	6594	protein_coding	Rho guanine nucleotide exchange factor 3 [Source:HGNC Symbol;Acc:HGNC:683]	-
ENSG00000164077	344.869	368.232	344.403	527.295	490.041	568.275	352.501	528.537	-0.583508	8.33643e-08	5.69687e-07	MON1A	3	49907160	49930173	-	6446	protein_coding	MON1 homolog A, secretory trafficking associated [Source:HGNC Symbol;Acc:HGNC:28207]	-
ENSG00000198431	4640.17	4026.53	3926.2	5261.05	5677.47	5218.15	4197.63	5385.56	-0.359373	8.34607e-08	5.70187e-07	TXNRD1	12	104215779	104350305	+	6708	protein_coding	thioredoxin reductase 1 [Source:HGNC Symbol;Acc:HGNC:12437]	-
ENSG00000196418	324.512	280.176	287.444	450.752	457.371	453.512	297.378	453.878	-0.609934	8.35613e-08	5.70589e-07	ZNF124	1	247121975	247172016	-	4517	protein_coding	zinc finger protein 124 [Source:HGNC Symbol;Acc:HGNC:12907]	zf-C2H2
ENSG00000113643	1269.31	1110.41	1027.91	1491.74	1522.24	1594.81	1135.88	1536.26	-0.434826	8.47182e-08	5.78294e-07	RARS	5	168486445	168519299	+	3421	protein_coding	arginyl-tRNA synthetase [Source:HGNC Symbol;Acc:HGNC:9870]	-
ENSG00000164626	426.297	443.708	389.44	586.829	601.272	652.962	419.815	613.688	-0.546344	8.59751e-08	5.8671e-07	KCNK5	6	39188973	39229450	-	3756	protein_coding	potassium two pore domain channel subfamily K member 5 [Source:HGNC Symbol;Acc:HGNC:6280]	-
ENSG00000281376	59.8731	56.0352	55.6344	121.618	152.457	120.303	57.1809	131.459	-1.20143	8.69519e-08	5.9321e-07	ABALON	20	31721507	31723409	+	1903	antisense	apoptotic BCL2L1-antisense long non-coding RNA [Source:HGNC Symbol;Acc:HGNC:49667]	-
ENSG00000134287	4525.21	4291.84	4102.37	5158.99	5255.1	5678.79	4306.47	5364.29	-0.316703	8.7276e-08	5.95256e-07	ARF3	12	48935723	48957551	-	5002	protein_coding	ADP ribosylation factor 3 [Source:HGNC Symbol;Acc:HGNC:654]	-
ENSG00000123485	1553.11	1468.35	1532.59	1916.12	2039.5	1872.62	1518.02	1942.75	-0.356312	8.76271e-08	5.97484e-07	HJURP	2	233833416	233854566	-	3821	protein_coding	Holliday junction recognition protein [Source:HGNC Symbol;Acc:HGNC:25444]	-
ENSG00000170522	330.5	316.771	312.612	445.65	489.263	526.327	319.961	487.08	-0.606537	8.81469e-08	6.00861e-07	ELOVL6	4	110045846	110199199	-	7297	protein_coding	ELOVL fatty acid elongase 6 [Source:HGNC Symbol;Acc:HGNC:15829]	-
ENSG00000031691	172.435	202.413	154.981	279.807	330.583	304.716	176.61	305.035	-0.785539	9.00947e-08	6.13285e-07	CENPQ	6	49463378	49493107	+	1733	protein_coding	centromere protein Q [Source:HGNC Symbol;Acc:HGNC:21347]	-
ENSG00000244879	2588.91	2976.73	2983.06	3857.76	3587.41	3522.83	2849.57	3656	-0.359551	9.03879e-08	6.1511e-07	GABPB1-AS1	15	50354959	50372202	+	17179	antisense	GABPB1 antisense RNA 1 [Source:HGNC Symbol;Acc:HGNC:44157]	-
ENSG00000156136	1393.85	1323.12	1245.15	1643.12	1719.03	1818	1320.7	1726.72	-0.386282	9.05043e-08	6.15731e-07	DCK	4	70992538	71030914	+	3227	protein_coding	deoxycytidine kinase [Source:HGNC Symbol;Acc:HGNC:2704]	-
ENSG00000267795	5.98731	0	3.97388	29.7667	32.6694	50.654	3.3204	37.6967	-3.5305	9.30042e-08	6.31686e-07	SMIM22	16	4788397	4796491	+	1762	protein_coding	small integral membrane protein 22 [Source:HGNC Symbol;Acc:HGNC:48329]	-
ENSG00000175514	31.134	33.1637	22.5187	87.5991	70.7837	106.057	28.9388	88.1465	-1.59942	9.30507e-08	6.31703e-07	GPR152	11	67451301	67452729	-	1429	protein_coding	G protein-coupled receptor 152 [Source:HGNC Symbol;Acc:HGNC:23622]	-
ENSG00000213213	171.237	144.091	238.433	352.948	303.359	345.872	184.587	334.059	-0.861497	9.30584e-08	6.31703e-07	CCDC183	9	136796350	136807741	+	2964	protein_coding	coiled-coil domain containing 183 [Source:HGNC Symbol;Acc:HGNC:28236]	-
ENSG00000157212	771.166	821.088	810.672	1054.59	1128.65	1041.57	800.975	1074.94	-0.424631	9.56912e-08	6.49036e-07	PAXIP1	7	154943687	155003084	-	9643	protein_coding	PAX interacting protein 1 [Source:HGNC Symbol;Acc:HGNC:8624]	-
ENSG00000163104	1367.5	1313.97	1225.28	1626.96	1795.26	1683.45	1302.25	1701.89	-0.38567	9.61976e-08	6.5229e-07	SMARCAD1	4	94207611	94291292	+	6313	protein_coding	SWI/SNF-related, matrix-associated actin-dependent regulator of chromatin, subfamily a, containing DEAD/H box 1 [Source:HGNC Symbol;Acc:HGNC:18398]	-
ENSG00000255299	22.7518	37.738	25.1679	85.0476	80.1178	91.0189	28.5526	85.3948	-1.57357	9.79011e-08	6.6329e-07	AP003557.1	11	58497888	58505758	-	1002	lincRNA	novel transcript	-
ENSG00000137054	560.413	494.025	524.552	714.4	742.062	766.933	526.33	741.132	-0.494409	9.93107e-08	6.72282e-07	POLR1E	9	37485935	37503697	+	2512	protein_coding	RNA polymerase I subunit E [Source:HGNC Symbol;Acc:HGNC:17631]	-
ENSG00000184743	2603.28	2351.19	2141.92	2934.14	3286.38	3089.1	2365.47	3103.21	-0.391216	9.97193e-08	6.74862e-07	ATL3	11	63624087	63671921	-	7600	protein_coding	atlastin GTPase 3 [Source:HGNC Symbol;Acc:HGNC:24526]	-
ENSG00000144909	669.382	655.269	528.526	849.626	976.192	865.867	617.726	897.228	-0.536733	9.99746e-08	6.76403e-07	OSBPL11	3	125528858	125595090	-	4191	protein_coding	oxysterol binding protein like 11 [Source:HGNC Symbol;Acc:HGNC:16397]	-
ENSG00000154642	778.351	652.982	569.59	935.524	1048.53	945.805	666.974	976.62	-0.548893	1.00647e-07	6.80765e-07	C21orf91	21	17788967	17819386	-	6235	protein_coding	chromosome 21 open reading frame 91 [Source:HGNC Symbol;Acc:HGNC:16459]	-
ENSG00000128294	766.376	802.79	786.829	1033.33	1065.64	1038.41	785.332	1045.79	-0.413207	1.02429e-07	6.91481e-07	TPST2	22	26521983	26596717	-	6957	protein_coding	tyrosylprotein sulfotransferase 2 [Source:HGNC Symbol;Acc:HGNC:12021]	-
ENSG00000006534	21.5543	17.1536	42.3881	77.3933	91.0076	90.2275	27.032	86.2094	-1.69187	1.03162e-07	6.96236e-07	ALDH3B1	11	68008578	68029282	+	6626	protein_coding	aldehyde dehydrogenase 3 family member B1 [Source:HGNC Symbol;Acc:HGNC:410]	-
ENSG00000128059	838.224	769.627	694.105	1012.07	1119.32	1051.07	767.318	1060.82	-0.466314	1.04251e-07	7.03202e-07	PPAT	4	56393362	56435615	-	5439	protein_coding	phosphoribosyl pyrophosphate amidotransferase [Source:HGNC Symbol;Acc:HGNC:9238]	-
ENSG00000064102	711.293	766.196	686.157	991.655	1014.31	940.265	721.215	982.076	-0.444233	1.04704e-07	7.05868e-07	INTS13	12	26905181	26938326	-	3345	protein_coding	integrator complex subunit 13 [Source:HGNC Symbol;Acc:HGNC:20174]	-
ENSG00000142552	205.964	292.755	357.649	758.625	596.605	755.061	285.456	703.43	-1.30218	1.05023e-07	7.07823e-07	RCN3	19	49527618	49546962	+	2093	protein_coding	reticulocalbin 3 [Source:HGNC Symbol;Acc:HGNC:21145]	-
ENSG00000019102	17.9619	10.2922	22.5187	59.5333	69.228	62.526	16.9243	63.7624	-1.92866	1.05101e-07	7.08152e-07	VSIG2	11	124747472	124752238	-	1432	protein_coding	V-set and immunoglobulin domain containing 2 [Source:HGNC Symbol;Acc:HGNC:17149]	-
ENSG00000272183	8.38224	13.7229	31.7911	78.2438	66.1166	68.0663	17.9654	70.8089	-2.00064	1.05142e-07	7.08234e-07	AC005041.3	2	74501717	74502365	+	649	antisense	novel transcript, antisense to LBX2	-
ENSG00000178896	383.188	379.667	348.377	528.146	526.599	597.559	370.411	550.768	-0.571299	1.05729e-07	7.11995e-07	EXOSC4	8	144078626	144080647	+	1407	protein_coding	exosome component 4 [Source:HGNC Symbol;Acc:HGNC:18189]	-
ENSG00000061918	295.773	260.735	215.914	402.275	434.814	406.815	257.474	414.635	-0.684783	1.06183e-07	7.14852e-07	GUCY1B1	4	155758992	155807591	+	3724	protein_coding	guanylate cyclase 1 soluble subunit beta 1 [Source:HGNC Symbol;Acc:HGNC:4687]	-
ENSG00000073111	2356.61	2268.86	2151.19	2690.91	3111.37	2902.32	2258.89	2901.53	-0.361092	1.08083e-07	7.27242e-07	MCM2	3	127598223	127622436	+	4902	protein_coding	minichromosome maintenance complex component 2 [Source:HGNC Symbol;Acc:HGNC:6944]	-
ENSG00000101367	4913.19	4398.19	4297.09	5558.71	5666.58	5683.54	4536.16	5636.28	-0.313096	1.10346e-07	7.41857e-07	MAPRE1	20	32819893	32850405	+	2623	protein_coding	microtubule associated protein RP/EB family member 1 [Source:HGNC Symbol;Acc:HGNC:6890]	-
ENSG00000149231	1476.47	1463.78	1352.44	1803.01	1820.15	1864.7	1430.9	1829.29	-0.353628	1.10685e-07	7.43936e-07	CCDC82	11	96352769	96389956	-	17313	protein_coding	coiled-coil domain containing 82 [Source:HGNC Symbol;Acc:HGNC:26282]	-
ENSG00000152642	318.525	289.325	304.664	429.49	501.708	463.801	304.171	465	-0.613451	1.11635e-07	7.49595e-07	GPD1L	3	32105689	32168713	+	4802	protein_coding	glycerol-3-phosphate dehydrogenase 1 like [Source:HGNC Symbol;Acc:HGNC:28956]	-
ENSG00000213145	398.755	373.949	421.232	579.174	542.934	668	397.979	596.703	-0.585703	1.12446e-07	7.54735e-07	CRIP1	14	105486317	105488947	+	2485	protein_coding	cysteine rich protein 1 [Source:HGNC Symbol;Acc:HGNC:2360]	-
ENSG00000120662	431.087	470.01	458.321	676.129	621.496	644.256	453.139	647.293	-0.513986	1.1251e-07	7.54959e-07	MTRF1	13	41216369	41263577	-	3841	protein_coding	mitochondrial translation release factor 1 [Source:HGNC Symbol;Acc:HGNC:7469]	-
ENSG00000122223	135.313	162.388	151.008	261.096	260.577	255.644	149.57	259.106	-0.792053	1.1389e-07	7.638e-07	CD244	1	160830160	160862855	-	2857	protein_coding	CD244 molecule [Source:HGNC Symbol;Acc:HGNC:18171]	-
ENSG00000270885	104.179	100.635	92.7239	176.899	185.126	212.114	99.1793	191.38	-0.94727	1.16015e-07	7.7749e-07	RASL10B	17	35731649	35743521	+	3502	protein_coding	RAS like family 10 member B [Source:HGNC Symbol;Acc:HGNC:30295]	-
ENSG00000162576	112.561	129.224	170.877	301.069	220.129	267.516	137.554	262.905	-0.93815	1.16027e-07	7.7749e-07	MXRA8	1	1352689	1361777	-	3622	protein_coding	matrix remodeling associated 8 [Source:HGNC Symbol;Acc:HGNC:7542]	-
ENSG00000111879	192.791	232.146	217.239	315.527	383.476	359.327	214.059	352.777	-0.721186	1.18023e-07	7.90219e-07	FAM184A	6	118959763	119149387	-	7791	protein_coding	family with sequence similarity 184 member A [Source:HGNC Symbol;Acc:HGNC:20991]	-
ENSG00000145491	31.134	32.0201	31.7911	80.7952	83.2291	102.099	31.6484	88.708	-1.48747	1.21342e-07	8.1089e-07	ROPN1L	5	10441524	10472029	+	1817	protein_coding	rhophilin associated tail protein 1 like [Source:HGNC Symbol;Acc:HGNC:24060]	-
ENSG00000173442	1935.1	1899.48	2123.38	2601.61	2394.2	2624.51	1985.99	2540.11	-0.355687	1.21859e-07	8.14121e-07	EHBP1L1	11	65576038	65592650	+	6741	protein_coding	EH domain binding protein 1 like 1 [Source:HGNC Symbol;Acc:HGNC:30682]	-
ENSG00000103121	979.524	895.42	833.191	1189.82	1189.32	1267.93	902.712	1215.69	-0.428561	1.22343e-07	8.17131e-07	CMC2	16	80966448	81020270	-	12781	protein_coding	C-X9-C motif containing 2 [Source:HGNC Symbol;Acc:HGNC:24447]	-
ENSG00000154122	2697.88	2743.44	2749.93	3402.76	3315.94	3283.01	2730.42	3333.9	-0.28805	1.23411e-07	8.23818e-07	ANKH	5	14704800	14871785	-	12702	protein_coding	ANKH inorganic pyrophosphate transport regulator [Source:HGNC Symbol;Acc:HGNC:15492]	-
ENSG00000160318	112.561	137.229	161.605	258.545	217.796	300.758	137.132	259.033	-0.920513	1.25817e-07	8.39189e-07	CLDND2	19	51367098	51369003	-	1156	protein_coding	claudin domain containing 2 [Source:HGNC Symbol;Acc:HGNC:28511]	-
ENSG00000134198	364.029	328.206	309.963	453.304	547.601	539.782	334.066	513.562	-0.620177	1.273e-07	8.48854e-07	TSPAN2	1	115048011	115089500	-	3410	protein_coding	tetraspanin 2 [Source:HGNC Symbol;Acc:HGNC:20659]	-
ENSG00000115233	1811.76	1693.64	1608.1	2104.08	2205.96	2211.36	1704.5	2173.8	-0.350458	1.27458e-07	8.49671e-07	PSMD14	2	161308038	161411717	+	7698	protein_coding	proteasome 26S subunit, non-ATPase 14 [Source:HGNC Symbol;Acc:HGNC:16889]	-
ENSG00000164338	428.692	478.015	429.179	629.352	682.168	614.971	445.295	642.164	-0.527248	1.296e-07	8.6372e-07	UTP15	5	73565443	73583377	+	6321	protein_coding	UTP15, small subunit processome component [Source:HGNC Symbol;Acc:HGNC:25758]	-
ENSG00000231177	20.3569	34.3073	37.0896	89.3	72.3393	118.72	30.5846	93.4532	-1.61507	1.31005e-07	8.72847e-07	LINC00852	3	10284419	10285746	+	1328	antisense	long intergenic non-protein coding RNA 852 [Source:HGNC Symbol;Acc:HGNC:29904]	-
ENSG00000106868	385.583	387.672	341.754	535.8	577.159	531.076	371.67	548.012	-0.558654	1.32337e-07	8.81239e-07	SUSD1	9	112040785	112175408	-	4183	protein_coding	sushi domain containing 1 [Source:HGNC Symbol;Acc:HGNC:25413]	-
ENSG00000146063	2276.38	2183.09	2287.63	2792.11	2698.34	2899.94	2249.03	2796.8	-0.314743	1.32595e-07	8.82718e-07	TRIM41	5	181222499	181235809	+	12803	protein_coding	tripartite motif containing 41 [Source:HGNC Symbol;Acc:HGNC:19013]	-
ENSG00000186871	286.194	264.166	254.328	381.013	438.703	435.308	268.229	418.341	-0.641102	1.32995e-07	8.85142e-07	ERCC6L	X	72204657	72239047	-	4364	protein_coding	ERCC excision repair 6 like, spindle assembly checkpoint helicase [Source:HGNC Symbol;Acc:HGNC:20794]	-
ENSG00000176834	177.224	171.536	184.123	302.77	287.024	291.261	177.628	293.685	-0.726217	1.34313e-07	8.93184e-07	VSIG10	12	118063593	118136026	-	8350	protein_coding	V-set and immunoglobulin domain containing 10 [Source:HGNC Symbol;Acc:HGNC:26078]	-
ENSG00000146476	883.727	787.924	707.351	1040.13	1211.88	1094.6	793.001	1115.54	-0.491528	1.3633e-07	9.06107e-07	ARMT1	6	151452258	151470101	+	2819	protein_coding	acidic residue methyltransferase 1 [Source:HGNC Symbol;Acc:HGNC:17872]	-
ENSG00000169116	118.549	120.075	104.646	209.217	210.795	208.948	114.423	209.653	-0.871238	1.36685e-07	9.0822e-07	PARM1	4	74933095	75050115	+	5034	protein_coding	prostate androgen-regulated mucin-like protein 1 [Source:HGNC Symbol;Acc:HGNC:24536]	-
ENSG00000080839	547.24	560.352	512.631	773.933	751.396	729.734	540.075	751.688	-0.475609	1.36761e-07	9.08478e-07	RBL1	20	36996349	37095995	-	5954	protein_coding	RB transcriptional corepressor like 1 [Source:HGNC Symbol;Acc:HGNC:9893]	-
ENSG00000112320	159.263	197.839	192.071	287.461	331.361	305.507	183.057	308.11	-0.752011	1.3865e-07	9.20773e-07	SOBP	6	107489958	107660167	+	6904	protein_coding	sine oculis binding protein homolog [Source:HGNC Symbol;Acc:HGNC:29256]	-
ENSG00000273189	8.38224	5.71788	5.29851	41.6733	34.2251	49.0711	6.46621	41.6565	-2.68309	1.39834e-07	9.28132e-07	AC010619.2	19	49474586	49487637	+	1421	processed_transcript	novel transcript	-
ENSG00000100714	1275.3	1145.86	1115.34	1501.09	1631.14	1525.95	1178.83	1552.73	-0.397171	1.40082e-07	9.29525e-07	MTHFD1	14	64388031	64463457	+	9377	protein_coding	methylenetetrahydrofolate dehydrogenase, cyclohydrolase and formyltetrahydrofolate synthetase 1 [Source:HGNC Symbol;Acc:HGNC:7432]	-
ENSG00000158941	3367.26	3458.17	3432.11	4096.74	4074.34	4443.31	3419.18	4204.8	-0.298431	1.40167e-07	9.29838e-07	CCAR2	8	22604632	22621514	+	6534	protein_coding	cell cycle and apoptosis regulator 2 [Source:HGNC Symbol;Acc:HGNC:23360]	-
ENSG00000174547	1274.1	1263.65	1156.4	1544.46	1584.46	1680.29	1231.38	1603.07	-0.379844	1.40692e-07	9.33068e-07	MRPL11	11	66435075	66466738	-	2539	protein_coding	mitochondrial ribosomal protein L11 [Source:HGNC Symbol;Acc:HGNC:14042]	-
ENSG00000102218	711.293	659.843	552.37	903.206	938.078	886.445	641.169	909.243	-0.502031	1.42379e-07	9.43749e-07	RP2	X	46836940	46882358	+	3803	protein_coding	RP2, ARL3 GTPase activating protein [Source:HGNC Symbol;Acc:HGNC:10274]	-
ENSG00000110442	651.42	514.609	560.317	787.541	829.18	847.663	575.449	821.461	-0.514028	1.43227e-07	9.4911e-07	COMMD9	11	36269284	36289449	-	6592	protein_coding	COMM domain containing 9 [Source:HGNC Symbol;Acc:HGNC:25014]	-
ENSG00000086730	108.969	117.788	132.463	244.087	203.795	213.697	119.74	220.526	-0.882505	1.46e-07	9.67227e-07	LAT2	7	74199652	74229834	+	4545	protein_coding	linker for activation of T cells family member 2 [Source:HGNC Symbol;Acc:HGNC:12749]	-
ENSG00000103494	217.938	233.29	219.888	349.546	388.921	335.583	223.705	358.017	-0.678049	1.46254e-07	9.68647e-07	RPGRIP1L	16	53598153	53703938	-	12387	protein_coding	RPGRIP1 like [Source:HGNC Symbol;Acc:HGNC:29168]	-
ENSG00000165724	753.204	854.251	772.258	1117.53	1004.19	1128.63	793.238	1083.45	-0.448741	1.47749e-07	9.78019e-07	ZMYND19	9	137582079	137590490	-	2372	protein_coding	zinc finger MYND-type containing 19 [Source:HGNC Symbol;Acc:HGNC:21146]	-
ENSG00000101856	1120.83	1105.84	1013.34	1382.87	1432.01	1407.23	1080	1407.37	-0.381106	1.4862e-07	9.83251e-07	PGRMC1	X	119236245	119244466	+	1919	protein_coding	progesterone receptor membrane component 1 [Source:HGNC Symbol;Acc:HGNC:16090]	-
ENSG00000162738	632.26	646.121	617.276	862.383	892.963	828.668	631.886	861.338	-0.446417	1.50524e-07	9.95581e-07	VANGL2	1	160400586	160428678	+	5340	protein_coding	VANGL planar cell polarity protein 2 [Source:HGNC Symbol;Acc:HGNC:15511]	-
ENSG00000136717	1213.03	1237.35	1267.67	1626.96	1509.79	1676.33	1239.35	1604.36	-0.372567	1.54649e-07	1.02148e-06	BIN1	2	127048027	127107355	-	6929	protein_coding	bridging integrator 1 [Source:HGNC Symbol;Acc:HGNC:1052]	-
ENSG00000118894	105.377	98.3475	95.3732	184.553	175.015	216.071	99.6991	191.88	-0.943871	1.55089e-07	1.02356e-06	EEF2KMT	16	5084304	5097808	-	3128	protein_coding	eukaryotic elongation factor 2 lysine methyltransferase [Source:HGNC Symbol;Acc:HGNC:32221]	-
ENSG00000257557	50.2934	43.4559	25.1679	119.067	105.009	94.9763	39.6391	106.351	-1.41356	1.55787e-07	1.02789e-06	PPP1R12A-AS1	12	79934901	79942712	+	3234	bidirectional_promoter_lncRNA	PPP1R12A antisense RNA 1 [Source:HGNC Symbol;Acc:HGNC:51903]	-
ENSG00000112425	360.436	345.36	372.22	553.66	538.267	494.668	359.339	528.865	-0.558212	1.60456e-07	1.05784e-06	EPM2A	6	145382535	145736023	-	18617	protein_coding	EPM2A, laforin glucan phosphatase [Source:HGNC Symbol;Acc:HGNC:3413]	-
ENSG00000137713	1483.66	1291.1	1291.51	1763.04	1859.82	1709.57	1355.42	1777.48	-0.390892	1.64819e-07	1.08515e-06	PPP2R1B	11	111726908	111766427	-	6720	protein_coding	protein phosphatase 2 scaffold subunit Abeta [Source:HGNC Symbol;Acc:HGNC:9303]	-
ENSG00000170325	280.206	325.919	325.858	449.902	504.82	461.426	310.661	472.049	-0.604522	1.66107e-07	1.09246e-06	PRDM10	11	129899706	130002835	-	6626	protein_coding	PR/SET domain 10 [Source:HGNC Symbol;Acc:HGNC:13995]	zf-C2H2
ENSG00000008323	37.1213	33.1637	39.7388	111.412	96.4524	83.1042	36.6746	96.9897	-1.40514	1.66564e-07	1.09516e-06	PLEKHG6	12	6310436	6328506	+	4260	protein_coding	pleckstrin homology and RhoGEF domain containing G6 [Source:HGNC Symbol;Acc:HGNC:25562]	-
ENSG00000136950	1772.24	1705.07	1728.64	2286.93	2069.84	2236.69	1735.32	2197.82	-0.340673	1.71859e-07	1.12907e-06	ARPC5L	9	124862130	124877733	+	3610	protein_coding	actin related protein 2/3 complex subunit 5 like [Source:HGNC Symbol;Acc:HGNC:23366]	-
ENSG00000268996	93.4021	123.506	123.19	206.666	208.462	216.862	113.366	210.663	-0.895059	1.71969e-07	1.12949e-06	MAN1B1-DT	9	137084946	137086817	-	1872	antisense	MAN1B1 divergent transcript [Source:HGNC Symbol;Acc:HGNC:48715]	-
ENSG00000189091	3660.64	3341.53	3213.55	4074.63	4338.8	4374.45	3405.24	4262.63	-0.323805	1.74938e-07	1.14807e-06	SF3B3	16	70523788	70577670	+	12419	protein_coding	splicing factor 3b subunit 3 [Source:HGNC Symbol;Acc:HGNC:10770]	-
ENSG00000263482	70.6503	60.6095	41.0634	142.03	157.902	111.597	57.4411	137.176	-1.24936	1.76762e-07	1.15941e-06	ANTXRLP1	10	46233885	46273557	-	1829	unprocessed_pseudogene	ANTXR like pseudogene 1 [Source:HGNC Symbol;Acc:HGNC:45004]	-
ENSG00000127588	94.5995	73.1889	79.4776	214.32	145.457	164.626	82.422	174.801	-1.08325	1.80696e-07	1.18395e-06	GNG13	16	798041	800733	-	984	protein_coding	G protein subunit gamma 13 [Source:HGNC Symbol;Acc:HGNC:14131]	-
ENSG00000267666	14.3696	17.1536	11.9216	53.58	59.8939	56.9858	14.4816	56.8199	-1.96499	1.82409e-07	1.19486e-06	AC004156.1	19	663482	669500	+	3319	lincRNA	novel transcript	-
ENSG00000187051	1296.85	1313.97	1302.11	1602.3	1650.58	1813.26	1304.31	1688.71	-0.3728	1.83608e-07	1.2011e-06	RPS19BP1	22	39529093	39532855	-	3763	protein_coding	ribosomal protein S19 binding protein 1 [Source:HGNC Symbol;Acc:HGNC:28749]	-
ENSG00000206567	37.1213	48.0302	52.9851	112.263	102.675	118.72	46.0455	111.219	-1.27527	1.85457e-07	1.21255e-06	AC022007.1	3	10006418	10011209	-	2533	lincRNA	novel transcript	-
ENSG00000076928	8231.36	8612.27	9427.37	11892.2	10032.6	11831.7	8757	11252.2	-0.3618	1.87488e-07	1.22518e-06	ARHGEF1	19	41883161	41930150	+	8636	protein_coding	Rho guanine nucleotide exchange factor 1 [Source:HGNC Symbol;Acc:HGNC:681]	-
ENSG00000149485	1754.28	1742.81	1642.54	2131.29	2163.96	2138.55	1713.21	2144.6	-0.323466	1.87573e-07	1.2254e-06	FADS1	11	61799625	61829318	-	10230	protein_coding	fatty acid desaturase 1 [Source:HGNC Symbol;Acc:HGNC:3574]	-
ENSG00000160766	100.587	125.793	128.489	273.853	212.351	196.284	118.29	227.496	-0.943252	1.88222e-07	1.22932e-06	GBAP1	1	155213821	155227422	-	3656	transcribed_unprocessed_pseudogene	glucosylceramidase beta pseudogene 1 [Source:HGNC Symbol;Acc:HGNC:4178]	-
ENSG00000134602	1809.37	1471.78	1408.08	2041.99	2195.85	2110.85	1563.08	2116.23	-0.436686	1.89507e-07	1.23705e-06	STK26	X	132023265	132075943	+	3354	protein_coding	serine/threonine kinase 26 [Source:HGNC Symbol;Acc:HGNC:18174]	-
ENSG00000172262	1532.75	1495.8	1458.41	1837.03	1935.27	1890.82	1495.65	1887.71	-0.335718	1.90475e-07	1.24304e-06	ZNF131	5	43065176	43192021	+	8516	protein_coding	zinc finger protein 131 [Source:HGNC Symbol;Acc:HGNC:12915]	ZBTB
novel.91	37.1213	27.4458	38.4142	93.5524	86.3405	94.9763	34.3271	91.6231	-1.42153	1.90589e-07	1.24345e-06	-	16	2905804	2907777	+	1974	-	-	-
ENSG00000072832	22.7518	28.5894	25.1679	81.6457	70.0058	78.3554	25.503	76.669	-1.58546	1.91351e-07	1.24775e-06	CRMP1	4	5748084	5893058	-	5823	protein_coding	collapsin response mediator protein 1 [Source:HGNC Symbol;Acc:HGNC:2365]	-
ENSG00000197312	1507.61	1426.04	1394.83	1821.72	1953.94	1777.64	1442.83	1851.1	-0.359299	1.9418e-07	1.26553e-06	DDI2	1	15617500	15669044	+	12136	protein_coding	DNA damage inducible 1 homolog 2 [Source:HGNC Symbol;Acc:HGNC:24578]	-
ENSG00000004399	367.621	403.682	312.612	531.548	542.934	549.279	361.305	541.254	-0.58009	1.95358e-07	1.27219e-06	PLXND1	3	129555175	129606818	-	9738	protein_coding	plexin D1 [Source:HGNC Symbol;Acc:HGNC:9107]	-
ENSG00000180817	1689.62	1559.84	1527.3	1996.07	2013.06	2038.82	1592.25	2015.98	-0.340093	2.00215e-07	1.30313e-06	PPA1	10	70202830	70233911	-	5171	protein_coding	pyrophosphatase (inorganic) 1 [Source:HGNC Symbol;Acc:HGNC:9226]	-
ENSG00000100461	1756.68	1708.5	1684.93	2152.56	2104.06	2164.67	1716.7	2140.43	-0.318009	2.01613e-07	1.31153e-06	RBM23	14	22893206	22919184	-	14022	protein_coding	RNA binding motif protein 23 [Source:HGNC Symbol;Acc:HGNC:20155]	-
ENSG00000105576	3000.84	3035.05	3033.4	3781.22	3515.85	4036.49	3023.1	3777.85	-0.321503	2.0325e-07	1.32182e-06	TNPO2	19	12699194	12724011	-	7029	protein_coding	transportin 2 [Source:HGNC Symbol;Acc:HGNC:19998]	-
ENSG00000105447	1174.71	1187.03	1099.44	1460.27	1481.79	1513.29	1153.73	1485.12	-0.363545	2.04299e-07	1.3283e-06	GRWD1	19	48445773	48457022	+	5763	protein_coding	glutamate rich WD repeat containing 1 [Source:HGNC Symbol;Acc:HGNC:21270]	-
ENSG00000198838	16.7645	30.8766	26.4925	75.6924	84.7848	70.4407	24.7112	76.9726	-1.63835	2.04372e-07	1.32842e-06	RYR3	15	33310945	33866121	+	20370	protein_coding	ryanodine receptor 3 [Source:HGNC Symbol;Acc:HGNC:10485]	-
ENSG00000169508	14.3696	14.8665	15.8955	46.7762	63.0052	64.9005	15.0439	58.2273	-1.95583	2.07722e-07	1.34984e-06	GPR183	13	99294530	99307405	-	1700	protein_coding	G protein-coupled receptor 183 [Source:HGNC Symbol;Acc:HGNC:3128]	-
ENSG00000106144	1818.95	1698.21	1800.17	2207.84	2181.85	2257.27	1772.44	2215.65	-0.322385	2.12305e-07	1.37852e-06	CASP2	7	143288215	143307696	+	8020	protein_coding	caspase 2 [Source:HGNC Symbol;Acc:HGNC:1503]	-
ENSG00000134086	3580.41	3530.22	3290.37	4141.82	4313.14	4255.73	3467	4236.89	-0.288958	2.20219e-07	1.42726e-06	VHL	3	10141008	10152220	+	4213	protein_coding	von Hippel-Lindau tumor suppressor [Source:HGNC Symbol;Acc:HGNC:12687]	-
ENSG00000114450	159.263	152.096	140.411	240.685	304.136	248.521	150.59	264.447	-0.811829	2.24078e-07	1.45073e-06	GNB4	3	179396089	179451590	-	7035	protein_coding	G protein subunit beta 4 [Source:HGNC Symbol;Acc:HGNC:20731]	-
ENSG00000186790	8.38224	12.5793	3.97388	36.5705	45.8927	56.9858	8.31182	46.483	-2.46161	2.24683e-07	1.45427e-06	FOXE3	1	47416072	47418052	+	1981	protein_coding	forkhead box E3 [Source:HGNC Symbol;Acc:HGNC:3808]	Fork
ENSG00000188313	347.264	312.196	368.246	514.538	498.597	503.374	342.569	505.503	-0.563273	2.25172e-07	1.45666e-06	PLSCR1	3	146515180	146544864	-	4340	protein_coding	phospholipid scramblase 1 [Source:HGNC Symbol;Acc:HGNC:9092]	-
ENSG00000174173	729.255	658.7	637.146	895.551	933.411	925.227	675.033	918.063	-0.443115	2.26152e-07	1.46184e-06	TRMT10C	3	101561862	101566446	+	1888	protein_coding	tRNA methyltransferase 10C, mitochondrial RNase P subunit [Source:HGNC Symbol;Acc:HGNC:26022]	-
ENSG00000259953	128.128	139.516	115.243	227.077	207.684	262.768	127.629	232.51	-0.862516	2.26723e-07	1.46515e-06	AL138756.1	9	112032555	112037730	-	4836	sense_overlapping	novel transcript, overlapping SUSD1	-
ENSG00000179431	33.529	30.8766	23.8433	83.3467	73.895	95.7677	29.4163	84.3365	-1.51396	2.27916e-07	1.47246e-06	FJX1	11	35618419	35620868	+	2450	protein_coding	four jointed box 1 [Source:HGNC Symbol;Acc:HGNC:17166]	-
ENSG00000068489	823.854	825.662	782.855	1018.02	1211.1	1081.15	810.79	1103.42	-0.444552	2.31924e-07	1.49638e-06	PRR11	17	59155499	59204705	+	4080	protein_coding	proline rich 11 [Source:HGNC Symbol;Acc:HGNC:25619]	-
ENSG00000186660	2147.05	2065.3	1960.45	2525.06	2579.33	2571.48	2057.6	2558.62	-0.31396	2.32244e-07	1.49806e-06	ZFP91	11	58579111	58621042	+	5220	protein_coding	ZFP91 zinc finger protein [Source:HGNC Symbol;Acc:HGNC:14983]	zf-C2H2
ENSG00000137714	726.86	660.987	566.941	885.346	942.745	918.895	651.596	915.662	-0.48924	2.33521e-07	1.5055e-06	FDX1	11	110429883	110464881	+	3206	protein_coding	ferredoxin 1 [Source:HGNC Symbol;Acc:HGNC:3638]	-
ENSG00000116120	719.675	773.057	712.65	955.085	996.416	999.625	735.127	983.709	-0.419607	2.33931e-07	1.50775e-06	FARSB	2	222570536	222656337	-	3369	protein_coding	phenylalanyl-tRNA synthetase subunit beta [Source:HGNC Symbol;Acc:HGNC:17800]	-
ENSG00000225733	3501.38	3529.08	3376.48	4115.45	4310.02	4175	3468.98	4200.16	-0.275743	2.34124e-07	1.5086e-06	FGD5-AS1	3	14920347	14948424	-	5131	antisense	FGD5 antisense RNA 1 [Source:HGNC Symbol;Acc:HGNC:40410]	-
ENSG00000092931	623.878	614.1	613.302	868.336	805.845	840.54	617.094	838.24	-0.441489	2.3757e-07	1.53039e-06	MFSD11	17	76735865	76781449	+	6587	protein_coding	major facilitator superfamily domain containing 11 [Source:HGNC Symbol;Acc:HGNC:25458]	-
ENSG00000164220	23.9493	40.0252	37.0896	96.1038	87.1183	91.0189	33.688	91.4137	-1.4401	2.39483e-07	1.54231e-06	F2RL2	5	76615482	76623434	-	3429	protein_coding	coagulation factor II thrombin receptor like 2 [Source:HGNC Symbol;Acc:HGNC:3539]	-
ENSG00000263740	22.7518	38.8816	14.5709	81.6457	139.234	60.9431	25.4014	93.9409	-1.87438	2.41457e-07	1.5538e-06	RN7SL4P	3	15738515	15738809	+	295	misc_RNA	RNA, 7SL, cytoplasmic 4, pseudogene [Source:HGNC Symbol;Acc:HGNC:10039]	-
ENSG00000161791	1835.71	1799.99	1654.46	2310.74	2289.97	2129.05	1763.39	2243.25	-0.346431	2.42367e-07	1.55925e-06	FMNL3	12	49636499	49708165	-	13424	protein_coding	formin like 3 [Source:HGNC Symbol;Acc:HGNC:23698]	-
ENSG00000170802	366.424	287.038	299.366	448.201	523.488	500.208	317.609	490.632	-0.627771	2.42842e-07	1.56189e-06	FOXN2	2	48314637	48379294	+	5481	protein_coding	forkhead box N2 [Source:HGNC Symbol;Acc:HGNC:5281]	Fork
ENSG00000149308	736.44	742.181	707.351	936.374	993.305	989.336	728.657	973.005	-0.416894	2.45201e-07	1.57665e-06	NPAT	11	108157215	108222642	-	7534	protein_coding	nuclear protein, coactivator of histone transcription [Source:HGNC Symbol;Acc:HGNC:7896]	-
ENSG00000117411	239.493	255.017	229.161	349.546	372.586	428.185	241.224	383.439	-0.667814	2.45332e-07	1.57708e-06	B4GALT2	1	43978943	43991170	+	3772	protein_coding	beta-1,4-galactosyltransferase 2 [Source:HGNC Symbol;Acc:HGNC:925]	-
ENSG00000179743	370.016	314.483	378.843	572.371	470.595	588.061	354.448	543.676	-0.618481	2.51769e-07	1.61676e-06	FLJ37453	1	15834474	15848147	-	2473	antisense	uncharacterized LOC729614 [Source:NCBI gene;Acc:729614]	-
ENSG00000225329	85.0198	121.219	144.384	255.143	202.239	224.777	116.874	227.386	-0.963259	2.54622e-07	1.63423e-06	LHFPL3-AS2	7	104894628	104926645	-	2375	processed_transcript	LHFPL3 antisense RNA 2 [Source:HGNC Symbol;Acc:HGNC:44106]	-
ENSG00000160326	775.956	889.702	920.616	1208.53	1078.87	1271.89	862.091	1186.43	-0.46115	2.54959e-07	1.63596e-06	SLC2A6	9	133471095	133479137	-	3540	protein_coding	solute carrier family 2 member 6 [Source:HGNC Symbol;Acc:HGNC:11011]	-
ENSG00000237441	871.753	873.692	1014.66	1258.7	1151.98	1403.27	920.037	1271.32	-0.467822	2.55348e-07	1.6376e-06	RGL2	6	33291654	33299324	-	4541	protein_coding	ral guanine nucleotide dissociation stimulator like 2 [Source:HGNC Symbol;Acc:HGNC:9769]	-
ENSG00000281195	50.2934	44.5995	66.2314	127.571	140.012	106.848	53.7081	124.81	-1.22364	2.5667e-07	1.64521e-06	AC007878.1	2	71373938	71376320	+	1615	lincRNA	novel transcript	-
ENSG00000198176	2420.07	2449.54	2245.24	2920.54	2932.47	2931.6	2371.62	2928.2	-0.303498	2.60692e-07	1.66968e-06	TFDP1	13	113584721	113641470	+	3741	protein_coding	transcription factor Dp-1 [Source:HGNC Symbol;Acc:HGNC:11749]	E2F
ENSG00000150977	1033.41	985.763	989.497	1265.51	1275.66	1453.93	1002.89	1331.7	-0.409232	2.6503e-07	1.69658e-06	RILPL2	12	123410683	123436717	-	6141	protein_coding	Rab interacting lysosomal protein like 2 [Source:HGNC Symbol;Acc:HGNC:28787]	-
ENSG00000266947	144.893	136.086	132.463	240.685	247.354	227.943	137.814	238.661	-0.79152	2.66553e-07	1.70588e-06	AC022916.1	17	35231450	35242963	-	2814	antisense	novel transcript, antisense SLFN5	-
ENSG00000228672	518.501	568.357	535.149	764.578	730.394	743.189	540.669	746.054	-0.463753	2.68797e-07	1.718e-06	PROB1	5	139390592	139395713	-	5122	protein_coding	proline rich basic protein 1 [Source:HGNC Symbol;Acc:HGNC:41906]	-
ENSG00000165046	170.04	157.814	144.384	248.339	275.356	277.806	157.413	267.167	-0.762059	2.72916e-07	1.74342e-06	LETM2	8	38386207	38409527	+	6114	protein_coding	leucine zipper and EF-hand containing transmembrane protein 2 [Source:HGNC Symbol;Acc:HGNC:14648]	-
ENSG00000134242	869.358	810.795	741.791	1070.75	1149.65	1051.07	807.315	1090.49	-0.43282	2.79394e-07	1.78387e-06	PTPN22	1	113813811	113871759	-	4503	protein_coding	protein tyrosine phosphatase, non-receptor type 22 [Source:HGNC Symbol;Acc:HGNC:9652]	-
ENSG00000101384	132.918	132.655	109.944	238.984	227.13	208.156	125.172	224.757	-0.840836	2.81743e-07	1.79834e-06	JAG1	20	10637684	10673999	-	9298	protein_coding	jagged 1 [Source:HGNC Symbol;Acc:HGNC:6188]	-
ENSG00000168924	1617.77	1625.02	1580.28	1984.16	2006.06	2018.25	1607.69	2002.82	-0.316817	2.81807e-07	1.79834e-06	LETM1	4	1811479	1856247	-	8184	protein_coding	leucine zipper and EF-hand containing transmembrane protein 1 [Source:HGNC Symbol;Acc:HGNC:6556]	-
ENSG00000087263	919.651	849.677	819.944	1134.54	1158.99	1124.68	863.091	1139.4	-0.400107	2.8557e-07	1.82188e-06	OGFOD1	16	56451490	56479100	+	5806	protein_coding	2-oxoglutarate and iron dependent oxygenase domain containing 1 [Source:HGNC Symbol;Acc:HGNC:25585]	-
ENSG00000153044	489.762	490.594	430.504	615.745	707.837	702.033	470.287	675.205	-0.520779	2.96351e-07	1.88819e-06	CENPH	5	69189548	69210357	+	2244	protein_coding	centromere protein H [Source:HGNC Symbol;Acc:HGNC:17268]	-
ENSG00000132361	1708.78	1662.76	1752.48	2177.22	2034.06	2288.93	1708.01	2166.73	-0.343517	3.01002e-07	1.91733e-06	CLUH	17	2689386	2712663	-	6900	protein_coding	clustered mitochondria homolog [Source:HGNC Symbol;Acc:HGNC:29094]	-
ENSG00000279667	40.7137	28.5894	38.4142	88.4495	100.342	91.0189	35.9058	93.27	-1.38186	3.04461e-07	1.93836e-06	AL603839.4	1	40473055	40474059	+	1005	TEC	TEC	-
ENSG00000280417	11.9746	10.2922	10.597	43.3743	46.6705	56.9858	10.9546	49.0102	-2.16214	3.05417e-07	1.94343e-06	AC096887.2	3	53046166	53048122	+	1957	TEC	TEC	-
ENSG00000074696	2410.49	2229.97	2020.06	2868.66	2976.8	2714.74	2220.17	2853.4	-0.361349	3.12715e-07	1.98832e-06	HACD3	15	65530418	65578352	+	7097	protein_coding	3-hydroxyacyl-CoA dehydratase 3 [Source:HGNC Symbol;Acc:HGNC:24175]	-
ENSG00000160392	714.885	781.062	664.963	932.972	984.748	1030.49	720.304	982.738	-0.446892	3.12894e-07	1.98894e-06	C19orf47	19	40319536	40348527	-	4875	protein_coding	chromosome 19 open reading frame 47 [Source:HGNC Symbol;Acc:HGNC:26723]	-
ENSG00000066279	2445.22	2423.24	2612.17	3073.62	3952.22	3082.77	2493.54	3369.54	-0.434839	3.16955e-07	2.01371e-06	ASPM	1	197084128	197146694	-	10887	protein_coding	abnormal spindle microtubule assembly [Source:HGNC Symbol;Acc:HGNC:19048]	-
ENSG00000165669	1187.88	1151.58	1124.61	1491.74	1493.46	1441.26	1154.69	1475.49	-0.353285	3.18527e-07	2.02317e-06	FAM204A	10	118297930	118342328	-	15018	protein_coding	family with sequence similarity 204 member A [Source:HGNC Symbol;Acc:HGNC:25794]	-
ENSG00000125347	990.302	1018.93	996.12	1276.56	1263.22	1353.41	1001.78	1297.73	-0.373292	3.19063e-07	2.02606e-06	IRF1	5	132481609	132490798	-	7799	protein_coding	interferon regulatory factor 1 [Source:HGNC Symbol;Acc:HGNC:6116]	IRF
ENSG00000166402	804.695	831.38	830.541	1044.38	1166.76	1066.9	822.205	1092.68	-0.410742	3.20484e-07	2.03455e-06	TUB	11	8019244	8106112	+	6722	protein_coding	tubby bipartite transcription factor [Source:HGNC Symbol;Acc:HGNC:12406]	Tub
ENSG00000227755	113.759	101.778	101.996	194.759	191.349	196.284	105.845	194.131	-0.874601	3.20973e-07	2.03712e-06	AP000344.1	22	23446598	23460833	+	795	transcribed_processed_pseudogene	MAD1 mitotic arrest deficient-like 1 (yeast)(MAD1L1) pseudogene	-
ENSG00000167118	1894.39	1898.34	1772.35	2340.51	2219.96	2478.88	1855.02	2346.45	-0.338465	3.22912e-07	2.0489e-06	URM1	9	128371319	128392016	+	4410	protein_coding	ubiquitin related modifier 1 [Source:HGNC Symbol;Acc:HGNC:28378]	-
ENSG00000198885	420.309	401.395	356.325	544.305	591.16	573.815	392.676	569.76	-0.535613	3.30002e-07	2.09281e-06	ITPRIPL1	2	96325331	96330517	+	4652	protein_coding	ITPRIP like 1 [Source:HGNC Symbol;Acc:HGNC:29371]	-
ENSG00000110104	524.489	555.778	539.123	716.101	737.395	777.222	539.797	743.573	-0.462061	3.31105e-07	2.09926e-06	CCDC86	11	60842071	60851081	+	3384	protein_coding	coiled-coil domain containing 86 [Source:HGNC Symbol;Acc:HGNC:28359]	-
ENSG00000145016	1423.78	1350.56	1339.2	1727.32	1717.48	1745.19	1371.18	1729.99	-0.335126	3.33771e-07	2.11506e-06	RUBCN	3	197671393	197749727	-	8613	protein_coding	RUN and cysteine rich domain containing beclin 1 interacting protein [Source:HGNC Symbol;Acc:HGNC:28991]	-
ENSG00000173585	40.7137	36.5944	41.0634	91.001	109.676	94.1848	39.4572	98.2872	-1.31937	3.34375e-07	2.11779e-06	CCR9	3	45886504	45903177	+	2809	protein_coding	C-C motif chemokine receptor 9 [Source:HGNC Symbol;Acc:HGNC:1610]	-
ENSG00000173171	571.19	547.773	531.176	751.821	718.726	833.417	550.046	767.988	-0.481064	3.37626e-07	2.13783e-06	MTX1	1	155208699	155213824	+	3278	protein_coding	metaxin 1 [Source:HGNC Symbol;Acc:HGNC:7504]	-
ENSG00000012660	9512.64	9369.32	8520	10784	11284.2	11093.2	9133.99	11053.8	-0.275018	3.39703e-07	2.15043e-06	ELOVL5	6	53267398	53349179	-	3813	protein_coding	ELOVL fatty acid elongase 5 [Source:HGNC Symbol;Acc:HGNC:21308]	-
ENSG00000162704	9461.15	8859.28	8070.95	10538.3	11022	10978.5	8797.13	10846.2	-0.301893	3.43886e-07	2.1741e-06	ARPC5	1	183620846	183635757	-	10624	protein_coding	actin related protein 2/3 complex subunit 5 [Source:HGNC Symbol;Acc:HGNC:708]	-
ENSG00000169972	216.741	272.171	253.004	401.425	362.475	402.066	247.305	388.655	-0.651455	3.46425e-07	2.18902e-06	PUSL1	1	1308567	1311677	+	2489	protein_coding	pseudouridylate synthase like 1 [Source:HGNC Symbol;Acc:HGNC:26914]	-
ENSG00000108439	511.317	420.836	406.661	629.352	643.276	668.791	446.271	647.14	-0.535337	3.54165e-07	2.23505e-06	PNPO	17	47941506	47949308	+	5226	protein_coding	pyridoxamine 5'-phosphate oxidase [Source:HGNC Symbol;Acc:HGNC:30260]	-
ENSG00000118777	34.7264	36.5944	22.5187	90.1505	95.6746	75.981	31.2798	87.2687	-1.47122	3.54991e-07	2.23968e-06	ABCG2	4	88090264	88231322	-	5044	protein_coding	ATP binding cassette subfamily G member 2 (Junior blood group) [Source:HGNC Symbol;Acc:HGNC:74]	-
ENSG00000135469	391.57	458.574	393.414	587.679	579.493	631.592	414.52	599.588	-0.530973	3.57768e-07	2.25604e-06	COQ10A	12	56266858	56270966	+	3243	protein_coding	coenzyme Q10A [Source:HGNC Symbol;Acc:HGNC:26515]	-
ENSG00000138398	1907.56	1873.18	1602.8	2206.14	2384.09	2403.69	1794.51	2331.3	-0.376705	3.60285e-07	2.27132e-06	PPIG	2	169584340	169641406	+	7368	protein_coding	peptidylprolyl isomerase G [Source:HGNC Symbol;Acc:HGNC:14650]	-
ENSG00000003400	449.048	494.025	488.788	658.269	754.507	636.341	477.287	683.039	-0.517613	3.6351e-07	2.29048e-06	CASP10	2	201182881	201229406	+	7598	protein_coding	caspase 10 [Source:HGNC Symbol;Acc:HGNC:1500]	-
ENSG00000074582	470.603	468.866	520.579	732.26	620.718	745.564	486.683	699.514	-0.52422	3.64356e-07	2.29522e-06	BCS1L	2	218658764	218663443	+	3379	protein_coding	BCS1 homolog, ubiquinol-cytochrome c reductase complex chaperone [Source:HGNC Symbol;Acc:HGNC:1020]	-
ENSG00000271662	49.096	42.3123	56.959	113.964	115.121	110.806	49.4558	113.297	-1.20122	3.65697e-07	2.30307e-06	AC233280.2	3	195650146	195651472	-	1070	processed_pseudogene	protein phosphatase 4, regulatory subunit 2, pseudogene.	-
ENSG00000261159	53.8858	66.3274	62.2575	166.693	103.453	149.588	60.8236	139.911	-1.19991	3.73218e-07	2.34742e-06	AC112484.3	3	128859716	128860526	-	811	lincRNA	novel transcript	-
ENSG00000214357	677.764	667.848	642.444	872.589	901.519	886.445	662.686	886.851	-0.41994	3.74038e-07	2.35198e-06	NEURL1B	5	172641266	172691540	+	6424	protein_coding	neuralized E3 ubiquitin protein ligase 1B [Source:HGNC Symbol;Acc:HGNC:35422]	-
ENSG00000161618	628.668	620.962	672.911	907.458	797.288	1013.87	640.847	906.206	-0.500516	3.75175e-07	2.35852e-06	ALDH16A1	19	49453169	49471048	+	4643	protein_coding	aldehyde dehydrogenase 16 family member A1 [Source:HGNC Symbol;Acc:HGNC:28114]	-
ENSG00000261754	91.0072	104.065	71.5299	173.497	170.347	178.872	88.8675	174.239	-0.965414	3.84001e-07	2.41091e-06	AC008555.1	19	34811589	34814345	-	2757	lincRNA	novel transcript	-
ENSG00000115163	511.317	575.219	490.112	725.456	745.951	725.777	525.549	732.395	-0.477107	3.93958e-07	2.47215e-06	CENPA	2	26764289	26801067	+	1983	protein_coding	centromere protein A [Source:HGNC Symbol;Acc:HGNC:1851]	-
ENSG00000099139	193.989	216.136	189.422	312.125	355.474	303.924	199.849	323.841	-0.695093	3.98608e-07	2.50005e-06	PCSK5	9	75890644	76362339	+	12705	protein_coding	proprotein convertase subtilisin/kexin type 5 [Source:HGNC Symbol;Acc:HGNC:8747]	-
ENSG00000153250	1724.35	1692.49	1612.07	2036.04	2234.74	2076.81	1676.3	2115.87	-0.335733	4.04888e-07	2.53879e-06	RBMS1	2	160272151	160493794	-	11765	protein_coding	RNA binding motif single stranded interacting protein 1 [Source:HGNC Symbol;Acc:HGNC:9907]	-
ENSG00000123685	174.83	192.121	182.799	279.807	304.136	308.673	183.25	297.539	-0.699286	4.05151e-07	2.53914e-06	BATF3	1	212686418	212699985	-	2713	protein_coding	basic leucine zipper ATF-like transcription factor 3 [Source:HGNC Symbol;Acc:HGNC:28915]	TF_bZIP
ENSG00000177406	86.2173	94.9168	119.216	208.367	173.459	190.744	100.117	190.857	-0.93447	4.0711e-07	2.55011e-06	AC021054.1	12	630891	663706	+	3530	antisense	uncharacterized LOC100049716 [Source:NCBI gene;Acc:100049716]	-
ENSG00000124562	1488.45	1412.32	1422.65	1730.72	1848.93	1920.9	1441.14	1833.52	-0.347637	4.08397e-07	2.55687e-06	SNRPC	6	34757406	34773794	+	1277	protein_coding	small nuclear ribonucleoprotein polypeptide C [Source:HGNC Symbol;Acc:HGNC:11157]	-
ENSG00000151576	662.197	687.289	604.03	859.831	969.192	859.535	651.172	896.186	-0.459716	4.10907e-07	2.57127e-06	QTRT2	3	114005833	114088422	+	8054	protein_coding	queuine tRNA-ribosyltransferase accessory subunit 2 [Source:HGNC Symbol;Acc:HGNC:25771]	-
ENSG00000234420	1042.99	1080.68	1042.48	1336.1	1400.12	1330.46	1055.38	1355.56	-0.360926	4.1414e-07	2.59084e-06	ZNF37BP	10	42513510	42552822	-	10256	transcribed_processed_pseudogene	zinc finger protein 37B, pseudogene [Source:HGNC Symbol;Acc:HGNC:13103]	-
ENSG00000174343	27.5416	36.5944	38.4142	91.001	83.2291	94.1848	34.1834	89.4716	-1.39021	4.21382e-07	2.6348e-06	CHRNA9	4	40335329	40355217	+	3168	protein_coding	cholinergic receptor nicotinic alpha 9 subunit [Source:HGNC Symbol;Acc:HGNC:14079]	-
ENSG00000121210	1300.44	1195.04	1250.45	1615.05	1613.24	1544.95	1248.64	1591.08	-0.349848	4.22115e-07	2.6387e-06	TMEM131L	4	153466346	153636711	+	6393	protein_coding	transmembrane 131 like [Source:HGNC Symbol;Acc:HGNC:29146]	-
ENSG00000196074	1088.49	1183.6	1170.97	1431.35	1489.57	1493.5	1147.69	1471.47	-0.35879	4.23755e-07	2.64828e-06	SYCP2	20	59863563	59933655	-	6466	protein_coding	synaptonemal complex protein 2 [Source:HGNC Symbol;Acc:HGNC:11490]	-
ENSG00000142864	6726.15	6128.42	5682.65	7417	8018.78	7685.95	6179.07	7707.24	-0.318626	4.23943e-07	2.64878e-06	SERBP1	1	67407810	67430415	-	7676	protein_coding	SERPINE1 mRNA binding protein 1 [Source:HGNC Symbol;Acc:HGNC:17860]	-
ENSG00000267507	7.18478	14.8665	11.9216	59.5333	44.337	46.6967	11.3243	50.189	-2.14379	4.25325e-07	2.65606e-06	AC010327.2	19	55119250	55120383	-	488	processed_pseudogene	nuclear transport factor 2, pseudogene	-
ENSG00000165891	581.967	598.09	590.784	772.232	880.518	782.763	590.28	811.838	-0.460151	4.26191e-07	2.66078e-06	E2F7	12	77021247	77065580	-	6303	protein_coding	E2F transcription factor 7 [Source:HGNC Symbol;Acc:HGNC:23820]	E2F
ENSG00000133641	494.552	462.005	402.687	602.137	700.058	668.791	453.081	656.996	-0.534892	4.27925e-07	2.67094e-06	C12orf29	12	88033846	88050160	+	6454	protein_coding	chromosome 12 open reading frame 29 [Source:HGNC Symbol;Acc:HGNC:25322]	-
ENSG00000198771	4922.77	4491.97	4212.32	5473.67	5682.92	5737.36	4542.35	5631.31	-0.309762	4.38628e-07	2.73425e-06	RCSD1	1	167630093	167706249	+	5718	protein_coding	RCSD domain containing 1 [Source:HGNC Symbol;Acc:HGNC:28310]	-
ENSG00000043462	4712.02	4114.59	4082.5	5291.66	5517.24	5256.94	4303.03	5355.28	-0.315485	4.40802e-07	2.74711e-06	LCP2	5	170246237	170298227	-	7244	protein_coding	lymphocyte cytosolic protein 2 [Source:HGNC Symbol;Acc:HGNC:6529]	-
ENSG00000130590	783.141	819.944	872.929	1214.48	992.527	1218.07	825.338	1141.69	-0.468387	4.43682e-07	2.76364e-06	SAMD10	20	63974113	63980008	-	2453	protein_coding	sterile alpha motif domain containing 10 [Source:HGNC Symbol;Acc:HGNC:16129]	-
ENSG00000074276	51.4909	53.7481	41.0634	112.263	101.897	126.635	48.7675	113.598	-1.21498	4.45776e-07	2.77598e-06	CDHR2	5	176542511	176595974	+	5348	protein_coding	cadherin related family member 2 [Source:HGNC Symbol;Acc:HGNC:18231]	-
ENSG00000284681	86.2173	77.7632	86.1008	200.712	163.347	141.673	83.3604	168.577	-1.01593	4.46186e-07	2.77742e-06	AC007240.1	2	10122739	10199288	+	2629	protein_coding	novel transcript	-
ENSG00000198843	1533.95	1511.81	1229.25	1889.76	1946.16	1840.96	1425	1892.29	-0.407784	4.47988e-07	2.78763e-06	SELENOT	3	150602875	150630445	+	4135	protein_coding	selenoprotein T [Source:HGNC Symbol;Acc:HGNC:18136]	-
ENSG00000176102	694.528	712.448	699.403	893.851	962.969	948.18	702.127	935	-0.413416	4.65322e-07	2.89182e-06	CSTF3	11	33077188	33162371	-	4513	protein_coding	cleavage stimulation factor subunit 3 [Source:HGNC Symbol;Acc:HGNC:2485]	-
ENSG00000261326	390.373	510.035	511.306	746.718	642.498	696.493	470.571	695.236	-0.563292	4.71689e-07	2.9299e-06	LINC01355	1	23281308	23286752	-	5445	lincRNA	long intergenic non-protein coding RNA 1355 [Source:HGNC Symbol;Acc:HGNC:50584]	-
ENSG00000174720	813.077	739.894	696.754	956.786	1044.64	1036.82	749.908	1012.75	-0.432943	4.72354e-07	2.93329e-06	LARP7	4	112636964	112657592	+	4083	protein_coding	La ribonucleoprotein domain family member 7 [Source:HGNC Symbol;Acc:HGNC:24912]	-
ENSG00000174099	89.8097	84.6246	78.153	161.59	161.013	165.417	84.1958	162.674	-0.948479	4.73529e-07	2.93909e-06	MSRB3	12	65278643	65491430	+	7405	protein_coding	methionine sulfoxide reductase B3 [Source:HGNC Symbol;Acc:HGNC:27375]	-
ENSG00000236040	2.39493	9.14861	3.97388	34.019	37.3364	39.5734	5.17247	36.9763	-2.8184	4.75016e-07	2.94758e-06	CHIAP1	1	111250254	111256715	+	995	unprocessed_pseudogene	chitinase, acidic pseudogene 1 [Source:HGNC Symbol;Acc:HGNC:44462]	-
ENSG00000277161	148.485	133.798	154.981	247.489	247.354	244.564	145.755	246.469	-0.759994	4.75704e-07	2.9511e-06	PIGW	17	36535020	36539310	+	2799	protein_coding	phosphatidylinositol glycan anchor biosynthesis class W [Source:HGNC Symbol;Acc:HGNC:23213]	-
ENSG00000267288	39.5163	42.3123	34.4403	109.711	77.7842	111.597	38.7563	99.6976	-1.35844	4.76734e-07	2.95674e-06	AC138150.2	17	45168800	45171584	-	2381	antisense	uncharacterized LOC105371795 [Source:NCBI gene;Acc:105371795]	-
ENSG00000181896	783.141	753.617	833.191	1040.98	1039.2	1039.99	789.983	1040.06	-0.397928	4.87397e-07	3.01905e-06	ZNF101	19	19668796	19683509	+	6560	protein_coding	zinc finger protein 101 [Source:HGNC Symbol;Acc:HGNC:12881]	zf-C2H2
ENSG00000172757	12806.9	12063.6	12013	14868.9	14074.3	16263.1	12294.5	15068.8	-0.293516	4.89049e-07	3.02852e-06	CFL1	11	65823022	65862026	-	5863	protein_coding	cofilin 1 [Source:HGNC Symbol;Acc:HGNC:1874]	-
ENSG00000152904	279.009	239.007	237.108	392.92	382.698	383.862	251.708	386.494	-0.617866	4.96124e-07	3.06923e-06	GGPS1	1	235327350	235344532	+	3809	protein_coding	geranylgeranyl diphosphate synthase 1 [Source:HGNC Symbol;Acc:HGNC:4249]	-
ENSG00000075188	482.577	499.743	351.026	653.166	680.612	666.417	444.449	666.732	-0.581785	5.08581e-07	3.1447e-06	NUP37	12	102073103	102120124	-	3492	protein_coding	nucleoporin 37 [Source:HGNC Symbol;Acc:HGNC:29929]	-
ENSG00000132932	1002.28	1047.52	904.721	1254.45	1368.22	1275.85	984.837	1299.51	-0.398876	5.14935e-07	3.18238e-06	ATP8A2	13	25372071	26025851	+	10415	protein_coding	ATPase phospholipid transporting 8A2 [Source:HGNC Symbol;Acc:HGNC:13533]	-
ENSG00000278952	55.0833	72.0453	42.3881	130.973	117.454	135.341	56.5056	127.923	-1.17017	5.15542e-07	3.18533e-06	AP003068.4	11	65118310	65119111	+	802	TEC	TEC	-
ENSG00000196154	91.0072	106.353	101.996	167.544	196.016	195.493	99.7853	186.351	-0.90184	5.17359e-07	3.19575e-06	S100A4	1	153543613	153550136	-	1025	protein_coding	S100 calcium binding protein A4 [Source:HGNC Symbol;Acc:HGNC:10494]	-
ENSG00000174405	1718.36	1703.93	1822.69	2159.36	2117.29	2276.26	1748.32	2184.3	-0.321809	5.4736e-07	3.37596e-06	LIG4	13	108207439	108218368	-	4387	protein_coding	DNA ligase 4 [Source:HGNC Symbol;Acc:HGNC:6601]	-
ENSG00000163832	723.267	633.541	619.926	893.851	864.183	939.474	658.911	899.169	-0.447875	5.47667e-07	3.377e-06	ELP6	3	47495640	47513761	-	3313	protein_coding	elongator acetyltransferase complex subunit 6 [Source:HGNC Symbol;Acc:HGNC:25976]	-
ENSG00000127337	504.132	484.876	401.362	602.988	732.727	710.739	463.457	682.151	-0.556256	5.48496e-07	3.38047e-06	YEATS4	12	69359703	69390796	+	1714	protein_coding	YEATS domain containing 4 [Source:HGNC Symbol;Acc:HGNC:24859]	Others
ENSG00000147400	440.666	416.262	441.101	580.025	599.716	662.459	432.676	614.067	-0.506075	5.48925e-07	3.38221e-06	CETN2	X	152826973	152830777	-	1928	protein_coding	centrin 2 [Source:HGNC Symbol;Acc:HGNC:1867]	-
ENSG00000085840	488.565	467.723	441.101	614.044	686.057	663.251	465.796	654.451	-0.490166	5.50827e-07	3.39222e-06	ORC1	1	52372829	52404459	-	3157	protein_coding	origin recognition complex subunit 1 [Source:HGNC Symbol;Acc:HGNC:8487]	-
ENSG00000116750	911.269	851.964	748.414	1090.31	1126.32	1159.5	837.216	1125.38	-0.425434	5.53213e-07	3.40606e-06	UCHL5	1	193012250	193060080	-	6661	protein_coding	ubiquitin C-terminal hydrolase L5 [Source:HGNC Symbol;Acc:HGNC:19678]	-
ENSG00000106305	649.025	600.377	623.9	822.411	822.957	885.654	624.434	843.674	-0.434531	5.54733e-07	3.41456e-06	AIMP2	7	6009245	6023834	+	1838	protein_coding	aminoacyl tRNA synthetase complex interacting multifunctional protein 2 [Source:HGNC Symbol;Acc:HGNC:20609]	-
ENSG00000169607	936.416	861.113	882.202	1116.68	1320	1157.92	893.243	1198.2	-0.42423	5.5686e-07	3.42679e-06	CKAP2L	2	112736607	112764677	-	5219	protein_coding	cytoskeleton associated protein 2 like [Source:HGNC Symbol;Acc:HGNC:26877]	-
ENSG00000132768	542.451	579.793	577.538	826.663	703.169	869.033	566.594	799.622	-0.496792	5.61042e-07	3.45166e-06	DPH2	1	43970000	43973369	+	2930	protein_coding	DPH2 homolog [Source:HGNC Symbol;Acc:HGNC:3004]	-
ENSG00000154727	1227.4	1073.82	1125.93	1399.88	1607.02	1503.79	1142.38	1503.57	-0.396846	5.65343e-07	3.47637e-06	GABPA	21	25734570	25772460	+	5429	protein_coding	GA binding protein transcription factor subunit alpha [Source:HGNC Symbol;Acc:HGNC:4071]	ETS
ENSG00000136929	25.1467	44.5995	27.8172	85.8981	81.6734	100.517	32.5211	89.3627	-1.45084	5.67223e-07	3.48705e-06	HEMGN	9	97926791	97944856	-	2394	protein_coding	hemogen [Source:HGNC Symbol;Acc:HGNC:17509]	-
ENSG00000279347	22.7518	32.0201	15.8955	95.2533	71.5615	60.9431	23.5558	75.9193	-1.67474	5.67408e-07	3.48732e-06	AC021945.1	8	119838736	119840385	-	1650	TEC	TEC	-
ENSG00000258748	17.9619	20.5844	13.2463	65.4867	52.8933	62.526	17.2642	60.302	-1.79463	5.68977e-07	3.49608e-06	AL359399.1	14	104137150	104137898	-	462	antisense	novel transcript, antisense to KIF26A	-
ENSG00000204267	358.041	400.252	423.881	528.996	599.716	583.313	394.058	570.675	-0.535968	5.79413e-07	3.55753e-06	TAP2	6	32821833	32838780	-	6390	protein_coding	transporter 2, ATP binding cassette subfamily B member [Source:HGNC Symbol;Acc:HGNC:44]	-
ENSG00000184811	77.8351	69.7581	46.362	151.385	125.233	146.422	64.6517	141.013	-1.11756	5.80661e-07	3.5643e-06	TRARG1	17	1279663	1300987	+	3596	protein_coding	trafficking regulator of GLUT4 (SLC2A4) 1 [Source:HGNC Symbol;Acc:HGNC:29592]	-
ENSG00000155561	2008.14	1940.65	1704.8	2311.59	2661	2386.28	1884.53	2452.96	-0.379736	5.88504e-07	3.61049e-06	NUP205	7	135557919	135648757	+	7619	protein_coding	nucleoporin 205 [Source:HGNC Symbol;Acc:HGNC:18658]	-
ENSG00000138061	7.18478	5.71788	10.597	38.2714	46.6705	38.782	7.83323	41.2413	-2.41246	5.91062e-07	3.6236e-06	CYP1B1	2	38066973	38109902	-	6014	protein_coding	cytochrome P450 family 1 subfamily B member 1 [Source:HGNC Symbol;Acc:HGNC:2597]	-
ENSG00000069493	172.435	210.418	200.019	336.789	294.802	311.839	194.29	314.477	-0.69395	5.99732e-07	3.67584e-06	CLEC2D	12	9664969	9699555	+	6957	protein_coding	C-type lectin domain family 2 member D [Source:HGNC Symbol;Acc:HGNC:14351]	-
ENSG00000230699	57.4782	54.8917	60.9329	129.272	108.12	140.881	57.7676	126.091	-1.12749	6.01146e-07	3.68358e-06	AL645608.2	1	911435	914948	+	3043	lincRNA	novel transcript	-
ENSG00000274922	132.918	142.947	137.761	221.974	234.908	250.104	137.876	235.662	-0.773447	6.09403e-07	3.73324e-06	AL139384.1	13	112686769	112689815	-	3047	lincRNA	novel transcript	-
ENSG00000000457	475.393	426.554	490.112	649.764	696.947	618.929	464.02	655.213	-0.499434	6.1196e-07	3.74609e-06	SCYL3	1	169849631	169894267	-	6883	protein_coding	SCY1 like pseudokinase 3 [Source:HGNC Symbol;Acc:HGNC:19285]	-
ENSG00000172830	69.4528	72.0453	76.8284	188.806	116.676	163.834	72.7755	156.439	-1.10364	6.16559e-07	3.77236e-06	SSH3	11	67303448	67312607	+	3641	protein_coding	slingshot protein phosphatase 3 [Source:HGNC Symbol;Acc:HGNC:30581]	-
ENSG00000258839	229.913	245.869	323.209	446.5	395.922	421.853	266.33	421.425	-0.665571	6.21211e-07	3.79988e-06	MC1R	16	89912119	89920977	+	5566	protein_coding	melanocortin 1 receptor [Source:HGNC Symbol;Acc:HGNC:6929]	-
ENSG00000033030	1270.51	1281.95	1286.21	1621.01	1574.35	1628.05	1279.56	1607.8	-0.32943	6.42033e-07	3.92234e-06	ZCCHC8	12	122471600	122501073	-	9124	protein_coding	zinc finger CCHC-type containing 8 [Source:HGNC Symbol;Acc:HGNC:25265]	-
ENSG00000171786	47.8985	51.4609	58.2836	123.319	110.454	114.763	52.5477	116.179	-1.14694	6.46777e-07	3.94936e-06	NHLH1	1	160367067	160372848	+	2563	protein_coding	nescient helix-loop-helix 1 [Source:HGNC Symbol;Acc:HGNC:7817]	bHLH
ENSG00000075702	1272.9	1332.27	1374.96	1908.47	1555.68	1796.63	1326.71	1753.6	-0.402369	6.58218e-07	4.01521e-06	WDR62	19	36054881	36105106	+	9812	protein_coding	WD repeat domain 62 [Source:HGNC Symbol;Acc:HGNC:24502]	-
ENSG00000138778	408.335	534.05	710	1153.25	1302.89	1230.73	550.795	1228.96	-1.15873	6.67044e-07	4.06703e-06	CENPE	4	103105806	103198409	-	9444	protein_coding	centromere protein E [Source:HGNC Symbol;Acc:HGNC:1856]	-
ENSG00000100167	707.7	710.161	700.728	955.085	931.855	910.981	706.196	932.64	-0.40091	6.74302e-07	4.10923e-06	2020-09-03	22	41969475	41998221	+	7153	protein_coding	septin 3 [Source:HGNC Symbol;Acc:HGNC:10750]	-
ENSG00000111206	1226.2	1310.54	1208.06	1658.43	1494.24	1689.79	1248.27	1614.15	-0.370024	6.75342e-07	4.11455e-06	FOXM1	12	2857681	2877155	-	4899	protein_coding	forkhead box M1 [Source:HGNC Symbol;Acc:HGNC:3818]	Fork
ENSG00000089012	444.259	439.133	439.776	635.306	575.603	652.17	441.056	621.026	-0.49339	6.7798e-07	4.12754e-06	SIRPG	20	1629152	1657779	-	2242	protein_coding	signal regulatory protein gamma [Source:HGNC Symbol;Acc:HGNC:15757]	-
ENSG00000079150	177.224	161.244	176.175	268.75	287.024	280.18	171.548	278.651	-0.701338	6.82475e-07	4.15387e-06	FKBP7	2	178463664	178478600	-	3080	protein_coding	FK506 binding protein 7 [Source:HGNC Symbol;Acc:HGNC:3723]	-
ENSG00000066923	372.411	347.647	394.739	557.912	530.488	513.663	371.599	534.021	-0.524452	6.85355e-07	4.17036e-06	STAG3	7	100177563	100221488	+	8583	protein_coding	stromal antigen 3 [Source:HGNC Symbol;Acc:HGNC:11356]	-
ENSG00000134318	681.356	713.592	814.646	925.318	1101.42	1019.41	736.531	1015.38	-0.465168	6.95334e-07	4.22898e-06	ROCK2	2	11179761	11348330	-	10145	protein_coding	Rho associated coiled-coil containing protein kinase 2 [Source:HGNC Symbol;Acc:HGNC:10252]	-
ENSG00000170681	20.3569	20.5844	15.8955	72.2905	55.2268	60.9431	18.9456	62.8201	-1.72253	7.00661e-07	4.25821e-06	CAVIN4	9	100578079	100587906	+	2615	protein_coding	caveolae associated protein 4 [Source:HGNC Symbol;Acc:HGNC:33742]	-
ENSG00000031081	190.397	164.675	154.981	276.405	290.135	272.265	170.018	279.602	-0.716336	7.03863e-07	4.27555e-06	ARHGAP31	3	119294373	119420714	+	9384	protein_coding	Rho GTPase activating protein 31 [Source:HGNC Symbol;Acc:HGNC:29216]	-
ENSG00000131389	1525.57	1356.28	1314.03	1729.87	1911.94	1788.72	1398.63	1810.17	-0.371874	7.05213e-07	4.28269e-06	SLC6A6	3	14402576	14489349	+	8254	protein_coding	solute carrier family 6 member 6 [Source:HGNC Symbol;Acc:HGNC:11052]	-
ENSG00000246223	207.161	236.72	202.668	329.134	355.474	330.834	215.516	338.481	-0.649537	7.18068e-07	4.35652e-06	LINC01550	14	97925610	97978124	-	5850	lincRNA	long intergenic non-protein coding RNA 1550 [Source:HGNC Symbol;Acc:HGNC:20111]	-
ENSG00000125871	840.619	783.35	761.661	1060.54	1095.98	1001.21	795.21	1052.58	-0.404013	7.18083e-07	4.35652e-06	MGME1	20	17968913	17991122	+	2336	protein_coding	mitochondrial genome maintenance exonuclease 1 [Source:HGNC Symbol;Acc:HGNC:16205]	-
ENSG00000107593	19.1594	22.8715	25.1679	83.3467	54.449	72.8151	22.3996	70.2036	-1.64939	7.26184e-07	4.4024e-06	PKD2L1	10	100288154	100330486	-	3065	protein_coding	polycystin 2 like 1, transient receptor potential cation channel [Source:HGNC Symbol;Acc:HGNC:9011]	-
ENSG00000118680	4199.5	3819.54	3524.83	4679.32	4758.06	5030.58	3847.96	4822.65	-0.325384	7.2997e-07	4.42426e-06	MYL12B	18	3261479	3278431	+	1932	protein_coding	myosin light chain 12B [Source:HGNC Symbol;Acc:HGNC:29827]	-
ENSG00000101158	1868.04	1877.75	1743.21	2355.82	2198.96	2278.64	1829.67	2277.81	-0.315245	7.38199e-07	4.47303e-06	NELFCD	20	58981208	58995133	+	6298	protein_coding	negative elongation factor complex member C/D [Source:HGNC Symbol;Acc:HGNC:15934]	-
ENSG00000117242	235.9	287.038	229.161	381.864	402.144	379.905	250.699	387.971	-0.627403	7.41251e-07	4.48819e-06	PINK1-AS	1	20642657	20652193	-	4443	antisense	PINK1 antisense RNA [Source:HGNC Symbol;Acc:HGNC:38872]	-
ENSG00000183044	899.294	846.246	788.153	1127.73	1072.64	1138.92	844.565	1113.1	-0.397215	7.48015e-07	4.52799e-06	ABAT	16	8674565	8784575	+	9744	protein_coding	4-aminobutyrate aminotransferase [Source:HGNC Symbol;Acc:HGNC:23]	-
ENSG00000258441	665.789	729.602	749.739	982.3	980.859	907.815	715.043	956.991	-0.420935	7.48391e-07	4.52806e-06	LINC00641	14	21200079	21206900	-	5715	processed_transcript	long intergenic non-protein coding RNA 641 [Source:HGNC Symbol;Acc:HGNC:27511]	-
ENSG00000196700	2085.98	2154.5	2259.81	2779.36	2519.43	2903.11	2166.76	2733.97	-0.335707	7.65684e-07	4.62926e-06	ZNF512B	20	63956702	63969865	-	5919	protein_coding	zinc finger protein 512B [Source:HGNC Symbol;Acc:HGNC:29212]	zf-C2H2
ENSG00000087502	742.427	705.586	680.858	894.701	983.971	962.426	709.624	947.033	-0.416191	7.672e-07	4.63728e-06	ERGIC2	12	29337352	29381189	-	5826	protein_coding	ERGIC and golgi 2 [Source:HGNC Symbol;Acc:HGNC:30208]	-
ENSG00000265728	8.38224	5.71788	3.97388	51.0286	27.2245	37.9905	6.02467	38.7479	-2.67272	7.7454e-07	4.68049e-06	AP001099.1	18	10594590	10604798	+	855	lincRNA	novel transcript	-
ENSG00000105173	131.721	150.952	182.799	251.741	273.801	263.559	155.157	263.034	-0.765616	7.76688e-07	4.69231e-06	CCNE1	19	29811898	29824308	+	2550	protein_coding	cyclin E1 [Source:HGNC Symbol;Acc:HGNC:1589]	-
ENSG00000198876	2022.51	1771.4	1687.58	2260.57	2401.98	2361.74	1827.16	2341.43	-0.357389	7.82779e-07	4.72794e-06	DCAF12	9	34086387	34127399	-	4390	protein_coding	DDB1 and CUL4 associated factor 12 [Source:HGNC Symbol;Acc:HGNC:19911]	-
ENSG00000169087	233.505	259.592	288.769	416.733	365.586	423.436	260.622	401.918	-0.626495	7.83191e-07	4.72927e-06	HSPBAP1	3	122740003	122793824	-	5434	protein_coding	HSPB1 associated protein 1 [Source:HGNC Symbol;Acc:HGNC:16389]	-
ENSG00000165194	59.8731	61.7531	52.9851	122.469	158.68	107.64	58.2038	129.596	-1.15301	7.92252e-07	4.78162e-06	PCDH19	X	100291644	100410273	-	9756	protein_coding	protocadherin 19 [Source:HGNC Symbol;Acc:HGNC:14270]	-
ENSG00000100294	432.284	413.975	409.31	595.333	577.159	584.104	418.523	585.532	-0.483968	8.01261e-07	4.83242e-06	MCAT	22	43132206	43143394	-	2388	protein_coding	malonyl-CoA-acyl carrier protein transacylase [Source:HGNC Symbol;Acc:HGNC:29622]	-
ENSG00000176340	2609.27	2342.04	2548.58	3239.46	2899.02	3514.12	2499.97	3217.53	-0.364259	8.01797e-07	4.83447e-06	COX8A	11	63974607	63976543	+	507	protein_coding	cytochrome c oxidase subunit 8A [Source:HGNC Symbol;Acc:HGNC:2294]	-
ENSG00000106799	1105.26	1062.38	982.874	1313.14	1453.79	1339.17	1050.17	1368.7	-0.381599	8.05195e-07	4.85376e-06	TGFBR1	9	99104038	99154192	+	6844	protein_coding	transforming growth factor beta receptor 1 [Source:HGNC Symbol;Acc:HGNC:11772]	-
ENSG00000168259	1505.21	1471.78	1400.13	1876.15	1761.81	1863.12	1459.04	1833.69	-0.329031	8.08762e-07	4.87325e-06	DNAJC7	17	41976433	42021376	-	9373	protein_coding	DnaJ heat shock protein family (Hsp40) member C7 [Source:HGNC Symbol;Acc:HGNC:12392]	-
ENSG00000147912	166.447	158.957	152.332	277.255	232.575	298.384	159.246	269.405	-0.75726	8.08826e-07	4.87325e-06	FBXO10	9	37510892	37576349	-	5997	protein_coding	F-box protein 10 [Source:HGNC Symbol;Acc:HGNC:13589]	-
ENSG00000139537	68.2554	105.209	107.295	179.45	196.016	170.957	93.5864	182.141	-0.962722	8.13627e-07	4.90097e-06	CCDC65	12	48904110	48931840	+	2373	protein_coding	coiled-coil domain containing 65 [Source:HGNC Symbol;Acc:HGNC:29937]	-
ENSG00000163528	275.416	247.012	299.366	383.565	413.034	466.175	273.932	420.925	-0.622643	8.14454e-07	4.90475e-06	CHCHD4	3	14112077	14124870	-	1772	protein_coding	coiled-coil-helix-coiled-coil-helix domain containing 4 [Source:HGNC Symbol;Acc:HGNC:26467]	-
ENSG00000015153	490.96	451.713	471.567	628.502	679.834	651.379	471.413	653.238	-0.471295	8.21365e-07	4.94515e-06	YAF2	12	42157104	42238349	-	10839	protein_coding	YY1 associated factor 2 [Source:HGNC Symbol;Acc:HGNC:17363]	-
ENSG00000180914	70.6503	72.0453	66.2314	158.189	127.566	140.09	69.6423	141.948	-1.02476	8.28104e-07	4.9845e-06	OXTR	3	8750408	8769628	-	4514	protein_coding	oxytocin receptor [Source:HGNC Symbol;Acc:HGNC:8529]	-
ENSG00000096063	1971.02	1875.46	1827.99	2281.83	2466.54	2311.09	1891.49	2353.15	-0.314941	8.32922e-07	5.01227e-06	SRPK1	6	35832966	35921342	-	6692	protein_coding	SRSF protein kinase 1 [Source:HGNC Symbol;Acc:HGNC:11305]	-
ENSG00000162006	44.3061	77.7632	80.8023	173.497	122.899	155.128	67.6239	150.508	-1.15558	8.38064e-07	5.04197e-06	MSLNL	16	769428	783370	-	2356	protein_coding	mesothelin-like [Source:HGNC Symbol;Acc:HGNC:14170]	-
ENSG00000169213	198.779	210.418	221.213	325.732	363.252	307.09	210.137	332.025	-0.661281	8.39502e-07	5.04938e-06	RAB3B	1	51907956	51990764	-	12844	protein_coding	RAB3B, member RAS oncogene family [Source:HGNC Symbol;Acc:HGNC:9778]	-
ENSG00000103995	672.974	720.453	678.209	900.654	973.081	891.194	690.545	921.643	-0.41613	8.45299e-07	5.083e-06	CEP152	15	48712928	48811146	-	8168	protein_coding	centrosomal protein 152 [Source:HGNC Symbol;Acc:HGNC:29298]	-
ENSG00000134321	120.944	80.0503	92.7239	181.151	186.682	188.37	97.906	185.401	-0.921965	8.48066e-07	5.09589e-06	RSAD2	2	6865806	6898239	+	4834	protein_coding	radical S-adenosyl methionine domain containing 2 [Source:HGNC Symbol;Acc:HGNC:30908]	-
ENSG00000102753	1205.84	1103.55	1038.51	1356.51	1593.02	1486.38	1115.97	1478.64	-0.405713	8.5031e-07	5.10812e-06	KPNA3	13	49699307	49792921	-	4474	protein_coding	karyopherin subunit alpha 3 [Source:HGNC Symbol;Acc:HGNC:6396]	-
ENSG00000105821	768.771	689.576	737.817	964.44	954.413	981.421	732.055	966.758	-0.401724	9.14713e-07	5.47754e-06	DNAJC2	7	103312474	103344873	-	6564	protein_coding	DnaJ heat shock protein family (Hsp40) member C2 [Source:HGNC Symbol;Acc:HGNC:13192]	MYB
ENSG00000130193	626.273	618.675	576.213	790.943	836.181	820.753	607.054	815.959	-0.425946	9.37678e-07	5.60559e-06	THEM6	8	142727203	142736927	+	3055	protein_coding	thioesterase superfamily member 6 [Source:HGNC Symbol;Acc:HGNC:29656]	-
ENSG00000110711	2005.75	1995.54	1849.18	2493.6	2282.97	2665.67	1950.16	2480.74	-0.346592	9.37699e-07	5.60559e-06	AIP	11	67483041	67491103	+	1640	protein_coding	aryl hydrocarbon receptor interacting protein [Source:HGNC Symbol;Acc:HGNC:358]	-
novel.281	144.893	145.234	143.06	268.75	224.019	240.607	144.396	244.459	-0.75838	9.38053e-07	5.60634e-06	-	6	110968478	110974030	-	5553	-	-	-
ENSG00000122986	238.295	232.146	222.537	358.05	343.806	356.161	230.993	352.673	-0.609516	9.61445e-07	5.73775e-06	HVCN1	12	110627841	110704950	-	3688	protein_coding	hydrogen voltage gated channel 1 [Source:HGNC Symbol;Acc:HGNC:28240]	-
ENSG00000067221	312.538	290.468	274.198	463.51	402.144	445.597	292.401	437.084	-0.578309	9.92279e-07	5.91168e-06	STOML1	15	73978923	73994622	-	10461	protein_coding	stomatin like 1 [Source:HGNC Symbol;Acc:HGNC:14560]	-
ENSG00000101247	355.646	404.826	401.362	581.726	540.6	536.616	387.278	552.981	-0.513731	9.92848e-07	5.91362e-06	NDUFAF5	20	13784950	13821582	+	7217	protein_coding	NADH:ubiquinone oxidoreductase complex assembly factor 5 [Source:HGNC Symbol;Acc:HGNC:15899]	-
ENSG00000147155	977.129	993.768	867.631	1262.11	1171.43	1312.26	946.176	1248.6	-0.398693	9.98709e-07	5.94564e-06	EBP	X	48521158	48528716	+	2409	protein_coding	EBP, cholestenol delta-isomerase [Source:HGNC Symbol;Acc:HGNC:3133]	-
ENSG00000110148	89.8097	70.9017	42.3881	155.637	136.9	153.545	67.6998	148.694	-1.12699	1.00941e-06	6.00496e-06	CCKBR	11	6259736	6272127	+	2655	protein_coding	cholecystokinin B receptor [Source:HGNC Symbol;Acc:HGNC:1571]	-
ENSG00000155438	500.539	524.901	460.97	648.913	686.835	736.066	495.47	690.605	-0.47791	1.01665e-06	6.04657e-06	NIFK	2	121726945	121736923	-	2447	protein_coding	nucleolar protein interacting with the FHA domain of MKI67 [Source:HGNC Symbol;Acc:HGNC:17838]	-
ENSG00000151247	1015.45	942.307	794.776	1245.95	1284.22	1188.79	917.51	1239.65	-0.432555	1.0181e-06	6.05225e-06	EIF4E	4	98871684	98930637	-	14067	protein_coding	eukaryotic translation initiation factor 4E [Source:HGNC Symbol;Acc:HGNC:3287]	-
ENSG00000165238	203.569	176.111	180.149	300.218	316.582	280.971	186.61	299.257	-0.681258	1.01929e-06	6.05788e-06	WNK2	9	93184916	93320572	+	13198	protein_coding	WNK lysine deficient protein kinase 2 [Source:HGNC Symbol;Acc:HGNC:14542]	-
ENSG00000102098	645.432	616.388	577.538	820.71	855.627	800.967	613.119	825.768	-0.428694	1.02792e-06	6.1077e-06	SCML2	X	18239314	18354727	-	4203	protein_coding	Scm polycomb group protein like 2 [Source:HGNC Symbol;Acc:HGNC:10581]	-
ENSG00000170469	111.364	115.501	113.918	201.563	207.684	190.744	113.594	199.997	-0.815991	1.03159e-06	6.12801e-06	SPATA24	5	139396563	139404088	-	1204	protein_coding	spermatogenesis associated 24 [Source:HGNC Symbol;Acc:HGNC:27322]	-
ENSG00000135740	405.94	386.529	468.918	610.642	579.493	599.933	420.462	596.689	-0.507322	1.03273e-06	6.13328e-06	SLC9A5	16	67237683	67272190	+	5419	protein_coding	solute carrier family 9 member A5 [Source:HGNC Symbol;Acc:HGNC:11078]	-
ENSG00000150938	77.8351	56.0352	64.9067	144.581	141.567	125.052	66.259	137.067	-1.04946	1.0436e-06	6.19632e-06	CRIM1	2	36355926	36551135	+	7122	protein_coding	cysteine rich transmembrane BMP regulator 1 [Source:HGNC Symbol;Acc:HGNC:2359]	-
ENSG00000143420	4606.64	4463.38	4262.65	5218.52	5262.88	5584.6	4444.22	5355.34	-0.26884	1.05425e-06	6.25804e-06	ENSA	1	150600851	150629612	-	5493	protein_coding	endosulfine alpha [Source:HGNC Symbol;Acc:HGNC:3360]	-
ENSG00000260784	10.7772	10.2922	10.597	36.5705	38.8921	71.2322	10.5555	48.8983	-2.21342	1.06213e-06	6.30025e-06	AC026150.2	15	30516079	30517867	+	1156	unprocessed_pseudogene	golgin A6 family-like pseudogene	-
ENSG00000179627	146.09	148.665	170.877	246.638	243.465	292.052	155.211	260.718	-0.750916	1.0641e-06	6.30916e-06	ZBTB42	14	104800596	104804712	+	3905	protein_coding	zinc finger and BTB domain containing 42 [Source:HGNC Symbol;Acc:HGNC:32550]	ZBTB
novel.187	51.4909	28.5894	59.6082	118.216	117.454	100.517	46.5628	112.062	-1.27671	1.0762e-06	6.37905e-06	-	21	13891558	13903799	+	2518	-	-	-
ENSG00000187068	117.351	93.7732	87.4254	182.852	168.014	212.114	99.5167	187.66	-0.913171	1.08477e-06	6.42831e-06	C3orf70	3	185078050	185153014	-	5901	protein_coding	chromosome 3 open reading frame 70 [Source:HGNC Symbol;Acc:HGNC:33731]	-
ENSG00000047188	1141.18	1131	1031.88	1378.62	1525.35	1378.74	1101.35	1427.57	-0.373626	1.09896e-06	6.50767e-06	YTHDC2	5	113513683	113595285	+	10816	protein_coding	YTH domain containing 2 [Source:HGNC Symbol;Acc:HGNC:24721]	-
ENSG00000248092	393.965	403.682	426.53	574.071	628.497	538.99	408.059	580.519	-0.50962	1.10393e-06	6.53552e-06	NNT-AS1	5	43571594	43603230	-	6580	antisense	NNT antisense RNA 1 [Source:HGNC Symbol;Acc:HGNC:49005]	-
novel.308	865.765	981.188	846.437	1176.21	1169.1	1184.04	897.797	1176.45	-0.388637	1.11871e-06	6.61982e-06	-	8	43126402	43136491	+	10090	-	-	-
ENSG00000214900	106.574	89.1989	113.918	210.068	189.016	170.957	103.23	190.014	-0.882904	1.13239e-06	6.6959e-06	LINC01588	14	49927571	50092643	-	14763	lincRNA	long intergenic non-protein coding RNA 1588 [Source:HGNC Symbol;Acc:HGNC:27503]	-
ENSG00000247092	267.034	335.068	274.198	454.154	401.367	494.668	292.1	450.063	-0.621459	1.13951e-06	6.73642e-06	SNHG10	14	95532297	95534872	-	1945	antisense	small nucleolar RNA host gene 10 [Source:HGNC Symbol;Acc:HGNC:27510]	-
ENSG00000004700	1316.01	1174.45	961.68	1530.86	1732.25	1516.45	1150.71	1593.19	-0.468243	1.14793e-06	6.78451e-06	RECQL	12	21468911	21501669	-	3778	protein_coding	RecQ like helicase [Source:HGNC Symbol;Acc:HGNC:9948]	-
novel.222	190.397	187.546	213.265	296.816	324.36	309.464	197.069	310.214	-0.657093	1.1548e-06	6.82047e-06	-	3	127213608	127218580	-	974	-	-	-
ENSG00000171100	449.048	454	405.336	579.174	663.5	606.265	436.128	616.313	-0.497971	1.1632e-06	6.86816e-06	MTM1	X	150568619	150673322	+	4016	protein_coding	myotubularin 1 [Source:HGNC Symbol;Acc:HGNC:7448]	-
ENSG00000164061	433.481	381.954	358.974	537.501	615.273	547.696	391.47	566.824	-0.533296	1.18072e-06	6.96472e-06	BSN	3	49554489	49671545	+	16225	protein_coding	bassoon presynaptic cytomatrix protein [Source:HGNC Symbol;Acc:HGNC:1117]	-
ENSG00000132763	252.665	298.473	267.575	408.229	396.7	420.27	272.904	408.399	-0.580373	1.18977e-06	7.01149e-06	MMACHC	1	45500053	45513382	+	5296	protein_coding	methylmalonic aciduria (cobalamin deficiency) cblC type, with homocystinuria [Source:HGNC Symbol;Acc:HGNC:24525]	-
ENSG00000197020	696.923	689.576	609.329	895.551	882.073	891.194	665.276	889.606	-0.417601	1.20641e-06	7.10615e-06	ZNF100	19	21722766	21767628	-	6612	protein_coding	zinc finger protein 100 [Source:HGNC Symbol;Acc:HGNC:12880]	zf-C2H2
ENSG00000276728	31.134	20.5844	26.4925	74.8419	69.228	75.981	26.0703	73.3503	-1.4951	1.2176e-06	7.16688e-06	AC142472.1	17	45146730	45148470	-	1741	lincRNA	novel transcript	-
ENSG00000138303	1181.9	1098.98	1099.44	1489.18	1348.78	1529.12	1126.77	1455.69	-0.369152	1.26609e-06	7.44158e-06	ASCC1	10	72096032	72217134	-	5586	protein_coding	activating signal cointegrator 1 complex subunit 1 [Source:HGNC Symbol;Acc:HGNC:24268]	-
ENSG00000066557	638.248	630.11	549.72	769.681	850.182	873.782	606.026	831.215	-0.454714	1.27231e-06	7.47634e-06	LRRC40	1	70144805	70205620	-	2884	protein_coding	leucine rich repeat containing 40 [Source:HGNC Symbol;Acc:HGNC:26004]	-
ENSG00000102245	1.19746	3.43073	6.62314	23.8133	37.3364	34.8246	3.75044	31.9915	-3.1228	1.27723e-06	7.50349e-06	CD40LG	X	136648193	136660390	+	1817	protein_coding	CD40 ligand [Source:HGNC Symbol;Acc:HGNC:11935]	-
ENSG00000137776	2828.41	2925.27	2757.87	3367.04	3420.17	3457.14	2837.18	3414.78	-0.267005	1.29391e-06	7.59821e-06	SLTM	15	58879045	58933653	-	8157	protein_coding	SAFB like transcription modulator [Source:HGNC Symbol;Acc:HGNC:20709]	-
[truncated: 2,659 more rows]
