# Supplementary material for: Transcriptome Profiling and Cytological Assessments for Identifying Regulatory Pathways Associated With Diorcinol N-Induced Autophagy in A3 Cells
Source: Front Pharmacol. 2020 Oct 15;11:570450. doi: 10.3389/fphar.2020.570450 (PMC7593552; doi:10.3389/fphar.2020.570450)
Supplement: Supplementary file 10 [file Table_10.xls]

## Sheet: Sheet1
Table S10 Primer sequences for RT-qPCR.
Primer sequences for the quantification of genes by quantitative reverse transcription-polymerase chain reaction (qRT-PCR)
Genes	Forward Primer Sequence (5'–3' )	Reverse Primer Sequence (5'–3')	Product Length (bp)
MAPK	CAGGTCATCAGTACACCATCTG	TCATCCAGCCTTCCATTCTTAC	98
BECN1	CCCGTGGAATGGAATGAGATTA	CCGTAAGGAACAAGTCGGTATC	113
ATG13	CAAGCTCTCGCCTTTCCTATC	GGTGAGGGTGTGTAGCATTTA	82
ATG7	GGGATCCTGGACTCTCTAAACT	CCGATACTCGTTCAGCTTCTTC	111
VPS34	CTCAGCAGAGAGATCCAAAGAC	GCCAGCAAAGAACGCATAAC	96
ATG12	AACAAAGAAGTGGGCAGTAGAG	GGAAGGAGCAAAGGACTGATT	123
PI3K	CTACTCTACTACTGCCGCTTTG	CAAGGAGTGGATGAAGATCTCTG	105
mTOR	GGGACTACAGGGAGAAGAAGAA	GCATCAGAGTCAAGTGGTCATAG	109
CYCD	GCGGAGGAGAACAAACAGAT	GAGGGCGGATTGGAAATGA	129
CYCE	CTGGATGTTGACTGCCTTGA	CTCTATGTCGCACCACTGATAC	103
CDK2	AGATGGACGGAGCTTGTTATC	CTTGGTCACATCCTGGAAGAA	112
CDK4	ATGTGGAGTGTTGGCTGTATC	CAGCCCAATCAGGTCAAAGA	101
MCM2	CTGAGAAGGACTTGGTGGATAAG	CCTGAAGAGCTCACTGTCATAAA	100
TGFβ	CGTGGAGCTGTACCAGAAATAC	CACAACTCCGGTGACATCAA	99
P21	GTCACTGTCTTGTACCCTTGTG	GGCGTTTGGAGTGGTAGAAA	92
P27	CCAGAACCGCTGGGATTAC	ACCGTCTCGCGGTAGAA	105
